# Supplementary material for: Widespread chromatin context-dependencies of DNA double-strand break repair proteins
Source: Nat Commun. 2024 Jun 22;15:5334. doi: 10.1038/s41467-024-49232-x (PMC11193718; doi:10.1038/s41467-024-49232-x)
Supplement: Supplementary file 4 — Supplementary Data 1 [file 41467_2024_49232_MOESM4_ESM.xlsx]

## Sheet: Plate Specs
Plate Name	Payment Method	Plate Barcode	Sales Order #	Reference #	Well Position	Sequence Name	Sequence	Manufacturing ID	Measured Molecular Weight	Calculated Molecular Weight	OD260	nmoles	µg	Measured Concentration µM	Final Volume µL	Extinction Coefficient L/(mole·cm)	Tm	Well Barcode
10	2000127464	13167839	3121893	223995346	A01	HMGN1_2	/AltR1/rUrUrU rCrUrC rUrCrC rUrGrC rUrUrC rArUrC rArGrG rUrUrU rUrArG rArGrC rUrArU rGrCrU /AltR2/	310069079	11577.9	11577	1	2	23	0	0	340000	54
10	2000127464	13167839	3121893	223995347	A02	HSF1_2	/AltR1/rGrUrG rGrArC rCrCrU rCrGrU rGrArG rCrGrA rCrCrG rUrUrU rUrArG rArGrC rUrArU rGrCrU /AltR2/	310069080	11796	11795	1	2	23	0	0	347700	63
10	2000127464	13167839	3121893	223995348	A03	HUS1_2	/AltR1/rGrArA rGrGrA rCrUrU rArCrA rArGrA rArCrC rGrGrG rUrUrU rUrArG rArGrC rUrArU rGrCrU /AltR2/	310069081	11875.2	11874	1	2	24	0	0	369300	62
10	2000127464	13167839	3121893	223995349	A04	HUS1B_2	/AltR1/rUrGrA rCrGrG rCrGrG rArGrC rArCrC rUrGrU rCrCrG rUrUrU rUrArG rArGrC rUrArU rGrCrU /AltR2/	310069082	11796.2	11795	1	2	23	0	0	345500	65
10	2000127464	13167839	3121893	223995350	A05	HUWE1_2	/AltR1/rGrCrU rArArC rUrCrG rGrCrU rArCrA rArCrA rUrUrG rUrUrU rUrArG rArGrC rUrArU rGrCrU /AltR2/	310069083	11709.5	11709	1	2	23	0	0	354100	58
10	2000127464	13167839	3121893	223995351	A06	IGHMBP2_2	/AltR1/rGrGrU rCrArC rCrCrA rGrArA rGrUrC rGrGrU rCrArG rUrUrU rUrArG rArGrC rUrArU rGrCrU /AltR2/	310069084	11804.3	11803	1	2	23	0	0	358400	61
10	2000127464	13167839	3121893	223995352	A07	INIP_2	/AltR1/rCrCrU rCrUrC rUrUrA rArUrA rArGrG rArCrU rUrCrG rUrUrU rUrArG rArGrC rUrArU rGrCrU /AltR2/	310069085	11648.1	11647	1	2	23	0	0	352700	53
10	2000127464	13167839	3121893	223995353	A08	INO80_2	/AltR1/rGrArG rCrArA rCrArA rCrGrG rCrArC rCrUrA rCrUrG rUrUrU rUrArG rArGrC rUrArU rGrCrU /AltR2/	310069086	11770.5	11770	1	2	24	0	0	354500	63
10	2000127464	13167839	3121893	223995354	A09	INO80B_2	/AltR1/rArGrG rCrArC rGrGrU rArCrU rGrCrU rCrArA rGrGrG rUrUrU rUrArG rArGrC rUrArU rGrCrU /AltR2/	310069087	11844.7	11843	1	2	24	0	0	357600	65
10	2000127464	13167839	3121893	223995355	A10	INO80C_2	/AltR1/rUrArG rUrCrC rGrGrA rArCrA rGrCrA rArGrA rArGrG rUrUrU rUrArG rArGrC rUrArU rGrCrU /AltR2/	310069088	11875.6	11874	1	2	24	0	0	369900	62
10	2000127464	13167839	3121893	223995356	A11	INO80D_2	/AltR1/rGrGrU rCrUrU rCrCrA rArUrU rCrGrG rUrUrU rCrCrG rUrUrU rUrArG rArGrC rUrArU rGrCrU /AltR2/	310069089	11657.3	11656	1	2	23	0	0	347300	52
10	2000127464	13167839	3121893	223995357	B01	INO80E_2	/AltR1/rGrCrC rGrGrU rGrUrG rUrCrA rGrArC rArArC rUrUrG rUrUrU rUrArG rArGrC rUrArU rGrCrU /AltR2/	310069090	11782.1	11781	1	2	24	0	0	354200	59
10	2000127464	13167839	3121893	223995358	B02	INTS3_2	/AltR1/rArUrU rGrUrG rArCrA rUrCrG rArUrG rArCrU rGrCrG rUrUrU rUrArG rArGrC rUrArU rGrCrU /AltR2/	310069091	11767.2	11766	1	2	24	0	0	360100	56
10	2000127464	13167839	3121893	223995359	B03	ISG15_2	/AltR1/rGrGrA rCrCrU rGrArC rGrGrU rGrArA rGrArU rGrCrG rUrUrU rUrArG rArGrC rUrArU rGrCrU /AltR2/	310069092	11883.3	11883	1	2	24	0	0	360600	63
10	2000127464	13167839	3121893	223995360	B04	ISY1_2	/AltR1/rArArC rCrGrA rGrGrU rUrArC rArArG rUrArC rUrUrG rUrUrU rUrArG rArGrC rUrArU rGrCrU /AltR2/	310069093	11774.4	11773	1	2	24	0	0	367500	56
10	2000127464	13167839	3121893	223995361	B05	JMY_2	/AltR1/rGrUrG rCrUrC rGrGrU rGrArA rCrUrC rGrCrA rGrUrG rUrUrU rUrArG rArGrC rUrArU rGrCrU /AltR2/	310069094	11797.7	11797	1	2	24	0	0	350900	60
10	2000127464	13167839	3121893	223995362	B06	KAT5_2	/AltR1/rUrGrA rGrArC rUrArC rGrGrC rCrGrU rArCrU rUrGrG rUrUrU rUrArG rArGrC rUrArU rGrCrU /AltR2/	310069095	11782	11781	1	2	24	0	0	354600	61
10	2000127464	13167839	3121893	223995363	B07	KDM1A_2	/AltR1/rGrGrU rCrArU rGrArG rGrArA rGrUrC rGrGrC rUrCrG rUrUrU rUrArG rArGrC rUrArU rGrCrU /AltR2/	310069096	11861.2	11860	1	2	24	0	0	359900	61
10	2000127464	13167839	3121893	223995364	B08	KDM2A_2	/AltR1/rArCrG rCrUrA rCrUrA rUrGrA rGrArC rCrCrC rArGrG rUrUrU rUrArG rArGrC rUrArU rGrCrU /AltR2/	310069097	11748.1	11747	1	2	24	0	0	355900	63
10	2000127464	13167839	3121893	223995365	B09	KDM4D_2	/AltR1/rGrCrA rUrCrA rArCrU rArCrC rUrGrC rArCrC rUrUrG rUrUrU rUrArG rArGrC rUrArU rGrCrU /AltR2/	310069098	11645.7	11645	1	2	23	0	0	344600	59
10	2000127464	13167839	3121893	223995366	B10	KEAP1_2	/AltR1/rGrArU rCrArU rArCrC rArArG rCrArG rGrCrC rUrUrG rUrUrU rUrArG rArGrC rUrArU rGrCrU /AltR2/	310069099	11749.1	11748	1	2	23	0	0	356900	60
10	2000127464	13167839	3121893	223995367	B11	KIF22_2	/AltR1/rGrUrG rCrUrU rGrCrC rUrArU rGrGrA rCrCrC rArCrG rUrUrU rUrArG rArGrC rUrArU rGrCrU /AltR2/	310069100	11717.3	11717	1	2	23	0	0	344300	61
10	2000127464	13167839	3121893	223995368	C01	KIN_2	/AltR1/rGrGrG rArCrC rCrArG rArArA rCrUrA rUrCrC rGrCrG rUrUrU rUrArG rArGrC rUrArU rGrCrU /AltR2/	310069101	11787.1	11786	1	2	23	0	0	355000	63
10	2000127464	13167839	3121893	223995369	C02	KLHL15_2	/AltR1/rCrCrU rCrGrU rArCrA rGrCrU rCrUrA rUrCrU rCrUrG rUrUrU rUrArG rArGrC rUrArU rGrCrU /AltR2/	310069102	11599.8	11599	1	2	23	0	0	341300	56
10	2000127464	13167839	3121893	223995370	C03	L3MBTL2_2	/AltR1/rCrUrG rUrArA rCrCrU rArGrC rCrArA rGrArU rArCrG rUrUrU rUrArG rArGrC rUrArU rGrCrU /AltR2/	310069103	11733.1	11732	1	2	24	0	0	359700	58
10	2000127464	13167839	3121893	223995371	C04	LIG1_2	/AltR1/rCrCrU rCrGrA rUrCrU rUrCrU rCrArA rArCrG rUrCrG rUrUrU rUrArG rArGrC rUrArU rGrCrU /AltR2/	310069104	11622.8	11622	1	2	24	0	0	344200	54
10	2000127464	13167839	3121893	223995372	C05	LIG3_2	/AltR1/rArCrA rArArU rGrArG rGrCrG rCrCrU rUrUrC rArCrG rUrUrU rUrArG rArGrC rUrArU rGrCrU /AltR2/	310069105	11749.4	11748	1	2	24	0	0	355600	58
10	2000127464	13167839	3121893	223995373	C06	LIG4_2	/AltR1/rCrArU rArCrG rUrUrC rArCrC rArUrC rUrArG rCrUrG rUrUrU rUrArG rArGrC rUrArU rGrCrU /AltR2/	310069106	11646.6	11646	1	2	23	0	0	351200	55
10	2000127464	13167839	3121893	223995374	C07	MAD2L2_2	/AltR1/rArCrA rCrGrA rCrArA rGrArC rCrUrC rArArC rUrUrG rUrUrU rUrArG rArGrC rUrArU rGrCrU /AltR2/	310069107	11715.9	11715	1	2	23	0	0	358100	59
10	2000127464	13167839	3121893	223995375	C08	MARF1_2	/AltR1/rUrArC rCrUrG rArCrA rCrGrU rGrArU rUrGrU rCrCrG rUrUrU rUrArG rArGrC rUrArU rGrCrU /AltR2/	310069108	11703.3	11702	1	2	24	0	0	351700	57
10	2000127464	13167839	3121893	223995376	C09	MBD4_2	/AltR1/rCrCrA rArArC rUrGrA rGrCrA rGrArA rGrCrG rArUrG rUrUrU rUrArG rArGrC rUrArU rGrCrU /AltR2/	310069109	11834.9	11834	1	2	24	0	0	363100	61
10	2000127464	13167839	3121893	223995377	C10	MC1R_2	/AltR1/rGrArU rGrUrA rGrCrG rGrUrC rCrArC rGrGrC rGrArG rUrUrU rUrArG rArGrC rUrArU rGrCrU /AltR2/	310069110	11860.2	11859	1	2	24	0	0	358000	62
10	2000127464	13167839	3121893	223995378	C11	MCM2_2	/AltR1/rCrCrU rUrGrA rArGrA rCrGrU rUrGrU rGrGrC rCrGrG rUrUrU rUrArG rArGrC rUrArU rGrCrU /AltR2/	310069111	11798.5	11797	1	2	23	0	0	350800	59
10	2000127464	13167839	3121893	223995379	D01	MCM3_2	/AltR1/rCrUrA rCrCrU rCrCrA rCrCrA rArArG rUrCrG rCrGrG rUrUrU rUrArG rArGrC rUrArU rGrCrU /AltR2/	310069112	11683.6	11683	1	2	24	0	0	344400	60
10	2000127464	13167839	3121893	223995380	D02	MCM4_2	/AltR1/rCrUrC rUrArU rArCrA rUrGrC rArArC rGrArC rUrUrG rUrUrU rUrArG rArGrC rUrArU rGrCrU /AltR2/	310069113	11671.1	11670	1	2	23	0	0	354200	55
10	2000127464	13167839	3121893	223995381	D03	MCM5_2	/AltR1/rGrCrU rUrGrU rArCrA rArGrU rArGrU rCrGrG rCrCrG rUrUrU rUrArG rArGrC rUrArU rGrCrU /AltR2/	310069114	11782.3	11781	1	2	23	0	0	356400	58
10	2000127464	13167839	3121893	223995382	D04	MCM6_2	/AltR1/rGrCrG rArGrU rGrArG rCrArA rArCrC rArArU rUrCrG rUrUrU rUrArG rArGrC rUrArU rGrCrU /AltR2/	310069115	11812.1	11811	1	2	23	0	0	362300	58
10	2000127464	13167839	3121893	223995383	D05	MCM7_2	/AltR1/rGrArG rUrGrC rCrArA rArCrC rArArC rCrGrC rUrCrG rUrUrU rUrArG rArGrC rUrArU rGrCrU /AltR2/	310069116	11746.9	11746	1	2	24	0	0	349300	62
10	2000127464	13167839	3121893	223995384	D06	MCM8_2	/AltR1/rGrArU rCrGrA rUrUrC rArUrA rCrCrA rUrArU rArArG rUrUrU rUrArG rArGrC rUrArU rGrCrU /AltR2/	310069117	11718.6	11718	1	2	24	0	0	372300	51
10	2000127464	13167839	3121893	223995385	D07	MCM9_2	/AltR1/rArCrA rCrGrA rGrGrA rUrGrG rCrCrG rGrCrA rArArG rUrUrU rUrArG rArGrC rUrArU rGrCrU /AltR2/	310069118	11890	11889	1	2	23	0	0	363400	65
10	2000127464	13167839	3121893	223995386	D08	MCMDC2_2	/AltR1/rGrUrU rArArG rArCrU rCrUrC rUrCrA rUrUrA rArUrG rUrUrU rUrArG rArGrC rUrArU rGrCrU /AltR2/	310069119	11673.1	11672	1	2	23	0	0	362500	51
10	2000127464	13167839	3121893	223995387	D09	MCRS1_2	/AltR1/rUrCrA rCrArC rGrCrU rUrGrG rUrGrA rGrUrC rCrArG rUrUrU rUrArG rArGrC rUrArU rGrCrU /AltR2/	310069120	11742	11741	1	2	24	0	0	351500	60
10	2000127464	13167839	3121893	223995388	D10	MDC1_2	/AltR1/rGrCrA rCrCrU rArUrC rCrUrC rCrGrA rGrArC rUrGrG rUrUrU rUrArG rArGrC rUrArU rGrCrU /AltR2/	310069121	11701.4	11700	1	2	23	0	0	345700	62
10	2000127464	13167839	3121893	223995389	D11	MEIOB_2	/AltR1/rGrArU rGrUrA rArUrC rUrUrC rArUrU rGrCrC rCrCrG rUrUrU rUrArG rArGrC rUrArU rGrCrU /AltR2/	310069122	11663.8	11663	1	2	24	0	0	351500	54
10	2000127464	13167839	3121893	223995390	E01	MEIOC_2	/AltR1/rCrGrA rUrGrU rGrUrA rGrCrA rArUrC rGrUrA rGrArG rUrUrU rUrArG rArGrC rUrArU rGrCrU /AltR2/	310069123	11829.7	11829	1	2	24	0	0	369100	55
10	2000127464	13167839	3121893	223995391	E02	MEN1_2	/AltR1/rGrArA rCrGrU rUrGrG rUrArG rGrGrA rUrGrA rCrGrG rUrUrU rUrArG rArGrC rUrArU rGrCrU /AltR2/	310069124	11924.9	11924	1	2	24	0	0	369200	61
10	2000127464	13167839	3121893	223995392	E03	MGME1_2	/AltR1/rUrGrA rArGrG rArCrU rCrGrG rGrUrC rArCrA rCrUrG rUrUrU rUrArG rArGrC rUrArU rGrCrU /AltR2/	310069125	11805.4	11804	1	2	24	0	0	356300	63
10	2000127464	13167839	3121893	223995393	E04	MGMT_2	/AltR1/rGrArU rGrGrU rGrArA rGrArG rCrCrG rGrCrA rCrGrG rUrUrU rUrArG rArGrC rUrArU rGrCrU /AltR2/	310069126	11923	11922	1	2	24	0	0	361600	65
10	2000127464	13167839	3121893	223995394	E05	MLH1_2	/AltR1/rGrGrU rUrArA rUrGrA rUrCrC rUrUrC rUrCrC rGrGrG rUrUrU rUrArG rArGrC rUrArU rGrCrU /AltR2/	310069127	11719.7	11719	1	2	23	0	0	352700	56
10	2000127464	13167839	3121893	223995395	E06	MLH3_2	/AltR1/rArUrG rCrCrA rCrUrC rGrGrU rArCrA rGrGrA rCrUrG rUrUrU rUrArG rArGrC rUrArU rGrCrU /AltR2/	310069128	11764.8	11764	1	2	23	0	0	354900	62
10	2000127464	13167839	3121893	223995396	E07	MMS19_2	/AltR1/rCrArC rCrArA rUrUrU rUrArU rGrCrG rArArC rCrCrG rUrUrU rUrArG rArGrC rUrArU rGrCrU /AltR2/	310069129	11669.3	11669	1	2	24	0	0	352500	54
10	2000127464	13167839	3121893	223995397	E08	MMS22L_2	/AltR1/rCrCrA rCrUrU rGrGrA rUrArU rArCrA rUrUrG rGrCrG rUrUrU rUrArG rArGrC rUrArU rGrCrU /AltR2/	310069130	11726.9	11726	1	2	23	0	0	356800	56
10	2000127464	13167839	3121893	223995398	E09	MNAT1_2	/AltR1/rArGrC rUrUrU rArGrA rArGrU rGrGrA rArCrG rArCrG rUrUrU rUrArG rArGrC rUrArU rGrCrU /AltR2/	310069131	11853.1	11852	1	2	23	0	0	370200	58
10	2000127464	13167839	3121893	223995399	E10	MORF4L1_2	/AltR1/rArCrC rCrGrG rGrCrC rCrUrU rUrUrC rUrUrC rCrGrG rUrUrU rUrArG rArGrC rUrArU rGrCrU /AltR2/	310069132	11631.1	11630	1	2	23	0	0	334400	59
10	2000127464	13167839	3121893	223995400	E11	MORF4L2_2	/AltR1/rArArG rCrArG rGrGrU rUrCrU rCrArA rCrCrU rCrGrG rUrUrU rUrArG rArGrC rUrArU rGrCrU /AltR2/	310069133	11764.6	11764	1	2	24	0	0	354500	60
10	2000127464	13167839	3121893	223995401	F01	MPG_2	/AltR1/rArCrU rCrCrA rArCrC rCrCrA rGrUrC rGrGrG rUrArG rUrUrU rUrArG rArGrC rUrArU rGrCrU /AltR2/	310069134	11723.8	11723	1	2	24	0	0	351500	62
10	2000127464	13167839	3121893	223995402	F02	MRE11_2	/AltR1/rArUrU rCrGrA rUrArG rArGrC rCrUrU rUrCrA rUrCrG rUrUrU rUrArG rArGrC rUrArU rGrCrU /AltR2/	310069135	11687.9	11687	1	2	23	0	0	360000	52
10	2000127464	13167839	3121893	223995403	F03	MRNIP_2	/AltR1/rGrUrG rGrCrU rGrUrA rArCrC rUrGrC rUrGrG rArUrG rUrUrU rUrArG rArGrC rUrArU rGrCrU /AltR2/	310069136	11799	11798	1	2	24	0	0	351600	62
10	2000127464	13167839	3121893	223995404	F04	MSH2_2	/AltR1/rCrCrG rGrGrU rArArA rArCrA rCrArU rUrCrC rUrUrG rUrUrU rUrArG rArGrC rUrArU rGrCrU /AltR2/	310069137	11710	11709	1	2	23	0	0	355200	55
10	2000127464	13167839	3121893	223995405	F05	MSH3_2	/AltR1/rCrUrG rGrUrC rGrGrC rUrGrC rArCrC rUrGrU rGrGrG rUrUrU rUrArG rArGrC rUrArU rGrCrU /AltR2/	310069138	11789.5	11789	1	2	24	0	0	340100	64
10	2000127464	13167839	3121893	223995406	F06	MSH4_2	/AltR1/rGrArC rUrCrC rArCrA rGrArG rCrCrG rCrCrC rUrUrG rUrUrU rUrArG rArGrC rUrArU rGrCrU /AltR2/	310069139	11699.7	11699	1	2	23	0	0	342000	63
10	2000127464	13167839	3121893	223995407	F07	MSH5_2	/AltR1/rCrCrC rUrCrC rArArG rUrGrC rUrCrG rArArC rCrUrG rUrUrU rUrArG rArGrC rUrArU rGrCrU /AltR2/	310069140	11661.3	11660	1	2	23	0	0	339500	61
10	2000127464	13167839	3121893	223995408	F08	MSH6_2	/AltR1/rGrGrG rCrUrA rUrArA rArGrU rArGrC rArCrG rArGrG rUrUrU rUrArG rArGrC rUrArU rGrCrU /AltR2/	310069141	11891.8	11891	1	2	24	0	0	371100	61
10	2000127464	13167839	3121893	223995409	F09	MTA1_2	/AltR1/rArArG rUrGrG rUrGrU rGrCrU rUrCrU rArCrC rGrGrG rUrUrU rUrArG rArGrC rUrArU rGrCrU /AltR2/	310069142	11799.1	11798	1	2	24	0	0	355100	60
10	2000127464	13167839	3121893	223995410	F10	MUS81_2	/AltR1/rCrArU rGrCrC rCrCrG rGrArC rUrCrA rCrCrA rUrCrG rUrUrU rUrArG rArGrC rUrArU rGrCrU /AltR2/	310069143	11659.9	11659	1	2	23	0	0	339200	61
10	2000127464	13167839	3121893	223995411	F11	MUTYH_2	/AltR1/rGrGrC rCrArC rGrArG rArArU rArGrU rArGrC rCrCrG rUrUrU rUrArG rArGrC rUrArU rGrCrU /AltR2/	310069144	11827	11826	1	2	24	0	0	360500	62
10	2000127464	13167839	3121893	223995412	G01	NABP1_2	/AltR1/rCrUrG rArCrA rCrUrU rUrArU rArCrU rGrGrA rArGrG rUrUrU rUrArG rArGrC rUrArU rGrCrU /AltR2/	310069145	11750.9	11750	1	2	24	0	0	361200	57
10	2000127464	13167839	3121893	223995413	G02	NABP2_2	/AltR1/rGrArC rGrArC rGrGrA rGrArC rCrUrU rUrGrU rGrArG rUrUrU rUrArG rArGrC rUrArU rGrCrU /AltR2/	310069146	11845.1	11844	1	2	24	0	0	362200	60
10	2000127464	13167839	3121893	223995414	G03	NBN_2	/AltR1/rCrCrU rCrUrU rGrArU rGrArA rCrCrA rUrCrU rArUrG rUrUrU rUrArG rArGrC rUrArU rGrCrU /AltR2/	310069147	11648.3	11647	1	2	23	0	0	351700	54
10	2000127464	13167839	3121893	223995415	G04	NCOA6_2	/AltR1/rGrCrG rGrGrA rUrUrU rCrCrU rArUrG rGrCrA rArGrG rUrUrU rUrArG rArGrC rUrArU rGrCrU /AltR2/	310069148	11821.2	11821	1	2	23	0	0	357700	60
10	2000127464	13167839	3121893	223995416	G05	NEIL1_2	/AltR1/rCrArU rGrCrC rGrArA rGrCrG rGrArA rGrArC rCrArG rUrUrU rUrArG rArGrC rUrArU rGrCrU /AltR2/	310069149	11849.6	11849	1	2	24	0	0	359700	63
10	2000127464	13167839	3121893	223995417	G06	NEIL2_2	/AltR1/rCrArG rArCrC rGrUrG rArGrG rArUrC rCrArU rCrArG rUrUrU rUrArG rArGrC rUrArU rGrCrU /AltR2/	310069150	11788.3	11787	1	2	24	0	0	360000	60
10	2000127464	13167839	3121893	223995418	G07	NEIL3_2	/AltR1/rGrUrU rUrArC rArArG rCrGrU rCrCrU rArArU rUrGrG rUrUrU rUrArG rArGrC rUrArU rGrCrU /AltR2/	310069151	11727.9	11727	1	2	23	0	0	360600	53
10	2000127464	13167839	3121893	223995419	G08	NFRKB_2	/AltR1/rArArA rGrUrG rUrGrG rGrCrA rCrCrA rCrCrC rGrCrG rUrUrU rUrArG rArGrC rUrArU rGrCrU /AltR2/	310069152	11802.7	11802	1	2	24	0	0	351200	64
10	2000127464	13167839	3121893	223995420	G09	NHEJ1_2	/AltR1/rArCrG rCrCrC rArUrG rGrCrU rGrCrA rUrCrA rArCrG rUrUrU rUrArG rArGrC rUrArU rGrCrU /AltR2/	310069153	11724.2	11723	1	2	23	0	0	346300	62
10	2000127464	13167839	3121893	223995421	G10	NIPBL_2	/AltR1/rArGrG rArCrG rGrCrC rUrGrC rArArC rArArG rArCrG rUrUrU rUrArG rArGrC rUrArU rGrCrU /AltR2/	310069154	11850.4	11849	1	2	24	0	0	359300	65
10	2000127464	13167839	3121893	223995422	G11	NONO_2	/AltR1/rCrUrG rGrArC rArArU rArUrG rCrCrA rCrUrC rCrGrG rUrUrU rUrArG rArGrC rUrArU rGrCrU /AltR2/	310069155	11725.4	11724	1	2	24	0	0	349400	61
10	2000127464	13167839	3121893	223995423	H01	NOP53_2	/AltR1/rGrGrA rCrUrU rUrGrG rArUrG rUrGrU rUrCrU rCrGrG rUrUrU rUrArG rArGrC rUrArU rGrCrU /AltR2/	310069156	11776.9	11776	1	2	24	0	0	355000	56
10	2000127464	13167839	3121893	223995424	H02	NPAS2_2	/AltR1/rGrGrG rArArU rCrCrG rUrCrA rCrArA rGrCrA rUrArG rUrUrU rUrArG rArGrC rUrArU rGrCrU /AltR2/	310069157	11812.2	11811	1	2	24	0	0	364900	59
10	2000127464	13167839	3121893	223995425	H03	NPLOC4_2	/AltR1/rUrArC rArGrA rUrGrC rCrArU rUrCrG rGrCrC rArCrG rUrUrU rUrArG rArGrC rUrArU rGrCrU /AltR2/	310069158	11725.1	11724	1	2	24	0	0	351500	60
10	2000127464	13167839	3121893	223995426	H04	NPM1_2	/AltR1/rGrUrU rGrCrA rCrArU rUrGrU rUrGrA rArGrC rArGrG rUrUrU rUrArG rArGrC rUrArU rGrCrU /AltR2/	310069159	11806.9	11806	1	2	24	0	0	362300	56
10	2000127464	13167839	3121893	223995427	H05	NSD2_2	/AltR1/rCrGrG rGrUrU rCrUrC rCrArU rUrArA rArCrA rCrCrG rUrUrU rUrArG rArGrC rUrArU rGrCrU /AltR2/	310069160	11686.4	11685	1	2	23	0	0	351000	55
10	2000127464	13167839	3121893	223995428	H06	NSMCE1_2	/AltR1/rGrArU rGrArC rCrCrA rUrGrG rCrGrU rGrCrU rArGrG rUrUrU rUrArG rArGrC rUrArU rGrCrU /AltR2/	310069161	11821	11820	1	2	24	0	0	355000	63
10	2000127464	13167839	3121893	223995429	H07	NSMCE2_2	/AltR1/rGrArA rUrUrU rGrArA rCrUrG rGrArA rCrGrU rCrCrG rUrUrU rUrArG rArGrC rUrArU rGrCrU /AltR2/	310069162	11789.8	11789	1	2	24	0	0	361900	56
10	2000127464	13167839	3121893	223995430	H08	NSMCE3_2	/AltR1/rCrArU rArCrU rGrArA rGrCrA rCrGrU rCrArU rCrGrG rUrUrU rUrArG rArGrC rUrArU rGrCrU /AltR2/	310069163	11748.9	11748	1	2	23	0	0	357200	58
10	2000127464	13167839	3121893	223995431	H09	NSMCE4A_2	/AltR1/rUrGrC rCrGrG rUrGrA rCrArA rArUrU rArArC rArGrG rUrUrU rUrArG rArGrC rUrArU rGrCrU /AltR2/	310069164	11813.2	11812	1	2	24	0	0	364200	59
10	2000127464	13167839	3121893	223995432	H10	NTHL1_2	/AltR1/rArCrC rArArA rGrArC rCrArG rGrUrG rArCrG rGrCrG rUrUrU rUrArG rArGrC rUrArU rGrCrU /AltR2/	310069165	11850.4	11849	1	2	23	0	0	361100	64
10	2000127464	13167839	3121893	223995433	H11	NUCKS1_2	/AltR1/rGrArU rGrArU rCrGrA rArUrU rUrUrC rUrUrA rGrUrG rUrUrU rUrArG rArGrC rUrArU rGrCrU /AltR2/	310069166	11730	11729	1	2	24	0	0	367200	48
4	2000127464	13167840	3121893	223994812	A01	ABL1_4	/AltR1/rUrUrC rCrUrU rGrGrA rGrUrU rCrCrA rArCrG rArGrG rUrUrU rUrArG rArGrC rUrArU rGrCrU /AltR2/	310067094	11742.7	11742	1	2	23	0	0	354800	57
4	2000127464	13167840	3121893	223994813	A02	ABRAXAS1_4	/AltR1/rArArU rGrUrA rUrGrC rUrUrC rArUrU rArCrA rArGrG rUrUrU rUrArG rArGrC rUrArU rGrCrU /AltR2/	310067095	11735.4	11735	1	2	23	0	0	368600	53
4	2000127464	13167840	3121893	223994814	A03	ACTL6A_4	/AltR1/rGrGrU rGrCrC rUrCrU rGrArC rArUrG rArGrA rArCrG rUrUrU rUrArG rArGrC rUrArU rGrCrU /AltR2/	310067096	11804.5	11804	1	2	23	0	0	356300	62
4	2000127464	13167840	3121893	223994815	A04	ACTR5_4	/AltR1/rCrCrA rCrUrG rCrArC rArUrC rGrArG rUrUrC rUrUrG rUrUrU rUrArG rArGrC rUrArU rGrCrU /AltR2/	310067097	11661.9	11662	1	2	24	0	0	346700	56
4	2000127464	13167840	3121893	223994816	A05	ACTR8_4	/AltR1/rGrGrU rCrArG rUrUrA rArArU rArUrU rCrArC rCrCrG rUrUrU rUrArG rArGrC rUrArU rGrCrU /AltR2/	310067098	11709.9	11710	1	2	24	0	0	362600	53
4	2000127464	13167840	3121893	223994817	A06	ALKBH1_4	/AltR1/rUrCrG rGrArA rArUrC rCrUrC rArArA rUrCrC rArCrG rUrUrU rUrArG rArGrC rUrArU rGrCrU /AltR2/	310067099	11692.2	11692	1	2	23	0	0	355100	57
4	2000127464	13167840	3121893	223994818	A07	ALKBH2_4	/AltR1/rArGrA rUrGrG rCrUrG rUrGrA rCrCrA rCrArU rCrGrG rUrUrU rUrArG rArGrC rUrArU rGrCrU /AltR2/	310067100	11804.2	11804	1	2	24	0	0	358000	62
4	2000127464	13167840	3121893	223994819	A08	ALKBH3_4	/AltR1/rArGrC rUrUrU rGrUrC rArArG rArUrG rUrUrC rCrCrG rUrUrU rUrArG rArGrC rUrArU rGrCrU /AltR2/	310067101	11703.2	11703	1	2	24	0	0	355100	54
4	2000127464	13167840	3121893	223994820	A09	ALKBH5_4	/AltR1/rArUrC rArArC rGrArC rUrArC rCrArG rCrCrC rGrGrG rUrUrU rUrArG rArGrC rUrArU rGrCrU /AltR2/	310067102	11746.4	11746	1	2	23	0	0	352600	63
4	2000127464	13167840	3121893	223994821	A10	ANKLE1_4	/AltR1/rCrUrC rArArC rCrGrC rUrGrU rGrArC rGrArA rArGrG rUrUrU rUrArG rArGrC rUrArU rGrCrU /AltR2/	310067103	11786.6	11787	1	2	24	0	0	354200	61
4	2000127464	13167840	3121893	223994822	A11	AP5S1_4	/AltR1/rCrCrC rUrUrU rCrCrA rGrGrA rGrCrC rArCrG rGrArG rUrUrU rUrArG rArGrC rUrArU rGrCrU /AltR2/	310067104	11739.9	11739	1	2	24	0	0	346600	62
4	2000127464	13167840	3121893	223994823	B01	AP5Z1_4	/AltR1/rUrCrU rCrArG rCrCrA rCrGrA rArGrU rArCrA rGrCrG rUrUrU rUrArG rArGrC rUrArU rGrCrU /AltR2/	310067105	11747.3	11747	1	2	23	0	0	354600	61
4	2000127464	13167840	3121893	223994824	B02	APBB1_4	/AltR1/rArUrG rGrCrA rCrCrC rUrUrG rGrGrC rCrCrC rArArG rUrUrU rUrArG rArGrC rUrArU rGrCrU /AltR2/	310067106	11739.8	11739	1	2	24	0	0	344400	65
4	2000127464	13167840	3121893	223994825	B03	APEX1_4	/AltR1/rGrArG rUrGrU rGrGrC rArGrG rUrUrU rGrCrC rArCrG rUrUrU rUrArG rArGrC rUrArU rGrCrU /AltR2/	310067107	11837.5	11837	1	2	24	0	0	355600	60
4	2000127464	13167840	3121893	223994826	B04	APEX2_4	/AltR1/rCrUrG rCrUrU rCrCrA rArCrC rArArA rGrCrA rGrGrG rUrUrU rUrArG rArGrC rUrArU rGrCrU /AltR2/	310067108	11747.2	11747	1	2	24	0	0	350100	61
4	2000127464	13167840	3121893	223994827	B05	APLF_4	/AltR1/rCrArC rCrArU rArGrA rUrUrU rGrGrC rUrUrC rArArG rUrUrU rUrArG rArGrC rUrArU rGrCrU /AltR2/	310067109	11710.4	11710	1	2	24	0	0	359100	54
4	2000127464	13167840	3121893	223994828	B06	APTX_4	/AltR1/rArGrG rCrUrU rGrArA rGrArU rUrUrC rUrArU rGrCrG rUrUrU rUrArG rArGrC rUrArU rGrCrU /AltR2/	310067110	11767.3	11767	1	2	24	0	0	362600	55
4	2000127464	13167840	3121893	223994829	B07	AQR_4	/AltR1/rUrArG rArGrA rArArA rCrGrU rGrCrC rUrGrC rArUrG rUrUrU rUrArG rArGrC rUrArU rGrCrU /AltR2/	310067111	11812.7	11812	1	2	24	0	0	363200	60
4	2000127464	13167840	3121893	223994830	B08	ASCC1_4	/AltR1/rUrCrC rUrArA rArCrC rUrGrG rArCrA rArGrA rCrGrG rUrUrU rUrArG rArGrC rUrArU rGrCrU /AltR2/	310067112	11771.5	11771	1	2	23	0	0	358000	62
4	2000127464	13167840	3121893	223994831	B09	ASCC2_4	/AltR1/rGrGrG rUrGrA rUrCrU rGrGrA rGrUrU rGrGrU rCrCrG rUrUrU rUrArG rArGrC rUrArU rGrCrU /AltR2/	310067113	11854.5	11854	1	2	24	0	0	357400	60
4	2000127464	13167840	3121893	223994832	B10	ASCC3_4	/AltR1/rGrArA rGrGrA rCrUrC rUrGrU rUrGrG rUrCrA rCrArG rUrUrU rUrArG rArGrC rUrArU rGrCrU /AltR2/	310067114	11805.6	11805	1	2	23	0	0	360600	59
4	2000127464	13167840	3121893	223994833	B11	ASF1A_4	/AltR1/rArCrA rArArC rArUrA rUrGrC rCrUrU rCrCrU rGrCrG rUrUrU rUrArG rArGrC rUrArU rGrCrU /AltR2/	310067115	11669.5	11669	1	2	23	0	0	351300	58
4	2000127464	13167840	3121893	223994834	C01	ASTE1_4	/AltR1/rUrUrA rUrGrA rCrArC rUrUrG rCrUrA rArCrC rArUrG rUrUrU rUrArG rArGrC rUrArU rGrCrU /AltR2/	310067116	11671.2	11671	1	2	23	0	0	356800	55
4	2000127464	13167840	3121893	223994835	C02	ATM_4	/AltR1/rCrUrC rUrArU rCrArU rGrUrU rCrUrA rGrUrU rGrArG rUrUrU rUrArG rArGrC rUrArU rGrCrU /AltR2/	310067117	11665.5	11665	1	2	23	0	0	358000	51
4	2000127464	13167840	3121893	223994836	C03	ATP23_4	/AltR1/rGrUrU rGrGrU rGrArA rCrCrA rGrUrC rGrArC rArUrG rUrUrU rUrArG rArGrC rUrArU rGrCrU /AltR2/	310067118	11805.4	11805	1	2	23	0	0	361600	58
4	2000127464	13167840	3121893	223994837	C04	ATR_4	/AltR1/rGrArC rCrCrA rUrCrA rCrArU rUrUrC rUrUrC rUrArG rUrUrU rUrArG rArGrC rUrArU rGrCrU /AltR2/	310067119	11606.6	11607	1	2	24	0	0	351900	53
4	2000127464	13167840	3121893	223994838	C05	ATRIP_4	/AltR1/rGrArA rGrCrA rUrGrU rUrCrU rCrCrA rCrArA rUrUrG rUrUrU rUrArG rArGrC rUrArU rGrCrU /AltR2/	310067120	11710.1	11710	1	2	23	0	0	358400	54
4	2000127464	13167840	3121893	223994839	C06	ATRX_4	/AltR1/rCrUrG rCrArC rUrGrC rUrUrG rUrGrG rArCrA rArCrG rUrUrU rUrArG rArGrC rUrArU rGrCrU /AltR2/	310067121	11741.1	11741	1	2	23	0	0	346200	60
4	2000127464	13167840	3121893	223994840	C07	ATXN3_4	/AltR1/rArUrC rCrUrC rArArU rUrGrC rArCrA rUrCrA rGrCrG rUrUrU rUrArG rArGrC rUrArU rGrCrU /AltR2/	310067122	11669.4	11669	1	2	24	0	0	353300	56
4	2000127464	13167840	3121893	223994841	C08	AXIN2_4	/AltR1/rCrUrG rGrArC rArArG rCrCrA rArCrC rArCrG rGrUrG rUrUrU rUrArG rArGrC rUrArU rGrCrU /AltR2/	310067123	11786.2	11786	1	2	23	0	0	351900	63
4	2000127464	13167840	3121893	223994842	C09	BABAM1_4	/AltR1/rGrCrA rCrUrC rGrCrU rCrCrA rArUrC rCrUrG rArArG rUrUrU rUrArG rArGrC rUrArU rGrCrU /AltR2/	310067124	11684.2	11684	1	2	24	0	0	345600	60
4	2000127464	13167840	3121893	223994843	C10	BABAM2_4	/AltR1/rArArU rCrUrA rCrGrG rGrCrA rGrCrU rUrCrA rArArG rUrUrU rUrArG rArGrC rUrArU rGrCrU /AltR2/	310067125	11772.5	11772	1	2	23	0	0	361600	58
4	2000127464	13167840	3121893	223994844	C11	BACH1_4	/AltR1/rUrArC rUrCrA rGrCrC rUrUrA rArUrG rArCrC rArGrG rUrUrU rUrArG rArGrC rUrArU rGrCrU /AltR2/	310067126	11709.1	11709	1	2	23	0	0	356300	59
4	2000127464	13167840	3121893	223994845	D01	BAP1_4	/AltR1/rUrArG rUrGrC rArGrU rGrCrG rGrArC rCrArU rGrGrG rUrUrU rUrArG rArGrC rUrArU rGrCrU /AltR2/	310067127	11860.2	11860	1	2	24	0	0	358300	63
4	2000127464	13167840	3121893	223994846	D02	BARD1_4	/AltR1/rCrArA rGrUrC rUrUrG rUrArU rCrCrA rGrGrC rCrGrG rUrUrU rUrArG rArGrC rUrArU rGrCrU /AltR2/	310067128	11741.2	11741	1	2	24	0	0	352400	58
4	2000127464	13167840	3121893	223994847	D03	BCCIP_4	/AltR1/rArCrA rGrArA rCrCrA rArUrA rArGrC rCrArU rGrUrG rUrUrU rUrArG rArGrC rUrArU rGrCrU /AltR2/	310067129	11779	11779	1	2	23	0	0	368200	59
4	2000127464	13167840	3121893	223994848	D04	BLM_4	/AltR1/rGrUrA rGrUrG rCrArU rArCrA rArCrU rUrCrC rUrUrG rUrUrU rUrArG rArGrC rUrArU rGrCrU /AltR2/	310067130	11687.1	11687	1	2	23	0	0	356700	54
4	2000127464	13167840	3121893	223994849	D05	BOD1L1_4	/AltR1/rUrUrU rArArU rUrUrC rUrUrC rGrArC rUrGrG rArCrG rUrUrU rUrArG rArGrC rUrArU rGrCrU /AltR2/	310067131	11665.1	11665	1	2	23	0	0	355900	50
4	2000127464	13167840	3121893	223994850	D06	BRCA1_4	/AltR1/rUrUrG rUrUrA rCrArA rArUrC rArCrC rCrCrU rCrArG rUrUrU rUrArG rArGrC rUrArU rGrCrU /AltR2/	310067132	11630.2	11630	1	2	23	0	0	352800	55
4	2000127464	13167840	3121893	223994851	D07	BRCA2_4	/AltR1/rArArU rArGrC rUrGrC rArArA rGrArC rCrArC rArUrG rUrUrU rUrArG rArGrC rUrArU rGrCrU /AltR2/	310067133	11779	11779	1	2	24	0	0	366400	60
4	2000127464	13167840	3121893	223994852	D08	BRCC3_4	/AltR1/rArCrA rArGrC rCrArU rGrUrA rCrCrA rGrArU rGrArG rUrUrU rUrArG rArGrC rUrArU rGrCrU /AltR2/	310067134	11795.2	11795	1	2	23	0	0	367500	60
4	2000127464	13167840	3121893	223994853	D09	BRIP1_4	/AltR1/rUrGrU rUrUrG rUrUrG rGrArG rArGrU rCrCrC rArCrG rUrUrU rUrArG rArGrC rUrArU rGrCrU /AltR2/	310067135	11759.1	11759	1	2	24	0	0	356000	56
4	2000127464	13167840	3121893	223994854	D10	BTG2_4	/AltR1/rGrArA rArArG rCrCrG rUrCrC rArArG rGrGrC rUrCrG rUrUrU rUrArG rArGrC rUrArU rGrCrU /AltR2/	310067136	11825.9	11826	1	2	24	0	0	356300	62
4	2000127464	13167840	3121893	223994855	D11	C14orf39_4	/AltR1/rCrUrC rArUrA rArUrA rUrUrC rArCrG rUrGrA rArArG rUrUrU rUrArG rArGrC rUrArU rGrCrU /AltR2/	310067137	11717.9	11718	1	2	23	0	0	368200	51
4	2000127464	13167840	3121893	223994856	E01	CBX8_4	/AltR1/rGrGrC rCrUrC rGrGrA rGrArG rUrArC rCrUrC rArArG rUrUrU rUrArG rArGrC rUrArU rGrCrU /AltR2/	310067138	11803.4	11803	1	2	23	0	0	356400	63
4	2000127464	13167840	3121893	223994857	E02	CCDC155_4	/AltR1/rGrGrA rUrGrC rArCrG rCrCrU rCrCrA rArArC rArUrG rUrUrU rUrArG rArGrC rUrArU rGrCrU /AltR2/	310067139	11747.2	11747	1	2	23	0	0	351600	61
4	2000127464	13167840	3121893	223994858	E03	CCNH_4	/AltR1/rGrArU rUrCrU rCrCrA rArUrA rUrGrG rGrArU rArGrG rUrUrU rUrArG rArGrC rUrArU rGrCrU /AltR2/	310067140	11790.4	11790	1	2	23	0	0	368400	56
4	2000127464	13167840	3121893	223994859	E04	CDC14B_4	/AltR1/rUrArU rArArG rUrCrU rCrArG rGrArG rArArU rGrUrG rUrUrU rUrArG rArGrC rUrArU rGrCrU /AltR2/	310067141	11814.1	11814	1	2	24	0	0	373400	56
4	2000127464	13167840	3121893	223994860	E05	CDC45_4	/AltR1/rCrCrG rCrCrU rArUrG rArArG rArCrA rUrCrU rUrCrG rUrUrU rUrArG rArGrC rUrArU rGrCrU /AltR2/	310067142	11685.2	11685	1	2	24	0	0	350600	56
4	2000127464	13167840	3121893	223994861	E06	CDC5L_4	/AltR1/rUrCrC rCrUrG rArGrU rArUrU rArGrC rCrArA rGrCrG rUrUrU rUrArG rArGrC rUrArU rGrCrU /AltR2/	310067143	11725.3	11725	1	2	23	0	0	355000	58
4	2000127464	13167840	3121893	223994862	E07	CDC7_4	/AltR1/rArArG rArGrC rCrUrU rCrArG rCrCrU rGrArA rArCrG rUrUrU rUrArG rArGrC rUrArU rGrCrU /AltR2/	310067144	11771.5	11771	1	2	23	0	0	358100	61
4	2000127464	13167840	3121893	223994863	E08	CDCA5_4	/AltR1/rCrUrC rCrUrA rCrUrA rArGrC rCrUrC rUrGrC rGrGrG rUrUrU rUrArG rArGrC rUrArU rGrCrU /AltR2/	310067145	11677.2	11677	1	2	23	0	0	339700	62
4	2000127464	13167840	3121893	223994864	E09	CDK1_4	/AltR1/rUrArC rCrUrA rUrGrG rArGrU rUrGrU rGrUrA rUrArG rUrUrU rUrArG rArGrC rUrArU rGrCrU /AltR2/	310067146	11768.6	11768	1	2	24	0	0	369200	54
4	2000127464	13167840	3121893	223994865	E10	CDK2_4	/AltR1/rArArG rCrArG rArGrA rGrArU rCrUrC rUrCrG rGrArG rUrUrU rUrArG rArGrC rUrArU rGrCrU /AltR2/	310067147	11851.4	11851	1	2	24	0	0	368700	61
4	2000127464	13167840	3121893	223994866	E11	CDK7_4	/AltR1/rUrUrG rArArG rArGrU rCrArU rCrArA rCrArU rGrUrG rUrUrU rUrArG rArGrC rUrArU rGrCrU /AltR2/	310067148	11774.4	11774	1	2	24	0	0	368300	54
4	2000127464	13167840	3121893	223994867	F01	CDK9_4	/AltR1/rUrGrU rGrCrU rUrArU rCrArC rUrCrG rUrGrA rUrGrG rUrUrU rUrArG rArGrC rUrArU rGrCrU /AltR2/	310067149	11720.5	11720	1	2	23	0	0	353200	56
4	2000127464	13167840	3121893	223994868	F02	CDKN2D_4	/AltR1/rArUrG rGrArC rUrGrG rArCrU rGrGrU rArCrC rGrGrG rUrUrU rUrArG rArGrC rUrArU rGrCrU /AltR2/	310067150	11859.9	11860	1	2	24	0	0	358600	65
4	2000127464	13167840	3121893	223994869	F03	CEBPG_4	/AltR1/rCrArG rCrCrA rUrGrU rUrGrU rUrCrC rUrCrU rCrUrG rUrUrU rUrArG rArGrC rUrArU rGrCrU /AltR2/	310067151	11616.4	11616	1	2	23	0	0	340500	54
4	2000127464	13167840	3121893	223994870	F04	CENPS_4	/AltR1/rUrGrC rArArA rCrArU rUrUrC rArArG rGrUrC rUrUrG rUrUrU rUrArG rArGrC rUrArU rGrCrU /AltR2/	310067152	11711.2	11711	1	2	23	0	0	359300	53
4	2000127464	13167840	3121893	223994871	F05	CENPX_4	/AltR1/rGrCrU rGrArG rArUrC rCrCrU rArGrA rArGrU rCrCrG rUrUrU rUrArG rArGrC rUrArU rGrCrU /AltR2/	310067153	11764	11764	1	2	23	0	0	356200	60
4	2000127464	13167840	3121893	223994872	F06	CEP164_4	/AltR1/rGrGrG rArUrC rArArU rArCrC rArArU rCrUrC rCrCrG rUrUrU rUrArG rArGrC rUrArU rGrCrU /AltR2/	310067154	11708.2	11708	1	2	23	0	0	355200	58
4	2000127464	13167840	3121893	223994873	F07	CETN2_4	/AltR1/rArGrC rUrUrU rUrGrA rUrCrU rUrUrU rCrGrA rUrGrG rUrUrU rUrArG rArGrC rUrArU rGrCrU /AltR2/	310067155	11682	11682	1	2	23	0	0	356800	49
4	2000127464	13167840	3121893	223994874	F08	CGAS_4	/AltR1/rGrUrC rArGrA rCrGrG rCrUrG rCrGrU rGrUrC rCrUrG rUrUrU rUrArG rArGrC rUrArU rGrCrU /AltR2/	310067156	11773.1	11773	1	2	23	0	0	345900	61
4	2000127464	13167840	3121893	223994875	F09	CHAF1A_4	/AltR1/rCrCrA rArArG rArGrG rCrCrU rCrUrA rArArU rCrGrG rUrUrU rUrArG rArGrC rUrArU rGrCrU /AltR2/	310067157	11771.5	11771	1	2	24	0	0	358100	60
4	2000127464	13167840	3121893	223994876	F10	CHAF1B_4	/AltR1/rArUrA rUrUrG rArCrC rCrArA rArGrG rGrUrC rCrCrG rUrUrU rUrArG rArGrC rUrArU rGrCrU /AltR2/	310067158	11748.2	11748	1	2	23	0	0	359200	59
4	2000127464	13167840	3121893	223994877	F11	CHD1L_4	/AltR1/rCrUrG rArCrA rArGrG rUrCrU rUrArU rGrCrA rGrCrG rUrUrU rUrArG rArGrC rUrArU rGrCrU /AltR2/	310067159	11765.1	11765	1	2	23	0	0	355600	58
4	2000127464	13167840	3121893	223994878	G01	CHEK1_4	/AltR1/rCrGrU rUrUrG rUrUrG rArArC rArArG rArUrG rUrGrG rUrUrU rUrArG rArGrC rUrArU rGrCrU /AltR2/	310067160	11807.5	11807	1	2	24	0	0	365100	53
4	2000127464	13167840	3121893	223994879	G02	CHEK2_4	/AltR1/rGrUrG rArArU rGrArC rArArC rUrArC rUrGrG rUrUrG rUrUrU rUrArG rArGrC rUrArU rGrCrU /AltR2/	310067161	11789.8	11790	1	2	24	0	0	364000	57
4	2000127464	13167840	3121893	223994880	G03	CHFR_4	/AltR1/rGrArC rGrUrC rGrArU rGrUrU rGrArU rGrGrC rUrGrG rUrUrU rUrArG rArGrC rUrArU rGrCrU /AltR2/	310067162	11838.2	11838	1	2	24	0	0	358100	59
4	2000127464	13167840	3121893	223994881	G04	CHRNA4_4	/AltR1/rGrArU rCrArU rCrCrC rGrUrC rCrArC rCrUrC rArCrG rUrUrU rUrArG rArGrC rUrArU rGrCrU /AltR2/	310067163	11620	11620	1	2	24	0	0	341700	59
4	2000127464	13167840	3121893	223994882	G05	CIB1_4	/AltR1/rCrGrU rGrGrU rUrUrU rArGrC rUrCrC rUrCrA rCrCrG rUrUrU rUrArG rArGrC rUrArU rGrCrU /AltR2/	310067164	11655.3	11655	1	2	23	0	0	342900	55
4	2000127464	13167840	3121893	223994883	G06	CINP_4	/AltR1/rArArC rUrGrC rArGrG rCrCrA rCrCrU rUrGrG rArUrG rUrUrU rUrArG rArGrC rUrArU rGrCrU /AltR2/	310067165	11764	11764	1	2	24	0	0	351700	63
4	2000127464	13167840	3121893	223994884	G07	CLSPN_4	/AltR1/rArGrU rUrArU rCrArA rArArG rGrArA rCrCrA rCrGrG rUrUrU rUrArG rArGrC rUrArU rGrCrU /AltR2/	310067166	11819.4	11819	1	2	24	0	0	372500	58
4	2000127464	13167840	3121893	223994885	G08	COPS2_4	/AltR1/rArUrG rUrCrA rGrArU rGrGrA rUrUrU rArCrU rGrCrG rUrUrU rUrArG rArGrC rUrArU rGrCrU /AltR2/	310067167	11767.1	11767	1	2	24	0	0	364200	55
4	2000127464	13167840	3121893	223994886	G09	COPS3_4	/AltR1/rArArG rGrArU rGrCrC rArArU rUrCrC rUrCrG rCrArG rUrUrU rUrArG rArGrC rUrArU rGrCrU /AltR2/	310067168	11748	11748	1	2	24	0	0	356600	59
4	2000127464	13167840	3121893	223994887	G10	COPS4_4	/AltR1/rGrCrC rUrArG rArGrU rCrArU rUrUrC rArUrU rUrGrG rUrUrU rUrArG rArGrC rUrArU rGrCrU /AltR2/	310067169	11704.2	11704	1	2	24	0	0	358700	52
4	2000127464	13167840	3121893	223994888	G11	COPS5_4	/AltR1/rUrGrG rUrGrA rArArC rCrArU rGrArU rCrArU rUrArG rUrUrU rUrArG rArGrC rUrArU rGrCrU /AltR2/	310067170	11774.1	11774	1	2	24	0	0	368300	55
4	2000127464	13167840	3121893	223994889	H01	COPS6_4	/AltR1/rArArC rArCrU rCrCrC rArGrU rCrArC rUrCrC rGrCrG rUrUrU rUrArG rArGrC rUrArU rGrCrU /AltR2/	310067171	11643.3	11643	1	2	23	0	0	342500	61
4	2000127464	13167840	3121893	223994890	H02	COPS7A_4	/AltR1/rGrArA rUrCrU rUrCrC rUrCrC rArCrU rArArC rArGrG rUrUrU rUrArG rArGrC rUrArU rGrCrU /AltR2/	310067172	11669.3	11669	1	2	24	0	0	353200	57
4	2000127464	13167840	3121893	223994891	H03	COPS7B_4	/AltR1/rCrUrC rCrGrG rGrArG rCrCrU rCrUrA rArGrA rCrCrG rUrUrU rUrArG rArGrC rUrArU rGrCrU /AltR2/	310067173	11738.8	11739	1	2	23	0	0	345600	63
4	2000127464	13167840	3121893	223994892	H04	COPS8_4	/AltR1/rGrCrU rArGrA rArGrC rUrGrA rCrCrA rUrArC rArCrG rUrUrU rUrArG rArGrC rUrArU rGrCrU /AltR2/	310067174	11770.8	11771	1	2	23	0	0	359600	61
4	2000127464	13167840	3121893	223994893	H05	CSNK1E_4	/AltR1/rGrCrA rArArG rCrCrG rUrCrG rArGrA rUrGrA rCrCrG rUrUrU rUrArG rArGrC rUrArU rGrCrU /AltR2/	310067175	11826.3	11826	1	2	24	0	0	358100	61
4	2000127464	13167840	3121893	223994894	H06	CTC1_4	/AltR1/rCrCrC rArArG rArGrG rCrUrG rGrArC rCrArA rArUrG rUrUrU rUrArG rArGrC rUrArU rGrCrU /AltR2/	310067176	11810.4	11810	1	2	23	0	0	357500	63
4	2000127464	13167840	3121893	223994895	H07	CUL3_4	/AltR1/rGrUrU rCrUrU rCrCrG rUrUrG rArUrU rUrGrU rCrArG rUrUrU rUrArG rArGrC rUrArU rGrCrU /AltR2/	310067177	11658	11658	1	2	23	0	0	353100	48
4	2000127464	13167840	3121893	223994896	H08	CUL4A_4	/AltR1/rUrArA rArGrA rArGrA rUrUrA rArCrA rCrGrU rGrCrG rUrUrU rUrArG rArGrC rUrArU rGrCrU /AltR2/	310067178	11821	11820	1	2	24	0	0	373700	55
4	2000127464	13167840	3121893	223994897	H09	CUL4B_4	/AltR1/rGrArG rGrUrC rArGrA rUrCrU rGrCrC rArCrU rGrArG rUrUrU rUrArG rArGrC rUrArU rGrCrU /AltR2/	310067179	11804.5	11804	1	2	24	0	0	358300	62
4	2000127464	13167840	3121893	223994898	H10	DCLRE1A_4	/AltR1/rArArG rGrArC rCrArU rGrArA rGrUrG rCrCrC rCrUrG rUrUrU rUrArG rArGrC rUrArU rGrCrU /AltR2/	310067180	11787.1	11787	1	2	23	0	0	356600	64
4	2000127464	13167840	3121893	223994899	H11	DCLRE1B_4	/AltR1/rCrCrG rArGrG rArCrU rCrArA rUrArC rCrArC rCrCrG rUrUrU rUrArG rArGrC rUrArU rGrCrU /AltR2/	310067181	11706.1	11706	1	2	24	0	0	349100	62
12	2000127464	13167841	3121893	223995524	A01	HMGN1_4	/AltR1/rUrUrC rCrUrU rGrGrC rGrGrC rGrCrC rUrUrC rGrGrG rUrUrU rUrArG rArGrC rUrArU rGrCrU /AltR2/	310068902	11726.3	11726	1	2	24	0	0	335200	61
12	2000127464	13167841	3121893	223995525	A02	HSF1_4	/AltR1/rGrArA rArGrU rGrGrU rCrCrA rCrArU rCrGrA rGrCrG rUrUrU rUrArG rArGrC rUrArU rGrCrU /AltR2/	310068903	11827.6	11827	1	2	24	0	0	361800	60
12	2000127464	13167841	3121893	223995526	A03	HUS1_4	/AltR1/rUrGrU rGrArC rArArG rCrUrG rGrCrU rArArU rGrGrG rUrUrU rUrArG rArGrC rUrArU rGrCrU /AltR2/	310068904	11845.2	11845	1	2	24	0	0	359700	63
12	2000127464	13167841	3121893	223995527	A04	HUS1B_4	/AltR1/rGrUrG rGrArG rCrUrG rGrUrC rUrCrG rUrCrC rCrUrG rUrUrU rUrArG rArGrC rUrArU rGrCrU /AltR2/	310068905	11750.2	11750	1	2	24	0	0	343400	62
12	2000127464	13167841	3121893	223995528	A05	HUWE1_4	/AltR1/rUrUrC rArCrC rArCrC rArGrC rArUrC rGrUrA rGrCrG rUrUrU rUrArG rArGrC rUrArU rGrCrU /AltR2/	310068906	11684.6	11684	1	2	24	0	0	349400	58
12	2000127464	13167841	3121893	223995529	A06	IGHMBP2_4	/AltR1/rArArU rGrArU rCrUrC rArArC rCrArC rArGrU rCrGrG rUrUrU rUrArG rArGrC rUrArU rGrCrU /AltR2/	310068907	11732.2	11732	1	2	24	0	0	360500	58
12	2000127464	13167841	3121893	223995530	A07	INIP_4	/AltR1/rCrGrG rArArG rUrCrC rUrUrA rUrUrA rArGrA rGrArG rUrUrU rUrArG rArGrC rUrArU rGrCrU /AltR2/	310068908	11813.9	11813	1	2	24	0	0	371400	55
12	2000127464	13167841	3121893	223995531	A08	INO80_4	/AltR1/rGrGrA rUrCrC rCrUrU rArArU rArCrA rArGrU rUrArG rUrUrU rUrArG rArGrC rUrArU rGrCrU /AltR2/	310068909	11735.3	11734	1	2	23	0	0	368200	54
12	2000127464	13167841	3121893	223995532	A09	INO80B_4	/AltR1/rArCrC rCrGrC rCrArG rGrCrU rCrArA rCrUrC rCrArG rUrUrU rUrArG rArGrC rUrArU rGrCrU /AltR2/	310068910	11683.5	11682	1	2	24	0	0	341900	65
12	2000127464	13167841	3121893	223995533	A10	INO80C_4	/AltR1/rGrGrA rCrGrC rUrUrU rUrUrU rCrUrU rCrUrU rArCrG rUrUrU rUrArG rArGrC rUrArU rGrCrU /AltR2/	310068911	11619.2	11618	1	2	23	0	0	347400	49
12	2000127464	13167841	3121893	223995534	A11	INO80D_4	/AltR1/rUrGrC rArArG rCrArG rArGrG rCrGrA rCrUrC rArArG rUrUrU rUrArG rArGrC rUrArU rGrCrU /AltR2/	310068912	11850	11850	1	2	24	0	0	361100	64
12	2000127464	13167841	3121893	223995535	B01	INO80E_4	/AltR1/rGrCrU rGrUrU rArUrC rUrGrA rUrGrA rUrGrC rArGrG rUrUrU rUrArG rArGrC rUrArU rGrCrU /AltR2/	310068913	11782.7	11783	1	2	23	0	0	359400	57
12	2000127464	13167841	3121893	223995536	B02	INTS3_4	/AltR1/rGrArC rUrCrA rCrCrA rGrArG rCrUrA rArGrU rCrCrG rUrUrU rUrArG rArGrC rUrArU rGrCrU /AltR2/	310068914	11746.4	11747	1	2	23	0	0	355600	61
12	2000127464	13167841	3121893	223995537	B03	ISG15_4	/AltR1/rArArC rCrUrC rUrGrA rGrCrA rUrCrC rUrGrG rUrGrG rUrUrU rUrArG rArGrC rUrArU rGrCrU /AltR2/	310068915	11741.7	11741	1	2	24	0	0	350000	62
12	2000127464	13167841	3121893	223995538	B04	ISY1_4	/AltR1/rGrCrA rArUrC rGrArU rUrUrU rGrArG rUrArC rUrArG rUrUrU rUrArG rArGrC rUrArU rGrCrU /AltR2/	310068916	11753.4	11751	1	2	24	0	0	367400	52
12	2000127464	13167841	3121893	223995539	B05	JMY_4	/AltR1/rUrUrU rCrCrU rGrCrU rCrGrG rUrCrA rUrCrU rCrGrG rUrUrU rUrArG rArGrC rUrArU rGrCrU /AltR2/	310068917	11633.2	11632	1	2	23	0	0	338900	56
12	2000127464	13167841	3121893	223995540	B06	KAT5_4	/AltR1/rGrGrG rUrArC rGrGrG rGrArG rArArG rUrArC rCrArG rUrUrU rUrArG rArGrC rUrArU rGrCrU /AltR2/	310068918	11947.3	11946	1	2	24	0	0	371200	65
12	2000127464	13167841	3121893	223995541	B07	KDM1A_4	/AltR1/rUrGrU rGrGrU rCrCrA rCrUrG rArUrA rArUrA rUrCrG rUrUrU rUrArG rArGrC rUrArU rGrCrU /AltR2/	310068919	11726.2	11727	1	2	23	0	0	360800	55
12	2000127464	13167841	3121893	223995542	B08	KDM2A_4	/AltR1/rUrUrG rGrUrA rUrCrA rCrArU rCrCrA rUrCrA rArGrG rUrUrU rUrArG rArGrC rUrArU rGrCrU /AltR2/	310068920	11711.7	11710	1	2	23	0	0	361000	55
12	2000127464	13167841	3121893	223995543	B09	KDM4D_4	/AltR1/rGrGrG rArArC rArArU rUrCrA rGrGrA rCrCrU rGrCrG rUrUrU rUrArG rArGrC rUrArU rGrCrU /AltR2/	310068921	11828.3	11827	1	2	23	0	0	359400	62
12	2000127464	13167841	3121893	223995544	B10	KEAP1_4	/AltR1/rGrGrU rCrArA rGrUrA rCrCrA rGrGrA rUrGrC rArCrG rUrUrU rUrArG rArGrC rUrArU rGrCrU /AltR2/	310068922	11828	11827	1	2	23	0	0	362400	61
12	2000127464	13167841	3121893	223995545	B11	KIF22_4	/AltR1/rGrUrC rUrUrA rCrCrU rArGrA rGrArU rCrUrA rCrCrG rUrUrU rUrArG rArGrC rUrArU rGrCrU /AltR2/	310068923	11686.8	11686	1	2	23	0	0	357200	56
12	2000127464	13167841	3121893	223995546	C01	KIN_4	/AltR1/rGrArC rUrGrA rUrUrU rUrArC rUrArA rGrUrG rGrCrG rUrUrU rUrArG rArGrC rUrArU rGrCrU /AltR2/	310068924	11768	11767	1	2	24	0	0	362900	54
12	2000127464	13167841	3121893	223995547	C02	KLHL15_4	/AltR1/rGrGrU rGrGrC rCrArA rGrArG rUrGrC rUrUrU rArUrG rUrUrU rUrArG rArGrC rUrArU rGrCrU /AltR2/	310068925	11823.8	11822	1	2	24	0	0	360200	58
12	2000127464	13167841	3121893	223995548	C03	L3MBTL2_4	/AltR1/rUrCrU rGrGrU rCrUrU rGrGrG rCrUrU rCrGrA rCrUrG rUrUrU rUrArG rArGrC rUrArU rGrCrU /AltR2/	310068926	11714.4	11712	1	2	23	0	0	342900	59
12	2000127464	13167841	3121893	223995549	C04	LIG1_4	/AltR1/rCrUrU rCrArC rCrGrG rArGrA rGrUrC rArCrU rCrUrG rUrUrU rUrArG rArGrC rUrArU rGrCrU /AltR2/	310068927	11703.4	11701	1	2	24	0	0	348300	59
12	2000127464	13167841	3121893	223995550	C05	LIG3_4	/AltR1/rArArU rCrGrA rGrGrA rCrCrU rCrArC rArGrA rGrCrG rUrUrU rUrArG rArGrC rUrArU rGrCrU /AltR2/	310068928	11809.6	11810	1	2	24	0	0	362100	62
12	2000127464	13167841	3121893	223995551	C06	LIG4_4	/AltR1/rCrArA rCrUrG rCrArU rGrArU rCrCrU rUrCrU rGrUrG rUrUrU rUrArG rArGrC rUrArU rGrCrU /AltR2/	310068929	11662.3	11663	1	2	23	0	0	347200	56
12	2000127464	13167841	3121893	223995552	C07	MAD2L2_4	/AltR1/rGrGrA rUrArA rArGrA rGrCrA rCrCrG rCrCrC rArGrG rUrUrU rUrArG rArGrC rUrArU rGrCrU /AltR2/	310068930	11850.6	11849	1	2	24	0	0	361400	64
12	2000127464	13167841	3121893	223995553	C08	MARF1_4	/AltR1/rArArA rCrCrG rGrArG rGrUrA rCrCrA rCrArU rUrArG rUrUrU rUrArG rArGrC rUrArU rGrCrU /AltR2/	310068931	11796.1	11795	1	2	24	0	0	368500	59
12	2000127464	13167841	3121893	223995554	C09	MBD4_4	/AltR1/rUrGrC rArArC rUrCrU rGrArA rCrUrA rCrUrA rCrUrG rUrUrU rUrArG rArGrC rUrArU rGrCrU /AltR2/	310068932	11671.2	11670	1	2	23	0	0	351300	59
12	2000127464	13167841	3121893	223995555	C10	MC1R_4	/AltR1/rUrGrG rCrCrA rCrCrA rUrCrG rCrCrA rArGrA rArCrG rUrUrU rUrArG rArGrC rUrArU rGrCrU /AltR2/	310068933	11748.2	11746	1	2	24	0	0	349500	63
12	2000127464	13167841	3121893	223995556	C11	MCM2_4	/AltR1/rArGrU rCrCrU rCrArU rArGrU rUrCrA rCrCrA rCrCrG rUrUrU rUrArG rArGrC rUrArU rGrCrU /AltR2/	310068934	11646.1	11645	1	2	23	0	0	351700	57
12	2000127464	13167841	3121893	223995557	D01	MCM3_4	/AltR1/rUrArC rCrGrU rGrGrU rGrCrU rGrGrA rCrGrA rUrGrG rUrUrU rUrArG rArGrC rUrArU rGrCrU /AltR2/	310068935	11839.6	11837	1	2	24	0	0	354600	63
12	2000127464	13167841	3121893	223995558	D02	MCM4_4	/AltR1/rGrCrC rCrCrU rArArC rArCrC rArCrU rUrCrU rUrGrG rUrUrU rUrArG rArGrC rUrArU rGrCrU /AltR2/	310068936	11622.8	11621	1	2	23	0	0	340000	60
12	2000127464	13167841	3121893	223995559	D03	MCM5_4	/AltR1/rArCrU rCrArA rGrCrG rGrCrA rUrUrA rCrArA rCrCrG rUrUrU rUrArG rArGrC rUrArU rGrCrU /AltR2/	310068937	11730.5	11731	1	2	24	0	0	356200	59
12	2000127464	13167841	3121893	223995560	D04	MCM6_4	/AltR1/rArArA rGrUrU rCrCrG rCrUrC rArCrA rArGrC rUrCrG rUrUrU rUrArG rArGrC rUrArU rGrCrU /AltR2/	310068938	11709.3	11708	1	2	24	0	0	352700	57
12	2000127464	13167841	3121893	223995561	D05	MCM7_4	/AltR1/rArCrU rUrArC rArCrU rUrGrU rGrArC rCrArG rUrGrG rUrUrU rUrArG rArGrC rUrArU rGrCrU /AltR2/	310068939	11727.8	11726	1	2	23	0	0	357200	58
12	2000127464	13167841	3121893	223995562	D06	MCM8_4	/AltR1/rCrArU rCrArU rUrArG rArCrA rArUrC rCrUrU rCrCrG rUrUrU rUrArG rArGrC rUrArU rGrCrU /AltR2/	310068940	11630.5	11630	1	2	23	0	0	354500	52
12	2000127464	13167841	3121893	223995563	D07	MCM9_4	/AltR1/rGrArC rArGrU rGrArU rUrCrG rArArC rArArG rUrCrG rUrUrU rUrArG rArGrC rUrArU rGrCrU /AltR2/	310068941	11813.2	11812	1	2	24	0	0	367800	56
12	2000127464	13167841	3121893	223995564	D08	MCMDC2_4	/AltR1/rUrArU rArUrA rArGrA rGrUrG rCrArU rGrUrG rCrCrG rUrUrU rUrArG rArGrC rUrArU rGrCrU /AltR2/	310068942	11792.7	11790	1	2	23	0	0	367200	56
12	2000127464	13167841	3121893	223995565	D09	MCRS1_4	/AltR1/rGrCrU rGrCrU rArGrA rUrUrC rArUrC rCrCrU rGrArG rUrUrU rUrArG rArGrC rUrArU rGrCrU /AltR2/	310068943	11703.1	11702	1	2	23	0	0	350700	58
12	2000127464	13167841	3121893	223995566	D10	MDC1_4	/AltR1/rGrGrC rCrUrA rCrCrA rCrArU rUrCrU rUrCrC rCrGrG rUrUrU rUrArG rArGrC rUrArU rGrCrU /AltR2/	310068944	11638.4	11637	1	2	23	0	0	339900	59
12	2000127464	13167841	3121893	223995567	D11	MEIOB_4	/AltR1/rArArG rUrUrA rUrCrG rGrUrA rUrArG rUrUrA rUrUrG rUrUrU rUrArG rArGrC rUrArU rGrCrU /AltR2/	310068945	11754.8	11753	1	2	23	0	0	377100	48
12	2000127464	13167841	3121893	223995568	E01	MEIOC_4	/AltR1/rGrUrU rArGrA rArUrG rArUrC rArCrU rUrCrG rUrGrG rUrUrU rUrArG rArGrC rUrArU rGrCrU /AltR2/	310068946	11768.9	11767	1	2	24	0	0	364700	53
12	2000127464	13167841	3121893	223995569	E02	MEN1_4	/AltR1/rCrArA rArUrU rGrGrA rCrArG rCrUrC rCrGrG rUrGrG rUrUrU rUrArG rArGrC rUrArU rGrCrU /AltR2/	310068947	11805.7	11804	1	2	23	0	0	355600	60
12	2000127464	13167841	3121893	223995570	E03	MGME1_4	/AltR1/rCrArU rCrUrU rCrCrU rCrCrA rCrCrG rArUrC rCrCrG rUrUrU rUrArG rArGrC rUrArU rGrCrU /AltR2/	310068948	11558.4	11557	1	2	23	0	0	334000	57
12	2000127464	13167841	3121893	223995571	E04	MGMT_4	/AltR1/rUrGrA rArArU rGrArA rArCrG rCrArC rCrArC rArCrG rUrUrU rUrArG rArGrC rUrArU rGrCrU /AltR2/	310068949	11779.9	11778	1	2	23	0	0	361600	60
12	2000127464	13167841	3121893	223995572	E05	MLH1_4	/AltR1/rGrCrA rCrArU rCrGrA rGrArG rCrArA rGrCrU rCrCrG rUrUrU rUrArG rArGrC rUrArU rGrCrU /AltR2/	310068950	11787.6	11786	1	2	24	0	0	354400	62
12	2000127464	13167841	3121893	223995573	E06	MLH3_4	/AltR1/rGrGrA rCrGrA rArArU rUrUrC rCrArC rArGrC rArCrG rUrUrU rUrArG rArGrC rUrArU rGrCrU /AltR2/	310068951	11771.2	11771	1	2	23	0	0	359800	58
12	2000127464	13167841	3121893	223995574	E07	MMS19_4	/AltR1/rGrUrU rCrUrA rUrGrA rGrArA rCrCrG rGrCrU rGrArG rUrUrU rUrArG rArGrC rUrArU rGrCrU /AltR2/	310068952	11804.4	11805	1	2	24	0	0	360800	59
12	2000127464	13167841	3121893	223995575	E08	MMS22L_4	/AltR1/rArArA rUrGrC rUrCrC rUrArU rArUrU rArArC rArCrG rUrUrU rUrArG rArGrC rUrArU rGrCrU /AltR2/	310068953	11679	11678	1	2	24	0	0	364500	53
12	2000127464	13167841	3121893	223995576	E09	MNAT1_4	/AltR1/rUrUrU rCrArA rCrUrU rGrArC rCrArA rCrArA rUrGrG rUrUrU rUrArG rArGrC rUrArU rGrCrU /AltR2/	310068954	11694.7	11694	1	2	23	0	0	358700	54
12	2000127464	13167841	3121893	223995577	E10	MORF4L1_4	/AltR1/rUrUrU rUrCrU rUrCrC rGrArG rGrArG rGrCrU rGrArG rUrUrU rUrArG rArGrC rUrArU rGrCrU /AltR2/	310068955	11759.9	11759	1	2	23	0	0	354600	56
12	2000127464	13167841	3121893	223995578	E11	MORF4L2_4	/AltR1/rArArC rCrArU rGrGrC rUrUrG rUrUrG rArGrG rArCrG rUrUrU rUrArG rArGrC rUrArU rGrCrU /AltR2/	310068956	11805.6	11805	1	2	23	0	0	359700	59
12	2000127464	13167841	3121893	223995579	F01	MPG_4	/AltR1/rArUrG rCrCrU rCrGrG rUrCrU rCrCrA rCrGrA rUrGrG rUrUrU rUrArG rArGrC rUrArU rGrCrU /AltR2/	310068957	11718.2	11717	1	2	24	0	0	346400	61
12	2000127464	13167841	3121893	223995580	F02	MRE11_4	/AltR1/rArGrU rGrArU rCrArG rUrCrA rGrUrC rArArC rUrUrG rUrUrU rUrArG rArGrC rUrArU rGrCrU /AltR2/	310068958	11750.9	11750	1	2	23	0	0	365000	55
12	2000127464	13167841	3121893	223995581	F03	MRNIP_4	/AltR1/rCrUrU rGrUrU rUrCrA rCrCrU rUrCrC rArUrG rUrCrG rUrUrU rUrArG rArGrC rUrArU rGrCrU /AltR2/	310068959	11578	11577	1	2	23	0	0	341500	50
12	2000127464	13167841	3121893	223995582	F04	MSH2_4	/AltR1/rGrGrU rArUrG rUrGrG rArUrU rCrCrA rUrArC rArGrG rUrUrU rUrArG rArGrC rUrArU rGrCrU /AltR2/	310068960	11806.5	11806	1	2	23	0	0	366700	57
12	2000127464	13167841	3121893	223995583	F05	MSH3_4	/AltR1/rUrCrU rGrGrA rCrUrC rUrArC rUrUrU rGrArG rGrArG rUrUrU rUrArG rArGrC rUrArU rGrCrU /AltR2/	310068961	11744.5	11743	1	2	23	0	0	356100	58
12	2000127464	13167841	3121893	223995584	F06	MSH4_4	/AltR1/rGrArU rCrArG rArGrU rGrArA rCrArA rCrUrU rGrGrG rUrUrU rUrArG rArGrC rUrArU rGrCrU /AltR2/	310068962	11853.2	11852	1	2	23	0	0	368900	59
12	2000127464	13167841	3121893	223995585	F07	MSH5_4	/AltR1/rGrGrA rGrUrC rArCrU rArGrU rArUrC rArUrA rGrUrG rUrUrU rUrArG rArGrC rUrArU rGrCrU /AltR2/	310068963	11791	11790	1	2	24	0	0	371000	56
12	2000127464	13167841	3121893	223995586	F08	MSH6_4	/AltR1/rGrUrG rUrArG rArUrG rCrArU rCrArA rArArU rCrGrG rUrUrU rUrArG rArGrC rUrArU rGrCrU /AltR2/	310068964	11813.9	11813	1	2	24	0	0	369300	55
12	2000127464	13167841	3121893	223995587	F09	MTA1_4	/AltR1/rCrArA rGrCrA rGrArU rCrGrA rCrCrA rGrUrU rCrCrG rUrUrU rUrArG rArGrC rUrArU rGrCrU /AltR2/	310068965	11748.3	11747	1	2	23	0	0	355700	58
12	2000127464	13167841	3121893	223995588	F10	MUS81_4	/AltR1/rCrUrU rCrUrG rArCrU rCrGrG rCrCrA rArCrU rUrCrG rUrUrU rUrArG rArGrC rUrArU rGrCrU /AltR2/	310068966	11639	11638	1	2	23	0	0	339100	57
12	2000127464	13167841	3121893	223995589	F11	MUTYH_4	/AltR1/rArGrG rArArG rCrCrA rCrGrA rGrCrA rGrCrC rGrUrG rUrUrU rUrArG rArGrC rUrArU rGrCrU /AltR2/	310068967	11866.7	11865	1	2	24	0	0	358800	65
12	2000127464	13167841	3121893	223995590	G01	NABP1_4	/AltR1/rGrGrG rUrUrG rGrGrU rUrCrA rCrUrG rArArA rUrUrG rUrUrU rUrArG rArGrC rUrArU rGrCrU /AltR2/	310068968	11823.6	11823	1	2	24	0	0	362300	56
12	2000127464	13167841	3121893	223995591	G02	NABP2_4	/AltR1/rGrGrG rUrUrU rGrGrC rUrCrA rCrUrG rArArG rUrUrG rUrUrU rUrArG rArGrC rUrArU rGrCrU /AltR2/	310068969	11800.7	11799	1	2	23	0	0	356100	57
12	2000127464	13167841	3121893	223995592	G03	NBN_4	/AltR1/rGrUrA rUrGrG rUrArC rCrUrU rUrGrU rUrArA rUrGrG rUrUrU rUrArG rArGrC rUrArU rGrCrU /AltR2/	310068970	11745.5	11745	1	2	24	0	0	364700	52
12	2000127464	13167841	3121893	223995593	G04	NCOA6_4	/AltR1/rUrGrU rGrArC rArUrU rCrArA rCrArU rCrCrC rCrCrG rUrUrU rUrArG rArGrC rUrArU rGrCrU /AltR2/	310068971	11645.6	11645	1	2	23	0	0	347800	57
12	2000127464	13167841	3121893	223995594	G05	NEIL1_4	/AltR1/rGrCrG rGrUrA rGrGrC rArCrU rGrCrU rCrUrC rArArG rUrUrU rUrArG rArGrC rUrArU rGrCrU /AltR2/	310068972	11779.4	11780	1	2	24	0	0	350100	63
12	2000127464	13167841	3121893	223995595	G06	NEIL2_4	/AltR1/rUrUrG rGrUrC rCrUrG rCrArC rUrUrU rGrGrU rGrGrG rUrUrU rUrArG rArGrC rUrArU rGrCrU /AltR2/	310068973	11752.6	11752	1	2	23	0	0	346400	59
12	2000127464	13167841	3121893	223995596	G07	NEIL3_4	/AltR1/rGrUrG rArGrC rUrGrC rArCrU rUrCrC rArArA rArCrG rUrUrU rUrArG rArGrC rUrArU rGrCrU /AltR2/	310068974	11748.1	11748	1	2	23	0	0	353500	59
12	2000127464	13167841	3121893	223995597	G08	NFRKB_4	/AltR1/rUrUrG rUrUrC rUrUrG rUrArA rArUrC rCrArA rCrGrG rUrUrU rUrArG rArGrC rUrArU rGrCrU /AltR2/	310068975	11688.8	11688	1	2	23	0	0	358200	51
12	2000127464	13167841	3121893	223995598	G09	NHEJ1_4	/AltR1/rCrCrU rArGrA rGrArU rCrCrA rArGrA rCrUrA rCrCrG rUrUrU rUrArG rArGrC rUrArU rGrCrU /AltR2/	310068976	11732.6	11731	1	2	23	0	0	358600	60
12	2000127464	13167841	3121893	223995599	G10	NIPBL_4	/AltR1/rGrCrU rUrGrU rCrCrA rUrArG rCrCrU rCrArA rCrCrG rUrUrU rUrArG rArGrC rUrArU rGrCrU /AltR2/	310068977	11662.5	11661	1	2	24	0	0	344700	58
12	2000127464	13167841	3121893	223995600	G11	NONO_4	/AltR1/rCrArC rUrUrU rGrGrC rArArU rCrUrC rCrGrC rUrArG rUrUrU rUrArG rArGrC rUrArU rGrCrU /AltR2/	310068978	11663.7	11662	1	2	23	0	0	345500	56
12	2000127464	13167841	3121893	223995601	H01	NOP53_4	/AltR1/rCrUrU rCrGrU rGrGrA rCrArC rUrGrG rCrUrC rCrArG rUrUrU rUrArG rArGrC rUrArU rGrCrU /AltR2/	310068979	11718.7	11717	1	2	24	0	0	343800	60
12	2000127464	13167841	3121893	223995602	H02	NPAS2_4	/AltR1/rGrArU rGrArC rCrUrU rUrUrC rCrArA rCrArC rGrGrG rUrUrU rUrArG rArGrC rUrArU rGrCrU /AltR2/	310068980	11726	11725	1	2	23	0	0	353800	57
12	2000127464	13167841	3121893	223995603	H03	NPLOC4_4	/AltR1/rGrCrC rUrArC rArUrC rCrGrG rArArG rCrUrG rArCrG rUrUrU rUrArG rArGrC rUrArU rGrCrU /AltR2/	310068981	11763.9	11763	1	2	23	0	0	350900	62
12	2000127464	13167841	3121893	223995604	H04	NPM1_4	/AltR1/rCrGrA rCrArA rArGrA rUrUrA rUrCrA rCrUrU rUrArG rUrUrU rUrArG rArGrC rUrArU rGrCrU /AltR2/	310068982	11719.1	11718	1	2	23	0	0	368800	50
12	2000127464	13167841	3121893	223995605	H05	NSD2_4	/AltR1/rArArA rUrCrC rUrCrG rGrCrA rGrUrG rCrCrA rArCrG rUrUrU rUrArG rArGrC rUrArU rGrCrU /AltR2/	310068983	11748.2	11747	1	2	24	0	0	352900	60
12	2000127464	13167841	3121893	223995606	H06	NSMCE1_4	/AltR1/rGrGrG rArGrU rUrCrA rCrCrC rUrGrC rArCrG rGrCrG rUrUrU rUrArG rArGrC rUrArU rGrCrU /AltR2/	310068984	11795.7	11795	1	2	24	0	0	346300	64
12	2000127464	13167841	3121893	223995607	H07	NSMCE2_4	/AltR1/rGrCrA rArCrU rArArA rCrCrA rUrUrA rUrGrU rArArG rUrUrU rUrArG rArGrC rUrArU rGrCrU /AltR2/	310068985	11741.9	11741	1	2	24	0	0	370200	54
12	2000127464	13167841	3121893	223995608	H08	NSMCE3_4	/AltR1/rGrArG rGrCrC rCrCrG rArGrC rArCrG rUrCrC rCrGrG rUrUrU rUrArG rArGrC rUrArU rGrCrU /AltR2/	310068986	11793.2	11793	1	2	24	0	0	342900	67
12	2000127464	13167841	3121893	223995609	H09	NSMCE4A_4	/AltR1/rArArU rCrArG rGrArC rUrArU rCrUrU rCrArU rCrArG rUrUrU rUrArG rArGrC rUrArU rGrCrU /AltR2/	310068987	11694.6	11694	1	2	24	0	0	364400	54
12	2000127464	13167841	3121893	223995610	H10	NTHL1_4	/AltR1/rGrGrA rUrGrC rArCrC rUrGrU rGrGrA rCrCrA rUrCrG rUrUrU rUrArG rArGrC rUrArU rGrCrU /AltR2/	310068988	11782.6	11780	1	2	24	0	0	351500	62
12	2000127464	13167841	3121893	223995611	H11	NUCKS1_4	/AltR1/rGrArU rGrArU rGrArC rGrArU rArGrU rGrArC rUrArG rUrUrU rUrArG rArGrC rUrArU rGrCrU /AltR2/	310068989	11854.6	11853	1	2	23	0	0	374800	58
3	2000127464	13167842	3121893	223994723	A01	ABL1_3	/AltR1/rUrCrC rArUrC rUrCrG rCrUrG rArGrA rUrArC rGrArG rUrUrU rUrArG rArGrC rUrArU rGrCrU /AltR2/	310067359	11724.9	11725	1	2	24	0	0	355200	58
3	2000127464	13167842	3121893	223994724	A02	ABRAXAS1_3	/AltR1/rCrCrC rArGrA rUrUrG rGrCrA rArCrC rArCrU rArArG rUrUrU rUrArG rArGrC rUrArU rGrCrU /AltR2/	310067360	11731	11731	1	2	23	0	0	355400	60
3	2000127464	13167842	3121893	223994725	A03	ACTL6A_3	/AltR1/rArCrC rArCrC rArUrA rCrCrA rArUrA rGrCrU rGrUrG rUrUrU rUrArG rArGrC rUrArU rGrCrU /AltR2/	310067361	11692.8	11692	1	2	24	0	0	357200	60
3	2000127464	13167842	3121893	223994726	A04	ACTR5_3	/AltR1/rUrGrA rGrUrG rCrUrA rCrGrG rGrArU rUrCrC rCrArG rUrUrU rUrArG rArGrC rUrArU rGrCrU /AltR2/	310067362	11781.3	11781	1	2	24	0	0	355400	61
3	2000127464	13167842	3121893	223994727	A05	ACTR8_3	/AltR1/rGrCrU rUrArA rGrCrC rArCrU rUrCrC rArUrA rGrGrG rUrUrU rUrArG rArGrC rUrArU rGrCrU /AltR2/	310067363	11724.9	11725	1	2	23	0	0	354200	59
3	2000127464	13167842	3121893	223994728	A06	ALKBH1_3	/AltR1/rGrUrC rUrArC rGrUrG rGrArU rUrCrC rCrArG rUrGrG rUrUrU rUrArG rArGrC rUrArU rGrCrU /AltR2/	310067364	11757.8	11758	1	2	23	0	0	354500	58
3	2000127464	13167842	3121893	223994729	A07	ALKBH2_3	/AltR1/rGrGrG rCrUrG rArCrC rUrArC rArCrA rUrUrU rUrCrG rUrUrU rUrArG rArGrC rUrArU rGrCrU /AltR2/	310067365	11702	11702	1	2	24	0	0	350700	57
3	2000127464	13167842	3121893	223994730	A08	ALKBH3_3	/AltR1/rCrArA rUrCrU rUrUrA rUrCrG rCrArA rUrGrA rGrArG rUrUrU rUrArG rArGrC rUrArU rGrCrU /AltR2/	310067366	11733.9	11734	1	2	24	0	0	365100	52
3	2000127464	13167842	3121893	223994731	A09	ALKBH5_3	/AltR1/rArCrU rGrGrU rUrCrC rGrArC rArCrC rCrGrA rArUrG rUrUrU rUrArG rArGrC rUrArU rGrCrU /AltR2/	310067367	11724.2	11724	1	2	23	0	0	351800	60
3	2000127464	13167842	3121893	223994732	A10	ANKLE1_3	/AltR1/rArArG rUrArG rGrArA rArUrC rGrArC rCrGrA rCrCrG rUrUrU rUrArG rArGrC rUrArU rGrCrU /AltR2/	310067368	11833.8	11834	1	2	24	0	0	368700	60
3	2000127464	13167842	3121893	223994733	A11	AP5S1_3	/AltR1/rCrUrG rUrCrC rCrUrC rUrCrG rGrCrA rCrCrA rUrGrG rUrUrU rUrArG rArGrC rUrArU rGrCrU /AltR2/	310067369	11652.7	11653	1	2	23	0	0	335100	61
3	2000127464	13167842	3121893	223994734	B01	AP5Z1_3	/AltR1/rArGrC rGrGrA rGrArG rUrUrU rGrCrU rCrCrA rCrCrG rUrUrU rUrArG rArGrC rUrArU rGrCrU /AltR2/	310067370	11780.1	11780	1	2	23	0	0	353200	60
3	2000127464	13167842	3121893	223994735	B02	APBB1_3	/AltR1/rArUrU rArArU rGrCrC rArArC rArGrC rCrArC rGrGrG rUrUrU rUrArG rArGrC rUrArU rGrCrU /AltR2/	310067371	11771.4	11771	1	2	24	0	0	359500	60
3	2000127464	13167842	3121893	223994736	B03	APEX1_3	/AltR1/rUrGrA rArUrU rUrGrA rCrUrC rGrUrU rUrGrU rGrCrG rUrUrU rUrArG rArGrC rUrArU rGrCrU /AltR2/	310067372	11721.4	11721	1	2	23	0	0	355100	51
3	2000127464	13167842	3121893	223994737	B04	APEX2_3	/AltR1/rArArG rArGrG rArCrC rCrArG rGrGrC rGrCrA rArGrG rUrUrU rUrArG rArGrC rUrArU rGrCrU /AltR2/	310067373	11928.1	11928	1	2	24	0	0	364800	68
3	2000127464	13167842	3121893	223994738	B05	APLF_3	/AltR1/rGrArG rGrCrA rCrCrA rGrUrA rGrUrC rUrCrA rUrGrG rUrUrU rUrArG rArGrC rUrArU rGrCrU /AltR2/	310067374	11804.2	11804	1	2	23	0	0	360100	61
3	2000127464	13167842	3121893	223994739	B06	APTX_3	/AltR1/rGrCrG rArArU rCrArG rArCrU rUrCrC rArCrA rUrUrG rUrUrU rUrArG rArGrC rUrArU rGrCrU /AltR2/	310067375	11708.8	11709	1	2	23	0	0	356500	56
3	2000127464	13167842	3121893	223994740	B07	AQR_3	/AltR1/rCrUrC rUrArC rGrArA rCrArA rGrArU rUrGrG rArArG rUrUrU rUrArG rArGrC rUrArU rGrCrU /AltR2/	310067376	11795.7	11796	1	2	24	0	0	367200	57
3	2000127464	13167842	3121893	223994741	B08	ASCC1_3	/AltR1/rArGrG rArUrU rCrCrG rGrUrC rUrArC rUrUrU rGrArG rUrUrU rUrArG rArGrC rUrArU rGrCrU /AltR2/	310067377	11743.5	11743	1	2	23	0	0	359800	55
3	2000127464	13167842	3121893	223994742	B09	ASCC2_3	/AltR1/rGrGrA rUrUrU rCrUrC rCrArA rArCrG rCrArG rArArG rUrUrU rUrArG rArGrC rUrArU rGrCrU /AltR2/	310067378	11772.3	11772	1	2	24	0	0	362100	56
3	2000127464	13167842	3121893	223994743	B10	ASCC3_3	/AltR1/rUrCrA rArUrA rArGrU rUrCrA rArGrU rCrCrU rUrCrG rUrUrU rUrArG rArGrC rUrArU rGrCrU /AltR2/	310067379	11671.3	11671	1	2	23	0	0	360200	51
3	2000127464	13167842	3121893	223994744	B11	ASF1A_3	/AltR1/rArGrG rUrGrA rUrCrU rCrGrA rArCrU rGrGrA rArCrG rUrUrU rUrArG rArGrC rUrArU rGrCrU /AltR2/	310067380	11828.2	11828	1	2	24	0	0	363400	60
3	2000127464	13167842	3121893	223994745	C01	ASTE1_3	/AltR1/rCrCrA rCrArU rArGrC rArCrC rGrCrA rArArG rArGrG rUrUrU rUrArG rArGrC rUrArU rGrCrU /AltR2/	310067381	11793.5	11793	1	2	24	0	0	359500	62
3	2000127464	13167842	3121893	223994746	C02	ATM_3	/AltR1/rArGrU rUrGrA rCrArG rCrCrA rArArG rUrCrU rUrGrG rUrUrU rUrArG rArGrC rUrArU rGrCrU /AltR2/	310067382	11789.3	11789	1	2	23	0	0	363000	58
3	2000127464	13167842	3121893	223994747	C03	ATP23_3	/AltR1/rUrGrU rGrArC rCrArC rUrCrU rGrUrU rCrArU rArUrG rUrUrU rUrArG rArGrC rUrArU rGrCrU /AltR2/	310067383	11664.5	11664	1	2	24	0	0	353000	55
3	2000127464	13167842	3121893	223994748	C04	ATR_3	/AltR1/rGrGrU rUrGrU rGrUrU rCrUrG rCrUrA rGrArG rUrArG rUrUrU rUrArG rArGrC rUrArU rGrCrU /AltR2/	310067384	11800.3	11800	1	2	23	0	0	362800	55
3	2000127464	13167842	3121893	223994749	C05	ATRIP_3	/AltR1/rUrArU rCrCrU rGrArC rUrCrC rGrUrC rUrGrG rCrArG rUrUrU rUrArG rArGrC rUrArU rGrCrU /AltR2/	310067385	11678.6	11678	1	2	23	0	0	344900	60
3	2000127464	13167842	3121893	223994750	C06	ATRX_3	/AltR1/rUrGrA rUrUrC rArUrU rGrCrA rArGrU rCrGrU rGrGrG rUrUrU rUrArG rArGrC rUrArU rGrCrU /AltR2/	310067386	11782.7	11783	1	2	24	0	0	360000	55
3	2000127464	13167842	3121893	223994751	C07	ATXN3_3	/AltR1/rGrUrU rUrUrG rGrUrC rGrArU rGrCrA rUrCrU rGrUrG rUrUrU rUrArG rArGrC rUrArU rGrCrU /AltR2/	310067387	11737.4	11737	1	2	24	0	0	354600	52
3	2000127464	13167842	3121893	223994752	C08	AXIN2_3	/AltR1/rGrArU rArGrC rCrArC rArCrA rCrGrA rCrCrU rUrUrG rUrUrU rUrArG rArGrC rUrArU rGrCrU /AltR2/	310067388	11708.1	11708	1	2	23	0	0	354200	58
3	2000127464	13167842	3121893	223994753	C09	BABAM1_3	/AltR1/rArGrG rUrCrC rArArA rUrUrC rGrGrA rCrArC rCrArG rUrUrU rUrArG rArGrC rUrArU rGrCrU /AltR2/	310067389	11771.3	11771	1	2	24	0	0	361900	59
3	2000127464	13167842	3121893	223994754	C10	BABAM2_3	/AltR1/rUrCrG rArGrG rUrGrA rCrArA rGrUrA rCrArG rCrUrG rUrUrU rUrArG rArGrC rUrArU rGrCrU /AltR2/	310067390	11828.3	11828	1	2	23	0	0	363700	61
3	2000127464	13167842	3121893	223994755	C11	BACH1_3	/AltR1/rCrArU rGrGrA rCrUrC rArUrA rUrGrU rCrUrG rArCrG rUrUrU rUrArG rArGrC rUrArU rGrCrU /AltR2/	310067391	11725.8	11726	1	2	23	0	0	356800	56
3	2000127464	13167842	3121893	223994756	D01	BAP1_3	/AltR1/rGrArA rGrUrC rCrUrU rCrArU rGrCrG rArCrU rCrArG rUrUrU rUrArG rArGrC rUrArU rGrCrU /AltR2/	310067392	11725	11725	1	2	24	0	0	354400	57
3	2000127464	13167842	3121893	223994757	D02	BARD1_3	/AltR1/rGrCrC rArUrG rGrArA rCrCrG rGrArU rGrGrU rCrGrG rUrUrU rUrArG rArGrC rUrArU rGrCrU /AltR2/	310067393	11859.6	11859	1	2	23	0	0	355800	63
3	2000127464	13167842	3121893	223994758	D03	BCCIP_3	/AltR1/rCrUrU rGrArA rUrUrU rGrUrU rCrArA rCrArC rArCrG rUrUrU rUrArG rArGrC rUrArU rGrCrU /AltR2/	310067394	11670.8	11671	1	2	23	0	0	356900	50
3	2000127464	13167842	3121893	223994759	D04	BLM_3	/AltR1/rCrGrA rGrCrA rArArU rArGrA rUrUrU rGrArC rUrGrG rUrUrU rUrArG rArGrC rUrArU rGrCrU /AltR2/	310067395	11813.5	11813	1	2	23	0	0	367600	55
3	2000127464	13167842	3121893	223994760	D05	BOD1L1_3	/AltR1/rGrGrC rCrArC rGrCrU rArArA rUrCrA rCrArA rArGrG rUrUrU rUrArG rArGrC rUrArU rGrCrU /AltR2/	310067396	11793.7	11794	1	2	24	0	0	360500	61
3	2000127464	13167842	3121893	223994761	D06	BRCA1_3	/AltR1/rGrUrU rCrUrC rArUrG rCrUrG rUrArA rUrGrA rGrCrG rUrUrU rUrArG rArGrC rUrArU rGrCrU /AltR2/	310067397	11742.9	11743	1	2	24	0	0	356500	55
3	2000127464	13167842	3121893	223994762	D07	BRCA2_3	/AltR1/rUrArG rGrArC rCrArA rUrArA rGrUrC rUrUrA rArUrG rUrUrU rUrArG rArGrC rUrArU rGrCrU /AltR2/	310067398	11758	11758	1	2	24	0	0	372000	54
3	2000127464	13167842	3121893	223994763	D08	BRCC3_3	/AltR1/rGrArA rGrUrA rArUrG rGrGrG rCrUrG rUrGrC rArUrG rUrUrU rUrArG rArGrC rUrArU rGrCrU /AltR2/	310067399	11884.8	11885	1	2	23	0	0	365000	61
3	2000127464	13167842	3121893	223994764	D09	BRIP1_3	/AltR1/rUrCrA rCrUrU rArCrG rCrCrC rUrCrA rUrCrU rGrCrG rUrUrU rUrArG rArGrC rUrArU rGrCrU /AltR2/	310067400	11597.8	11598	1	2	23	0	0	337300	58
3	2000127464	13167842	3121893	223994765	D10	BTG2_3	/AltR1/rGrArA rGrGrG rArArC rCrGrA rCrArU rGrCrU rCrCrG rUrUrU rUrArG rArGrC rUrArU rGrCrU /AltR2/	310067401	11826.7	11826	1	2	24	0	0	357100	63
3	2000127464	13167842	3121893	223994766	D11	C14orf39_3	/AltR1/rUrGrA rArCrU rUrUrU rGrGrU rArArG rArUrU rGrCrG rUrUrU rUrArG rArGrC rUrArU rGrCrU /AltR2/	310067402	11768.8	11768	1	2	24	0	0	363800	52
3	2000127464	13167842	3121893	223994767	E01	CBX8_3	/AltR1/rArCrU rUrCrG rArArA rCrUrC rGrUrA rArGrU rUrUrG rUrUrU rUrArG rArGrC rUrArU rGrCrU /AltR2/	310067403	11710.8	11711	1	2	23	0	0	362600	51
3	2000127464	13167842	3121893	223994768	E02	CCDC155_3	/AltR1/rUrCrC rArGrU rCrArC rGrCrA rUrGrA rCrArA rCrCrG rUrUrU rUrArG rArGrC rUrArU rGrCrU /AltR2/	310067404	11707	11707	1	2	23	0	0	350900	60
3	2000127464	13167842	3121893	223994769	E03	CCNH_3	/AltR1/rCrArG rUrArA rUrGrG rArArU rArUrC rArCrC rCrCrG rUrUrU rUrArG rArGrC rUrArU rGrCrU /AltR2/	310067405	11732.2	11732	1	2	23	0	0	361300	57
3	2000127464	13167842	3121893	223994770	E04	CDC14B_3	/AltR1/rGrUrA rGrArA rArUrU rGrCrA rArCrU rUrCrC rArUrG rUrUrU rUrArG rArGrC rUrArU rGrCrU /AltR2/	310067406	11734.6	11734	1	2	24	0	0	364000	53
3	2000127464	13167842	3121893	223994771	E05	CDC45_3	/AltR1/rCrCrG rCrArA rArGrA rGrUrU rCrUrA rCrGrA rGrGrG rUrUrU rUrArG rArGrC rUrArU rGrCrU /AltR2/	310067407	11827.6	11827	1	2	24	0	0	361100	60
3	2000127464	13167842	3121893	223994772	E06	CDC5L_3	/AltR1/rArGrG rArCrC rArUrU rGrCrU rCrCrA rArUrC rArUrG rUrUrU rUrArG rArGrC rUrArU rGrCrU /AltR2/	310067408	11709.3	11709	1	2	23	0	0	356600	58
3	2000127464	13167842	3121893	223994773	E07	CDC7_3	/AltR1/rArArC rGrArC rUrCrA rUrGrC rUrCrC rArGrA rUrArG rUrUrU rUrArG rArGrC rUrArU rGrCrU /AltR2/	310067409	11732.4	11732	1	2	23	0	0	360500	59
3	2000127464	13167842	3121893	223994774	E08	CDCA5_3	/AltR1/rCrArG rCrUrG rUrCrC rArArU rCrArC rCrUrC rGrCrG rUrUrU rUrArG rArGrC rUrArU rGrCrU /AltR2/	310067410	11659.7	11660	1	2	24	0	0	340700	59
3	2000127464	13167842	3121893	223994775	E09	CDK1_3	/AltR1/rGrArA rGrArA rUrCrC rArUrG rUrArC rUrGrA rCrCrG rUrUrU rUrArG rArGrC rUrArU rGrCrU /AltR2/	310067411	11771.8	11772	1	2	24	0	0	363500	58
3	2000127464	13167842	3121893	223994776	E10	CDK2_3	/AltR1/rUrCrU rGrArG rGrUrU rUrArA rGrGrU rCrUrC rGrGrG rUrUrU rUrArG rArGrC rUrArU rGrCrU /AltR2/	310067412	11799.2	11799	1	2	23	0	0	358900	57
3	2000127464	13167842	3121893	223994777	E11	CDK7_3	/AltR1/rUrGrA rUrCrA rArGrG rUrCrU rGrArA rUrCrU rCrCrG rUrUrU rUrArG rArGrC rUrArU rGrCrU /AltR2/	310067413	11726.3	11726	1	2	24	0	0	356300	57
3	2000127464	13167842	3121893	223994778	F01	CDK9_3	/AltR1/rCrCrA rArCrC rGrUrG rUrGrG rUrGrA rCrArC rUrCrG rUrUrU rUrArG rArGrC rUrArU rGrCrU /AltR2/	310067414	11740	11740	1	2	23	0	0	347900	60
3	2000127464	13167842	3121893	223994779	F02	CDKN2D_3	/AltR1/rCrGrU rGrCrU rCrCrA rCrUrA rGrGrA rCrCrU rUrCrG rUrUrU rUrArG rArGrC rUrArU rGrCrU /AltR2/	310067415	11677.3	11677	1	2	23	0	0	342100	59
3	2000127464	13167842	3121893	223994780	F03	CEBPG_3	/AltR1/rArArU rUrArG rUrGrU rUrArU rCrCrA rUrArC rCrCrG rUrUrU rUrArG rArGrC rUrArU rGrCrU /AltR2/	310067416	11671.5	11671	1	2	24	0	0	363700	52
3	2000127464	13167842	3121893	223994781	F04	CENPS_3	/AltR1/rCrArC rArUrC rUrUrC rArGrU rGrUrU rArArU rUrGrG rUrUrU rUrArG rArGrC rUrArU rGrCrU /AltR2/	310067417	11688.1	11688	1	2	24	0	0	359700	51
3	2000127464	13167842	3121893	223994782	F05	CENPX_3	/AltR1/rUrCrU rUrGrU rCrArU rCrCrU rUrGrA rArGrU rGrCrG rUrUrU rUrArG rArGrC rUrArU rGrCrU /AltR2/	310067418	11680.2	11680	1	2	24	0	0	349700	54
3	2000127464	13167842	3121893	223994783	F06	CEP164_3	/AltR1/rGrUrA rUrCrC rArCrA rArGrA rCrCrU rCrGrU rArArG rUrUrU rUrArG rArGrC rUrArU rGrCrU /AltR2/	310067419	11732	11732	1	2	24	0	0	362400	57
3	2000127464	13167842	3121893	223994784	F07	CETN2_3	/AltR1/rUrCrU rUrCrA rGrUrA rArGrC rUrCrA rGrGrC rUrUrG rUrUrU rUrArG rArGrC rUrArU rGrCrU /AltR2/	310067420	11703.7	11703	1	2	23	0	0	352600	56
3	2000127464	13167842	3121893	223994785	F08	CGAS_3	/AltR1/rGrArG rArCrU rCrGrG rUrGrG rGrArU rCrCrA rUrCrG rUrUrU rUrArG rArGrC rUrArU rGrCrU /AltR2/	310067421	11820.4	11820	1	2	24	0	0	357600	61
3	2000127464	13167842	3121893	223994786	F09	CHAF1A_3	/AltR1/rGrGrC rCrArU rUrCrA rGrArA rCrGrA rCrArA rGrUrG rUrUrU rUrArG rArGrC rUrArU rGrCrU /AltR2/	310067422	11811.5	11811	1	2	23	0	0	363300	59
3	2000127464	13167842	3121893	223994787	F10	CHAF1B_3	/AltR1/rCrGrU rGrArG rArArG rCrArA rArGrA rUrCrC rGrUrG rUrUrU rUrArG rArGrC rUrArU rGrCrU /AltR2/	310067423	11851.6	11851	1	2	24	0	0	366100	58
3	2000127464	13167842	3121893	223994788	F11	CHD1L_3	/AltR1/rArGrA rUrUrU rUrArU rUrCrA rArCrG rCrUrA rCrCrG rUrUrU rUrArG rArGrC rUrArU rGrCrU /AltR2/	310067424	11671.2	11671	1	2	24	0	0	361100	51
3	2000127464	13167842	3121893	223994789	G01	CHEK1_3	/AltR1/rCrCrA rCrArG rGrArC rCrArA rArCrA rUrCrA rArCrG rUrUrU rUrArG rArGrC rUrArU rGrCrU /AltR2/	310067425	11737	11737	1	2	24	0	0	358100	60
3	2000127464	13167842	3121893	223994790	G02	CHEK2_3	/AltR1/rGrGrG rCrCrC rArUrA rArUrC rGrArG rCrCrC rArGrG rUrUrU rUrArG rArGrC rUrArU rGrCrU /AltR2/	310067426	11802.3	11802	1	2	23	0	0	353500	64
3	2000127464	13167842	3121893	223994791	G03	CHFR_3	/AltR1/rCrArU rGrGrG rArCrC rArArA rGrArU rArCrC rUrCrG rUrUrU rUrArG rArGrC rUrArU rGrCrU /AltR2/	310067427	11771.4	11771	1	2	24	0	0	359700	60
3	2000127464	13167842	3121893	223994792	G04	CHRNA4_3	/AltR1/rCrGrA rCrArA rGrGrC rCrArA rGrArU rCrGrA rCrCrG rUrUrU rUrArG rArGrC rUrArU rGrCrU /AltR2/	310067428	11809	11809	1	2	24	0	0	357600	61
3	2000127464	13167842	3121893	223994793	G05	CIB1_3	/AltR1/rCrCrU rUrCrA rArGrG rArGrC rGrArA rUrCrU rGrCrG rUrUrU rUrArG rArGrC rUrArU rGrCrU /AltR2/	310067429	11764.6	11764	1	2	23	0	0	352300	59
3	2000127464	13167842	3121893	223994794	G06	CINP_3	/AltR1/rUrGrG rGrArA rArCrC rCrUrC rArArU rGrArU rGrCrG rUrUrU rUrArG rArGrC rUrArU rGrCrU /AltR2/	310067430	11788.5	11788	1	2	23	0	0	356800	61
3	2000127464	13167842	3121893	223994795	G07	CLSPN_3	/AltR1/rCrArU rUrUrC rCrGrU rGrGrC rArArG rUrGrG rGrCrG rUrUrU rUrArG rArGrC rUrArU rGrCrU /AltR2/	310067431	11797.7	11797	1	2	24	0	0	351200	58
3	2000127464	13167842	3121893	223994796	G08	COPS2_3	/AltR1/rCrArU rCrCrC rUrCrA rUrCrC rArCrU rGrArU rUrArG rUrUrU rUrArG rArGrC rUrArU rGrCrU /AltR2/	310067432	11606	11606	1	2	23	0	0	348300	55
3	2000127464	13167842	3121893	223994797	G09	COPS3_3	/AltR1/rUrGrC rCrCrU rUrCrC rArUrA rUrCrU rUrGrA rCrGrG rUrUrU rUrArG rArGrC rUrArU rGrCrU /AltR2/	310067433	11639.4	11639	1	2	23	0	0	344300	57
3	2000127464	13167842	3121893	223994798	G10	COPS4_3	/AltR1/rArArG rGrArA rUrUrC rCrCrA rCrCrA rArCrA rCrUrG rUrUrU rUrArG rArGrC rUrArU rGrCrU /AltR2/	310067434	11715.1	11715	1	2	24	0	0	358300	60
3	2000127464	13167842	3121893	223994799	G11	COPS5_3	/AltR1/rArCrC rCrGrA rUrUrG rCrArU rUrUrU rCrArA rGrGrG rUrUrU rUrArG rArGrC rUrArU rGrCrU /AltR2/	310067435	11726	11726	1	2	23	0	0	357600	55
3	2000127464	13167842	3121893	223994800	H01	COPS6_3	/AltR1/rArCrA rGrArG rGrArA rGrCrG rGrArA rCrGrC rArUrG rUrUrU rUrArG rArGrC rUrArU rGrCrU /AltR2/	310067436	11913.2	11913	1	2	24	0	0	369600	64
3	2000127464	13167842	3121893	223994801	H02	COPS7A_3	/AltR1/rUrCrU rCrCrA rArArC rArCrG rUrArG rArCrA rCrCrG rUrUrU rUrArG rArGrC rUrArU rGrCrU /AltR2/	310067437	11692.1	11691	1	2	24	0	0	353800	59
3	2000127464	13167842	3121893	223994802	H03	COPS7B_3	/AltR1/rGrUrA rArUrC rUrGrG rGrUrA rUrGrU rCrCrC rArUrG rUrUrU rUrArG rArGrC rUrArU rGrCrU /AltR2/	310067438	11742.9	11743	1	2	24	0	0	359300	56
3	2000127464	13167842	3121893	223994803	H04	COPS8_3	/AltR1/rUrGrA rGrArC rGrGrU rCrCrA rGrCrC rArArU rUrArG rUrUrU rUrArG rArGrC rUrArU rGrCrU /AltR2/	310067439	11788	11788	1	2	24	0	0	361600	59
3	2000127464	13167842	3121893	223994804	H05	CSNK1E_3	/AltR1/rUrGrU rGrGrG rGrArA rCrArA rGrUrA rCrCrG rCrCrG rUrUrU rUrArG rArGrC rUrArU rGrCrU /AltR2/	310067440	11843.4	11843	1	2	24	0	0	357500	63
3	2000127464	13167842	3121893	223994805	H06	CTC1_3	/AltR1/rCrUrU rGrUrU rCrCrA rArGrU rCrUrG rCrCrG rArUrG rUrUrU rUrArG rArGrC rUrArU rGrCrU /AltR2/	310067441	11679.4	11679	1	2	23	0	0	346700	55
3	2000127464	13167842	3121893	223994806	H07	CUL3_3	/AltR1/rArGrG rArCrA rCrCrA rArGrA rUrGrC rGrGrA rUrCrG rUrUrU rUrArG rArGrC rUrArU rGrCrU /AltR2/	310067442	11849.6	11850	1	2	24	0	0	365000	62
3	2000127464	13167842	3121893	223994807	H08	CUL4A_3	/AltR1/rUrGrC rCrUrG rGrArC rGrUrG rGrUrC rUrUrC rArCrG rUrUrU rUrArG rArGrC rUrArU rGrCrU /AltR2/	310067443	11734.2	11734	1	2	23	0	0	344500	60
3	2000127464	13167842	3121893	223994808	H09	CUL4B_3	/AltR1/rCrArU rGrGrG rArCrU rGrGrA rGrUrU rArUrU rUrArG rUrUrU rUrArG rArGrC rUrArU rGrCrU /AltR2/	310067444	11807.7	11807	1	2	23	0	0	367700	55
3	2000127464	13167842	3121893	223994809	H10	DCLRE1A_3	/AltR1/rCrArU rArArA rCrUrG rGrArC rGrUrA rUrCrU rUrUrG rUrUrU rUrArG rArGrC rUrArU rGrCrU /AltR2/	310067445	11710.7	11711	1	2	23	0	0	361400	52
3	2000127464	13167842	3121893	223994810	H11	DCLRE1B_3	/AltR1/rUrArA rGrGrG rArUrG rArCrG rUrGrG rArUrA rUrCrG rUrUrU rUrArG rArGrC rUrArU rGrCrU /AltR2/	310067446	11869.2	11869	1	2	23	0	0	371700	59
13	2000127464	13170777	3121893	223995613	A01	NUDT1_1	/AltR1/rCrArG rArUrC rGrUrG rUrUrU rGrArG rUrUrC rGrUrG rUrUrU rUrArG rArGrC rUrArU rGrCrU /AltR2/	310067711	11758.1	11760	1	2	24	0	0	359800	51
13	2000127464	13170777	3121893	223995614	A02	NUDT16_1	/AltR1/rCrArA rCrArC rGrCrG rCrCrA rArGrG rArCrC rArCrG rUrUrU rUrArG rArGrC rUrArU rGrCrU /AltR2/	310067712	11766.5	11768	1	2	23	0	0	349400	64
13	2000127464	13170777	3121893	223995615	A03	NUDT16L1_1	/AltR1/rGrGrU rGrCrG rCrCrA rCrGrA rCrGrC rGrGrU rGrUrG rUrUrU rUrArG rArGrC rUrArU rGrCrU /AltR2/	310067713	11849.7	11851	1	2	24	0	0	346500	64
13	2000127464	13170777	3121893	223995616	A04	OGG1_1	/AltR1/rGrUrG rUrArC rUrArG rCrGrG rArUrC rArArG rUrArG rUrUrU rUrArG rArGrC rUrArU rGrCrU /AltR2/	310067714	11827.8	11829	1	2	24	0	0	369800	57
13	2000127464	13170777	3121893	223995617	A05	OTUB1_1	/AltR1/rGrUrA rGrArC rCrArC rArArG rGrUrA rGrUrC rGrGrG rUrUrU rUrArG rArGrC rUrArU rGrCrU /AltR2/	310067715	11865.9	11867	1	2	24	0	0	368100	61
13	2000127464	13170777	3121893	223995618	A06	OTUB2_1	/AltR1/rCrCrG rCrCrA rUrCrC rGrCrA rArGrA rCrCrA rArArG rUrUrU rUrArG rArGrC rUrArU rGrCrU /AltR2/	310067716	11727.8	11729	1	2	24	0	0	349600	61
13	2000127464	13170777	3121893	223995619	A07	PAGR1_1	/AltR1/rGrUrC rUrCrC rArUrG rGrCrC rCrCrG rArGrC rArArG rUrUrU rUrArG rArGrC rUrArU rGrCrU /AltR2/	310067717	11737.5	11739	1	2	23	0	0	346100	63
13	2000127464	13170777	3121893	223995620	A08	PALB2_1	/AltR1/rCrUrU rUrGrU rArUrA rGrGrU rArArU rCrCrU rCrCrG rUrUrU rUrArG rArGrC rUrArU rGrCrU /AltR2/	310067718	11662.9	11664	1	2	23	0	0	355900	52
13	2000127464	13170777	3121893	223995621	A09	PARG_1	/AltR1/rArArG rUrGrA rArCrC rCrGrA rGrUrC rArCrC rGrArG rUrUrU rUrArG rArGrC rUrArU rGrCrU /AltR2/	310067719	11808.8	11810	1	2	24	0	0	362900	61
13	2000127464	13170777	3121893	223995622	A10	PARK7_1	/AltR1/rCrArU rCrArC rGrGrC rUrArC rArCrU rGrUrA rCrUrG rUrUrU rUrArG rArGrC rUrArU rGrCrU /AltR2/	310067720	11683.8	11685	1	2	24	0	0	349400	59
13	2000127464	13170777	3121893	223995623	A11	PARP1_1	/AltR1/rGrArG rUrCrG rArGrU rArCrG rCrCrA rArGrA rGrCrG rUrUrU rUrArG rArGrC rUrArU rGrCrU /AltR2/	310067721	11864.8	11866	1	2	24	0	0	364000	61
13	2000127464	13170777	3121893	223995624	B01	PARP2_1	/AltR1/rGrCrU rGrUrA rCrArC rUrCrU rGrGrG rUrCrC rArCrG rUrUrU rUrArG rArGrC rUrArU rGrCrU /AltR2/	310067722	11715.8	11717	1	2	23	0	0	345100	62
13	2000127464	13170777	3121893	223995625	B02	PARP3_1	/AltR1/rGrUrA rCrArC rArCrU rUrArU rCrGrA rArGrU rArCrG rUrUrU rUrArG rArGrC rUrArU rGrCrU /AltR2/	310067723	11730.9	11733	1	2	24	0	0	365700	54
13	2000127464	13170777	3121893	223995626	B03	PARP4_1	/AltR1/rGrCrA rCrCrU rCrArA rArGrC rUrCrG rGrUrA rUrUrG rUrUrU rUrArG rArGrC rUrArU rGrCrU /AltR2/	310067724	11723.7	11725	1	2	24	0	0	352800	58
13	2000127464	13170777	3121893	223995627	B04	PARP9_1	/AltR1/rUrUrA rUrCrC rCrArU rUrCrC rArUrC rCrArC rCrGrG rUrUrU rUrArG rArGrC rUrArU rGrCrU /AltR2/	310067725	11580.7	11582	1	2	23	0	0	344000	56
13	2000127464	13170777	3121893	223995628	B05	PARPBP_1	/AltR1/rCrUrG rArCrC rArUrU rArUrG rArGrG rArCrG rUrUrG rUrUrU rUrArG rArGrC rUrArU rGrCrU /AltR2/	310067726	11764.7	11766	1	2	23	0	0	360500	56
13	2000127464	13170777	3121893	223995629	B06	PAXIP1_1	/AltR1/rGrArG rGrUrC rArArG rUrArU rUrArC rGrCrG rGrUrG rUrUrU rUrArG rArGrC rUrArU rGrCrU /AltR2/	310067727	11843.7	11845	1	2	23	0	0	366900	57
13	2000127464	13170777	3121893	223995630	B07	PAXX_1	/AltR1/rCrUrU rCrGrC rArGrU rArGrC rArCrA rCrGrA rArGrG rUrUrU rUrArG rArGrC rUrArU rGrCrU /AltR2/	310067728	11785.7	11787	1	2	24	0	0	357400	59
13	2000127464	13170777	3121893	223995631	B08	PCLAF_1	/AltR1/rGrGrA rArGrA rArCrC rArArG rCrArC rCrUrU rUrCrG rUrUrU rUrArG rArGrC rUrArU rGrCrU /AltR2/	310067729	11770.1	11771	1	2	24	0	0	358800	59
13	2000127464	13170777	3121893	223995632	B09	PCNA_1	/AltR1/rCrGrA rArGrA rUrArA rCrGrC rGrGrA rUrArC rCrUrG rUrUrU rUrArG rArGrC rUrArU rGrCrU /AltR2/	310067730	11810.3	11811	1	2	24	0	0	363200	59
13	2000127464	13170777	3121893	223995633	B10	PDS5A_1	/AltR1/rCrGrG rCrArC rUrCrA rCrGrA rCrGrC rCrArC rArGrG rUrUrU rUrArG rArGrC rUrArU rGrCrU /AltR2/	310067731	11760.1	11761	1	2	23	0	0	344800	64
13	2000127464	13170777	3121893	223995634	B11	PDS5B_1	/AltR1/rUrGrA rUrArA rArGrA rUrGrU rUrCrG rCrUrU rArCrG rUrUrU rUrArG rArGrC rUrArU rGrCrU /AltR2/	310067732	11749.9	11751	1	2	23	0	0	365400	53
13	2000127464	13170777	3121893	223995635	C01	PIAS1_1	/AltR1/rCrArA rGrUrA rCrUrG rUrUrG rGrGrC rUrArC rGrCrG rUrUrU rUrArG rArGrC rUrArU rGrCrU /AltR2/	310067733	11779.4	11781	1	2	24	0	0	353300	59
13	2000127464	13170777	3121893	223995636	C02	PIAS4_1	/AltR1/rGrCrG rUrCrA rArUrG rCrGrA rArGrA rUrGrC rArCrG rUrUrU rUrArG rArGrC rUrArU rGrCrU /AltR2/	310067734	11825.5	11827	1	2	24	0	0	359200	59
13	2000127464	13170777	3121893	223995637	C03	PIF1_1	/AltR1/rUrCrU rCrGrU rCrArA rUrGrA rCrCrA rArCrC rGrCrG rUrUrU rUrArG rArGrC rUrArU rGrCrU /AltR2/	310067735	11683.1	11684	1	2	23	0	0	347000	58
13	2000127464	13170777	3121893	223995638	C04	PML_1	/AltR1/rCrArA rUrCrU rGrCrC rGrGrU rArCrA rCrCrG rArCrG rUrUrU rUrArG rArGrC rUrArU rGrCrU /AltR2/	310067736	11721.8	11723	1	2	24	0	0	348100	60
13	2000127464	13170777	3121893	223995639	C05	PMS1_1	/AltR1/rUrUrG rArCrA rArCrU rUrArC rGrGrU rUrUrU rCrGrG rUrUrU rUrArG rArGrC rUrArU rGrCrU /AltR2/	310067737	11702.9	11704	1	2	23	0	0	356500	52
13	2000127464	13170777	3121893	223995640	C06	PMS2_1	/AltR1/rCrUrU rCrArC rArCrA rCrGrG rArGrU rCrArC rUrArG rUrUrU rUrArG rArGrC rUrArU rGrCrU /AltR2/	310067738	11706.9	11708	1	2	23	0	0	354700	58
13	2000127464	13170777	3121893	223995641	C07	PNKP_1	/AltR1/rCrGrU rArUrG rCrGrG rArArG rUrCrA rArArC rCrCrG rUrUrU rUrArG rArGrC rUrArU rGrCrU /AltR2/	310067739	11785.8	11787	1	2	24	0	0	357400	58
13	2000127464	13170777	3121893	223995642	C08	POLA1_1	/AltR1/rArGrG rArUrU rCrGrG rUrGrA rArGrC rUrCrC rArArG rUrUrU rUrArG rArGrC rUrArU rGrCrU /AltR2/	310067740	11827.1	11828	1	2	24	0	0	364400	59
13	2000127464	13170777	3121893	223995643	C09	POLB_1	/AltR1/rCrGrC rCrGrC rArGrG rArGrA rCrUrC rUrCrA rArCrG rUrUrU rUrArG rArGrC rUrArU rGrCrU /AltR2/	310067741	11760.8	11762	1	2	23	0	0	347500	62
13	2000127464	13170777	3121893	223995644	C10	POLD1_1	/AltR1/rCrGrG rArCrA rUrCrG rUrCrG rGrCrU rGrCrA rArCrG rUrUrU rUrArG rArGrC rUrArU rGrCrU /AltR2/	310067742	11778.6	11779	1	2	23	0	0	347700	60
13	2000127464	13170777	3121893	223995645	C11	POLD2_1	/AltR1/rCrArC rCrArU rUrGrA rCrGrU rGrUrC rArArA rGrCrG rUrUrU rUrArG rArGrC rUrArU rGrCrU /AltR2/	310067743	11746.8	11748	1	2	23	0	0	356000	56
13	2000127464	13170777	3121893	223995646	D01	POLD3_1	/AltR1/rArArA rUrArU rArGrA rCrGrA rGrUrU rCrGrU rCrArG rUrUrU rUrArG rArGrC rUrArU rGrCrU /AltR2/	310067744	11795.7	11797	1	2	24	0	0	376100	53
13	2000127464	13170777	3121893	223995647	D02	POLD4_1	/AltR1/rArUrU rCrCrU rArCrC rCrGrG rUrUrG rUrGrA rArGrG rUrUrU rUrArG rArGrC rUrArU rGrCrU /AltR2/	310067745	11740.7	11742	1	2	23	0	0	356300	57
13	2000127464	13170777	3121893	223995648	D03	POLE_1	/AltR1/rUrGrG rUrArC rArArU rGrUrC rArGrA rUrArC rCrGrG rUrUrU rUrArG rArGrC rUrArU rGrCrU /AltR2/	310067746	11787.7	11789	1	2	24	0	0	364900	58
13	2000127464	13170777	3121893	223995649	D04	POLE2_1	/AltR1/rGrGrG rUrGrA rGrArA rCrCrU rArUrC rArCrC rGrGrG rUrUrU rUrArG rArGrC rUrArU rGrCrU /AltR2/	310067747	11841.5	11843	1	2	24	0	0	359500	64
13	2000127464	13170777	3121893	223995650	D05	POLG_1	/AltR1/rCrCrG rCrArA rGrUrG rCrUrA rUrCrC rUrCrG rGrArG rUrUrU rUrArG rArGrC rUrArU rGrCrU /AltR2/	310067748	11739.7	11740	1	2	23	0	0	348300	60
13	2000127464	13170777	3121893	223995651	D06	POLG2_1	/AltR1/rGrGrU rUrArC rGrUrC rArUrC rGrArC rUrCrC rArGrG rUrUrU rUrArG rArGrC rUrArU rGrCrU /AltR2/	310067749	11739.9	11741	1	2	23	0	0	354900	58
13	2000127464	13170777	3121893	223995652	D07	POLH_1	/AltR1/rGrCrA rCrArA rGrUrU rCrGrU rGrArG rUrCrC rCrGrG rUrUrU rUrArG rArGrC rUrArU rGrCrU /AltR2/	310067750	11778.4	11780	1	2	23	0	0	353900	59
13	2000127464	13170777	3121893	223995653	D08	POLI_1	/AltR1/rGrArG rCrCrC rCrArA rCrUrG rArUrU rArUrA rCrArG rUrUrU rUrArG rArGrC rUrArU rGrCrU /AltR2/	310067751	11731.1	11732	1	2	24	0	0	360800	59
13	2000127464	13170777	3121893	223995654	D09	POLK_1	/AltR1/rGrGrG rGrGrC rArCrU rArUrU rArUrA rArGrU rUrGrG rUrUrU rUrArG rArGrC rUrArU rGrCrU /AltR2/	310067752	11844.9	11846	1	2	23	0	0	368000	58
13	2000127464	13170777	3121893	223995655	D10	POLL_1	/AltR1/rUrUrC rArCrC rArGrC rUrGrA rGrCrA rCrCrC rGrGrG rUrUrU rUrArG rArGrC rUrArU rGrCrU /AltR2/	310067753	11738.1	11739	1	2	23	0	0	344700	64
13	2000127464	13170777	3121893	223995656	D11	POLM_1	/AltR1/rUrArC rCrUrG rGrUrC rGrArG rCrCrU rCrGrC rArUrG rUrUrU rUrArG rArGrC rUrArU rGrCrU /AltR2/	310067754	11715.8	11717	1	2	24	0	0	345100	61
13	2000127464	13170777	3121893	223995657	E01	POLN_1	/AltR1/rGrArA rGrArU rArCrU rGrArU rGrArC rGrCrC rGrArG rUrUrU rUrArG rArGrC rUrArU rGrCrU /AltR2/	310067755	11849.4	11851	1	2	24	0	0	367200	61
13	2000127464	13170777	3121893	223995658	E02	POLQ_1	/AltR1/rUrGrA rArUrC rUrUrC rUrGrC rGrUrC rGrGrA rGrUrG rUrUrU rUrArG rArGrC rUrArU rGrCrU /AltR2/	310067756	11757.6	11759	1	2	24	0	0	353600	57
13	2000127464	13170777	3121893	223995659	E03	PPIE_1	/AltR1/rArCrG rUrArC rArArU rUrCrG rUrGrU rCrArA rUrUrG rUrUrU rUrArG rArGrC rUrArU rGrCrU /AltR2/	310067757	11709.6	11711	1	2	24	0	0	364200	51
13	2000127464	13170777	3121893	223995660	E04	PPP4C_1	/AltR1/rGrArU rCrGrC rArUrC rArCrA rCrUrG rArUrC rCrGrG rUrUrU rUrArG rArGrC rUrArU rGrCrU /AltR2/	310067758	11722.4	11724	1	2	24	0	0	352100	59
13	2000127464	13170777	3121893	223995661	E05	PPP4R2_1	/AltR1/rUrUrC rGrCrU rGrGrA rArGrU rCrGrU rUrUrG rArCrG rUrUrU rUrArG rArGrC rUrArU rGrCrU /AltR2/	310067759	11757.7	11759	1	2	23	0	0	354200	55
13	2000127464	13170777	3121893	223995662	E06	PPP5C_1	/AltR1/rCrGrA rGrCrU rCrArA rCrGrG rUrUrU rArCrC rCrUrG rUrUrU rUrArG rArGrC rUrArU rGrCrU /AltR2/	310067760	11699.5	11701	1	2	24	0	0	347500	57
13	2000127464	13170777	3121893	223995663	E07	PRIMPOL_1	/AltR1/rArArC rGrArG rCrArU rCrUrC rArUrU rArUrG rArGrG rUrUrU rUrArG rArGrC rUrArU rGrCrU /AltR2/	310067761	11772	11773	1	2	24	0	0	367300	56
13	2000127464	13170777	3121893	223995664	E08	PRKCG_1	/AltR1/rArCrC rUrCrC rCrGrC rArArC rGrArC rUrUrC rArUrG rUrUrU rUrArG rArGrC rUrArU rGrCrU /AltR2/	310067762	11642.9	11644	1	2	23	0	0	344200	59
13	2000127464	13170777	3121893	223995665	E09	PRKDC_1	/AltR1/rCrGrU rGrGrA rUrArU rGrGrA rCrUrU rUrUrU rGrCrG rUrUrU rUrArG rArGrC rUrArU rGrCrU /AltR2/	310067763	11758.7	11760	1	2	23	0	0	356800	53
13	2000127464	13170777	3121893	223995666	E10	PRMT6_1	/AltR1/rCrGrA rGrUrG rCrUrA rCrUrC rGrGrA rCrGrU rUrUrG rUrUrU rUrArG rArGrC rUrArU rGrCrU /AltR2/	310067764	11756.7	11758	1	2	23	0	0	351800	56
13	2000127464	13170777	3121893	223995667	E11	PRPF19_1	/AltR1/rCrUrA rArUrC rArUrG rUrUrU rArUrG rArGrC rGrGrG rUrUrU rUrArG rArGrC rUrArU rGrCrU /AltR2/	310067765	11765.8	11767	1	2	23	0	0	363400	54
13	2000127464	13170777	3121893	223995668	F01	PSMD14_1	/AltR1/rUrGrG rCrCrG rUrGrC rUrGrG rArGrU rUrCrC rArArG rUrUrU rUrArG rArGrC rUrArU rGrCrU /AltR2/	310067766	11796.1	11797	1	2	24	0	0	350500	62
13	2000127464	13170777	3121893	223995669	F02	PSME4_1	/AltR1/rCrArA rCrArA rGrCrU rGrCrU rGrCrC rCrUrA rCrGrG rUrUrU rUrArG rArGrC rUrArU rGrCrU /AltR2/	310067767	11721.8	11723	1	2	23	0	0	343500	63
13	2000127464	13170777	3121893	223995670	F03	PTTG1_1	/AltR1/rUrUrA rGrCrA rArCrC rArCrA rCrGrG rGrUrG rCrCrG rUrUrU rUrArG rArGrC rUrArU rGrCrU /AltR2/	310067768	11762.3	11763	1	2	24	0	0	350700	62
13	2000127464	13170777	3121893	223995671	F04	RAD1_1	/AltR1/rUrGrU rArCrU rGrArU rCrArU rCrCrU rCrGrU rCrUrG rUrUrU rUrArG rArGrC rUrArU rGrCrU /AltR2/	310067769	11638.5	11640	1	2	23	0	0	348000	55
13	2000127464	13170777	3121893	223995672	F05	RAD17_1	/AltR1/rGrGrU rUrUrA rUrArU rUrUrA rUrCrC rArCrC rCrArG rUrUrU rUrArG rArGrC rUrArU rGrCrU /AltR2/	310067770	11647.2	11648	1	2	23	0	0	360700	50
13	2000127464	13170777	3121893	223995673	F06	RAD18_1	/AltR1/rUrArG rGrArU rGrCrA rArArG rCrArU rCrGrC rArUrG rUrUrU rUrArG rArGrC rUrArU rGrCrU /AltR2/	310067771	11811.1	11812	1	2	24	0	0	364200	59
13	2000127464	13170777	3121893	223995674	F07	RAD21_1	/AltR1/rGrArG rUrArG rUrUrC rGrArA rUrCrU rArUrC rArCrG rUrUrU rUrArG rArGrC rUrArU rGrCrU /AltR2/	310067772	11748.4	11750	1	2	24	0	0	366900	53
13	2000127464	13170777	3121893	223995675	F08	RAD21L1_1	/AltR1/rGrArG rUrUrG rUrUrC rGrArA rUrCrU rArUrA rArCrG rUrUrU rUrArG rArGrC rUrArU rGrCrU /AltR2/	310067773	11749.4	11751	1	2	23	0	0	368000	51
13	2000127464	13170777	3121893	223995676	F09	RAD23A_1	/AltR1/rGrCrC rGrGrA rArCrA rCrGrG rUrUrC rUrGrU rCrCrG rUrUrU rUrArG rArGrC rUrArU rGrCrU /AltR2/	310067774	11755	11756	1	2	24	0	0	346500	60
13	2000127464	13170777	3121893	223995677	F10	RAD23B_1	/AltR1/rGrCrU rGrUrU rGrGrG rCrUrA rGrUrA rGrCrC rArCrG rUrUrU rUrArG rArGrC rUrArU rGrCrU /AltR2/	310067775	11795.4	11797	1	2	24	0	0	351900	61
13	2000127464	13170777	3121893	223995678	F11	RAD50_1	/AltR1/rUrCrG rUrGrA rUrCrA rGrArU rUrArC rArArG rUrArG rUrUrU rUrArG rArGrC rUrArU rGrCrU /AltR2/	310067776	11772.7	11774	1	2	24	0	0	371900	54
13	2000127464	13170777	3121893	223995679	G01	RAD51_1	/AltR1/rUrCrA rCrCrU rCrCrA rCrCrC rCrGrG rUrCrA rArUrG rUrUrU rUrArG rArGrC rUrArU rGrCrU /AltR2/	310067777	11619.1	11620	1	2	24	0	0	339100	61
13	2000127464	13170777	3121893	223995680	G02	RAD51AP1_1	/AltR1/rUrUrC rCrGrG rArGrA rUrUrG rUrUrC rArArG rUrUrG rUrUrU rUrArG rArGrC rUrArU rGrCrU /AltR2/	310067778	11742.9	11744	1	2	24	0	0	361200	52
13	2000127464	13170777	3121893	223995681	G03	RAD51B_1	/AltR1/rGrUrG rArCrU rGrGrU rCrUrG rArGrU rUrArU rCrGrG rUrUrU rUrArG rArGrC rUrArU rGrCrU /AltR2/	310067779	11797.7	11799	1	2	24	0	0	359500	57
13	2000127464	13170777	3121893	223995682	G04	RAD51C_1	/AltR1/rArCrA rGrArA rArUrU rUrGrU rGrGrU rGrCrA rCrCrG rUrUrU rUrArG rArGrC rUrArU rGrCrU /AltR2/	310067780	11787.8	11789	1	2	24	0	0	362400	57
13	2000127464	13170777	3121893	223995683	G05	RAD51D_1	/AltR1/rCrArU rArUrA rGrGrA rCrGrU rUrUrU rGrCrU rGrCrG rUrUrU rUrArG rArGrC rUrArU rGrCrU /AltR2/	310067781	11741.5	11743	1	2	24	0	0	357200	54
13	2000127464	13170777	3121893	223995684	G06	RAD52_1	/AltR1/rArCrA rArGrA rUrCrU rUrGrA rArCrC rGrUrC rUrGrG rUrUrU rUrArG rArGrC rUrArU rGrCrU /AltR2/	310067782	11748.6	11749	1	2	24	0	0	359500	58
13	2000127464	13170777	3121893	223995685	G07	RAD54B_1	/AltR1/rGrUrA rArUrC rUrCrU rUrCrA rUrUrC rArGrA rCrCrG rUrUrU rUrArG rArGrC rUrArU rGrCrU /AltR2/	310067783	11645.2	11647	1	2	23	0	0	355400	52
13	2000127464	13170777	3121893	223995686	G08	RAD54L_1	/AltR1/rArUrC rCrUrU rArGrA rUrCrC rUrCrC rArUrC rGrArG rUrUrU rUrArG rArGrC rUrArU rGrCrU /AltR2/	310067784	11644.9	11646	1	2	23	0	0	354400	55
13	2000127464	13170777	3121893	223995687	G09	RAD9A_1	/AltR1/rGrCrA rCrUrG rGrCrU rGrArA rGrUrG rArCrG rCrUrG rUrUrU rUrArG rArGrC rUrArU rGrCrU /AltR2/	310067785	11818.4	11820	1	2	24	0	0	350600	64
13	2000127464	13170777	3121893	223995688	G10	RAD9B_1	/AltR1/rUrUrG rCrCrU rCrArA rGrArG rUrUrC rUrArA rUrGrG rUrUrU rUrArG rArGrC rUrArU rGrCrU /AltR2/	310067786	11726.1	11727	1	2	24	0	0	358400	55
13	2000127464	13170777	3121893	223995689	G11	RBBP8_1	/AltR1/rUrUrG rUrUrC rUrArU rGrUrA rUrCrG rGrArC rArUrG rUrUrU rUrArG rArGrC rUrArU rGrCrU /AltR2/	310067787	11703.2	11705	1	2	23	0	0	361200	52
13	2000127464	13170777	3121893	223995690	H01	RBM14_1	/AltR1/rCrGrG rUrCrG rCrGrA rCrCrA rArArG rArArG rGrGrG rUrUrU rUrArG rArGrC rUrArU rGrCrU /AltR2/	310067788	11904.4	11905	1	2	24	0	0	360900	63
13	2000127464	13170777	3121893	223995691	H02	RBM17_1	/AltR1/rCrCrA rCrUrC rCrUrA rGrGrU rCrArU rCrGrU rArCrG rUrUrU rUrArG rArGrC rUrArU rGrCrU /AltR2/	310067789	11659.9	11661	1	2	24	0	0	347800	57
13	2000127464	13170777	3121893	223995692	H03	RBX1_1	/AltR1/rArCrC rCrCrG rArGrC rGrGrC rArCrC rArArC rArGrG rUrUrU rUrArG rArGrC rUrArU rGrCrU /AltR2/	310067790	11783.2	11784	1	2	24	0	0	349300	67
13	2000127464	13170777	3121893	223995693	H04	RCHY1_1	/AltR1/rCrGrG rUrCrA rArGrA rGrCrG rArGrG rUrCrA rGrCrG rUrUrU rUrArG rArGrC rUrArU rGrCrU /AltR2/	310067791	11881.5	11882	1	2	24	0	0	360000	61
13	2000127464	13170777	3121893	223995694	H05	REC8_1	/AltR1/rGrGrU rArUrU rCrGrC rGrCrU rUrCrA rCrCrA rArCrG rUrUrU rUrArG rArGrC rUrArU rGrCrU /AltR2/	310067792	11699.2	11701	1	2	23	0	0	348600	56
13	2000127464	13170777	3121893	223995695	H06	RECQL_1	/AltR1/rGrCrC rCrArA rUrUrA rGrUrG rArUrG rCrGrU rUrArG rUrUrU rUrArG rArGrC rUrArU rGrCrU /AltR2/	310067793	11764.3	11766	1	2	23	0	0	361800	55
13	2000127464	13170777	3121893	223995696	H07	RECQL4_1	/AltR1/rCrGrC rArCrU rCrUrG rArArG rCrGrU rArCrC rArCrG rUrUrU rUrArG rArGrC rUrArU rGrCrU /AltR2/	310067794	11721.7	11723	1	2	23	0	0	346900	60
13	2000127464	13170777	3121893	223995697	H08	RECQL5_1	/AltR1/rGrCrA rCrCrC rArGrA rCrGrC rArArG rUrArG rUrCrG rUrUrU rUrArG rArGrC rUrArU rGrCrU /AltR2/	310067795	11784.5	11786	1	2	24	0	0	356600	61
13	2000127464	13170777	3121893	223995698	H09	REV1_1	/AltR1/rGrGrA rCrArC rArCrU rCrCrU rArGrC rUrCrU rArArG rUrUrU rUrArG rArGrC rUrArU rGrCrU /AltR2/	310067796	11707	11708	1	2	23	0	0	353400	61
13	2000127464	13170777	3121893	223995699	H10	REV3L_1	/AltR1/rUrGrC rUrGrU rCrCrA rUrArA rCrCrA rUrCrG rUrArG rUrUrU rUrArG rArGrC rUrArU rGrCrU /AltR2/	310067797	11684.5	11686	1	2	23	0	0	354600	56
13	2000127464	13170777	3121893	223995700	H11	RFC1_1	/AltR1/rArCrC rUrGrG rUrArA rArArU rUrUrC rArCrG rGrCrG rUrUrU rUrArG rArGrC rUrArU rGrCrU /AltR2/	310067798	11748	11749	1	2	23	0	0	359100	56
24	2000127464	13170778	3121893	223996565	A01	TEX15_4	/AltR1/rGrUrA rArGrA rArCrA rGrCrA rCrArA rUrCrA rCrCrG rUrUrU rUrArG rArGrC rUrArU rGrCrU /AltR2/	310130638	11779.5	11778	1	2	24	0	0	365800	59
24	2000127464	13170778	3121893	223996566	A02	TFIP11_4	/AltR1/rArGrA rArGrC rCrArC rCrUrA rCrGrG rGrGrU rGrUrG rUrUrU rUrArG rArGrC rUrArU rGrCrU /AltR2/	310130639	11844.5	11843	1	2	24	0	0	359000	64
24	2000127464	13170778	3121893	223996567	A03	TFPT_4	/AltR1/rArGrG rArGrU rCrCrA rGrCrA rCrUrC rUrCrA rUrGrG rUrUrU rUrArG rArGrC rUrArU rGrCrU /AltR2/	310130640	11765.2	11764	1	2	23	0	0	355900	62
24	2000127464	13170778	3121893	223996568	A04	TICRR_4	/AltR1/rUrGrU rGrArA rCrUrG rCrUrC rCrArC rCrArC rGrGrG rUrUrU rUrArG rArGrC rUrArU rGrCrU /AltR2/	310130641	11741.3	11740	1	2	23	0	0	345600	64
24	2000127464	13170778	3121893	223996569	A05	TIGAR_4	/AltR1/rCrArA rArGrC rGrCrU rArArG rUrGrA rGrCrU rGrArG rUrUrU rUrArG rArGrC rUrArU rGrCrU /AltR2/	310130642	11852.5	11851	1	2	24	0	0	363300	60
24	2000127464	13170778	3121893	223996570	A06	TIMELESS_4	/AltR1/rCrCrC rCrArA rUrGrG rArUrU rUrCrA rArCrC rCrCrG rUrUrU rUrArG rArGrC rUrArU rGrCrU /AltR2/	310130643	11645.1	11644	1	2	24	0	0	344400	58
24	2000127464	13170778	3121893	223996571	A07	TNKS1BP1_4	/AltR1/rCrArC rCrArC rGrGrU rGrGrA rArGrA rGrArU rCrCrG rUrUrU rUrArG rArGrC rUrArU rGrCrU /AltR2/	310130644	11827.5	11826	1	2	24	0	0	359000	62
24	2000127464	13170778	3121893	223996572	A08	TNP1_4	/AltR1/rArArG rArGrC rCrGrA rUrCrU rCrCrU rCrArC rArArG rUrUrU rUrArG rArGrC rUrArU rGrCrU /AltR2/	310130645	11732.1	11731	1	2	23	0	0	357400	60
24	2000127464	13170778	3121893	223996573	A09	TONSL_4	/AltR1/rArCrA rUrUrC rCrCrU rGrCrG rCrArA rCrCrA rCrArG rUrUrU rUrArG rArGrC rUrArU rGrCrU /AltR2/	310130646	11668.5	11667	1	2	23	0	0	346700	61
24	2000127464	13170778	3121893	223996574	A10	TOPBP1_4	/AltR1/rArArG rCrArU rGrGrA rGrGrU rCrArA rUrArC rArUrG rUrUrU rUrArG rArGrC rUrArU rGrCrU /AltR2/	310130647	11837.3	11836	1	2	24	0	0	372700	59
24	2000127464	13170778	3121893	223996575	A11	TP53_4	/AltR1/rArGrC rArCrA rUrGrA rCrGrG rArGrG rUrUrG rUrGrG rUrUrU rUrArG rArGrC rUrArU rGrCrU /AltR2/	310130648	11885	11884	1	2	24	0	0	365200	62
24	2000127464	13170778	3121893	223996576	B01	TP53BP1_4	/AltR1/rGrGrA rCrCrC rUrArC rUrGrG rArArG rUrCrA rGrUrG rUrUrU rUrArG rArGrC rUrArU rGrCrU /AltR2/	310130649	11805	11804	1	2	23	0	0	358500	62
24	2000127464	13170778	3121893	223996577	B02	TP73_4	/AltR1/rGrUrG rGrArC rArCrC rUrUrG rArUrC rUrGrG rArUrG rUrUrU rUrArG rArGrC rUrArU rGrCrU /AltR2/	310130650	11783.3	11782	1	2	24	0	0	356700	60
24	2000127464	13170778	3121893	223996578	B03	TREX1_4	/AltR1/rGrArC rCrCrU rCrArU rCrUrU rUrUrU rCrGrA rCrArG rUrUrU rUrArG rArGrC rUrArU rGrCrU /AltR2/	310130651	11624	11623	1	2	24	0	0	348800	53
24	2000127464	13170778	3121893	223996579	B04	TREX2_4	/AltR1/rGrCrG rUrGrA rGrCrU rUrGrU rCrCrA rGrGrA rCrCrG rUrUrU rUrArG rArGrC rUrArU rGrCrU /AltR2/	310130652	11797.3	11796	1	2	24	0	0	349800	62
24	2000127464	13170778	3121893	223996580	B05	TRIM25_4	/AltR1/rGrArA rCrArC rGrGrU rGrCrU rGrUrG rCrArA rCrGrG rUrUrU rUrArG rArGrC rUrArU rGrCrU /AltR2/	310130653	11844.3	11843	1	2	24	0	0	355100	63
24	2000127464	13170778	3121893	223996581	B06	TRIM28_4	/AltR1/rUrCrA rCrCrA rUrCrC rCrGrA rGrArC rUrUrG rGrCrG rUrUrU rUrArG rArGrC rUrArU rGrCrU /AltR2/	310130654	11701.4	11700	1	2	23	0	0	345500	61
24	2000127464	13170778	3121893	223996582	B07	TRIP12_4	/AltR1/rCrCrA rCrArA rGrArC rGrArC rUrCrA rArUrA rGrGrG rUrUrU rUrArG rArGrC rUrArU rGrCrU /AltR2/	310130655	11795.1	11794	1	2	24	0	0	363000	61
24	2000127464	13170778	3121893	223996583	B08	TRIP13_4	/AltR1/rGrGrA rCrArG rCrUrU rGrGrU rArUrA rCrGrA rUrGrG rUrUrU rUrArG rArGrC rUrArU rGrCrU /AltR2/	310130656	11846.7	11845	1	2	24	0	0	365100	60
24	2000127464	13170778	3121893	223996584	B09	TRRAP_4	/AltR1/rUrGrU rUrCrU rCrGrG rGrGrA rUrCrA rCrUrU rGrArG rUrUrU rUrArG rArGrC rUrArU rGrCrU /AltR2/	310130657	11760.3	11759	1	2	24	0	0	354600	57
24	2000127464	13170778	3121893	223996585	B10	TTC5_4	/AltR1/rArCrC rArGrC rUrGrG rGrUrG rArGrG rUrGrU rArCrG rUrUrU rUrArG rArGrC rUrArU rGrCrU /AltR2/	310130658	11861.6	11860	1	2	24	0	0	359800	64
24	2000127464	13170778	3121893	223996586	B11	TWIST1_4	/AltR1/rArArG rArArG rUrCrU rGrCrG rGrGrC rUrGrU rGrGrG rUrUrU rUrArG rArGrC rUrArU rGrCrU /AltR2/	310130659	11901.4	11900	1	2	24	0	0	359700	64
24	2000127464	13170778	3121893	223996587	C01	UBA52_4	/AltR1/rCrUrG rGrUrG rUrUrG rCrGrC rCrUrG rCrGrA rGrGrG rUrUrU rUrArG rArGrC rUrArU rGrCrU /AltR2/	310130660	11830.4	11829	1	2	24	0	0	343800	63
24	2000127464	13170778	3121893	223996588	C02	UBB_4	/AltR1/rGrGrG rCrUrC rCrArC rCrUrC rArArG rGrGrU rGrArG rUrUrU rUrArG rArGrC rUrArU rGrCrU /AltR2/	310130661	11820.2	11819	1	2	24	0	0	351900	65
24	2000127464	13170778	3121893	223996589	C03	UBC_4	/AltR1/rArCrG rUrUrC rUrCrG rArUrG rGrUrG rUrCrA rCrUrG rUrUrU rUrArG rArGrC rUrArU rGrCrU /AltR2/	310130662	11720.4	11719	1	2	23	0	0	352600	56
24	2000127464	13170778	3121893	223996590	C04	UBE2A_4	/AltR1/rCrArA rCrArU rArArU rGrGrU rGrUrG rGrArA rCrGrG rUrUrU rUrArG rArGrC rUrArU rGrCrU /AltR2/	310130663	11853.2	11852	1	2	24	0	0	367800	58
24	2000127464	13170778	3121893	223996591	C05	UBE2B_4	/AltR1/rUrUrA rCrArA rGrArG rGrArC rCrCrA rCrCrU rGrUrG rUrUrU rUrArG rArGrC rUrArU rGrCrU /AltR2/	310130664	11749.8	11748	1	2	23	0	0	356900	61
24	2000127464	13170778	3121893	223996592	C06	UBE2D3_4	/AltR1/rUrCrG rArUrA rUrUrC rUrArA rGrArU rCrArC rArGrG rUrUrU rUrArG rArGrC rUrArU rGrCrU /AltR2/	310130665	11735.6	11734	1	2	23	0	0	367800	54
24	2000127464	13170778	3121893	223996593	C07	UBE2L6_4	/AltR1/rGrUrC rCrGrU rUrCrU rCrGrU rCrCrA rCrGrU rUrGrG rUrUrU rUrArG rArGrC rUrArU rGrCrU /AltR2/	310130666	11672.6	11671	1	2	24	0	0	342900	55
24	2000127464	13170778	3121893	223996594	C08	UBE2N_4	/AltR1/rUrArA rCrGrG rGrCrG rUrUrG rCrUrC rUrCrA rUrCrG rUrUrU rUrArG rArGrC rUrArU rGrCrU /AltR2/	310130667	11718.7	11718	1	2	24	0	0	347400	58
24	2000127464	13170778	3121893	223996595	C09	UBE2NL_4	/AltR1/rGrGrU rCrArU rUrGrC rUrGrG rGrGrA rArUrC rArArG rUrUrU rUrArG rArGrC rUrArU rGrCrU /AltR2/	310130668	11846.6	11845	1	2	24	0	0	362700	59
24	2000127464	13170778	3121893	223996596	C10	UBE2T_4	/AltR1/rCrUrU rGrCrC rArArC rArUrG rUrGrA rUrGrC rCrUrG rUrUrU rUrArG rArGrC rUrArU rGrCrU /AltR2/	310130669	11702.8	11702	1	2	23	0	0	346600	58
24	2000127464	13170778	3121893	223996597	C11	UBE2U_4	/AltR1/rUrUrC rArUrC rUrUrU rArArC rCrArG rUrArU rUrCrG rUrUrU rUrArG rArGrC rUrArU rGrCrU /AltR2/	310130670	11610.6	11609	1	2	24	0	0	357900	48
24	2000127464	13170778	3121893	223996598	D01	UBE2V1_4	/AltR1/rCrCrC rUrCrG rCrArA rUrUrU rCrCrG rArCrU rGrUrG rUrUrU rUrArG rArGrC rUrArU rGrCrU /AltR2/	310130671	11639	11638	1	2	23	0	0	340500	56
24	2000127464	13170778	3121893	223996599	D02	UBE2V2_4	/AltR1/rUrArG rGrUrC rCrArC rArUrU rCrUrA rCrUrU rUrCrG rUrUrU rUrArG rArGrC rUrArU rGrCrU /AltR2/	310130672	11625.2	11624	1	2	23	0	0	352300	52
24	2000127464	13170778	3121893	223996600	D03	UBE2W_4	/AltR1/rUrGrA rCrCrA rUrUrG rCrUrA rUrArA rArCrA rUrGrG rUrUrU rUrArG rArGrC rUrArU rGrCrU /AltR2/	310130673	11735.2	11734	1	2	24	0	0	363200	56
24	2000127464	13170778	3121893	223996601	D04	UBR5_4	/AltR1/rCrCrA rCrCrC rCrCrC rUrUrU rGrArA rUrGrU rArUrG rUrUrU rUrArG rArGrC rUrArU rGrCrU /AltR2/	310130674	11623.5	11622	1	2	23	0	0	344200	56
24	2000127464	13170778	3121893	223996602	D05	UCHL5_4	/AltR1/rUrUrC rCrArU rGrArG rGrCrA rCrCrA rCrUrC rCrCrG rUrUrU rUrArG rArGrC rUrArU rGrCrU /AltR2/	310130675	11661.5	11660	1	2	23	0	0	342000	61
24	2000127464	13170778	3121893	223996603	D06	UFD1_4	/AltR1/rGrArA rGrGrU rUrGrA rCrGrC rUrCrU rCrCrA rCrCrG rUrUrU rUrArG rArGrC rUrArU rGrCrU /AltR2/	310130676	11741.5	11740	1	2	23	0	0	348400	60
24	2000127464	13170778	3121893	223996604	D07	UHRF1_4	/AltR1/rArGrG rUrUrC rGrGrA rCrCrA rUrGrG rArCrG rGrGrG rUrUrU rUrArG rArGrC rUrArU rGrCrU /AltR2/	310130677	11900.4	11899	1	2	24	0	0	361200	64
24	2000127464	13170778	3121893	223996605	D08	UIMC1_4	/AltR1/rGrUrC rGrArA rUrArG rArGrC rArArA rGrUrG rUrUrG rUrUrU rUrArG rArGrC rUrArU rGrCrU /AltR2/	310130678	11854.8	11853	1	2	24	0	0	373200	55
24	2000127464	13170778	3121893	223996606	D09	UNG_4	/AltR1/rUrGrA rGrUrG rCrCrG rArGrC rArGrU rUrGrG rArCrG rUrUrU rUrArG rArGrC rUrArU rGrCrU /AltR2/	310130679	11861.4	11860	1	2	24	0	0	358300	62
24	2000127464	13170778	3121893	223996607	D10	UPF1_4	/AltR1/rGrUrC rCrUrG rGrArG rUrGrC rUrArC rArArC rUrGrG rUrUrU rUrArG rArGrC rUrArU rGrCrU /AltR2/	310130680	11782.1	11781	1	2	24	0	0	353200	62
24	2000127464	13170778	3121893	223996608	D11	USP1_4	/AltR1/rCrUrU rUrCrA rCrUrA rGrGrU rArUrG rArCrA rCrCrG rUrUrU rUrArG rArGrC rUrArU rGrCrU /AltR2/	310130681	11687.6	11686	1	2	24	0	0	354700	55
24	2000127464	13170778	3121893	223996609	E01	USP10_4	/AltR1/rCrArA rGrUrC rCrUrG rGrGrC rGrUrA rArCrU rGrArG rUrUrU rUrArG rArGrC rUrArU rGrCrU /AltR2/	310130682	11805.2	11804	1	2	24	0	0	356400	61
24	2000127464	13170778	3121893	223996610	E02	USP16_4	/AltR1/rUrUrU rArGrU rArGrU rUrCrU rCrUrA rArGrC rArCrG rUrUrU rUrArG rArGrC rUrArU rGrCrU /AltR2/	310130683	11689.5	11688	1	2	23	0	0	361400	51
24	2000127464	13170778	3121893	223996611	E03	USP26_4	/AltR1/rArArU rCrCrA rArGrG rCrArG rArUrU rGrUrU rCrGrG rUrUrU rUrArG rArGrC rUrArU rGrCrU /AltR2/	310130684	11789.7	11789	1	2	23	0	0	364200	56
24	2000127464	13170778	3121893	223996612	E04	USP28_4	/AltR1/rArGrA rArCrA rArGrU rCrUrU rCrGrA rArArU rUrCrG rUrUrU rUrArG rArGrC rUrArU rGrCrU /AltR2/	310130685	11758.3	11757	1	2	23	0	0	368800	53
24	2000127464	13170778	3121893	223996613	E05	USP3_4	/AltR1/rGrUrG rGrUrU rArArU rGrArC rArCrC rArArG rCrUrG rUrUrU rUrArG rArGrC rUrArU rGrCrU /AltR2/	310130686	11790.1	11789	1	2	24	0	0	361900	58
24	2000127464	13170778	3121893	223996614	E06	USP37_4	/AltR1/rUrCrU rArGrC rArArC rCrCrU rGrArU rCrUrA rArGrG rUrUrU rUrArG rArGrC rUrArU rGrCrU /AltR2/	310130687	11710.3	11709	1	2	24	0	0	355500	60
24	2000127464	13170778	3121893	223996615	E07	USP43_4	/AltR1/rUrUrG rGrArA rCrUrG rArGrA rGrCrC rGrUrA rCrUrG rUrUrU rUrArG rArGrC rUrArU rGrCrU /AltR2/	310130688	11806.9	11805	1	2	24	0	0	359000	61
24	2000127464	13170778	3121893	223996616	E08	USP44_4	/AltR1/rUrCrA rUrUrC rArCrC rUrCrC rArArU rGrCrA rArCrG rUrUrU rUrArG rArGrC rUrArU rGrCrU /AltR2/	310130689	11630.4	11629	1	2	24	0	0	348300	56
24	2000127464	13170778	3121893	223996617	E09	USP45_4	/AltR1/rArUrC rArArC rGrCrA rUrUrG rUrArA rUrArA rGrArG rUrUrU rUrArG rArGrC rUrArU rGrCrU /AltR2/	310130690	11782.2	11781	1	2	24	0	0	375600	53
24	2000127464	13170778	3121893	223996618	E10	USP47_4	/AltR1/rUrGrG rUrArU rGrGrA rArUrA rCrUrU rGrUrC rArCrG rUrUrU rUrArG rArGrC rUrArU rGrCrU /AltR2/	310130691	11768.8	11767	1	2	24	0	0	363300	56
24	2000127464	13170778	3121893	223996619	E11	USP48_4	/AltR1/rArArG rUrGrG rCrUrC rCrArA rGrGrU rUrArG rUrCrG rUrUrU rUrArG rArGrC rUrArU rGrCrU /AltR2/	310130692	11806.7	11805	1	2	24	0	0	362500	58
24	2000127464	13170778	3121893	223996620	F01	USP51_4	/AltR1/rCrUrG rGrArG rGrUrC rGrArG rUrUrU rGrGrU rCrArG rUrUrU rUrArG rArGrC rUrArU rGrCrU /AltR2/	310130693	11839.6	11838	1	2	24	0	0	360000	57
24	2000127464	13170778	3121893	223996621	F02	USP7_4	/AltR1/rGrArU rUrUrC rGrCrA rCrArA rArArC rArCrG rGrArG rUrUrU rUrArG rArGrC rUrArU rGrCrU /AltR2/	310130694	11796.2	11795	1	2	24	0	0	364800	57
24	2000127464	13170778	3121893	223996622	F03	UVRAG_4	/AltR1/rGrCrA rCrCrA rArArA rUrUrU rUrUrA rArCrU rGrCrG rUrUrU rUrArG rArGrC rUrArU rGrCrU /AltR2/	310130695	11695.4	11694	1	2	24	0	0	358500	52
24	2000127464	13170778	3121893	223996623	F04	UVSSA_4	/AltR1/rArArU rUrGrA rArUrC rCrUrG rCrUrU rGrArC rGrGrG rUrUrU rUrArG rArGrC rUrArU rGrCrU /AltR2/	310130696	11767.3	11766	1	2	24	0	0	357900	57
24	2000127464	13170778	3121893	223996624	F05	VCP_4	/AltR1/rUrUrC rArUrC rArArC rArArU rUrArA rCrCrG rArUrG rUrUrU rUrArG rArGrC rUrArU rGrCrU /AltR2/	310130697	11679.3	11678	1	2	23	0	0	364000	52
24	2000127464	13170778	3121893	223996625	F06	WDHD1_4	/AltR1/rGrUrC rCrUrC rGrArA rArUrG rUrUrU rUrCrU rGrUrG rUrUrU rUrArG rArGrC rUrArU rGrCrU /AltR2/	310130698	11681.9	11681	1	2	24	0	0	353400	51
24	2000127464	13170778	3121893	223996626	F07	WRN_4	/AltR1/rGrGrC rCrArC rCrArU rUrArU rArCrA rArUrA rGrArG rUrUrU rUrArG rArGrC rUrArU rGrCrU /AltR2/	310130699	11757	11756	1	2	24	0	0	368200	57
24	2000127464	13170778	3121893	223996627	F08	WRNIP1_4	/AltR1/rArCrC rGrUrC rArCrU rGrArG rGrUrA rArGrC rCrArG rUrUrU rUrArG rArGrC rUrArU rGrCrU /AltR2/	310130700	11787.9	11787	1	2	24	0	0	359400	62
24	2000127464	13170778	3121893	223996628	F09	XAB2_4	/AltR1/rGrArC rCrGrU rGrCrG rGrGrA rCrUrU rCrArC rArCrG rUrUrU rUrArG rArGrC rUrArU rGrCrU /AltR2/	310130701	11780.3	11779	1	2	24	0	0	349200	62
24	2000127464	13170778	3121893	223996629	F10	XPA_4	/AltR1/rCrArC rArArG rUrUrG rGrCrA rArArU rCrArA rArGrG rUrUrU rUrArG rArGrC rUrArU rGrCrU /AltR2/	310130702	11820.1	11819	1	2	24	0	0	368300	57
24	2000127464	13170778	3121893	223996630	F11	XPC_4	/AltR1/rGrArU rArGrA rArGrC rCrArU rUrUrG rCrUrA rGrCrG rUrUrU rUrArG rArGrC rUrArU rGrCrU /AltR2/	310130703	11790.2	11789	1	2	24	0	0	363500	57
24	2000127464	13170778	3121893	223996631	G01	XRCC1_4	/AltR1/rGrCrC rArCrU rGrCrG rGrCrU rCrUrC rGrGrA rArGrG rUrUrU rUrArG rArGrC rUrArU rGrCrU /AltR2/	310130704	11796	11795	1	2	23	0	0	343700	65
24	2000127464	13170778	3121893	223996632	G02	XRCC2_4	/AltR1/rArCrU rUrArC rArGrG rArGrU rCrUrA rCrUrC rUrGrG rUrUrU rUrArG rArGrC rUrArU rGrCrU /AltR2/	310130705	11727.3	11726	1	2	24	0	0	358200	59
24	2000127464	13170778	3121893	223996633	G03	XRCC3_4	/AltR1/rUrUrG rGrUrC rArGrU rCrUrC rUrUrC rArArG rUrCrG rUrUrU rUrArG rArGrC rUrArU rGrCrU /AltR2/	310130706	11681.3	11680	1	2	23	0	0	352100	53
24	2000127464	13170778	3121893	223996634	G04	XRCC4_4	/AltR1/rArGrU rUrCrU rCrUrA rArUrG rArCrU rUrCrA rGrCrG rUrUrU rUrArG rArGrC rUrArU rGrCrU /AltR2/	310130707	11688.5	11687	1	2	24	0	0	357200	54
24	2000127464	13170778	3121893	223996635	G05	XRCC5_4	/AltR1/rCrArG rUrGrC rCrArU rCrUrG rUrArC rCrArA rArCrG rUrUrU rUrArG rArGrC rUrArU rGrCrU /AltR2/	310130708	11709.3	11708	1	2	23	0	0	352700	58
24	2000127464	13170778	3121893	223996636	G06	XRCC6_4	/AltR1/rUrArU rUrUrA rCrGrU rCrUrU rArCrA rGrGrA rGrCrG rUrUrU rUrArG rArGrC rUrArU rGrCrU /AltR2/	310130709	11728.2	11727	1	2	23	0	0	362400	53
24	2000127464	13170778	3121893	223996637	G07	ZBTB1_4	/AltR1/rCrArU rUrCrU rArArA rArUrA rGrGrA rGrCrU rArCrG rUrUrU rUrArG rArGrC rUrArU rGrCrU /AltR2/	310130710	11758	11757	1	2	24	0	0	368000	54
24	2000127464	13170778	3121893	223996638	G08	ZFYVE26_4	/AltR1/rGrCrC rArCrU rUrUrC rCrArA rGrCrC rUrCrG rGrCrG rUrUrU rUrArG rArGrC rUrArU rGrCrU /AltR2/	310130711	11677.8	11676	1	2	23	0	0	337900	60
24	2000127464	13170778	3121893	223996639	G09	ZNF365_4	/AltR1/rUrGrG rUrArU rGrGrU rCrUrC rCrArC rArCrC rUrCrG rUrUrU rUrArG rArGrC rUrArU rGrCrU /AltR2/	310130712	11679.3	11678	1	2	23	0	0	345900	60
24	2000127464	13170778	3121893	223996640	G10	ZNF830_4	/AltR1/rCrGrG rUrUrA rArGrA rGrCrG rArGrC rUrCrC rUrGrG rUrUrU rUrArG rArGrC rUrArU rGrCrU /AltR2/	310130713	11821.1	11820	1	2	24	0	0	354700	61
24	2000127464	13170778	3121893	223996641	G11	ZRANB3_4	/AltR1/rGrArC rCrArG rUrArA rArGrU rGrArC rArGrU rUrCrG rUrUrU rUrArG rArGrC rUrArU rGrCrU /AltR2/	310130714	11813.4	11812	1	2	23	0	0	368600	57
24	2000127464	13170778	3121893	223996642	H01	ZSWIM7_4	/AltR1/rArUrG rUrUrU rUrArC rUrGrG rArArC rUrUrC rCrArG rUrUrU rUrArG rArGrC rUrArU rGrCrU /AltR2/	310130715	11689.3	11688	1	2	23	0	0	359700	52
24	2000127464	13170778	3121893	223996643	H02	ZUP1_4	/AltR1/rArUrG rArUrG rGrArA rUrCrA rUrUrA rGrCrU rCrUrG rUrUrU rUrArG rArGrC rUrArU rGrCrU /AltR2/	310130716	11752.6	11751	1	2	24	0	0	365500	55
2	2000127464	13170779	3121893	223994634	A01	ABL1_2	/AltR1/rGrUrC rCrCrC rCrArA rCrUrA rCrGrA rCrArA rGrUrG rUrUrU rUrArG rArGrC rUrArU rGrCrU /AltR2/	310067447	11706.7	11707	1	2	23	0	0	351900	61
2	2000127464	13170779	3121893	223994635	A02	ABRAXAS1_2	/AltR1/rCrCrA rGrCrA rCrCrU rCrArA rCrArC rGrGrA rCrUrG rUrUrU rUrArG rArGrC rUrArU rGrCrU /AltR2/	310067448	11705.9	11706	1	2	23	0	0	345700	63
2	2000127464	13170779	3121893	223994636	A03	ACTL6A_2	/AltR1/rUrUrG rCrUrA rArUrG rGrUrC rGrUrU rCrUrA rCrUrG rUrUrU rUrArG rArGrC rUrArU rGrCrU /AltR2/	310067449	11681.3	11681	1	2	23	0	0	352400	53
2	2000127464	13170779	3121893	223994637	A04	ACTR5_2	/AltR1/rUrUrG rUrCrC rArGrC rArCrC rArGrC rGrGrU rArCrG rUrUrU rUrArG rArGrC rUrArU rGrCrU /AltR2/	310067450	11740.6	11740	1	2	24	0	0	349600	60
2	2000127464	13170779	3121893	223994638	A05	ACTR8_2	/AltR1/rArGrG rArArU rGrCrG rUrCrU rUrGrU rArCrC rArUrG rUrUrU rUrArG rArGrC rUrArU rGrCrU /AltR2/	310067451	11766.2	11766	1	2	24	0	0	360900	57
2	2000127464	13170779	3121893	223994639	A06	ALKBH1_2	/AltR1/rCrCrG rUrArG rGrCrU rArCrC rArUrU rArUrA rArCrG rUrUrU rUrArG rArGrC rUrArU rGrCrU /AltR2/	310067452	11709.6	11709	1	2	23	0	0	359000	56
2	2000127464	13170779	3121893	223994640	A07	ALKBH2_2	/AltR1/rUrGrU rGrCrC rArCrU rUrCrC rCrGrA rArUrA rCrCrG rUrUrU rUrArG rArGrC rUrArU rGrCrU /AltR2/	310067453	11661.3	11661	1	2	24	0	0	344500	59
2	2000127464	13170779	3121893	223994641	A08	ALKBH3_2	/AltR1/rUrCrU rUrUrC rArCrG rUrCrA rArCrA rArArG rCrCrG rUrUrU rUrArG rArGrC rUrArU rGrCrU /AltR2/	310067454	11668.9	11669	1	2	24	0	0	351800	55
2	2000127464	13170779	3121893	223994642	A09	ALKBH5_2	/AltR1/rCrCrA rCrCrG rUrGrU rGrCrU rCrGrU rUrGrU rArCrG rUrUrU rUrArG rArGrC rUrArU rGrCrU /AltR2/	310067455	11694.7	11694	1	2	23	0	0	343300	57
2	2000127464	13170779	3121893	223994643	A10	ANKLE1_2	/AltR1/rUrGrG rArCrC rUrArC rCrGrA rUrGrA rGrArC rGrCrG rUrUrU rUrArG rArGrC rUrArU rGrCrU /AltR2/	310067456	11803.7	11803	1	2	24	0	0	355000	63
2	2000127464	13170779	3121893	223994644	A11	AP5S1_2	/AltR1/rCrCrA rGrGrC rGrGrA rArArG rCrCrC rCrArC rGrUrG rUrUrU rUrArG rArGrC rUrArU rGrCrU /AltR2/	310067457	11801.7	11801	1	2	23	0	0	347900	65
2	2000127464	13170779	3121893	223994645	B01	AP5Z1_2	/AltR1/rCrCrA rCrGrA rCrCrU rUrGrG rCrCrA rUrGrA rCrGrG rUrUrU rUrArG rArGrC rUrArU rGrCrU /AltR2/	310067458	11739.7	11739	1	2	24	0	0	344400	63
2	2000127464	13170779	3121893	223994646	B02	APBB1_2	/AltR1/rGrCrA rGrCrC rArArC rCrGrA rGrGrC rCrUrA rCrGrG rUrUrU rUrArG rArGrC rUrArU rGrCrU /AltR2/	310067459	11801.6	11801	1	2	23	0	0	348600	66
2	2000127464	13170779	3121893	223994647	B03	APEX1_2	/AltR1/rCrUrG rGrUrC rArGrC rUrCrC rUrUrC rGrGrA rCrArG rUrUrU rUrArG rArGrC rUrArU rGrCrU /AltR2/	310067460	11717.2	11717	1	2	24	0	0	345000	60
2	2000127464	13170779	3121893	223994648	B04	APEX2_2	/AltR1/rCrCrC rArCrC rGrCrC rCrCrA rUrUrG rArCrC rArCrG rUrUrU rUrArG rArGrC rUrArU rGrCrU /AltR2/	310067461	11618.8	11618	1	2	24	0	0	333200	63
2	2000127464	13170779	3121893	223994649	B05	APLF_2	/AltR1/rCrArC rUrArU rUrUrG rUrGrG rGrArG rUrCrA rUrCrG rUrUrU rUrArG rArGrC rUrArU rGrCrU /AltR2/	310067462	11742.9	11743	1	2	23	0	0	358600	54
2	2000127464	13170779	3121893	223994650	B06	APTX_2	/AltR1/rUrGrA rCrUrC rArGrU rCrGrU rArArU rUrGrG rGrArG rUrUrU rUrArG rArGrC rUrArU rGrCrU /AltR2/	310067463	11806.5	11806	1	2	23	0	0	364500	57
2	2000127464	13170779	3121893	223994651	B07	AQR_2	/AltR1/rUrArG rGrCrC rUrUrG rCrUrA rGrArU rArCrC rUrCrG rUrUrU rUrArG rArGrC rUrArU rGrCrU /AltR2/	310067464	11702.3	11702	1	2	23	0	0	351300	59
2	2000127464	13170779	3121893	223994652	B08	ASCC1_2	/AltR1/rArArG rArArC rArUrC rArArU rCrCrG rUrGrU rUrCrG rUrUrU rUrArG rArGrC rUrArU rGrCrU /AltR2/	310067465	11732.9	11733	1	2	23	0	0	364000	54
2	2000127464	13170779	3121893	223994653	B09	ASCC2_2	/AltR1/rGrCrC rArArG rUrUrA rCrUrA rCrArG rUrGrA rCrCrG rUrUrU rUrArG rArGrC rUrArU rGrCrU /AltR2/	310067466	11748.5	11748	1	2	24	0	0	358500	59
2	2000127464	13170779	3121893	223994654	B10	ASCC3_2	/AltR1/rUrUrA rUrUrG rGrCrA rGrUrU rCrGrU rCrArA rArGrG rUrUrU rUrArG rArGrC rUrArU rGrCrU /AltR2/	310067467	11767	11767	1	2	23	0	0	363500	53
2	2000127464	13170779	3121893	223994655	B11	ASF1A_2	/AltR1/rCrUrA rArUrU rArCrU rUrGrU rArCrC rUrArU rCrGrG rUrUrU rUrArG rArGrC rUrArU rGrCrU /AltR2/	310067468	11648.3	11648	1	2	23	0	0	357200	52
2	2000127464	13170779	3121893	223994656	C01	ASTE1_2	/AltR1/rArCrG rUrArU rGrUrC rCrCrU rUrArC rUrCrA rUrCrG rUrUrU rUrArG rArGrC rUrArU rGrCrU /AltR2/	310067469	11623.3	11623	1	2	23	0	0	350900	54
2	2000127464	13170779	3121893	223994657	C02	ATM_2	/AltR1/rUrGrU rGrUrU rGrArG rGrCrU rGrArU rArCrA rUrUrG rUrUrU rUrArG rArGrC rUrArU rGrCrU /AltR2/	310067470	11784.3	11784	1	2	24	0	0	362100	56
2	2000127464	13170779	3121893	223994658	C03	ATP23_2	/AltR1/rCrArA rGrUrG rArGrC rArGrU rCrUrC rCrArC rUrArG rUrUrU rUrArG rArGrC rUrArU rGrCrU /AltR2/	310067471	11748.3	11748	1	2	24	0	0	357600	59
2	2000127464	13170779	3121893	223994659	C04	ATR_2	/AltR1/rGrGrA rUrCrA rUrArA rCrGrA rGrArC rUrUrC rUrGrG rUrUrU rUrArG rArGrC rUrArU rGrCrU /AltR2/	310067472	11789	11789	1	2	24	0	0	363900	58
2	2000127464	13170779	3121893	223994660	C05	ATRIP_2	/AltR1/rUrArU rUrUrG rCrUrC rGrUrU rCrArC rUrGrG rUrCrG rUrUrU rUrArG rArGrC rUrArU rGrCrU /AltR2/	310067473	11657.6	11657	1	2	23	0	0	348000	52
2	2000127464	13170779	3121893	223994661	C06	ATRX_2	/AltR1/rUrCrG rUrGrA rCrGrA rUrCrC rUrGrA rArGrA rCrUrG rUrUrU rUrArG rArGrC rUrArU rGrCrU /AltR2/	310067474	11765.2	11765	1	2	24	0	0	356500	59
2	2000127464	13170779	3121893	223994662	C07	ATXN3_2	/AltR1/rGrArU rArCrU rCrUrG rGrArC rUrGrU rUrGrA rArCrG rUrUrU rUrArG rArGrC rUrArU rGrCrU /AltR2/	310067475	11765.5	11766	1	2	24	0	0	359000	58
2	2000127464	13170779	3121893	223994663	C08	AXIN2_2	/AltR1/rUrCrC rUrUrA rUrUrG rGrGrC rGrArU rCrArA rGrArG rUrUrU rUrArG rArGrC rUrArU rGrCrU /AltR2/	310067476	11766.4	11766	1	2	23	0	0	360600	57
2	2000127464	13170779	3121893	223994664	C09	BABAM1_2	/AltR1/rUrGrG rUrGrA rArCrG rArUrG rArCrA rCrGrG rCrCrG rUrUrU rUrArG rArGrC rUrArU rGrCrU /AltR2/	310067477	11843.4	11843	1	2	24	0	0	356700	63
2	2000127464	13170779	3121893	223994665	C10	BABAM2_2	/AltR1/rCrArG rUrUrU rArArA rUrCrG rGrUrC rArCrA rGrUrG rUrUrU rUrArG rArGrC rUrArU rGrCrU /AltR2/	310067478	11750.1	11750	1	2	24	0	0	364200	52
2	2000127464	13170779	3121893	223994666	C11	BACH1_2	/AltR1/rUrArC rCrUrG rCrGrG rArGrU rUrUrA rCrArC rUrGrG rUrUrU rUrArG rArGrC rUrArU rGrCrU /AltR2/	310067479	11742.6	11742	1	2	24	0	0	353800	59
2	2000127464	13170779	3121893	223994667	D01	BAP1_2	/AltR1/rUrCrA rGrGrU rUrGrA rArGrC rGrGrA rUrGrU rCrGrG rUrUrU rUrArG rArGrC rUrArU rGrCrU /AltR2/	310067480	11861.4	11861	1	2	24	0	0	361800	59
2	2000127464	13170779	3121893	223994668	D02	BARD1_2	/AltR1/rArUrG rUrCrC rArGrU rGrUrG rUrUrA rCrArC rCrCrG rUrUrU rUrArG rArGrC rUrArU rGrCrU /AltR2/	310067481	11702.1	11702	1	2	24	0	0	354400	57
2	2000127464	13170779	3121893	223994669	D03	BCCIP_2	/AltR1/rArArU rGrArC rArCrC rArCrC rArArG rCrCrU rGrUrG rUrUrU rUrArG rArGrC rUrArU rGrCrU /AltR2/	310067482	11730.9	11731	1	2	24	0	0	355000	62
2	2000127464	13170779	3121893	223994670	D04	BLM_2	/AltR1/rGrUrU rGrGrG rUrArG rArGrG rUrUrC rArCrU rGrArG rUrUrU rUrArG rArGrC rUrArU rGrCrU /AltR2/	310067483	11861.9	11862	1	2	23	0	0	366700	58
2	2000127464	13170779	3121893	223994671	D05	BOD1L1_2	/AltR1/rCrArA rUrGrA rUrGrC rCrArU rGrUrC rGrArU rArUrG rUrUrU rUrArG rArGrC rUrArU rGrCrU /AltR2/	310067484	11750.1	11750	1	2	24	0	0	362400	54
2	2000127464	13170779	3121893	223994672	D06	BRCA1_2	/AltR1/rUrUrC rUrGrA rArGrA rUrArC rCrGrU rUrArA rUrArG rUrUrU rUrArG rArGrC rUrArU rGrCrU /AltR2/	310067485	11735.1	11735	1	2	24	0	0	370100	52
2	2000127464	13170779	3121893	223994673	D07	BRCA2_2	/AltR1/rGrArA rCrUrU rGrArC rCrArA rGrArC rArUrA rUrCrG rUrUrU rUrArG rArGrC rUrArU rGrCrU /AltR2/	310067486	11756	11756	1	2	24	0	0	365800	56
2	2000127464	13170779	3121893	223994674	D08	BRCC3_2	/AltR1/rUrCrU rUrArC rGrArC rGrUrU rCrUrG rArUrA rArGrG rUrUrU rUrArG rArGrC rUrArU rGrCrU /AltR2/	310067487	11727.4	11727	1	2	24	0	0	360800	54
2	2000127464	13170779	3121893	223994675	D09	BRIP1_2	/AltR1/rGrUrC rArUrC rGrArA rUrArC rCrArU rUrArA rGrArG rUrUrU rUrArG rArGrC rUrArU rGrCrU /AltR2/	310067488	11757.4	11757	1	2	24	0	0	371700	53
2	2000127464	13170779	3121893	223994676	D10	BTG2_2	/AltR1/rCrCrU rCrArU rArGrG rGrGrU rCrCrA rCrCrC rArCrG rUrUrU rUrArG rArGrC rUrArU rGrCrU /AltR2/	310067489	11699.3	11699	1	2	23	0	0	344500	62
2	2000127464	13170779	3121893	223994677	D11	C14orf39_2	/AltR1/rGrArC rCrArA rUrUrU rArCrU rGrUrU rUrArU rCrArG rUrUrU rUrArG rArGrC rUrArU rGrCrU /AltR2/	310067490	11672	11672	1	2	24	0	0	363700	50
2	2000127464	13170779	3121893	223994678	E01	CBX8_2	/AltR1/rGrGrG rArCrA rArArC rCrCrA rUrGrU rUrUrC rGrArG rUrUrU rUrArG rArGrC rUrArU rGrCrU /AltR2/	310067491	11787.7	11788	1	2	23	0	0	360800	58
2	2000127464	13170779	3121893	223994679	E02	CCDC155_2	/AltR1/rGrArC rGrUrC rGrGrU rUrGrC rUrGrA rGrCrU rCrCrG rUrUrU rUrArG rArGrC rUrArU rGrCrU /AltR2/	310067492	11772.7	11773	1	2	23	0	0	346300	60
2	2000127464	13170779	3121893	223994680	E03	CCNH_2	/AltR1/rUrCrG rArUrG rArGrG rArArG rCrCrC rUrCrA rArArG rUrUrU rUrArG rArGrC rUrArU rGrCrU /AltR2/	310067493	11812.2	11811	1	2	23	0	0	362100	61
2	2000127464	13170779	3121893	223994681	E04	CDC14B_2	/AltR1/rArGrA rUrUrU rUrGrG rArCrC rArCrU rCrArA rUrCrG rUrUrU rUrArG rArGrC rUrArU rGrCrU /AltR2/	310067494	11709.9	11710	1	2	23	0	0	360500	54
2	2000127464	13170779	3121893	223994682	E05	CDC45_2	/AltR1/rUrArG rUrGrG rArGrC rArArA rCrCrA rUrGrC rGrGrG rUrUrU rUrArG rArGrC rUrArU rGrCrU /AltR2/	310067495	11867.3	11867	1	2	24	0	0	362500	63
2	2000127464	13170779	3121893	223994683	E06	CDC5L_2	/AltR1/rGrCrG rGrCrC rUrGrA rUrCrC rArArU rUrGrA rUrArG rUrUrU rUrArG rArGrC rUrArU rGrCrU /AltR2/	310067496	11764.7	11765	1	2	24	0	0	357100	58
2	2000127464	13170779	3121893	223994684	E07	CDC7_2	/AltR1/rGrGrC rCrArA rArCrC rArArA rGrUrC rUrArC rCrArG rUrUrU rUrArG rArGrC rUrArU rGrCrU /AltR2/	310067497	11754.6	11754	1	2	23	0	0	358600	61
2	2000127464	13170779	3121893	223994685	E08	CDCA5_2	/AltR1/rCrGrA rArGrC rCrArA rArGrC rArGrG rArCrC rGrGrG rUrUrU rUrArG rArGrC rUrArU rGrCrU /AltR2/	310067498	11888.3	11888	1	2	24	0	0	359500	65
2	2000127464	13170779	3121893	223994686	E09	CDK1_2	/AltR1/rGrCrU rGrArC rCrCrC rArGrC rArArU rArCrU rUrCrG rUrUrU rUrArG rArGrC rUrArU rGrCrU /AltR2/	310067499	11684.1	11684	1	2	24	0	0	347000	60
2	2000127464	13170779	3121893	223994687	E10	CDK2_2	/AltR1/rArArG rArUrC rGrGrA rGrArG rGrGrC rArCrG rUrArG rUrUrU rUrArG rArGrC rUrArU rGrCrU /AltR2/	310067500	11930.1	11930	1	2	24	0	0	373600	63
2	2000127464	13170779	3121893	223994688	E11	CDK7_2	/AltR1/rArGrC rUrCrC rArArA rUrArG rUrArA rCrUrC rGrGrG rUrUrU rUrArG rArGrC rUrArU rGrCrU /AltR2/	310067501	11772.6	11772	1	2	23	0	0	363600	59
2	2000127464	13170779	3121893	223994689	F01	CDK9_2	/AltR1/rGrCrU rCrGrC rArGrA rArGrU rCrGrA rArCrA rCrCrG rUrUrU rUrArG rArGrC rUrArU rGrCrU /AltR2/	310067502	11786.3	11786	1	2	23	0	0	354400	61
2	2000127464	13170779	3121893	223994690	F02	CDKN2D_2	/AltR1/rGrUrC rArArC rGrUrG rCrCrU rGrArU rGrGrC rArCrG rUrUrU rUrArG rArGrC rUrArU rGrCrU /AltR2/	310067503	11780.3	11780	1	2	24	0	0	350300	61
2	2000127464	13170779	3121893	223994691	F03	CEBPG_2	/AltR1/rArCrA rCrUrA rArUrU rCrCrG rUrUrC rArCrC rCrCrG rUrUrU rUrArG rArGrC rUrArU rGrCrU /AltR2/	310067504	11604.9	11605	1	2	23	0	0	346600	56
2	2000127464	13170779	3121893	223994692	F04	CENPS_2	/AltR1/rArUrG rUrGrA rArGrC rUrCrU rUrArG rCrCrA rGrGrG rUrUrU rUrArG rArGrC rUrArU rGrCrU /AltR2/	310067505	11805.6	11805	1	2	24	0	0	360500	60
2	2000127464	13170779	3121893	223994693	F05	CENPX_2	/AltR1/rArCrU rUrCrU rArGrG rGrArU rCrUrC rArGrC rCrGrG rUrUrU rUrArG rArGrC rUrArU rGrCrU /AltR2/	310067506	11741.5	11741	1	2	23	0	0	353000	61
2	2000127464	13170779	3121893	223994694	F06	CEP164_2	/AltR1/rCrUrC rCrGrA rUrArG rUrGrU rUrCrG rUrCrA rCrArG rUrUrU rUrArG rArGrC rUrArU rGrCrU /AltR2/	310067507	11702.2	11702	1	2	23	0	0	354200	54
2	2000127464	13170779	3121893	223994695	F07	CETN2_2	/AltR1/rGrUrU rUrGrC rCrUrU rCrUrU rArArA rGrUrU rGrGrG rUrUrU rUrArG rArGrC rUrArU rGrCrU /AltR2/	310067508	11721.2	11721	1	2	23	0	0	355900	52
2	2000127464	13170779	3121893	223994696	F08	CGAS_2	/AltR1/rCrGrA rUrGrA rUrArU rCrUrC rCrArC rGrGrC rGrGrG rUrUrU rUrArG rArGrC rUrArU rGrCrU /AltR2/	310067509	11779.8	11780	1	2	24	0	0	352800	60
2	2000127464	13170779	3121893	223994697	F09	CHAF1A_2	/AltR1/rGrCrG rCrCrU rGrArA rUrCrU rUrGrU rCrCrC rArArG rUrUrU rUrArG rArGrC rUrArU rGrCrU /AltR2/	310067510	11700.8	11701	1	2	24	0	0	346400	59
2	2000127464	13170779	3121893	223994698	F10	CHAF1B_2	/AltR1/rCrCrG rGrCrG rUrGrG rArCrA rCrCrA rArUrG rUrCrG rUrUrU rUrArG rArGrC rUrArU rGrCrU /AltR2/	310067511	11778.8	11779	1	2	24	0	0	348700	61
2	2000127464	13170779	3121893	223994699	F11	CHD1L_2	/AltR1/rUrCrA rCrCrU rArCrG rCrUrC rUrUrA rCrCrA rGrCrG rUrUrU rUrArG rArGrC rUrArU rGrCrU /AltR2/	310067512	11621.3	11621	1	2	23	0	0	341200	59
2	2000127464	13170779	3121893	223994700	G01	CHEK1_2	/AltR1/rArUrA rCrUrC rCrUrG rArCrA rGrCrU rGrUrC rArCrG rUrUrU rUrArG rArGrC rUrArU rGrCrU /AltR2/	310067513	11684.7	11685	1	2	23	0	0	351000	60
2	2000127464	13170779	3121893	223994701	G02	CHEK2_2	/AltR1/rGrCrU rGrGrA rGrUrU rUrGrG rCrArU rCrGrU rGrCrG rUrUrU rUrArG rArGrC rUrArU rGrCrU /AltR2/	310067514	11814.3	11814	1	2	24	0	0	351300	59
2	2000127464	13170779	3121893	223994702	G03	CHFR_2	/AltR1/rGrGrA rArGrC rGrGrG rArGrU rGrGrA rCrCrA rUrCrG rUrUrU rUrArG rArGrC rUrArU rGrCrU /AltR2/	310067515	11923.1	11922	1	2	23	0	0	363000	64
2	2000127464	13170779	3121893	223994703	G04	CHRNA4_2	/AltR1/rCrArC rGrArA rGrArC rCrGrU rGrArU rGrArC rGrArG rUrUrU rUrArG rArGrC rUrArU rGrCrU /AltR2/	310067516	11849.9	11850	1	2	24	0	0	364400	60
2	2000127464	13170779	3121893	223994704	G05	CIB1_2	/AltR1/rGrArG rCrGrU rGrGrA rGrUrC rGrUrC rArCrU rUrCrG rUrUrU rUrArG rArGrC rUrArU rGrCrU /AltR2/	310067517	11797.2	11797	1	2	24	0	0	354700	58
2	2000127464	13170779	3121893	223994705	G06	CINP_2	/AltR1/rGrGrU rGrUrG rUrCrU rGrGrA rArUrA rUrArA rCrGrG rUrUrU rUrArG rArGrC rUrArU rGrCrU /AltR2/	310067518	11846.3	11846	1	2	24	0	0	367600	58
2	2000127464	13170779	3121893	223994706	G07	CLSPN_2	/AltR1/rUrArG rUrCrC rUrUrC rArGrA rUrArG rUrGrG rArCrG rUrUrU rUrArG rArGrC rUrArU rGrCrU /AltR2/	310067519	11766.3	11766	1	2	23	0	0	363600	57
2	2000127464	13170779	3121893	223994707	G08	COPS2_2	/AltR1/rUrArG rUrArA rCrUrC rCrGrA rGrCrC rArArA rUrGrG rUrUrU rUrArG rArGrC rUrArU rGrCrU /AltR2/	310067520	11772.4	11772	1	2	24	0	0	362500	59
2	2000127464	13170779	3121893	223994708	G09	COPS3_2	/AltR1/rCrArU rGrArU rArUrG rArCrU rGrArC rCrGrC rCrArG rUrUrU rUrArG rArGrC rUrArU rGrCrU /AltR2/	310067521	11748.3	11748	1	2	24	0	0	356600	59
2	2000127464	13170779	3121893	223994709	G10	COPS4_2	/AltR1/rCrCrU rCrUrA rGrUrC rUrUrU rCrArC rUrUrU rCrGrG rUrUrU rUrArG rArGrC rUrArU rGrCrU /AltR2/	310067522	11577.5	11577	1	2	23	0	0	341900	51
2	2000127464	13170779	3121893	223994710	G11	COPS5_2	/AltR1/rCrCrA rArCrA rArGrA rArCrA rArUrA rUrCrC rGrCrG rUrUrU rUrArG rArGrC rUrArU rGrCrU /AltR2/	310067523	11738.3	11738	1	2	24	0	0	361000	57
2	2000127464	13170779	3121893	223994711	H01	COPS6_2	/AltR1/rUrUrA rUrGrG rArCrG rUrGrG rArUrG rUrCrC rGrArG rUrUrU rUrArG rArGrC rUrArU rGrCrU /AltR2/	310067524	11822.7	11822	1	2	23	0	0	362800	58
2	2000127464	13170779	3121893	223994712	H02	COPS7A_2	/AltR1/rCrUrC rGrArG rGrUrU rGrArC rUrArC rArGrC rArUrG rUrUrU rUrArG rArGrC rUrArU rGrCrU /AltR2/	310067525	11765	11765	1	2	23	0	0	357000	58
2	2000127464	13170779	3121893	223994713	H03	COPS7B_2	/AltR1/rGrUrC rUrUrU rCrArG rCrArA rCrArC rGrGrA rGrUrG rUrUrU rUrArG rArGrC rUrArU rGrCrU /AltR2/	310067526	11765	11765	1	2	24	0	0	357700	57
2	2000127464	13170779	3121893	223994714	H04	COPS8_2	/AltR1/rArGrU rArUrA rCrGrC rUrUrG rArGrA rGrArC rCrArG rUrUrU rUrArG rArGrC rUrArU rGrCrU /AltR2/	310067527	11812.3	11812	1	2	24	0	0	369500	59
2	2000127464	13170779	3121893	223994715	H05	CSNK1E_2	/AltR1/rGrArA rGrArU rGrUrC rArArC rGrCrC rCrArU rCrGrG rUrUrU rUrArG rArGrC rUrArU rGrCrU /AltR2/	310067528	11787	11787	1	2	23	0	0	358100	60
2	2000127464	13170779	3121893	223994716	H06	CTC1_2	/AltR1/rGrArG rGrGrA rGrGrU rArArC rUrCrC rArArC rGrGrG rUrUrU rUrArG rArGrC rUrArU rGrCrU /AltR2/	310067529	11906.3	11906	1	2	24	0	0	365500	65
2	2000127464	13170779	3121893	223994717	H07	CUL3_2	/AltR1/rGrArC rCrArC rUrGrU rUrArU rUrCrU rUrArC rGrCrG rUrUrU rUrArG rArGrC rUrArU rGrCrU /AltR2/	310067530	11663.5	11663	1	2	24	0	0	351700	53
2	2000127464	13170779	3121893	223994718	H08	CUL4A_2	/AltR1/rUrArU rArUrG rCrUrG rCrCrG rArArG rGrCrC rArArG rUrUrU rUrArG rArGrC rUrArU rGrCrU /AltR2/	310067531	11788.4	11788	1	2	23	0	0	358400	61
2	2000127464	13170779	3121893	223994719	H09	CUL4B_2	/AltR1/rGrCrU rGrCrG rUrUrU rUrGrA rArGrA rCrArC rCrCrG rUrUrU rUrArG rArGrC rUrArU rGrCrU /AltR2/	310067532	11741	11741	1	2	23	0	0	350100	57
2	2000127464	13170779	3121893	223994720	H10	DCLRE1A_2	/AltR1/rCrUrG rArArA rCrUrG rCrCrA rCrCrU rGrArC rGrCrG rUrUrU rUrArG rArGrC rUrArU rGrCrU /AltR2/	310067533	11723.3	11723	1	2	23	0	0	343100	63
2	2000127464	13170779	3121893	223994721	H11	DCLRE1B_2	/AltR1/rUrUrC rGrArA rUrGrA rGrCrU rGrGrA rCrArA rUrCrG rUrUrU rUrArG rArGrC rUrArU rGrCrU /AltR2/	310067534	11789.6	11789	1	2	24	0	0	361500	57
23	2000127464	13170796	3121893	223996485	A01	TEX15_3	/AltR1/rUrArG rArUrC rArUrC rUrArG rCrArU rUrGrG rArArG rUrUrU rUrArG rArGrC rUrArU rGrCrU /AltR2/	310130717	11773.7	11774	1	2	24	0	0	369900	55
23	2000127464	13170796	3121893	223996486	A02	TFIP11_3	/AltR1/rCrArC rGrGrU rCrUrU rGrUrA rArGrA rGrUrA rUrUrG rUrUrU rUrArG rArGrC rUrArU rGrCrU /AltR2/	310130718	11765.9	11767	1	2	24	0	0	364800	53
23	2000127464	13170796	3121893	223996487	A03	TFPT_3	/AltR1/rCrCrU rArUrU rUrGrG rUrGrG rCrCrA rCrArU rCrCrG rUrUrU rUrArG rArGrC rUrArU rGrCrU /AltR2/	310130719	11677.3	11678	1	2	23	0	0	345200	57
23	2000127464	13170796	3121893	223996488	A04	TICRR_3	/AltR1/rGrArC rGrCrU rGrCrU rArGrA rCrUrA rCrCrA rGrUrG rUrUrU rUrArG rArGrC rUrArU rGrCrU /AltR2/	310130720	11763.2	11764	1	2	24	0	0	354000	62
23	2000127464	13170796	3121893	223996489	A05	TIGAR_3	/AltR1/rArGrG rArUrC rUrCrC rArArG rCrArA rCrUrG rUrCrG rUrUrU rUrArG rArGrC rUrArU rGrCrU /AltR2/	310130721	11747.4	11748	1	2	24	0	0	357000	60
23	2000127464	13170796	3121893	223996490	A06	TIMELESS_3	/AltR1/rArArG rArCrU rCrGrA rGrCrC rCrUrC rCrArG rCrGrG rUrUrU rUrArG rArGrC rUrArU rGrCrU /AltR2/	310130722	11761.8	11762	1	2	24	0	0	349300	64
23	2000127464	13170796	3121893	223996491	A07	TNKS1BP1_3	/AltR1/rCrCrA rGrUrG rGrArG rGrCrC rUrCrA rArCrC rGrCrG rUrUrU rUrArG rArGrC rUrArU rGrCrU /AltR2/	310130723	11777.5	11778	1	2	24	0	0	345200	64
23	2000127464	13170796	3121893	223996492	A08	TNP1_3	/AltR1/rUrArC rUrUrU rUrCrA rGrGrU rUrGrC rCrCrU rUrArG rUrUrU rUrArG rArGrC rUrArU rGrCrU /AltR2/	310130724	11639.4	11641	1	2	23	0	0	351100	52
23	2000127464	13170796	3121893	223996493	A09	TONSL_3	/AltR1/rCrUrA rUrGrA rCrCrA rCrUrG rCrCrA rGrUrC rGrArG rUrUrU rUrArG rArGrC rUrArU rGrCrU /AltR2/	310130725	11723.6	11724	1	2	24	0	0	351200	60
23	2000127464	13170796	3121893	223996494	A10	TOPBP1_3	/AltR1/rUrArC rCrArA rCrUrU rCrUrC rCrUrG rCrArA rUrArG rUrUrU rUrArG rArGrC rUrArU rGrCrU /AltR2/	310130726	11628.6	11630	1	2	23	0	0	351200	56
23	2000127464	13170796	3121893	223996495	A11	TP53_3	/AltR1/rCrArC rUrUrU rUrCrG rArCrA rUrArG rUrGrU rGrGrG rUrUrU rUrArG rArGrC rUrArU rGrCrU /AltR2/	310130727	11742.1	11743	1	2	24	0	0	358000	54
23	2000127464	13170796	3121893	223996496	B01	TP53BP1_3	/AltR1/rGrGrC rArArU rArCrU rArCrA rCrArU rUrCrC rCrUrG rUrUrU rUrArG rArGrC rUrArU rGrCrU /AltR2/	310130728	11667.7	11669	1	2	24	0	0	353000	58
23	2000127464	13170796	3121893	223996497	B02	TP73_3	/AltR1/rGrCrC rCrCrA rArCrC rArCrG rArGrC rUrCrG rGrGrG rUrUrU rUrArG rArGrC rUrArU rGrCrU /AltR2/	310130729	11776.8	11777	1	2	24	0	0	342800	67
23	2000127464	13170796	3121893	223996498	B03	TREX1_3	/AltR1/rUrCrC rCrCrU rUrCrG rGrArU rCrUrU rArArC rArCrG rUrUrU rUrArG rArGrC rUrArU rGrCrU /AltR2/	310130730	11621.2	11622	1	2	23	0	0	345100	56
23	2000127464	13170796	3121893	223996499	B04	TREX2_3	/AltR1/rGrGrC rArArU rCrUrC rGrGrG rCrUrC rCrArC rArCrG rUrUrU rUrArG rArGrC rUrArU rGrCrU /AltR2/	310130731	11738.9	11739	1	2	24	0	0	344500	63
23	2000127464	13170796	3121893	223996500	B05	TRIM25_3	/AltR1/rCrArC rCrArA rGrCrA rCrGrU rCrUrU rCrArC rGrGrG rUrUrU rUrArG rArGrC rUrArU rGrCrU /AltR2/	310130732	11721.9	11723	1	2	23	0	0	347700	60
23	2000127464	13170796	3121893	223996501	B06	TRIM28_3	/AltR1/rCrGrU rArCrA rGrArA rGrCrG rUrGrU rGrCrA rArGrG rUrUrU rUrArG rArGrC rUrArU rGrCrU /AltR2/	310130733	11866.4	11867	1	2	24	0	0	363600	60
23	2000127464	13170796	3121893	223996502	B07	TRIP12_3	/AltR1/rGrUrG rCrUrA rGrUrC rCrArG rArCrU rArCrA rArCrG rUrUrU rUrArG rArGrC rUrArU rGrCrU /AltR2/	310130734	11746.9	11748	1	2	23	0	0	358100	59
23	2000127464	13170796	3121893	223996503	B08	TRIP13_3	/AltR1/rGrUrG rCrArU rGrCrA rCrUrC rArArA rUrCrG rArUrG rUrUrU rUrArG rArGrC rUrArU rGrCrU /AltR2/	310130735	11748.3	11749	1	2	24	0	0	357600	57
23	2000127464	13170796	3121893	223996504	B09	TRRAP_3	/AltR1/rGrCrG rGrArC rArUrG rGrUrG rCrArC rGrArG rGrUrG rUrUrU rUrArG rArGrC rUrArU rGrCrU /AltR2/	310130736	11897.8	11899	1	2	24	0	0	358500	64
23	2000127464	13170796	3121893	223996505	B10	TTC5_3	/AltR1/rGrCrA rCrArA rGrUrU rCrUrA rArUrG rCrUrA rArCrG rUrUrU rUrArG rArGrC rUrArU rGrCrU /AltR2/	310130737	11732	11733	1	2	24	0	0	360700	56
23	2000127464	13170796	3121893	223996506	B11	TWIST1_3	/AltR1/rGrGrC rArArG rArArG rUrCrU rGrCrG rGrGrC rUrGrG rUrUrU rUrArG rArGrC rUrArU rGrCrU /AltR2/	310130738	11898.3	11899	1	2	24	0	0	355700	65
23	2000127464	13170796	3121893	223996507	C01	UBA52_3	/AltR1/rGrGrG rUrGrA rUrGrG rUrUrU rUrGrC rCrArG rUrGrG rUrUrU rUrArG rArGrC rUrArU rGrCrU /AltR2/	310130739	11854.3	11855	1	2	23	0	0	358700	58
23	2000127464	13170796	3121893	223996508	C02	UBB_3	/AltR1/rUrGrU rCrArC rUrGrG rGrCrU rCrCrA rCrCrU rCrArG rUrUrU rUrArG rArGrC rUrArU rGrCrU /AltR2/	310130740	11676.4	11677	1	2	23	0	0	340600	63
23	2000127464	13170796	3121893	223996509	C03	UBC_3	/AltR1/rArUrC rUrUrC rGrUrG rArArG rArCrU rCrUrG rArCrG rUrUrU rUrArG rArGrC rUrArU rGrCrU /AltR2/	310130741	11725.2	11726	1	2	24	0	0	357200	56
23	2000127464	13170796	3121893	223996510	C04	UBE2A_3	/AltR1/rArUrG rGrArA rGrArC rArCrA rUrCrA rUrArG rGrUrG rUrUrU rUrArG rArGrC rUrArU rGrCrU /AltR2/	310130742	11834.2	11836	1	2	23	0	0	374100	59
23	2000127464	13170796	3121893	223996511	C05	UBE2B_3	/AltR1/rUrCrU rUrCrA rArArA rGrGrU rGrUrC rCrCrU rUrCrG rUrUrU rUrArG rArGrC rUrArU rGrCrU /AltR2/	310130743	11662.7	11663	1	2	23	0	0	349700	54
23	2000127464	13170796	3121893	223996512	C06	UBE2D3_3	/AltR1/rCrArA rUrGrU rUrCrU rGrCrA rGrGrU rCrCrA rGrUrG rUrUrU rUrArG rArGrC rUrArU rGrCrU /AltR2/	310130744	11741.2	11742	1	2	23	0	0	353700	57
23	2000127464	13170796	3121893	223996513	C07	UBE2L6_3	/AltR1/rCrArG rUrUrC rUrCrA rCrUrG rCrUrG rArUrG rArUrG rUrUrU rUrArG rArGrC rUrArU rGrCrU /AltR2/	310130745	11702.3	11703	1	2	23	0	0	351500	56
23	2000127464	13170796	3121893	223996514	C08	UBE2N_3	/AltR1/rCrCrU rUrCrC rArGrA rArGrA rArUrA rCrCrC rArArG rUrUrU rUrArG rArGrC rUrArU rGrCrU /AltR2/	310130746	11714.2	11715	1	2	23	0	0	359500	58
23	2000127464	13170796	3121893	223996515	C09	UBE2NL_3	/AltR1/rArGrU rUrGrU rCrArG rGrUrU rArGrC rUrGrC rArArG rUrUrU rUrArG rArGrC rUrArU rGrCrU /AltR2/	310130747	11805.5	11806	1	2	24	0	0	364600	57
23	2000127464	13170796	3121893	223996516	C10	UBE2T_3	/AltR1/rGrUrG rArGrA rArArU rCrGrG rArUrC rUrGrA rGrGrG rUrUrU rUrArG rArGrC rUrArU rGrCrU /AltR2/	310130748	11907.5	11908	1	2	24	0	0	370700	60
23	2000127464	13170796	3121893	223996517	C11	UBE2U_3	/AltR1/rUrCrC rArUrC rArUrA rUrCrU rUrCrA rCrUrU rArCrG rUrUrU rUrArG rArGrC rUrArU rGrCrU /AltR2/	310130749	11567.3	11568	1	2	23	0	0	351500	51
23	2000127464	13170796	3121893	223996518	D01	UBE2V1_3	/AltR1/rArArU rGrGrA rGrUrA rArArU rArGrU rUrCrU rArArG rUrUrU rUrArG rArGrC rUrArU rGrCrU /AltR2/	310130750	11821.3	11822	1	2	24	0	0	382400	53
23	2000127464	13170796	3121893	223996519	D02	UBE2V2_3	/AltR1/rArUrG rArCrA rCrUrU rArCrA rArGrG rUrGrG rArCrG rUrUrU rUrArG rArGrC rUrArU rGrCrU /AltR2/	310130751	11811.4	11812	1	2	24	0	0	366700	60
23	2000127464	13170796	3121893	223996520	D03	UBE2W_3	/AltR1/rUrUrA rArGrG rUrCrA rUrUrC rCrArG rGrArG rGrUrG rUrUrU rUrArG rArGrC rUrArU rGrCrU /AltR2/	310130752	11804.7	11806	1	2	23	0	0	365700	57
23	2000127464	13170796	3121893	223996521	D04	UBR5_3	/AltR1/rUrCrC rArGrG rCrArA rArUrA rArGrA rUrUrC rGrCrG rUrUrU rUrArG rArGrC rUrArU rGrCrU /AltR2/	310130753	11771.3	11772	1	2	23	0	0	362300	57
23	2000127464	13170796	3121893	223996522	D05	UCHL5_3	/AltR1/rGrUrG rCrArU rGrCrA rArUrC rArArG rArUrG rArUrG rUrUrU rUrArG rArGrC rUrArU rGrCrU /AltR2/	310130754	11811.9	11813	1	2	24	0	0	367100	57
23	2000127464	13170796	3121893	223996523	D06	UFD1_3	/AltR1/rUrGrU rUrCrG rArCrC rArCrC rCrUrA rUrUrC rCrCrG rUrUrU rUrArG rArGrC rUrArU rGrCrU /AltR2/	310130755	11597.3	11598	1	2	23	0	0	340500	57
23	2000127464	13170796	3121893	223996524	D07	UHRF1_3	/AltR1/rCrGrA rUrGrC rUrCrG rGrGrA rCrArC rGrArA rCrArG rUrUrU rUrArG rArGrC rUrArU rGrCrU /AltR2/	310130756	11825.1	11826	1	2	24	0	0	356800	62
23	2000127464	13170796	3121893	223996525	D08	UIMC1_3	/AltR1/rArUrU rGrUrG rArUrA rUrCrC rGrArU rArGrU rGrArG rUrUrU rUrArG rArGrC rUrArU rGrCrU /AltR2/	310130757	11789.9	11791	1	2	24	0	0	373400	53
23	2000127464	13170796	3121893	223996526	D09	UNG_3	/AltR1/rCrCrU rCrUrG rCrGrG rGrGrA rCrCrA rCrUrU rGrCrG rUrUrU rUrArG rArGrC rUrArU rGrCrU /AltR2/	310130758	11731.4	11732	1	2	24	0	0	337000	64
23	2000127464	13170796	3121893	223996527	D10	UPF1_3	/AltR1/rGrUrU rGrGrC rUrGrA rGrUrU rGrArA rCrUrU rCrGrG rUrUrU rUrArG rArGrC rUrArU rGrCrU /AltR2/	310130759	11797.9	11799	1	2	23	0	0	356500	56
23	2000127464	13170796	3121893	223996528	D11	USP1_3	/AltR1/rUrGrU rGrGrC rArGrA rArUrU rArCrC rUrArC rUrArG rUrUrU rUrArG rArGrC rUrArU rGrCrU /AltR2/	310130760	11749.2	11750	1	2	23	0	0	362700	58
23	2000127464	13170796	3121893	223996529	E01	USP10_3	/AltR1/rArCrU rGrUrU rCrGrG rGrArC rUrGrC rUrGrA rArUrG rUrUrU rUrArG rArGrC rUrArU rGrCrU /AltR2/	310130761	11781.1	11782	1	2	23	0	0	355000	60
23	2000127464	13170796	3121893	223996530	E02	USP16_3	/AltR1/rArArG rArUrC rUrGrA rArCrC rUrCrA rCrUrG rUrCrG rUrUrU rUrArG rArGrC rUrArU rGrCrU /AltR2/	310130762	11708.5	11709	1	2	23	0	0	356000	58
23	2000127464	13170796	3121893	223996531	E03	USP26_3	/AltR1/rGrUrA rGrUrC rCrUrU rArArA rUrCrC rUrArU rArGrG rUrUrU rUrArG rArGrC rUrArU rGrCrU /AltR2/	310130763	11709.8	11711	1	2	23	0	0	366100	53
23	2000127464	13170796	3121893	223996532	E04	USP28_3	/AltR1/rCrArA rGrCrU rCrCrU rGrGrA rUrUrG rGrCrU rArGrG rUrUrU rUrArG rArGrC rUrArU rGrCrU /AltR2/	310130764	11779.8	11781	1	2	23	0	0	352100	61
23	2000127464	13170796	3121893	223996533	E05	USP3_3	/AltR1/rCrGrC rUrGrC rArGrC rArCrC rArGrG rArCrG rArCrG rUrUrU rUrArG rArGrC rUrArU rGrCrU /AltR2/	310130765	11800.6	11801	1	2	24	0	0	347300	65
23	2000127464	13170796	3121893	223996534	E06	USP37_3	/AltR1/rGrArA rUrUrC rGrArA rGrUrA rUrGrC rArGrA rCrUrG rUrUrU rUrArG rArGrC rUrArU rGrCrU /AltR2/	310130766	11812.3	11813	1	2	24	0	0	369100	56
23	2000127464	13170796	3121893	223996535	E07	USP43_3	/AltR1/rGrUrU rGrCrU rGrGrA rUrCrG rUrGrU rArCrA rUrGrG rUrUrU rUrArG rArGrC rUrArU rGrCrU /AltR2/	310130767	11798.8	11799	1	2	23	0	0	358300	57
23	2000127464	13170796	3121893	223996536	E08	USP44_3	/AltR1/rGrGrG rArGrG rUrUrU rUrUrA rCrGrG rUrCrC rArUrG rUrUrU rUrArG rArGrC rUrArU rGrCrU /AltR2/	310130768	11798	11799	1	2	24	0	0	360700	55
23	2000127464	13170796	3121893	223996537	E09	USP45_3	/AltR1/rUrUrG rArArA rGrUrU rCrCrA rCrCrA rCrCrA rArUrG rUrUrU rUrArG rArGrC rUrArU rGrCrU /AltR2/	310130769	11692.7	11693	1	2	23	0	0	357600	56
23	2000127464	13170796	3121893	223996538	E10	USP47_3	/AltR1/rArUrA rGrGrU rCrCrG rCrUrU rCrCrA rArGrA rGrArG rUrUrU rUrArG rArGrC rUrArU rGrCrU /AltR2/	310130770	11787.2	11788	1	2	23	0	0	363500	59
23	2000127464	13170796	3121893	223996539	E11	USP48_3	/AltR1/rUrCrG rArUrG rArUrC rCrCrA rArCrU rGrUrG rArGrG rUrUrU rUrArG rArGrC rUrArU rGrCrU /AltR2/	310130771	11764.3	11765	1	2	24	0	0	357100	60
23	2000127464	13170796	3121893	223996540	F01	USP51_3	/AltR1/rCrUrC rCrArC rGrUrC rArArG rUrUrC rUrCrC rUrCrG rUrUrU rUrArG rArGrC rUrArU rGrCrU /AltR2/	310130772	11596.8	11598	1	2	23	0	0	339400	55
23	2000127464	13170796	3121893	223996541	F02	USP7_3	/AltR1/rGrUrG rUrArC rArUrG rArUrG rCrCrA rArCrC rGrArG rUrUrU rUrArG rArGrC rUrArU rGrCrU /AltR2/	310130773	11787.2	11788	1	2	24	0	0	361000	59
23	2000127464	13170796	3121893	223996542	F03	UVRAG_3	/AltR1/rUrUrC rGrUrG rGrUrG rArArG rArUrA rUrGrG rGrGrG rUrUrU rUrArG rArGrC rUrArU rGrCrU /AltR2/	310130774	11901.2	11902	1	2	23	0	0	368200	59
23	2000127464	13170796	3121893	223996543	F04	UVSSA_3	/AltR1/rUrUrG rUrGrG rArGrG rArArC rUrCrU rUrCrG rUrCrG rUrUrU rUrArG rArGrC rUrArU rGrCrU /AltR2/	310130775	11758.2	11759	1	2	24	0	0	354400	56
23	2000127464	13170796	3121893	223996544	F05	VCP_3	/AltR1/rCrCrG rUrArA rArGrC rArGrG rArUrU rCrCrU rCrUrG rUrUrU rUrArG rArGrC rUrArU rGrCrU /AltR2/	310130776	11724.1	11725	1	2	24	0	0	353500	57
23	2000127464	13170796	3121893	223996545	F06	WDHD1_3	/AltR1/rUrUrA rArUrG rGrUrC rUrArA rUrCrA rUrArG rUrUrG rUrUrU rUrArG rArGrC rUrArU rGrCrU /AltR2/	310130777	11712.9	11713	1	2	24	0	0	369500	50
23	2000127464	13170796	3121893	223996546	F07	WRN_3	/AltR1/rGrUrU rUrGrU rUrCrA rUrGrU rCrGrC rUrArA rGrUrG rUrUrU rUrArG rArGrC rUrArU rGrCrU /AltR2/	310130778	11719.9	11721	1	2	24	0	0	358100	51
23	2000127464	13170796	3121893	223996547	F08	WRNIP1_3	/AltR1/rArGrU rCrUrA rGrGrA rCrGrU rGrGrA rUrUrC rCrCrG rUrUrU rUrArG rArGrC rUrArU rGrCrU /AltR2/	310130779	11779.9	11781	1	2	24	0	0	358700	59
23	2000127464	13170796	3121893	223996548	F09	XAB2_3	/AltR1/rUrCrA rCrGrC rArGrC rArCrU rCrUrC rGrArA rUrUrG rUrUrU rUrArG rArGrC rUrArU rGrCrU /AltR2/	310130780	11684.5	11685	1	2	24	0	0	348700	57
23	2000127464	13170796	3121893	223996549	F10	XPA_3	/AltR1/rArCrA rUrArA rUrCrA rArArU rUrCrC rArUrA rArCrG rUrUrU rUrArG rArGrC rUrArU rGrCrU /AltR2/	310130781	11684.2	11685	1	2	23	0	0	371300	51
23	2000127464	13170796	3121893	223996550	F11	XPC_3	/AltR1/rGrGrA rCrCrA rUrCrU rGrCrU rGrArA rCrCrC rCrCrG rUrUrU rUrArG rArGrC rUrArU rGrCrU /AltR2/	310130782	11697.5	11699	1	2	24	0	0	341200	64
23	2000127464	13170796	3121893	223996551	G01	XRCC1_3	/AltR1/rCrCrG rUrArC rArArA rArCrU rCrArA rGrCrC rArArG rUrUrU rUrArG rArGrC rUrArU rGrCrU /AltR2/	310130783	11737.3	11738	1	2	23	0	0	359800	58
23	2000127464	13170796	3121893	223996552	G02	XRCC2_3	/AltR1/rUrUrC rUrArC rCrUrU rCrArA rGrUrC rGrGrG rCrArG rUrUrU rUrArG rArGrC rUrArU rGrCrU /AltR2/	310130784	11701.4	11702	1	2	23	0	0	351300	57
23	2000127464	13170796	3121893	223996553	G03	XRCC3_3	/AltR1/rUrGrU rCrArA rArUrU rCrArC rArGrC rGrGrA rArUrG rUrUrU rUrArG rArGrC rUrArU rGrCrU /AltR2/	310130785	11772.6	11773	1	2	23	0	0	363800	56
23	2000127464	13170796	3121893	223996554	G04	XRCC4_3	/AltR1/rUrGrG rArGrA rCrUrG rArUrC rUrUrU rArUrA rArGrG rUrUrU rUrArG rArGrC rUrArU rGrCrU /AltR2/	310130786	11790.3	11791	1	2	23	0	0	369100	56
23	2000127464	13170796	3121893	223996555	G05	XRCC5_3	/AltR1/rGrUrU rGrUrG rCrUrG rUrGrU rArUrG rGrArC rGrUrG rUrUrU rUrArG rArGrC rUrArU rGrCrU /AltR2/	310130787	11815	11816	1	2	24	0	0	358100	56
23	2000127464	13170796	3121893	223996556	G06	XRCC6_3	/AltR1/rGrCrU rCrArU rGrGrG rUrUrU rCrArA rGrCrC rGrUrG rUrUrU rUrArG rArGrC rUrArU rGrCrU /AltR2/	310130788	11756.7	11758	1	2	23	0	0	351100	57
23	2000127464	13170796	3121893	223996557	G07	ZBTB1_3	/AltR1/rCrArG rGrArA rCrArU rUrGrU rArUrA rGrCrU rGrUrG rUrUrU rUrArG rArGrC rUrArU rGrCrU /AltR2/	310130789	11789.1	11790	1	2	24	0	0	365900	56
23	2000127464	13170796	3121893	223996558	G08	ZFYVE26_3	/AltR1/rArCrG rGrUrA rCrUrG rGrCrC rUrCrU rGrUrC rArCrG rUrUrU rUrArG rArGrC rUrArU rGrCrU /AltR2/	310130790	11716.5	11717	1	2	24	0	0	345800	62
23	2000127464	13170796	3121893	223996559	G09	ZNF365_3	/AltR1/rUrArG rGrUrC rUrGrC rArCrA rUrArG rGrArC rArCrG rUrUrU rUrArG rArGrC rUrArU rGrCrU /AltR2/	310130791	11787.3	11788	1	2	23	0	0	361400	61
23	2000127464	13170796	3121893	223996560	G10	ZNF830_3	/AltR1/rCrUrG rArArC rUrGrG rCrGrG rArCrG rArArC rCrCrG rUrUrU rUrArG rArGrC rUrArU rGrCrU /AltR2/	310130792	11800.4	11802	1	2	24	0	0	348800	64
23	2000127464	13170796	3121893	223996561	G11	ZRANB3_3	/AltR1/rGrGrG rUrCrU rArGrG rArArA rGrArC rArArU rCrCrG rUrUrU rUrArG rArGrC rUrArU rGrCrU /AltR2/	310130793	11850.2	11851	1	2	24	0	0	367600	60
23	2000127464	13170796	3121893	223996562	H01	ZSWIM7_3	/AltR1/rArGrG rArGrC rUrCrC rUrCrC rArCrA rArCrC rGrCrG rUrUrU rUrArG rArGrC rUrArU rGrCrU /AltR2/	310130794	11721.8	11722	1	2	23	0	0	345400	64
23	2000127464	13170796	3121893	223996563	H02	ZUP1_3	/AltR1/rGrGrA rArCrA rUrGrU rUrGrA rCrUrU rGrCrA rUrUrG rUrUrU rUrArG rArGrC rUrArU rGrCrU /AltR2/	310130795	11765.5	11767	1	2	23	0	0	360700	55
7	2000127464	13170797	3121893	223995079	A01	DCLRE1C_3	/AltR1/rGrUrU rGrUrG rArCrU rCrUrC rUrUrA rCrCrA rGrCrG rUrUrU rUrArG rArGrC rUrArU rGrCrU /AltR2/	310068243	11678	11679	1	2	24	0	0	348200	56
7	2000127464	13170797	3121893	223995080	A02	DDB1_3	/AltR1/rCrCrA rArUrA rArUrG rCrCrG rGrUrC rUrCrU rGrArG rUrUrU rUrArG rArGrC rUrArU rGrCrU /AltR2/	310068244	11723.9	11725	1	2	23	0	0	352900	58
7	2000127464	13170797	3121893	223995081	A03	DDB2_3	/AltR1/rGrGrC rCrArA rGrArA rGrCrU rCrUrG rUrGrC rGrArG rUrUrU rUrArG rArGrC rUrArU rGrCrU /AltR2/	310068245	11841.6	11843	1	2	24	0	0	355700	63
7	2000127464	13170797	3121893	223995082	A04	DDX1_3	/AltR1/rCrArU rGrGrG rUrGrU rArGrA rGrCrU rArCrU rArArG rUrUrU rUrArG rArGrC rUrArU rGrCrU /AltR2/	310068246	11828.1	11829	1	2	24	0	0	367100	59
7	2000127464	13170797	3121893	223995083	A05	DDX11_3	/AltR1/rUrCrU rCrCrA rCrUrG rArUrG rCrArC rArUrC rCrArG rUrUrU rUrArG rArGrC rUrArU rGrCrU /AltR2/	310068247	11643.5	11645	1	2	24	0	0	346400	60
7	2000127464	13170797	3121893	223995084	A06	DEK_3	/AltR1/rGrUrG rUrArG rArUrU rUrCrU rArArG rUrUrC rArUrG rUrUrU rUrArG rArGrC rUrArU rGrCrU /AltR2/	310068248	11727.7	11729	1	2	23	0	0	368400	49
7	2000127464	13170797	3121893	223995085	A07	DHX9_3	/AltR1/rArGrA rGrGrU rCrCrU rCrCrC rArUrG rGrUrU rGrUrG rUrUrU rUrArG rArGrC rUrArU rGrCrU /AltR2/	310068249	11756.7	11758	1	2	24	0	0	354200	59
7	2000127464	13170797	3121893	223995086	A08	DMAP1_3	/AltR1/rGrUrG rCrUrA rArGrC rUrUrG rCrCrA rArCrG rUrGrG rUrUrU rUrArG rArGrC rUrArU rGrCrU /AltR2/	310068250	11779.2	11781	1	2	24	0	0	351600	60
7	2000127464	13170797	3121893	223995087	A09	DMC1_3	/AltR1/rUrGrG rUrUrU rUrCrC rArUrA rUrCrA rCrCrA rCrCrG rUrUrU rUrArG rArGrC rUrArU rGrCrU /AltR2/	310068251	11621.6	11623	1	2	23	0	0	349200	54
7	2000127464	13170797	3121893	223995088	A10	DNA2_3	/AltR1/rUrCrU rCrArU rArCrA rUrCrG rArArU rArCrU rArCrG rUrUrU rUrArG rArGrC rUrArU rGrCrU /AltR2/	310068252	11652.7	11654	1	2	23	0	0	360600	54
7	2000127464	13170797	3121893	223995089	A11	DNTT_3	/AltR1/rCrUrG rArUrC rGrArA rUrGrC rArUrA rArGrA rGrCrG rUrUrU rUrArG rArGrC rUrArU rGrCrU /AltR2/	310068253	11810.8	11812	1	2	23	0	0	364900	57
7	2000127464	13170797	3121893	223995090	B01	DTL_3	/AltR1/rGrCrU rArGrU rArCrA rUrGrU rUrCrC rArUrA rUrUrG rUrUrU rUrArG rArGrC rUrArU rGrCrU /AltR2/	310068254	11687.1	11688	1	2	23	0	0	362000	52
7	2000127464	13170797	3121893	223995091	B02	DTX3L_3	/AltR1/rUrCrA rCrArA rGrCrA rGrArA rArCrA rCrCrG rUrCrG rUrUrU rUrArG rArGrC rUrArU rGrCrU /AltR2/	310068255	11753.4	11754	1	2	24	0	0	358800	60
7	2000127464	13170797	3121893	223995092	B03	DYNLL1_3	/AltR1/rGrGrA rGrUrG rCrGrC rUrArC rUrCrA rGrGrC rGrCrG rUrUrU rUrArG rArGrC rUrArU rGrCrU /AltR2/	310068256	11834.3	11835	1	2	24	0	0	348800	64
7	2000127464	13170797	3121893	223995093	B04	EEPD1_3	/AltR1/rUrGrA rArGrC rCrArC rCrGrA rUrArU rArCrU rCrUrG rUrUrU rUrArG rArGrC rUrArU rGrCrU /AltR2/	310068257	11708	11709	1	2	24	0	0	356100	59
7	2000127464	13170797	3121893	223995094	B05	EGFR_3	/AltR1/rGrArG rUrArA rCrArA rGrCrU rCrArC rGrCrA rGrUrG rUrUrU rUrArG rArGrC rUrArU rGrCrU /AltR2/	310068258	11810	11811	1	2	23	0	0	363100	60
7	2000127464	13170797	3121893	223995095	B06	EID3_3	/AltR1/rUrCrG rCrUrU rCrUrG rGrArU rArArC rUrArC rUrCrG rUrUrU rUrArG rArGrC rUrArU rGrCrU /AltR2/	310068259	11662	11663	1	2	23	0	0	349300	56
7	2000127464	13170797	3121893	223995096	B07	EME1_3	/AltR1/rArUrG rArArG rGrUrG rCrArU rCrArU rGrUrG rArCrG rUrUrU rUrArG rArGrC rUrArU rGrCrU /AltR2/	310068260	11828.2	11829	1	2	23	0	0	366700	58
7	2000127464	13170797	3121893	223995097	B08	EME2_3	/AltR1/rGrCrU rGrArC rGrGrC rCrArC rCrUrC rGrGrC rArCrG rUrUrU rUrArG rArGrC rUrArU rGrCrU /AltR2/	310068261	11753	11754	1	2	23	0	0	338300	66
7	2000127464	13170797	3121893	223995098	B09	EMSY_3	/AltR1/rArCrC rGrUrU rGrCrU rArUrG rCrUrG rCrCrA rCrUrG rUrUrU rUrArG rArGrC rUrArU rGrCrU /AltR2/	310068262	11676.9	11678	1	2	23	0	0	342400	60
7	2000127464	13170797	3121893	223995099	B10	ENDOV_3	/AltR1/rUrGrG rCrCrA rCrCrC rCrArA rCrArC rArCrG rGrCrG rUrUrU rUrArG rArGrC rUrArU rGrCrU /AltR2/	310068263	11719.9	11721	1	2	24	0	0	340400	67
7	2000127464	13170797	3121893	223995100	B11	EP300_3	/AltR1/rCrCrU rArArC rCrUrC rArArU rArUrG rGrGrA rGrUrG rUrUrU rUrArG rArGrC rUrArU rGrCrU /AltR2/	310068264	11748.3	11749	1	2	23	0	0	359500	58
7	2000127464	13170797	3121893	223995101	C01	EPC2_3	/AltR1/rUrArU rUrArC rArArU rCrGrC rUrUrG rUrArC rArArG rUrUrU rUrArG rArGrC rUrArU rGrCrU /AltR2/	310068265	11693.9	11695	1	2	23	0	0	365200	52
7	2000127464	13170797	3121893	223995102	C02	ERCC1_3	/AltR1/rUrUrG rCrGrC rArCrG rArArC rUrUrC rArGrU rArCrG rUrUrU rUrArG rArGrC rUrArU rGrCrU /AltR2/	310068266	11724	11725	1	2	23	0	0	353000	57
7	2000127464	13170797	3121893	223995103	C03	ERCC2_3	/AltR1/rGrCrU rUrUrG rGrGrA rArGrG rArCrG rUrCrG rArUrG rUrUrU rUrArG rArGrC rUrArU rGrCrU /AltR2/	310068267	11860.2	11861	1	2	24	0	0	361000	59
7	2000127464	13170797	3121893	223995104	C04	ERCC3_3	/AltR1/rArUrG rArUrG rArArG rArGrG rArCrG rCrCrC rCrGrG rUrUrU rUrArG rArGrC rUrArU rGrCrU /AltR2/	310068268	11865	11866	1	2	24	0	0	362300	64
7	2000127464	13170797	3121893	223995105	C05	ERCC4_3	/AltR1/rCrCrA rUrArA rCrCrC rArUrC rGrCrU rUrGrA rArGrG rUrUrU rUrArG rArGrC rUrArU rGrCrU /AltR2/	310068269	11707.4	11708	1	2	23	0	0	352900	58
7	2000127464	13170797	3121893	223995106	C06	ERCC5_3	/AltR1/rCrUrU rCrGrA rArCrU rUrGrG rGrUrA rArGrA rCrUrG rUrUrU rUrArG rArGrC rUrArU rGrCrU /AltR2/	310068270	11764.6	11766	1	2	23	0	0	358100	56
7	2000127464	13170797	3121893	223995107	C07	ERCC6_3	/AltR1/rCrCrC rGrUrC rArCrC rCrArC rArGrA rArCrG rArArG rUrUrU rUrArG rArGrC rUrArU rGrCrU /AltR2/	310068271	11727.5	11729	1	2	24	0	0	351800	61
7	2000127464	13170797	3121893	223995108	C08	ERCC6L2_3	/AltR1/rGrGrG rGrCrA rArGrA rCrArU rCrUrU rUrCrU rCrCrG rUrUrU rUrArG rArGrC rUrArU rGrCrU /AltR2/	310068272	11740	11741	1	2	24	0	0	351300	59
7	2000127464	13170797	3121893	223995109	C09	ERCC8_3	/AltR1/rArGrU rCrUrC rCrArC rCrArA rGrCrA rCrUrG rUrUrG rUrUrU rUrArG rArGrC rUrArU rGrCrU /AltR2/	310068273	11683.6	11685	1	2	23	0	0	350600	59
7	2000127464	13170797	3121893	223995110	C10	ESCO2_3	/AltR1/rCrUrG rGrArA rArArU rGrArG rCrCrG rUrCrA rCrUrG rUrUrU rUrArG rArGrC rUrArU rGrCrU /AltR2/	310068274	11786.8	11788	1	2	24	0	0	356700	59
7	2000127464	13170797	3121893	223995111	C11	ETAA1_3	/AltR1/rCrUrG rGrUrG rCrUrC rCrArA rArArA rGrCrC rUrCrG rUrUrU rUrArG rArGrC rUrArU rGrCrU /AltR2/	310068275	11722.8	11724	1	2	24	0	0	346200	60
7	2000127464	13170797	3121893	223995112	D01	EXD2_3	/AltR1/rArArA rGrGrU rGrGrU rGrArC rGrGrU rGrUrC rUrCrG rUrUrU rUrArG rArGrC rUrArU rGrCrU /AltR2/	310068276	11860	11861	1	2	24	0	0	362100	60
7	2000127464	13170797	3121893	223995113	D02	EXO1_3	/AltR1/rArArG rCrUrC rGrArG rArGrU rGrUrU rUrCrA rCrCrG rUrUrU rUrArG rArGrC rUrArU rGrCrU /AltR2/	310068277	11763.7	11765	1	2	24	0	0	359200	56
7	2000127464	13170797	3121893	223995114	D03	EXO5_3	/AltR1/rGrGrG rUrUrU rGrUrC rArUrC rCrUrU rCrCrC rArArG rUrUrU rUrArG rArGrC rUrArU rGrCrU /AltR2/	310068278	11678.3	11679	1	2	23	0	0	349600	55
7	2000127464	13170797	3121893	223995115	D04	EYA1_3	/AltR1/rUrArC rCrArC rUrCrA rGrArC rGrGrC rUrArU rGrCrG rUrUrU rUrArG rArGrC rUrArU rGrCrU /AltR2/	310068279	11723	11724	1	2	23	0	0	350700	61
7	2000127464	13170797	3121893	223995116	D05	EYA2_3	/AltR1/rCrUrG rGrUrG rCrArC rArCrU rCrCrC rGrArA rArCrG rUrUrU rUrArG rArGrC rUrArU rGrCrU /AltR2/	310068280	11722.1	11723	1	2	23	0	0	345300	61
7	2000127464	13170797	3121893	223995117	D06	EYA3_3	/AltR1/rUrArU rArArU rCrArU rUrGrG rArUrG rArGrC rGrArG rUrUrU rUrArG rArGrC rUrArU rGrCrU /AltR2/	310068281	11813.1	11814	1	2	23	0	0	373200	55
7	2000127464	13170797	3121893	223995118	D07	EYA4_3	/AltR1/rArUrA rCrUrG rArGrU rCrUrG rGrCrC rUrGrC rArUrG rUrUrU rUrArG rArGrC rUrArU rGrCrU /AltR2/	310068282	11740.6	11742	1	2	24	0	0	352900	61
7	2000127464	13170797	3121893	223995119	D08	FAAP100_3	/AltR1/rArCrA rGrCrU rCrCrA rCrCrU rCrArC rCrGrA rUrCrG rUrUrU rUrArG rArGrC rUrArU rGrCrU /AltR2/	310068283	11641.9	11643	1	2	23	0	0	343100	61
7	2000127464	13170797	3121893	223995120	D09	FAAP20_3	/AltR1/rArGrA rCrGrG rCrUrG rCrUrG rCrUrC rCrArC rCrCrG rUrUrU rUrArG rArGrC rUrArU rGrCrU /AltR2/	310068284	11713.6	11715	1	2	23	0	0	337800	66
7	2000127464	13170797	3121893	223995121	D10	FAAP24_3	/AltR1/rGrCrU rUrCrC rArGrU rGrGrC rCrArG rCrCrA rGrArG rUrUrU rUrArG rArGrC rUrArU rGrCrU /AltR2/	310068285	11778.1	11779	1	2	23	0	0	349200	64
7	2000127464	13170797	3121893	223995122	D11	FAN1_3	/AltR1/rCrArU rUrUrU rArCrU rGrCrA rArArC rGrGrG rGrCrG rUrUrU rUrArG rArGrC rUrArU rGrCrU /AltR2/	310068286	11764.1	11765	1	2	23	0	0	354400	56
7	2000127464	13170797	3121893	223995123	E01	FANCA_3	/AltR1/rCrCrU rCrCrA rCrUrC rArCrA rArGrA rUrCrG rUrGrG rUrUrU rUrArG rArGrC rUrArU rGrCrU /AltR2/	310068287	11682.6	11684	1	2	24	0	0	347700	59
7	2000127464	13170797	3121893	223995124	E02	FANCB_3	/AltR1/rGrUrA rUrUrU rGrUrU rCrArG rArArG rUrCrC rArCrG rUrUrU rUrArG rArGrC rUrArU rGrCrU /AltR2/	310068288	11725.5	11727	1	2	23	0	0	363000	51
7	2000127464	13170797	3121893	223995125	E03	FANCC_3	/AltR1/rCrUrG rUrCrA rUrGrG rArCrG rUrGrA rArCrC rUrCrG rUrUrU rUrArG rArGrC rUrArU rGrCrU /AltR2/	310068289	11739.9	11741	1	2	23	0	0	350400	59
7	2000127464	13170797	3121893	223995126	E04	FANCD2_3	/AltR1/rCrArU rCrCrU rCrArA rUrGrU rArArG rArCrU rCrCrG rUrUrU rUrArG rArGrC rUrArU rGrCrU /AltR2/	310068290	11667.5	11669	1	2	23	0	0	353500	56
7	2000127464	13170797	3121893	223995127	E05	FANCE_3	/AltR1/rCrCrU rGrUrC rArUrG rGrCrA rGrUrU rArArG rArCrG rUrUrU rUrArG rArGrC rUrArU rGrCrU /AltR2/	310068291	11764.1	11765	1	2	24	0	0	357400	57
7	2000127464	13170797	3121893	223995128	E06	FANCF_3	/AltR1/rGrGrU rArArC rGrArG rCrUrG rCrArU rCrCrC rCrGrG rUrUrU rUrArG rArGrC rUrArU rGrCrU /AltR2/	310068292	11778	11779	1	2	24	0	0	349400	63
7	2000127464	13170797	3121893	223995129	E07	FANCG_3	/AltR1/rGrUrG rUrArC rArCrC rUrGrG rArCrC rArArC rArCrG rUrUrU rUrArG rArGrC rUrArU rGrCrU /AltR2/	310068293	11745.3	11747	1	2	23	0	0	354200	62
7	2000127464	13170797	3121893	223995130	E08	FANCI_3	/AltR1/rArArU rUrCrA rArCrC rArArU rArArU rGrGrU rCrCrG rUrUrU rUrArG rArGrC rUrArU rGrCrU /AltR2/	310068294	11715.5	11717	1	2	23	0	0	365500	54
7	2000127464	13170797	3121893	223995131	E09	FANCL_3	/AltR1/rCrArA rUrArA rGrGrC rUrUrG rArGrU rArGrA rArCrG rUrUrU rUrArG rArGrC rUrArU rGrCrU /AltR2/	310068295	11834.3	11836	1	2	23	0	0	371500	56
7	2000127464	13170797	3121893	223995132	E10	FANCM_3	/AltR1/rGrGrG rUrArU rCrCrC rGrCrA rArUrC rCrCrA rCrArG rUrUrU rUrArG rArGrC rUrArU rGrCrU /AltR2/	310068296	11721.4	11723	1	2	24	0	0	350600	61
7	2000127464	13170797	3121893	223995133	E11	FBH1_3	/AltR1/rGrArC rGrGrC rArUrC rCrUrG rUrCrU rArArC rUrGrG rUrUrU rUrArG rArGrC rUrArU rGrCrU /AltR2/	310068297	11740.2	11741	1	2	24	0	0	350300	61
7	2000127464	13170797	3121893	223995134	F01	FBXO6_3	/AltR1/rCrCrU rUrArA rCrCrA rCrGrA rUrGrU rCrCrG rGrCrG rUrUrU rUrArG rArGrC rUrArU rGrCrU /AltR2/	310068298	11698.8	11700	1	2	23	0	0	345400	59
7	2000127464	13170797	3121893	223995135	F02	FEN1_3	/AltR1/rUrGrA rCrUrA rCrUrG rUrGrA rGrArG rUrArU rCrCrG rUrUrU rUrArG rArGrC rUrArU rGrCrU /AltR2/	310068299	11764.5	11766	1	2	24	0	0	361600	58
7	2000127464	13170797	3121893	223995136	F03	FGF10_3	/AltR1/rGrArA rGrGrU rCrArG rCrGrG rGrArC rCrArA rGrArG rUrUrU rUrArG rArGrC rUrArU rGrCrU /AltR2/	310068300	11928.3	11929	1	2	23	0	0	368600	65
7	2000127464	13170797	3121893	223995137	F04	FIGN_3	/AltR1/rArCrG rGrArU rArGrC rUrGrU rArArC rUrGrG rArGrG rUrUrU rUrArG rArGrC rUrArU rGrCrU /AltR2/	310068301	11867.1	11868	1	2	24	0	0	367500	62
7	2000127464	13170797	3121893	223995138	F05	FIGNL1_3	/AltR1/rGrCrA rGrUrA rGrCrU rGrArC rUrCrA rCrCrU rArCrG rUrUrU rUrArG rArGrC rUrArU rGrCrU /AltR2/	310068302	11723	11724	1	2	23	0	0	351300	61
7	2000127464	13170797	3121893	223995139	F06	FIGNL2_3	/AltR1/rCrCrA rGrGrA rArCrC rArArA rUrCrG rGrGrC rGrGrG rUrUrU rUrArG rArGrC rUrArU rGrCrU /AltR2/	310068303	11864	11865	1	2	24	0	0	356800	64
7	2000127464	13170797	3121893	223995140	F07	FOXM1_3	/AltR1/rArUrA rGrCrC rUrArU rCrCrA rArCrA rUrCrC rArGrG rUrUrU rUrArG rArGrC rUrArU rGrCrU /AltR2/	310068304	11690.9	11692	1	2	23	0	0	359000	59
7	2000127464	13170797	3121893	223995141	F08	FTO_3	/AltR1/rUrUrG rGrCrG rArUrA rCrCrC rCrUrU rCrArC rCrArG rUrUrU rUrArG rArGrC rUrArU rGrCrU /AltR2/	310068305	11659.6	11661	1	2	23	0	0	345300	59
7	2000127464	13170797	3121893	223995142	F09	FZR1_3	/AltR1/rUrCrU rCrArU rUrCrU rGrGrA rUrGrA rCrGrA rUrCrG rUrUrU rUrArG rArGrC rUrArU rGrCrU /AltR2/	310068306	11702.3	11703	1	2	23	0	0	354200	55
7	2000127464	13170797	3121893	223995143	F10	GADD45A_3	/AltR1/rArCrU rUrUrG rGrArG rGrArA rUrUrC rUrCrG rGrCrG rUrUrU rUrArG rArGrC rUrArU rGrCrU /AltR2/	310068307	11780.6	11782	1	2	24	0	0	357400	57
7	2000127464	13170797	3121893	223995144	F11	GEN1_3	/AltR1/rCrCrA rUrUrA rCrGrU rUrCrA rUrGrA rUrCrC rUrUrG rUrUrU rUrArG rArGrC rUrArU rGrCrU /AltR2/	310068308	11623.5	11624	1	2	23	0	0	351400	51
7	2000127464	13170797	3121893	223995145	G01	GGN_3	/AltR1/rCrUrU rCrArA rGrUrC rGrArG rGrCrC rCrUrC rUrUrG rUrUrU rUrArG rArGrC rUrArU rGrCrU /AltR2/	310068309	11676.4	11678	1	2	23	0	0	344200	57
7	2000127464	13170797	3121893	223995146	G02	GINS2_3	/AltR1/rGrArC rCrCrU rGrGrU rCrArA rGrGrA rUrArU rGrUrG rUrUrU rUrArG rArGrC rUrArU rGrCrU /AltR2/	310068310	11804.2	11805	1	2	23	0	0	361600	60
7	2000127464	13170797	3121893	223995147	G03	GINS4_3	/AltR1/rUrUrU rGrGrU rGrGrA rUrGrC rUrGrA rCrCrU rUrCrG rUrUrU rUrArG rArGrC rUrArU rGrCrU /AltR2/	310068311	11734.9	11736	1	2	24	0	0	349300	57
7	2000127464	13170797	3121893	223995148	G04	GPS1_3	/AltR1/rGrGrG rUrCrC rArCrG rUrCrG rArUrC rUrGrC rArUrG rUrUrU rUrArG rArGrC rUrArU rGrCrU /AltR2/	310068312	11755.8	11757	1	2	23	0	0	350000	60
7	2000127464	13170797	3121893	223995149	G05	GTF2H1_3	/AltR1/rGrGrA rUrGrG rArGrC rUrCrU rGrUrA rCrCrU rCrArG rUrUrU rUrArG rArGrC rUrArU rGrCrU /AltR2/	310068313	11779.4	11781	1	2	23	0	0	355000	62
7	2000127464	13170797	3121893	223995150	G06	GTF2H2_3	/AltR1/rCrArC rCrArU rGrGrA rCrArA rGrUrU rCrGrA rCrUrG rUrUrU rUrArG rArGrC rUrArU rGrCrU /AltR2/	310068314	11747.4	11748	1	2	24	0	0	356200	58
7	2000127464	13170797	3121893	223995151	G07	GTF2H2C_3	/AltR1/rCrArU rCrUrA rCrUrA rCrCrA rCrArU rArArA rGrGrG rUrUrU rUrArG rArGrC rUrArU rGrCrU /AltR2/	310068315	11714.6	11716	1	2	23	0	0	362400	58
7	2000127464	13170797	3121893	223995152	G08	GTF2H3_3	/AltR1/rUrArG rUrUrG rArUrG rCrCrA rArCrC rCrArA rUrUrG rUrUrU rUrArG rArGrC rUrArU rGrCrU /AltR2/	310068316	11708.9	11710	1	2	24	0	0	358200	56
7	2000127464	13170797	3121893	223995153	G09	GTF2H4_3	/AltR1/rGrUrG rGrUrC rUrUrG rCrArC rUrUrC rArUrG rGrUrG rUrUrU rUrArG rArGrC rUrArU rGrCrU /AltR2/	310068317	11734.6	11736	1	2	23	0	0	350500	56
7	2000127464	13170797	3121893	223995154	G10	GTF2H5_3	/AltR1/rGrArA rUrGrA rUrGrA rArCrU rUrCrU rUrCrC rCrCrG rUrUrU rUrArG rArGrC rUrArU rGrCrU /AltR2/	310068318	11684.5	11686	1	2	23	0	0	352800	55
7	2000127464	13170797	3121893	223995155	G11	H2AFX_3	/AltR1/rGrCrC rGrGrC rCrUrC rCrArG rUrUrC rCrCrA rGrUrG rUrUrU rUrArG rArGrC rUrArU rGrCrU /AltR2/	310068319	11691.1	11692	1	2	23	0	0	338200	62
7	2000127464	13170797	3121893	223995156	H01	HELB_3	/AltR1/rGrGrU rArCrA rCrArU rCrCrG rUrGrG rArArA rCrUrG rUrUrU rUrArG rArGrC rUrArU rGrCrU /AltR2/	310068320	11786.8	11788	1	2	24	0	0	360200	60
7	2000127464	13170797	3121893	223995157	H02	HELQ_3	/AltR1/rArArA rGrGrA rArCrC rGrUrC rCrArA rGrCrU rUrGrG rUrUrU rUrArG rArGrC rUrArU rGrCrU /AltR2/	310068321	11810	11811	1	2	23	0	0	361800	60
7	2000127464	13170797	3121893	223995158	H03	HERC2_3	/AltR1/rArUrU rGrGrU rCrCrA rArUrC rCrArG rUrGrC rGrArG rUrUrU rUrArG rArGrC rUrArU rGrCrU /AltR2/	310068322	11763.9	11765	1	2	24	0	0	359200	58
7	2000127464	13170797	3121893	223995159	H04	HINFP_3	/AltR1/rGrArU rCrCrA rArUrG rArGrG rUrCrU rGrGrC rGrArG rUrUrU rUrArG rArGrC rUrArU rGrCrU /AltR2/	310068323	11843	11844	1	2	23	0	0	361600	61
7	2000127464	13170797	3121893	223995160	H05	HIST1H4A_3	/AltR1/rUrGrU rCrUrG rGrArC rGrUrG rGrUrA rArGrG rGrCrG rUrUrU rUrArG rArGrC rUrArU rGrCrU /AltR2/	310068324	11875.9	11877	1	2	23	0	0	358300	62
7	2000127464	13170797	3121893	223995161	H06	HIST3H2A_3	/AltR1/rGrUrA rCrUrU rGrArC rUrGrC rCrGrA rGrArU rCrCrG rUrUrU rUrArG rArGrC rUrArU rGrCrU /AltR2/	310068325	11739.8	11741	1	2	23	0	0	352300	59
7	2000127464	13170797	3121893	223995162	H07	HIST3H3_3	/AltR1/rUrCrC rGrCrA rArGrU rUrGrC rCrCrU rUrCrC rArGrG rUrUrU rUrArG rArGrC rUrArU rGrCrU /AltR2/	310068326	11676.1	11677	1	2	24	0	0	341600	59
7	2000127464	13170797	3121893	223995163	H08	HMGA1_3	/AltR1/rGrCrU rGrUrC rCrCrG rGrGrA rCrUrC rArCrC rGrGrG rUrUrU rUrArG rArGrC rUrArU rGrCrU /AltR2/	310068327	11770.1	11771	1	2	23	0	0	340700	66
7	2000127464	13170797	3121893	223995164	H09	HMGA2_3	/AltR1/rArCrU rGrGrA rGrArA rArArA rCrGrG rCrCrA rArGrG rUrUrU rUrArG rArGrC rUrArU rGrCrU /AltR2/	310068328	11897.1	11897	1	2	24	0	0	369500	64
7	2000127464	13170797	3121893	223995165	H10	HMGB1_3	/AltR1/rUrCrG rCrArA rCrArU rCrArC rCrArA rUrGrG rArCrG rUrUrU rUrArG rArGrC rUrArU rGrCrU /AltR2/	310068329	11730.3	11731	1	2	23	0	0	355300	59
7	2000127464	13170797	3121893	223995166	H11	HMGB2_3	/AltR1/rUrGrA rCrArA rArGrC rUrCrG rCrUrA rUrGrA rCrArG rUrUrU rUrArG rArGrC rUrArU rGrCrU /AltR2/	310068330	11770.7	11772	1	2	24	0	0	360100	60
22	2000127464	13171976	3121893	223996405	A01	TEX15_2	/AltR1/rCrCrC rArArU rArArA rGrUrU rArCrC rArUrG rGrCrG rUrUrU rUrArG rArGrC rUrArU rGrCrU /AltR2/	310130796	11732.2	11732	1	2	24	0	0	359300	56
22	2000127464	13171976	3121893	223996406	A02	TFIP11_2	/AltR1/rGrGrA rArArG rUrCrG rUrCrC rUrGrC rUrUrA rArCrG rUrUrU rUrArG rArGrC rUrArU rGrCrU /AltR2/	310130797	11764.5	11765	1	2	24	0	0	356700	57
22	2000127464	13171976	3121893	223996407	A03	TFPT_2	/AltR1/rArCrG rGrArA rGrUrG rGrArG rUrUrU rGrUrG rUrCrG rUrUrU rUrArG rArGrC rUrArU rGrCrU /AltR2/	310130798	11862.2	11862	1	2	24	0	0	366400	57
22	2000127464	13171976	3121893	223996408	A04	TICRR_2	/AltR1/rArCrC rUrArU rCrUrG rArGrU rUrGrC rCrGrA rUrUrG rUrUrU rUrArG rArGrC rUrArU rGrCrU /AltR2/	310130799	11702.8	11703	1	2	23	0	0	354700	56
22	2000127464	13171976	3121893	223996409	A05	TIGAR_2	/AltR1/rArUrG rArCrU rCrArA rGrArC rUrUrC rGrGrG rArArG rUrUrU rUrArG rArGrC rUrArU rGrCrU /AltR2/	310130800	11812	11812	1	2	23	0	0	366100	59
22	2000127464	13171976	3121893	223996410	A06	TIMELESS_2	/AltR1/rArArG rGrUrC rGrCrU rCrUrG rUrArG rGrArU rCrUrG rUrUrU rUrArG rArGrC rUrArU rGrCrU /AltR2/	310130801	11782.4	11782	1	2	24	0	0	358400	59
22	2000127464	13171976	3121893	223996411	A07	TNKS1BP1_2	/AltR1/rUrUrC rCrGrA rCrCrU rGrGrC rCrUrU rCrArA rCrGrG rUrUrU rUrArG rArGrC rUrArU rGrCrU /AltR2/	310130802	11677.2	11677	1	2	23	0	0	340600	60
22	2000127464	13171976	3121893	223996412	A08	TNP1_2	/AltR1/rArGrC rCrGrC rArArA rUrUrA rArArG rArGrU rCrArG rUrUrU rUrArG rArGrC rUrArU rGrCrU /AltR2/	310130803	11819.2	11819	1	2	24	0	0	372100	57
22	2000127464	13171976	3121893	223996413	A09	TONSL_2	/AltR1/rUrCrC rUrGrA rArGrU rArArU rCrGrU rUrGrC rArCrG rUrUrU rUrArG rArGrC rUrArU rGrCrU /AltR2/	310130804	11726.7	11726	1	2	23	0	0	356500	55
22	2000127464	13171976	3121893	223996414	A10	TOPBP1_2	/AltR1/rCrUrC rUrUrG rGrGrA rCrArC rArUrC rGrCrU rGrGrG rUrUrU rUrArG rArGrC rUrArU rGrCrU /AltR2/	310130805	11757	11757	1	2	23	0	0	346300	61
22	2000127464	13171976	3121893	223996415	A11	TP53_2	/AltR1/rUrCrC rArCrU rCrGrG rArUrA rArGrA rUrGrC rUrGrG rUrUrU rUrArG rArGrC rUrArU rGrCrU /AltR2/	310130806	11765	11765	1	2	23	0	0	356300	60
22	2000127464	13171976	3121893	223996416	B01	TP53BP1_2	/AltR1/rCrCrA rCrCrA rArCrU rCrUrG rGrUrU rArUrA rCrCrG rUrUrU rUrArG rArGrC rUrArU rGrCrU /AltR2/	310130807	11645.3	11645	1	2	24	0	0	347700	57
22	2000127464	13171976	3121893	223996417	B02	TP73_2	/AltR1/rUrGrG rArUrG rArCrC rCrUrG rUrCrA rCrCrG rGrCrG rUrUrU rUrArG rArGrC rUrArU rGrCrU /AltR2/	310130808	11756.5	11756	1	2	23	0	0	345100	64
22	2000127464	13171976	3121893	223996418	B03	TREX1_2	/AltR1/rGrCrA rGrGrU rArCrG rUrArC rCrCrA rArCrC rArUrG rUrUrU rUrArG rArGrC rUrArU rGrCrU /AltR2/	310130809	11747.2	11747	1	2	23	0	0	356000	61
22	2000127464	13171976	3121893	223996419	B04	TREX2_2	/AltR1/rArArG rArCrA rArArG rGrUrC rUrCrG rGrCrC rCrGrG rUrUrU rUrArG rArGrC rUrArU rGrCrU /AltR2/	310130810	11826.4	11826	1	2	24	0	0	358000	63
22	2000127464	13171976	3121893	223996420	B05	TRIM25_2	/AltR1/rGrArG rCrCrG rGrUrC rArCrC rArCrU rCrCrG rUrGrG rUrUrU rUrArG rArGrC rUrArU rGrCrU /AltR2/	310130811	11755.3	11755	1	2	23	0	0	344600	64
22	2000127464	13171976	3121893	223996421	B06	TRIM28_2	/AltR1/rCrCrA rGrCrG rGrGrU rGrArA rGrUrA rCrArC rCrArG rUrUrU rUrArG rArGrC rUrArU rGrCrU /AltR2/	310130812	11826.3	11826	1	2	23	0	0	358800	63
22	2000127464	13171976	3121893	223996422	B07	TRIP12_2	/AltR1/rArUrC rUrGrC rGrArA rArCrC rUrArC rCrArA rGrCrG rUrUrU rUrArG rArGrC rUrArU rGrCrU /AltR2/	310130813	11730.6	11731	1	2	24	0	0	355000	60
22	2000127464	13171976	3121893	223996423	B08	TRIP13_2	/AltR1/rUrCrU rGrGrG rCrUrA rArCrG rCrUrU rUrArC rArCrG rUrUrU rUrArG rArGrC rUrArU rGrCrU /AltR2/	310130814	11702.1	11702	1	2	23	0	0	348500	58
22	2000127464	13171976	3121893	223996424	B09	TRRAP_2	/AltR1/rGrUrG rArGrG rArCrG rArArG rArUrG rUrUrC rGrUrG rUrUrU rUrArG rArGrC rUrArU rGrCrU /AltR2/	310130815	11884.5	11885	1	2	24	0	0	369000	57
22	2000127464	13171976	3121893	223996425	B10	TTC5_2	/AltR1/rGrUrC rGrGrA rCrArC rUrGrU rCrCrA rUrGrA rCrArG rUrUrU rUrArG rArGrC rUrArU rGrCrU /AltR2/	310130816	11763.7	11764	1	2	24	0	0	355800	60
22	2000127464	13171976	3121893	223996426	B11	TWIST1_2	/AltR1/rCrArA rGrCrG rCrGrG rCrArA rGrArA rGrUrC rUrGrG rUrUrU rUrArG rArGrC rUrArU rGrCrU /AltR2/	310130817	11866.6	11866	1	2	23	0	0	358100	62
22	2000127464	13171976	3121893	223996427	C01	UBA52_2	/AltR1/rCrArC rCrUrC rGrCrA rGrGrC rGrCrA rArCrA rCrCrG rUrUrU rUrArG rArGrC rUrArU rGrCrU /AltR2/	310130818	11721.2	11721	1	2	23	0	0	340300	64
22	2000127464	13171976	3121893	223996428	C02	UBB_2	/AltR1/rGrArG rGrGrA rUrGrC rCrUrU rCrUrU rUrArU rCrCrG rUrUrU rUrArG rArGrC rUrArU rGrCrU /AltR2/	310130819	11718.6	11719	1	2	23	0	0	352500	56
22	2000127464	13171976	3121893	223996429	C03	UBC_2	/AltR1/rCrGrG rCrUrC rCrArC rCrUrC rGrArG rArGrU rGrArG rUrUrU rUrArG rArGrC rUrArU rGrCrU /AltR2/	310130820	11779.7	11779	1	2	24	0	0	349700	62
22	2000127464	13171976	3121893	223996430	C04	UBE2A_2	/AltR1/rGrArG rArCrA rArArU rCrUrA rArCrU rGrUrA rGrGrG rUrUrU rUrArG rArGrC rUrArU rGrCrU /AltR2/	310130821	11835.3	11836	1	2	24	0	0	372000	59
22	2000127464	13171976	3121893	223996431	C05	UBE2B_2	/AltR1/rGrGrU rGrCrG rCrCrA rCrUrG rArCrA rCrCrC rArCrG rUrUrU rUrArG rArGrC rUrArU rGrCrU /AltR2/	310130822	11738.6	11738	1	2	23	0	0	341600	65
22	2000127464	13171976	3121893	223996432	C06	UBE2D3_2	/AltR1/rUrCrU rGrGrC rArCrU rArGrG rGrGrG rUrCrA rUrCrG rUrUrU rUrArG rArGrC rUrArU rGrCrU /AltR2/	310130823	11797.3	11797	1	2	23	0	0	352300	63
22	2000127464	13171976	3121893	223996433	C07	UBE2L6_2	/AltR1/rCrUrG rUrCrC rGrUrU rCrUrC rGrUrC rCrArC rGrUrG rUrUrU rUrArG rArGrC rUrArU rGrCrU /AltR2/	310130824	11631	11631	1	2	23	0	0	337900	55
22	2000127464	13171976	3121893	223996434	C08	UBE2N_2	/AltR1/rUrCrG rGrCrU rUrUrG rArUrG rCrCrA rGrGrA rArCrG rUrUrU rUrArG rArGrC rUrArU rGrCrU /AltR2/	310130825	11780.7	11781	1	2	23	0	0	352600	59
22	2000127464	13171976	3121893	223996435	C09	UBE2NL_2	/AltR1/rCrArG rArGrG rCrUrA rGrArC rGrUrA rUrCrA rUrCrG rUrUrU rUrArG rArGrC rUrArU rGrCrU /AltR2/	310130826	11787.8	11788	1	2	23	0	0	363300	58
22	2000127464	13171976	3121893	223996436	C10	UBE2T_2	/AltR1/rCrArA rCrCrC rUrGrA rUrGrA rCrCrC rGrCrU rCrArG rUrUrU rUrArG rArGrC rUrArU rGrCrU /AltR2/	310130827	11683.1	11683	1	2	23	0	0	343200	62
22	2000127464	13171976	3121893	223996437	C11	UBE2U_2	/AltR1/rUrUrC rArCrU rGrGrA rUrUrC rUrCrU rArGrC rArCrG rUrUrU rUrArG rArGrC rUrArU rGrCrU /AltR2/	310130828	11663.2	11663	1	2	24	0	0	349900	56
22	2000127464	13171976	3121893	223996438	D01	UBE2V1_2	/AltR1/rCrUrG rUrUrG rGrArA rGrArA rCrUrC rGrArA rGrArG rUrUrU rUrArG rArGrC rUrArU rGrCrU /AltR2/	310130829	11851.8	11852	1	2	24	0	0	367600	58
22	2000127464	13171976	3121893	223996439	D02	UBE2V2_2	/AltR1/rUrCrC rArArC rArArG rCrGrA rArArA rUrUrA rCrGrG rUrUrU rUrArG rArGrC rUrArU rGrCrU /AltR2/	310130830	11779.9	11779	1	2	24	0	0	366100	57
22	2000127464	13171976	3121893	223996440	D03	UBE2W_2	/AltR1/rUrGrG rArArC rCrArU rCrCrC rCrCrC rArArG rArCrG rUrUrU rUrArG rArGrC rUrArU rGrCrU /AltR2/	310130831	11705.7	11706	1	2	23	0	0	348000	64
22	2000127464	13171976	3121893	223996441	D04	UBR5_2	/AltR1/rGrUrA rGrGrA rCrArA rGrCrG rArCrU rCrUrC rCrArG rUrUrU rUrArG rArGrC rUrArU rGrCrU /AltR2/	310130832	11786.9	11787	1	2	24	0	0	358700	62
22	2000127464	13171976	3121893	223996442	D05	UCHL5_2	/AltR1/rCrUrG rArUrA rArUrG rUrCrU rCrGrC rCrUrA rArArG rUrUrU rUrArG rArGrC rUrArU rGrCrU /AltR2/	310130833	11709.9	11710	1	2	23	0	0	357700	55
22	2000127464	13171976	3121893	223996443	D06	UFD1_2	/AltR1/rGrArU rGrGrA rGrArC rCrArA rArCrC rCrGrA rCrArG rUrUrU rUrArG rArGrC rUrArU rGrCrU /AltR2/	310130834	11833.3	11833	1	2	24	0	0	363900	64
22	2000127464	13171976	3121893	223996444	D07	UHRF1_2	/AltR1/rGrGrU rArCrG rArCrG rCrGrG rArGrA rUrCrU rCrCrG rUrUrU rUrArG rArGrC rUrArU rGrCrU /AltR2/	310130835	11819	11819	1	2	23	0	0	355100	61
22	2000127464	13171976	3121893	223996445	D08	UIMC1_2	/AltR1/rArCrU rGrArA rGrArG rGrArG rCrCrG rGrUrC rUrCrG rUrUrU rUrArG rArGrC rUrArU rGrCrU /AltR2/	310130836	11843.3	11843	1	2	23	0	0	359200	63
22	2000127464	13171976	3121893	223996446	D09	UNG_2	/AltR1/rGrCrU rUrGrA rUrUrA rGrGrU rCrCrA rUrGrA rUrArG rUrUrU rUrArG rArGrC rUrArU rGrCrU /AltR2/	310130837	11766.7	11767	1	2	24	0	0	365300	55
22	2000127464	13171976	3121893	223996447	D10	UPF1_2	/AltR1/rArArA rGrUrC rGrGrU rGrArA rCrUrC rGrArA rCrUrG rUrUrU rUrArG rArGrC rUrArU rGrCrU /AltR2/	310130838	11812.7	11812	1	2	24	0	0	364700	58
22	2000127464	13171976	3121893	223996448	D11	USP1_2	/AltR1/rArGrU rGrUrG rUrUrA rArGrC rArGrU rCrGrC rCrUrG rUrUrU rUrArG rArGrC rUrArU rGrCrU /AltR2/	310130839	11782.5	11782	1	2	23	0	0	358800	57
22	2000127464	13171976	3121893	223996449	E01	USP10_2	/AltR1/rArCrU rGrArC rCrArA rArArU rCrArG rCrCrC rCrGrG rUrUrU rUrArG rArGrC rUrArU rGrCrU /AltR2/	310130840	11730.4	11730	1	2	24	0	0	352700	63
22	2000127464	13171976	3121893	223996450	E02	USP16_2	/AltR1/rUrGrA rGrUrC rCrUrU rUrCrA rCrGrG rUrUrA rUrUrG rUrUrU rUrArG rArGrC rUrArU rGrCrU /AltR2/	310130841	11680.8	11681	1	2	24	0	0	355200	51
22	2000127464	13171976	3121893	223996451	E03	USP26_2	/AltR1/rCrUrA rUrUrU rGrGrA rCrArA rArArC rCrArC rGrUrG rUrUrU rUrArG rArGrC rUrArU rGrCrU /AltR2/	310130842	11733.1	11733	1	2	24	0	0	360200	55
22	2000127464	13171976	3121893	223996452	E04	USP28_2	/AltR1/rUrGrC rUrCrC rCrUrU rUrArA rUrArG rArUrC rCrArG rUrUrU rUrArG rArGrC rUrArU rGrCrU /AltR2/	310130843	11647.1	11647	1	2	24	0	0	353800	55
22	2000127464	13171976	3121893	223996453	E05	USP3_2	/AltR1/rCrCrA rUrUrC rCrUrU rArArC rUrCrC rArCrG rGrCrG rUrUrU rUrArG rArGrC rUrArU rGrCrU /AltR2/	310130844	11621.1	11621	1	2	24	0	0	341100	57
22	2000127464	13171976	3121893	223996454	E06	USP37_2	/AltR1/rCrUrA rGrUrA rGrUrU rCrArC rUrArC rArArU rArCrG rUrUrU rUrArG rArGrC rUrArU rGrCrU /AltR2/	310130845	11694.7	11694	1	2	23	0	0	364800	53
22	2000127464	13171976	3121893	223996455	E07	USP43_2	/AltR1/rCrArC rCrArC rCrGrC rGrUrU rCrArU rGrArA rArCrG rUrUrU rUrArG rArGrC rUrArU rGrCrU /AltR2/	310130846	11707.1	11707	1	2	23	0	0	349800	57
22	2000127464	13171976	3121893	223996456	E08	USP44_2	/AltR1/rGrCrA rArCrA rCrGrA rCrCrG rArGrU rCrCrA rUrUrG rUrUrU rUrArG rArGrC rUrArU rGrCrU /AltR2/	310130847	11747.4	11747	1	2	23	0	0	354800	59
22	2000127464	13171976	3121893	223996457	E09	USP45_2	/AltR1/rArArU rArCrA rArUrG rGrGrG rCrUrC rUrGrU rUrCrG rUrUrU rUrArG rArGrC rUrArU rGrCrU /AltR2/	310130848	11765.7	11766	1	2	24	0	0	359300	57
22	2000127464	13171976	3121893	223996458	E10	USP47_2	/AltR1/rGrUrC rGrArG rArArG rUrGrA rCrUrU rGrUrC rArCrG rUrUrU rUrArG rArGrC rUrArU rGrCrU /AltR2/	310130849	11805.5	11805	1	2	24	0	0	362200	57
22	2000127464	13171976	3121893	223996459	E11	USP48_2	/AltR1/rUrCrU rCrArA rCrUrU rGrGrA rGrCrU rUrCrG rGrCrG rUrUrU rUrArG rArGrC rUrArU rGrCrU /AltR2/	310130850	11717.9	11718	1	2	24	0	0	345800	58
22	2000127464	13171976	3121893	223996460	F01	USP51_2	/AltR1/rUrCrC rCrArC rUrCrC rArArA rCrGrA rArArC rGrCrG rUrUrU rUrArG rArGrC rUrArU rGrCrU /AltR2/	310130851	11690.7	11690	1	2	24	0	0	347900	60
22	2000127464	13171976	3121893	223996461	F02	USP7_2	/AltR1/rUrGrA rUrGrG rArCrA rCrArA rCrArC rCrGrC rGrGrG rUrUrU rUrArG rArGrC rUrArU rGrCrU /AltR2/	310130852	11826.6	11826	1	2	24	0	0	355900	65
22	2000127464	13171976	3121893	223996462	F03	UVRAG_2	/AltR1/rUrUrG rGrArU rGrGrG rCrUrG rArArA rUrArC rUrUrG rUrUrU rUrArG rArGrC rUrArU rGrCrU /AltR2/	310130853	11807.1	11807	1	2	23	0	0	362400	58
22	2000127464	13171976	3121893	223996463	F04	UVSSA_2	/AltR1/rUrUrU rUrGrA rCrUrU rUrGrA rCrCrC rGrArA rCrCrG rUrUrU rUrArG rArGrC rUrArU rGrCrU /AltR2/	310130854	11663.7	11663	1	2	23	0	0	349300	53
22	2000127464	13171976	3121893	223996464	F05	VCP_2	/AltR1/rCrArU rCrCrC rCrUrA rGrGrC rGrUrA rCrArC rGrArG rUrUrU rUrArG rArGrC rUrArU rGrCrU /AltR2/	310130855	11723.6	11723	1	2	23	0	0	350700	61
22	2000127464	13171976	3121893	223996465	F06	WDHD1_2	/AltR1/rArGrG rUrUrA rUrGrC rArArU rUrUrG rUrGrG rUrCrG rUrUrU rUrArG rArGrC rUrArU rGrCrU /AltR2/	310130856	11784.4	11784	1	2	24	0	0	364800	53
22	2000127464	13171976	3121893	223996466	F07	WRN_2	/AltR1/rGrArC rCrUrG rGrArG rCrCrU rUrArA rCrArG rUrCrG rUrUrU rUrArG rArGrC rUrArU rGrCrU /AltR2/	310130857	11763.9	11764	1	2	24	0	0	354800	61
22	2000127464	13171976	3121893	223996467	F08	WRNIP1_2	/AltR1/rArUrC rGrUrC rCrCrA rCrArU rUrCrC rArCrG rUrGrG rUrUrU rUrArG rArGrC rUrArU rGrCrU /AltR2/	310130858	11661.1	11661	1	2	23	0	0	348200	57
22	2000127464	13171976	3121893	223996468	F09	XAB2_2	/AltR1/rUrCrG rCrUrA rCrArU rCrGrA rGrUrU rCrArA rArCrG rUrUrU rUrArG rArGrC rUrArU rGrCrU /AltR2/	310130859	11708.7	11709	1	2	24	0	0	356900	55
22	2000127464	13171976	3121893	223996469	F10	XPA_2	/AltR1/rUrCrA rCrCrC rCrArU rUrGrU rGrArA rUrGrA rUrGrG rUrUrU rUrArG rArGrC rUrArU rGrCrU /AltR2/	310130860	11725.7	11726	1	2	24	0	0	356100	58
22	2000127464	13171976	3121893	223996470	F11	XPC_2	/AltR1/rGrArG rGrUrC rArUrC rCrCrC rArUrC rGrCrU rGrArG rUrUrU rUrArG rArGrC rUrArU rGrCrU /AltR2/	310130861	11740.4	11740	1	2	23	0	0	350800	61
22	2000127464	13171976	3121893	223996471	G01	XRCC1_2	/AltR1/rCrArU rGrUrU rUrGrG rGrCrC rUrGrA rCrArA rGrCrG rUrUrU rUrArG rArGrC rUrArU rGrCrU /AltR2/	310130862	11781	11781	1	2	23	0	0	351900	59
22	2000127464	13171976	3121893	223996472	G02	XRCC2_2	/AltR1/rGrCrU rCrArA rGrArA rUrUrG rUrArA rCrUrA rGrCrG rUrUrU rUrArG rArGrC rUrArU rGrCrU /AltR2/	310130863	11772.5	11773	1	2	24	0	0	364600	56
22	2000127464	13171976	3121893	223996473	G03	XRCC3_2	/AltR1/rArArC rGrGrC rCrUrC rCrUrU rArCrA rCrUrU rGrCrG rUrUrU rUrArG rArGrC rUrArU rGrCrU /AltR2/	310130864	11661	11661	1	2	24	0	0	343200	59
22	2000127464	13171976	3121893	223996474	G04	XRCC4_2	/AltR1/rUrCrU rCrArU rCrArU rArGrA rCrUrG rGrArU rCrUrG rUrUrU rUrArG rArGrC rUrArU rGrCrU /AltR2/	310130865	11687.3	11687	1	2	23	0	0	356700	56
22	2000127464	13171976	3121893	223996475	G05	XRCC5_2	/AltR1/rCrCrC rArUrG rGrCrC rArCrC rUrArA rGrCrG rArArG rUrUrU rUrArG rArGrC rUrArU rGrCrU /AltR2/	310130866	11746.3	11746	1	2	23	0	0	349800	63
22	2000127464	13171976	3121893	223996476	G06	XRCC6_2	/AltR1/rGrCrU rArGrA rArGrA rCrCrU rGrUrU rGrCrG rGrArG rUrUrU rUrArG rArGrC rUrArU rGrCrU /AltR2/	310130867	11844.3	11844	1	2	24	0	0	360400	61
22	2000127464	13171976	3121893	223996477	G07	ZBTB1_2	/AltR1/rGrGrU rGrUrA rUrUrU rArCrC rGrUrU rGrArA rCrUrG rUrUrU rUrArG rArGrC rUrArU rGrCrU /AltR2/	310130868	11744.1	11744	1	2	23	0	0	361200	53
22	2000127464	13171976	3121893	223996478	G08	ZFYVE26_2	/AltR1/rUrArG rArUrG rGrCrA rUrCrG rArCrU rArCrC rCrCrG rUrUrU rUrArG rArGrC rUrArU rGrCrU /AltR2/	310130869	11723.7	11724	1	2	24	0	0	352700	61
22	2000127464	13171976	3121893	223996479	G09	ZNF365_2	/AltR1/rUrGrU rArCrU rGrArG rGrCrA rArCrG rCrCrU rGrArG rUrUrU rUrArG rArGrC rUrArU rGrCrU /AltR2/	310130870	11804.4	11804	1	2	24	0	0	355300	63
22	2000127464	13171976	3121893	223996480	G10	ZNF830_2	/AltR1/rCrArA rGrCrC rGrCrU rCrUrC rCrGrA rCrGrC rArCrG rUrUrU rUrArG rArGrC rUrArU rGrCrU /AltR2/	310130871	11698	11698	1	2	23	0	0	337600	62
22	2000127464	13171976	3121893	223996481	G11	ZRANB3_2	/AltR1/rCrArA rGrGrG rUrArC rCrUrC rArGrA rGrArC rGrArG rUrUrU rUrArG rArGrC rUrArU rGrCrU /AltR2/	310130872	11850.4	11850	1	2	24	0	0	365600	62
22	2000127464	13171976	3121893	223996482	H01	ZSWIM7_2	/AltR1/rCrUrG rGrUrA rArArC rArCrG rCrCrU rUrCrC rArCrG rUrUrU rUrArG rArGrC rUrArU rGrCrU /AltR2/	310130873	11683.8	11684	1	2	23	0	0	345900	59
22	2000127464	13171976	3121893	223996483	H02	ZUP1_2	/AltR1/rArUrU rGrUrA rGrArU rCrArC rCrArG rArArC rArCrG rUrUrU rUrArG rArGrC rUrArU rGrCrU /AltR2/	310130874	11756.8	11756	1	2	23	0	0	368100	56
20	2000127464	13173887	3121893	223996236	A01	RFC2_4	/AltR1/rArUrC rCrGrA rArGrC rArUrU rArCrA rArGrC rArArG rUrUrU rUrArG rArGrC rUrArU rGrCrU /AltR2/	310066535	11779.4	11779	1	2	24	0	0	368800	57
20	2000127464	13173887	3121893	223996237	A02	RFC3_4	/AltR1/rCrUrA rCrGrU rGrArA rCrUrU rUrArU rGrGrU rGrUrG rUrUrU rUrArG rArGrC rUrArU rGrCrU /AltR2/	310066536	11744.3	11744	1	2	23	0	0	359300	53
20	2000127464	13173887	3121893	223996238	A03	RFC4_4	/AltR1/rGrCrG rGrArA rUrUrU rUrGrA rArCrA rUrCrU rArGrG rUrUrU rUrArG rArGrC rUrArU rGrCrU /AltR2/	310066537	11789.9	11790	1	2	24	0	0	365600	54
20	2000127464	13173887	3121893	223996239	A04	RFC5_4	/AltR1/rCrUrU rCrUrU rCrCrA rCrGrA rCrArU rGrUrU rCrCrG rUrUrU rUrArG rArGrC rUrArU rGrCrU /AltR2/	310066538	11599	11599	1	2	23	0	0	341900	53
20	2000127464	13173887	3121893	223996240	A05	RFWD3_4	/AltR1/rUrUrG rArArU rGrCrA rArCrG rArArG rArUrG rCrUrG rUrUrU rUrArG rArGrC rUrArU rGrCrU /AltR2/	310439372	11812.7	11813	1	2	24	0	0	364300	58
20	2000127464	13173887	3121893	223996241	A06	RHNO1_4	/AltR1/rCrArC rUrGrG rArArC rUrArA rGrGrG rUrCrU rUrCrG rUrUrU rUrArG rArGrC rUrArU rGrCrU /AltR2/	310439375	11765.1	11765	1	2	24	0	0	355800	58
20	2000127464	13173887	3121893	223996242	A07	RIF1_4	/AltR1/rGrArA rCrArA rGrCrC rCrCrA rArUrU rCrArA rArUrG rUrUrU rUrArG rArGrC rUrArU rGrCrU /AltR2/	310066541	11739.2	11739	1	2	23	0	0	362600	57
20	2000127464	13173887	3121893	223996243	A08	RMI1_4	/AltR1/rArGrG rCrUrG rArCrU rUrArC rArUrC rArArC rCrArG rUrUrU rUrArG rArGrC rUrArU rGrCrU /AltR2/	310066542	11732.2	11732	1	2	24	0	0	359500	60
20	2000127464	13173887	3121893	223996244	A09	RMI2_4	/AltR1/rUrCrC rGrCrC rArGrC rArCrC rUrUrG rArGrU rGrGrG rUrUrU rUrArG rArGrC rUrArU rGrCrU /AltR2/	310439376	11756	11756	1	2	24	0	0	345100	63
20	2000127464	13173887	3121893	223996245	A10	RNASEH2A_4	/AltR1/rArUrG rGrArG rGrArC rArCrG rGrArC rUrUrU rGrUrG rUrUrU rUrArG rArGrC rUrArU rGrCrU /AltR2/	310439378	11845.7	11845	1	2	24	0	0	364200	60
20	2000127464	13173887	3121893	223996246	A11	RNF111_4	/AltR1/rArCrU rArCrU rArGrA rArCrU rArGrG rUrArG rCrArG rUrUrU rUrArG rArGrC rUrArU rGrCrU /AltR2/	310066545	11796.8	11796	1	2	24	0	0	371200	60
20	2000127464	13173887	3121893	223996247	B01	RNF138_4	/AltR1/rArGrA rUrCrU rCrUrC rArArG rArUrU rCrArG rUrArG rUrUrU rUrArG rArGrC rUrArU rGrCrU /AltR2/	310066546	11734.1	11734	1	2	24	0	0	368900	54
20	2000127464	13173887	3121893	223996248	B02	RNF168_4	/AltR1/rCrArC rUrGrG rCrArC rUrCrG rGrArC rArGrC rGrArG rUrUrU rUrArG rArGrC rUrArU rGrCrU /AltR2/	310066547	11802.7	11802	1	2	23	0	0	350200	64
20	2000127464	13173887	3121893	223996249	B03	RNF169_4	/AltR1/rGrGrC rUrUrC rUrGrG rArCrC rUrUrC rGrCrU rGrUrG rUrUrU rUrArG rArGrC rUrArU rGrCrU /AltR2/	310066548	11711	11711	1	2	23	0	0	340000	60
20	2000127464	13173887	3121893	223996250	B04	RNF20_4	/AltR1/rGrCrU rGrArA rCrUrC rUrUrU rCrCrU rCrGrC rArCrG rUrUrU rUrArG rArGrC rUrArU rGrCrU /AltR2/	310066549	11638	11638	1	2	23	0	0	339200	57
20	2000127464	13173887	3121893	223996251	B05	RNF4_4	/AltR1/rUrGrA rCrGrA rUrGrA rGrGrA rGrUrU rGrUrC rCrArG rUrUrU rUrArG rArGrC rUrArU rGrCrU /AltR2/	310439380	11845.2	11845	1	2	24	0	0	365500	59
20	2000127464	13173887	3121893	223996252	B06	RNF40_4	/AltR1/rArGrA rGrCrG rGrCrU rGrGrA rArCrA rArCrG rGrCrG rUrUrU rUrArG rArGrC rUrArU rGrCrU /AltR2/	310066551	11905.9	11905	1	2	23	0	0	359500	66
20	2000127464	13173887	3121893	223996253	B07	RNF8_4	/AltR1/rUrGrA rGrGrG rCrCrA rArUrG rGrArC rArArU rUrArG rUrUrU rUrArG rArGrC rUrArU rGrCrU /AltR2/	310439382	11852.1	11852	1	2	23	0	0	368300	60
20	2000127464	13173887	3121893	223996254	B08	RPA1_4	/AltR1/rArCrA rGrUrU rGrArA rCrCrC rUrCrU rCrGrU rGrGrG rUrUrU rUrArG rArGrC rUrArU rGrCrU /AltR2/	310066553	11741.3	11741	1	2	23	0	0	352000	60
20	2000127464	13173887	3121893	223996255	B09	RPA2_4	/AltR1/rUrUrU rUrCrG rGrCrU rUrGrA rGrArA rGrGrU rGrCrG rUrUrU rUrArG rArGrC rUrArU rGrCrU /AltR2/	310439384	11799.9	11799	1	2	24	0	0	356300	56
20	2000127464	13173887	3121893	223996256	B10	RPA3_4	/AltR1/rArGrA rArUrA rArArC rArUrU rUrUrU rCrCrG rGrUrG rUrUrU rUrArG rArGrC rUrArU rGrCrU /AltR2/	310066555	11735.3	11735	1	2	23	0	0	369200	50
20	2000127464	13173887	3121893	223996257	B11	RPA4_4	/AltR1/rArCrA rUrArU rArCrU rCrCrG rArCrU rGrArC rArArG rUrUrU rUrArG rArGrC rUrArU rGrCrU /AltR2/	310066556	11716.2	11716	1	2	23	0	0	363600	58
20	2000127464	13173887	3121893	223996258	C01	RPAIN_4	/AltR1/rGrCrU rGrArU rArGrA rCrArU rGrGrC rUrGrU rGrCrG rUrUrU rUrArG rArGrC rUrArU rGrCrU /AltR2/	310066557	11821.7	11821	1	2	24	0	0	355900	62
20	2000127464	13173887	3121893	223996259	C02	RPS27A_4	/AltR1/rArUrU rUrUrC rGrUrG rArArA rArCrC rCrUrU rArCrG rUrUrU rUrArG rArGrC rUrArU rGrCrU /AltR2/	310439387	11671.6	11671	1	2	23	0	0	359300	51
20	2000127464	13173887	3121893	223996260	C03	RPS3_4	/AltR1/rCrArC rCrArC rArArC rCrUrC rGrCrA rGrCrC rUrUrG rUrUrU rUrArG rArGrC rUrArU rGrCrU /AltR2/	310066559	11643.7	11643	1	2	23	0	0	338900	61
20	2000127464	13173887	3121893	223996261	C04	RRM2B_4	/AltR1/rUrGrA rCrUrU rUrArU rUrUrC rArCrU rUrUrC rGrUrG rUrUrU rUrArG rArGrC rUrArU rGrCrU /AltR2/	310439388	11603.3	11603	1	2	23	0	0	352800	47
20	2000127464	13173887	3121893	223996262	C05	RTEL1_4	/AltR1/rArGrG rArUrG rArCrA rArGrG rCrCrC rGrArU rCrCrG rUrUrU rUrArG rArGrC rUrArU rGrCrU /AltR2/	310066561	11827	11826	1	2	23	0	0	359600	63
20	2000127464	13173887	3121893	223996263	C06	RUVBL1_4	/AltR1/rGrUrU rUrUrG rCrCrA rUrArU rCrCrU rCrCrC rArUrG rUrUrU rUrArG rArGrC rUrArU rGrCrU /AltR2/	310439390	11599.9	11600	1	2	23	0	0	345700	53
20	2000127464	13173887	3121893	223996264	C07	RUVBL2_4	/AltR1/rArUrG rGrArG rArCrC rArUrC rUrArC rGrArC rCrUrG rUrUrU rUrArG rArGrC rUrArU rGrCrU /AltR2/	310439392	11748.2	11748	1	2	24	0	0	358400	61
20	2000127464	13173887	3121893	223996265	C08	SENP6_4	/AltR1/rUrGrG rGrCrU rGrCrU rGrUrU rUrUrU rArCrU rArCrG rUrUrU rUrArG rArGrC rUrArU rGrCrU /AltR2/	310439394	11697	11697	1	2	24	0	0	348500	55
20	2000127464	13173887	3121893	223996266	C09	SENP7_4	/AltR1/rGrGrU rGrArU rGrArC rUrUrG rGrArA rGrUrA rArCrG rUrUrU rUrArG rArGrC rUrArU rGrCrU /AltR2/	310066565	11869.4	11869	1	2	23	0	0	369500	58
20	2000127464	13173887	3121893	223996267	C10	SETD2_4	/AltR1/rGrUrU rGrArU rUrCrU rGrCrU rArUrC rArCrU rGrCrG rUrUrU rUrArG rArGrC rUrArU rGrCrU /AltR2/	310439396	11680.3	11680	1	2	23	0	0	349500	54
20	2000127464	13173887	3121893	223996268	C11	SETMAR_4	/AltR1/rArGrG rCrUrG rGrGrG rArCrU rUrCrG rUrArC rCrUrG rUrUrU rUrArG rArGrC rUrArU rGrCrU /AltR2/	310439399	11797.2	11797	1	2	24	0	0	352000	63
20	2000127464	13173887	3121893	223996269	D01	SETX_4	/AltR1/rArUrG rCrCrA rCrUrG rUrUrU rGrArC rArUrC rArCrG rUrUrU rUrArG rArGrC rUrArU rGrCrU /AltR2/	310439400	11686.1	11686	1	2	23	0	0	353300	56
20	2000127464	13173887	3121893	223996270	D02	SFPQ_4	/AltR1/rCrGrC rCrArC rUrCrC rArCrC rArArC rCrUrC rGrGrG rUrUrU rUrArG rArGrC rUrArU rGrCrU /AltR2/	310066569	11658.4	11658	1	2	23	0	0	334900	64
20	2000127464	13173887	3121893	223996271	D03	SFR1_4	/AltR1/rCrCrA rArGrA rUrUrU rCrArC rUrUrU rCrArA rGrArG rUrUrU rUrArG rArGrC rUrArU rGrCrU /AltR2/	310066570	11694.5	11694	1	2	23	0	0	362000	51
20	2000127464	13173887	3121893	223996272	D04	SHLD1_4	/AltR1/rGrGrA rUrCrC rArCrA rUrCrA rGrArA rGrArA rUrArG rUrUrU rUrArG rArGrC rUrArU rGrCrU /AltR2/	310066571	11819	11819	1	2	24	0	0	374200	58
20	2000127464	13173887	3121893	223996273	D05	SHLD2_4	/AltR1/rGrUrA rCrUrG rUrCrU rCrGrC rCrArA rUrCrC rArUrG rUrUrU rUrArG rArGrC rUrArU rGrCrU /AltR2/	310439402	11662.3	11662	1	2	24	0	0	348200	57
20	2000127464	13173887	3121893	223996274	D06	SHLD3_4	/AltR1/rUrGrU rGrUrG rGrGrA rUrCrA rCrUrC rUrCrA rCrArG rUrUrU rUrArG rArGrC rUrArU rGrCrU /AltR2/	310439404	11742.2	11742	1	2	24	0	0	353800	60
20	2000127464	13173887	3121893	223996275	D07	SHPRH_4	/AltR1/rArGrA rGrGrU rArUrC rUrGrA rArCrC rUrGrG rGrCrG rUrUrU rUrArG rArGrC rUrArU rGrCrU /AltR2/	310439406	11844.5	11844	1	2	24	0	0	361500	63
20	2000127464	13173887	3121893	223996276	D08	SIRT1_4	/AltR1/rGrArU rCrUrG rGrGrA rArGrU rCrUrA rCrArG rCrArG rUrUrU rUrArG rArGrC rUrArU rGrCrU /AltR2/	310066575	11828.2	11828	1	2	24	0	0	364300	61
20	2000127464	13173887	3121893	223996277	D09	SLF1_4	/AltR1/rUrUrG rCrArU rUrUrG rArGrG rUrGrA rArUrA rArCrG rUrUrU rUrArG rArGrC rUrArU rGrCrU /AltR2/	310439408	11790.7	11791	1	2	24	0	0	367500	53
20	2000127464	13173887	3121893	223996278	D10	SLF2_4	/AltR1/rGrArA rGrUrA rGrArU rUrGrU rCrUrA rUrCrA rCrUrG rUrUrU rUrArG rArGrC rUrArU rGrCrU /AltR2/	310066577	11750.9	11751	1	2	23	0	0	367600	53
20	2000127464	13173887	3121893	223996279	D11	SLX1A_4	/AltR1/rUrCrA rCrUrG rUrCrA rArCrA rCrUrG rCrUrC rGrUrG rUrUrU rUrArG rArGrC rUrArU rGrCrU /AltR2/	310439411	11662.3	11662	1	2	23	0	0	344800	58
20	2000127464	13173887	3121893	223996280	E01	SLX1B_4	/AltR1/rGrUrC rGrGrG rUrCrC rArGrC rArGrC rArCrA rArUrG rUrUrU rUrArG rArGrC rUrArU rGrCrU /AltR2/	310439412	11803.2	11803	1	2	23	0	0	355400	62
20	2000127464	13173887	3121893	223996281	E02	SLX4_4	/AltR1/rUrUrC rArGrA rArGrA rGrUrG rCrUrC rCrCrU rCrGrG rUrUrU rUrArG rArGrC rUrArU rGrCrU /AltR2/	310439414	11740.9	11741	1	2	24	0	0	351500	60
20	2000127464	13173887	3121893	223996282	E03	SMARCA1_4	/AltR1/rCrGrU rCrCrC rArArU rUrUrC rArUrG rUrUrC rArGrG rUrUrU rUrArG rArGrC rUrArU rGrCrU /AltR2/	310066581	11663	11663	1	2	23	0	0	352200	52
20	2000127464	13173887	3121893	223996283	E04	SMARCA2_4	/AltR1/rCrUrG rUrUrG rUrArG rUrUrA rArCrA rArGrG rGrCrG rUrUrU rUrArG rArGrC rUrArU rGrCrU /AltR2/	310439416	11806.3	11806	1	2	24	0	0	363200	55
20	2000127464	13173887	3121893	223996284	E05	SMARCA4_4	/AltR1/rUrUrG rUrCrC rUrGrA rGrGrG rUrArC rCrCrU rCrCrG rUrUrU rUrArG rArGrC rUrArU rGrCrU /AltR2/	310439418	11694.4	11694	1	2	23	0	0	343800	60
20	2000127464	13173887	3121893	223996285	E06	SMARCA5_4	/AltR1/rGrCrA rGrUrU rGrUrU rUrGrU rArUrC rArArA rCrCrG rUrUrU rUrArG rArGrC rUrArU rGrCrU /AltR2/	310066584	11727.6	11727	1	2	24	0	0	360400	52
20	2000127464	13173887	3121893	223996286	E07	SMARCAD1_4	/AltR1/rArCrC rGrUrU rUrUrC rGrCrU rUrUrG rArGrA rArArG rUrUrU rUrArG rArGrC rUrArU rGrCrU /AltR2/	310066585	11727.3	11727	1	2	24	0	0	359900	52
20	2000127464	13173887	3121893	223996287	E08	SMARCAL1_4	/AltR1/rArCrU rGrGrC rUrUrA rCrArA rGrArC rUrCrC rCrUrG rUrUrU rUrArG rArGrC rUrArU rGrCrU /AltR2/	310066586	11685.1	11685	1	2	24	0	0	348800	61
20	2000127464	13173887	3121893	223996288	E09	SMARCB1_4	/AltR1/rGrArG rArArC rCrUrC rGrGrA rArCrA rUrArC rGrGrG rUrUrU rUrArG rArGrC rUrArU rGrCrU /AltR2/	310066587	11850.2	11850	1	2	23	0	0	364500	62
20	2000127464	13173887	3121893	223996289	E10	SMARCC1_4	/AltR1/rGrArC rGrGrU rGrUrC rCrCrA rGrCrU rGrGrA rUrUrG rUrUrU rUrArG rArGrC rUrArU rGrCrU /AltR2/	310066588	11797	11797	1	2	23	0	0	352500	61
20	2000127464	13173887	3121893	223996290	E11	SMARCC2_4	/AltR1/rGrArU rGrCrC rUrCrA rArUrU rUrCrA rCrUrC rGrCrG rUrUrU rUrArG rArGrC rUrArU rGrCrU /AltR2/	310439420	11661.5	11662	1	2	23	0	0	346600	55
20	2000127464	13173887	3121893	223996291	F01	SMARCD1_4	/AltR1/rCrGrC rCrGrC rUrUrG rGrArG rCrCrA rCrArG rArCrG rUrUrU rUrArG rArGrC rUrArU rGrCrU /AltR2/	310066590	11778.2	11778	1	2	23	0	0	344600	63
20	2000127464	13173887	3121893	223996292	F02	SMARCD2_4	/AltR1/rArCrA rArGrC rArGrG rCrGrU rUrUrU rCrGrG rArArG rUrUrU rUrArG rArGrC rUrArU rGrCrU /AltR2/	310066591	11828	11828	1	2	24	0	0	364000	57
20	2000127464	13173887	3121893	223996293	F03	SMARCD3_4	/AltR1/rCrCrA rUrGrU rArArG rCrCrU rGrGrG rArCrU rCrGrG rUrUrU rUrArG rArGrC rUrArU rGrCrU /AltR2/	310066592	11780.2	11780	1	2	24	0	0	350800	62
20	2000127464	13173887	3121893	223996294	F04	SMARCE1_4	/AltR1/rGrCrG rGrUrG rGrUrU rUrCrU rCrUrG rGrArA rArCrG rUrUrU rUrArG rArGrC rUrArU rGrCrU /AltR2/	310066593	11797.6	11798	1	2	24	0	0	353400	58
20	2000127464	13173887	3121893	223996295	F05	SMC1A_4	/AltR1/rCrCrU rCrArC rUrGrU rArCrU rCrArU rGrUrA rGrUrG rUrUrU rUrArG rArGrC rUrArU rGrCrU /AltR2/	310439423	11663.2	11663	1	2	24	0	0	351200	56
20	2000127464	13173887	3121893	223996296	F06	SMC3_4	/AltR1/rGrUrU rUrCrA rCrUrU rCrGrA rArGrA rGrUrU rArUrG rUrUrU rUrArG rArGrC rUrArU rGrCrU /AltR2/	310439424	11728.4	11728	1	2	23	0	0	364900	50
20	2000127464	13173887	3121893	223996297	F07	SMC5_4	/AltR1/rArArU rCrArC rCrCrG rUrGrA rGrArU rUrGrA rUrGrG rUrUrU rUrArG rArGrC rUrArU rGrCrU /AltR2/	310439426	11788.7	11789	1	2	24	0	0	364600	57
20	2000127464	13173887	3121893	223996298	F08	SMC6_4	/AltR1/rArUrG rCrUrU rGrGrA rCrCrU rUrUrU rArArG rUrUrG rUrUrU rUrArG rArGrC rUrArU rGrCrU /AltR2/	310439428	11705	11705	1	2	23	0	0	358700	52
20	2000127464	13173887	3121893	223996299	F09	SMG1_4	/AltR1/rUrGrA rArGrG rUrUrG rCrArG rUrCrC rArUrA rArGrG rUrUrU rUrArG rArGrC rUrArU rGrCrU /AltR2/	310439430	11829.3	11829	1	2	23	0	0	366600	58
20	2000127464	13173887	3121893	223996300	F10	SMUG1_4	/AltR1/rGrGrA rUrUrG rUrArG rArUrG rArUrG rCrCrC rArCrG rUrUrU rUrArG rArGrC rUrArU rGrCrU /AltR2/	310066599	11805.7	11805	1	2	24	0	0	362000	58
20	2000127464	13173887	3121893	223996301	F11	SPATA22_4	/AltR1/rArUrA rUrCrU rGrGrC rUrGrC rArCrA rArUrG rArGrG rUrUrU rUrArG rArGrC rUrArU rGrCrU /AltR2/	310439432	11789.2	11789	1	2	24	0	0	361600	60
20	2000127464	13173887	3121893	223996302	G01	SPIDR_4	/AltR1/rCrCrC rCrArA rUrArA rCrUrG rCrUrC rArCrA rCrArG rUrUrU rUrArG rArGrC rUrArU rGrCrU /AltR2/	310066601	11650.9	11651	1	2	23	0	0	348000	60
20	2000127464	13173887	3121893	223996303	G02	SPO11_4	/AltR1/rUrArC rArCrU rGrArC rArGrU rCrArA rCrUrC rUrUrG rUrUrU rUrArG rArGrC rUrArU rGrCrU /AltR2/	310439434	11670	11670	1	2	24	0	0	354500	57
20	2000127464	13173887	3121893	223996304	G03	SPRTN_4	/AltR1/rUrCrA rArArA rGrGrG rGrUrU rCrGrC rUrGrA rGrArG rUrUrU rUrArG rArGrC rUrArU rGrCrU /AltR2/	310450460	11869.6	11868	1	2	23	0	0	365400	60
20	2000127464	13173887	3121893	223996305	G04	SSRP1_4	/AltR1/rUrCrG rCrCrU rUrGrA rGrCrU rArArU rGrGrA rGrArG rUrUrU rUrArG rArGrC rUrArU rGrCrU /AltR2/	310450463	11806.6	11805	1	2	24	0	0	359400	60
20	2000127464	13173887	3121893	223996306	G05	STN1_4	/AltR1/rGrArU rGrUrC rUrUrG rGrGrA rArCrU rGrUrC rArUrG rUrUrU rUrArG rArGrC rUrArU rGrCrU /AltR2/	310450464	11784.3	11783	1	2	23	0	0	359400	57
20	2000127464	13173887	3121893	223996307	G06	STUB1_4	/AltR1/rUrGrG rCrCrG rUrGrU rArUrU rArCrA rCrCrA rArCrG rUrUrU rUrArG rArGrC rUrArU rGrCrU /AltR2/	310450467	11726.3	11725	1	2	23	0	0	354400	58
20	2000127464	13173887	3121893	223996308	G07	SUMO1_4	/AltR1/rUrCrA rCrUrC rArGrG rUrUrU rCrUrC rUrUrU rGrArG rUrUrU rUrArG rArGrC rUrArU rGrCrU /AltR2/	310450468	11642.7	11641	1	2	23	0	0	350500	52
20	2000127464	13173887	3121893	223996309	G08	SUPT16H_4	/AltR1/rUrArC rArArC rArArU rGrGrC rArUrC rArArC rGrUrG rUrUrU rUrArG rArGrC rUrArU rGrCrU /AltR2/	310450471	11757.4	11756	1	2	23	0	0	363200	57
20	2000127464	13173887	3121893	223996310	G09	SWI5_4	/AltR1/rCrUrG rUrGrA rGrGrA rCrGrG rGrGrU rArCrU rGrUrG rUrUrU rUrArG rArGrC rUrArU rGrCrU /AltR2/	310450472	11878.2	11877	1	2	24	0	0	358200	63
20	2000127464	13173887	3121893	223996311	G10	SWSAP1_4	/AltR1/rCrCrA rCrCrA rUrGrA rGrCrC rCrArC rArArU rCrCrG rUrUrU rUrArG rArGrC rUrArU rGrCrU /AltR2/	310066610	11666.4	11666	1	2	24	0	0	344600	61
20	2000127464	13173887	3121893	223996312	G11	SYCP1_4	/AltR1/rCrUrU rUrUrC rUrGrC rArGrA rUrCrU rArGrC rArCrG rUrUrU rUrArG rArGrC rUrArU rGrCrU /AltR2/	310450475	11665	11663	1	2	23	0	0	349400	54
20	2000127464	13173887	3121893	223996313	H01	TAOK1_4	/AltR1/rCrArU rUrCrA rUrUrA rGrArC rUrGrU rArGrU rGrUrG rUrUrU rUrArG rArGrC rUrArU rGrCrU /AltR2/	310450476	11729.1	11728	1	2	23	0	0	364600	51
20	2000127464	13173887	3121893	223996314	H02	TAOK3_4	/AltR1/rUrCrA rGrCrU rArGrU rUrUrU rArCrC rUrGrA rCrCrG rUrUrU rUrArG rArGrC rUrArU rGrCrU /AltR2/	310450479	11664.1	11663	1	2	23	0	0	351500	55
20	2000127464	13173887	3121893	223996315	H03	TCEA1_4	/AltR1/rGrUrC rArUrU rCrUrA rGrCrA rArArU rArArG rUrCrG rUrUrU rUrArG rArGrC rUrArU rGrCrU /AltR2/	310450480	11735	11734	1	2	23	0	0	367000	52
20	2000127464	13173887	3121893	223996316	H04	TDG_4	/AltR1/rUrCrU rGrUrG rUrCrU rGrGrA rArUrC rUrUrA rUrGrG rUrUrU rUrArG rArGrC rUrArU rGrCrU /AltR2/	310450483	11722.8	11721	1	2	24	0	0	355700	55
20	2000127464	13173887	3121893	223996317	H05	TDP1_4	/AltR1/rArCrA rCrCrA rGrCrC rGrArG rGrUrC rCrUrC rCrUrG rUrUrU rUrArG rArGrC rUrArU rGrCrU /AltR2/	310066616	11699.2	11699	1	2	23	0	0	343700	64
20	2000127464	13173887	3121893	223996318	H06	TDP2_4	/AltR1/rArUrC rUrArA rUrCrC rArUrC rArArU rArUrU rCrCrG rUrUrU rUrArG rArGrC rUrArU rGrCrU /AltR2/	310450484	11616	11615	1	2	23	0	0	361500	51
20	2000127464	13173887	3121893	223996319	H07	TEN1_4	/AltR1/rUrGrG rArCrU rGrArA rUrCrA rUrGrU rCrArU rArGrG rUrUrU rUrArG rArGrC rUrArU rGrCrU /AltR2/	310450487	11792.1	11790	1	2	23	0	0	366000	58
20	2000127464	13173887	3121893	223996320	H08	TENT4A_4	/AltR1/rGrCrA rGrArU rCrUrG rGrGrA rGrArC rCrUrC rGrCrG rUrUrU rUrArG rArGrC rUrArU rGrCrU /AltR2/	310066619	11819.1	11819	1	2	24	0	0	352300	64
20	2000127464	13173887	3121893	223996321	H09	TERF2_4	/AltR1/rArCrG rGrUrG rUrGrC rUrCrC rUrUrC rCrCrC rArArG rUrUrU rUrArG rArGrC rUrArU rGrCrU /AltR2/	310066620	11677.5	11677	1	2	23	0	0	342500	60
20	2000127464	13173887	3121893	223996322	H10	TERF2IP_4	/AltR1/rCrGrG rCrUrC rGrGrA rArGrC rArArA rGrCrC rCrGrG rUrUrU rUrArG rArGrC rUrArU rGrCrU /AltR2/	310066621	11841.8	11841	1	2	24	0	0	349600	64
20	2000127464	13173887	3121893	223996323	H11	TEX12_4	/AltR1/rUrUrC rUrArU rUrArU rCrArG rGrCrU rUrUrA rCrArG rUrUrU rUrArG rArGrC rUrArU rGrCrU /AltR2/	310450488	11650.4	11649	1	2	23	0	0	360600	50
9	2000127464	13173897	3121893	223995257	A01	HMGN1_1	/AltR1/rArGrA rCrUrU rArCrC rUrGrC rGrGrA rArArA rCrGrG rUrUrU rUrArG rArGrC rUrArU rGrCrU /AltR2/	310439351	11811.2	11811	1	2	24	0	0	361600	61
9	2000127464	13173897	3121893	223995258	A02	HSF1_1	/AltR1/rCrArG rCrUrU rCrCrA rCrGrU rGrUrU rCrGrA rCrCrG rUrUrU rUrArG rArGrC rUrArU rGrCrU /AltR2/	310439352	11677	11677	1	2	23	0	0	343100	56
9	2000127464	13173897	3121893	223995259	A03	HUS1_1	/AltR1/rUrCrG rGrGrC rCrArA rGrArU rCrGrU rGrGrA rCrGrG rUrUrU rUrArG rArGrC rUrArU rGrCrU /AltR2/	310439354	11859.8	11859	1	2	24	0	0	356000	63
9	2000127464	13173897	3121893	223995260	A04	HUS1B_1	/AltR1/rArArG rUrUrU rCrGrC rGrCrC rArArG rArUrC rArCrG rUrUrU rUrArG rArGrC rUrArU rGrCrU /AltR2/	310439356	11748.1	11748	1	2	23	0	0	358000	56
9	2000127464	13173897	3121893	223995261	A05	HUWE1_1	/AltR1/rUrUrC rCrArU rCrGrA rArGrC rGrGrU rCrCrA rArCrG rUrUrU rUrArG rArGrC rUrArU rGrCrU /AltR2/	310439358	11724.6	11724	1	2	24	0	0	351700	58
9	2000127464	13173897	3121893	223995262	A06	IGHMBP2_1	/AltR1/rUrUrG rUrCrC rArCrG rGrCrG rArUrG rUrUrG rGrArG rUrUrU rUrArG rArGrC rUrArU rGrCrU /AltR2/	310439360	11798.4	11798	1	2	24	0	0	355200	58
9	2000127464	13173897	3121893	223995263	A07	INIP_1	/AltR1/rCrCrG rGrArA rGrUrC rCrUrU rArUrU rArArG rArGrG rUrUrU rUrArG rArGrC rUrArU rGrCrU /AltR2/	310439363	11789	11789	1	2	24	0	0	365200	56
9	2000127464	13173897	3121893	223995264	A08	INO80_1	/AltR1/rGrCrA rGrArA rArArU rGrGrU rCrCrA rArCrC rGrGrG rUrUrU rUrArG rArGrC rUrArU rGrCrU /AltR2/	310439364	11849.9	11850	1	2	24	0	0	362100	62
9	2000127464	13173897	3121893	223995265	A09	INO80B_1	/AltR1/rUrCrU rCrCrA rCrUrU rCrGrG rGrArC rCrUrA rUrCrG rUrUrU rUrArG rArGrC rUrArU rGrCrU /AltR2/	310439366	11638.1	11638	1	2	24	0	0	342800	58
9	2000127464	13173897	3121893	223995266	A10	INO80C_1	/AltR1/rGrUrG rCrCrC rUrCrU rGrArG rUrUrU rArGrC rArCrG rUrUrU rUrArG rArGrC rUrArU rGrCrU /AltR2/	310439368	11718.4	11718	1	2	24	0	0	348800	58
9	2000127464	13173897	3121893	223995267	A11	INO80D_1	/AltR1/rGrGrA rCrArU rUrCrC rArUrC rCrArG rUrCrC rGrUrG rUrUrU rUrArG rArGrC rUrArU rGrCrU /AltR2/	310439370	11700.9	11701	1	2	23	0	0	351400	57
9	2000127464	13173897	3121893	223995268	B01	INO80E_1	/AltR1/rArCrU rUrCrU rGrCrA rGrUrA rCrGrA rGrArA rCrGrG rUrUrU rUrArG rArGrC rUrArU rGrCrU /AltR2/	310067282	11787.7	11788	1	2	24	0	0	360900	59
9	2000127464	13173897	3121893	223995269	B02	INTS3_1	/AltR1/rGrCrC rUrCrA rUrCrG rUrGrG rArCrC rArCrC rArUrG rUrUrU rUrArG rArGrC rUrArU rGrCrU /AltR2/	310067283	11699.4	11700	1	2	24	0	0	345700	61
9	2000127464	13173897	3121893	223995270	B03	ISG15_1	/AltR1/rCrGrU rCrUrG rGrCrU rGrUrC rCrArC rCrCrG rArGrG rUrUrU rUrArG rArGrC rUrArU rGrCrU /AltR2/	310067284	11731.5	11732	1	2	23	0	0	340000	63
9	2000127464	13173897	3121893	223995271	B04	ISY1_1	/AltR1/rGrGrC rCrUrU rArGrC rArArG rArUrU rUrCrG rCrCrG rUrUrU rUrArG rArGrC rUrArU rGrCrU /AltR2/	310067285	11740.7	11741	1	2	24	0	0	351500	57
9	2000127464	13173897	3121893	223995272	B05	JMY_1	/AltR1/rArArC rArUrC rUrGrA rArGrC rCrGrA rCrGrA rUrGrG rUrUrU rUrArG rArGrC rUrArU rGrCrU /AltR2/	310067286	11810.2	11811	1	2	24	0	0	362600	61
9	2000127464	13173897	3121893	223995273	B06	KAT5_1	/AltR1/rGrCrC rArCrG rArCrG rArCrA rUrCrG rUrCrA rCrCrG rUrUrU rUrArG rArGrC rUrArU rGrCrU /AltR2/	310067287	11721.7	11722	1	2	24	0	0	347500	61
9	2000127464	13173897	3121893	223995274	B07	KDM1A_1	/AltR1/rCrGrU rCrArU rGrGrU rCrUrU rArUrC rArArC rUrUrG rUrUrU rUrArG rArGrC rUrArU rGrCrU /AltR2/	310067288	11663.5	11664	1	2	23	0	0	353500	52
9	2000127464	13173897	3121893	223995275	B08	KDM2A_1	/AltR1/rUrArC rUrGrU rCrUrA rArUrG rArGrU rGrUrU rCrGrG rUrUrU rUrArG rArGrC rUrArU rGrCrU /AltR2/	310067289	11743.4	11744	1	2	24	0	0	360800	54
9	2000127464	13173897	3121893	223995276	B09	KDM4D_1	/AltR1/rCrUrC rUrGrU rArUrG rCrCrA rArGrC rArArA rCrGrG rUrUrU rUrArG rArGrC rUrArU rGrCrU /AltR2/	310067290	11747.7	11748	1	2	24	0	0	353600	59
9	2000127464	13173897	3121893	223995277	B10	KEAP1_1	/AltR1/rCrArC rGrGrA rCrArA rCrGrC rUrGrU rCrGrA rUrCrG rUrUrU rUrArG rArGrC rUrArU rGrCrU /AltR2/	310067291	11762.9	11763	1	2	23	0	0	351000	59
9	2000127464	13173897	3121893	223995278	B11	KIF22_1	/AltR1/rArCrA rGrCrC rArCrC rCrUrU rArCrG rCrGrA rGrCrG rUrUrU rUrArG rArGrC rUrArU rGrCrU /AltR2/	310067292	11721.8	11722	1	2	23	0	0	346200	63
9	2000127464	13173897	3121893	223995279	C01	KIN_1	/AltR1/rCrCrG rArGrU rGrCrA rCrUrG rArArG rArCrG rArUrG rUrUrU rUrArG rArGrC rUrArU rGrCrU /AltR2/	310067293	11826.7	11827	1	2	24	0	0	359500	61
9	2000127464	13173897	3121893	223995280	C02	KLHL15_1	/AltR1/rArArC rUrUrC rGrUrA rArCrG rGrArG rCrUrG rUrCrG rUrUrU rUrArG rArGrC rUrArU rGrCrU /AltR2/	310067294	11764.4	11765	1	2	24	0	0	357800	57
9	2000127464	13173897	3121893	223995281	C03	L3MBTL2_1	/AltR1/rGrUrG rUrGrG rUrArU rCrGrU rGrGrG rUrArC rArArG rUrUrU rUrArG rArGrC rUrArU rGrCrU /AltR2/	310067295	11861.4	11862	1	2	23	0	0	367100	58
9	2000127464	13173897	3121893	223995282	C04	LIG1_1	/AltR1/rGrCrU rCrCrC rGrArA rArCrG rGrArC rCrArU rUrCrG rUrUrU rUrArG rArGrC rUrArU rGrCrU /AltR2/	310067296	11722.9	11723	1	2	23	0	0	348200	60
9	2000127464	13173897	3121893	223995283	C05	LIG3_1	/AltR1/rUrUrU rUrCrG rGrCrU rGrArG rUrGrC rArCrG rGrArG rUrUrU rUrArG rArGrC rUrArU rGrCrU /AltR2/	310067297	11797.8	11798	1	2	23	0	0	354000	58
9	2000127464	13173897	3121893	223995284	C06	LIG4_1	/AltR1/rGrCrU rUrArU rArCrG rGrArU rGrArU rCrArU rArArG rUrUrU rUrArG rArGrC rUrArU rGrCrU /AltR2/	310067298	11774.3	11774	1	2	24	0	0	370700	54
9	2000127464	13173897	3121893	223995285	C07	MAD2L2_1	/AltR1/rArCrG rCrArA rGrArA rGrUrA rCrArA rCrGrU rGrCrG rUrUrU rUrArG rArGrC rUrArU rGrCrU /AltR2/	310067299	11834	11834	1	2	24	0	0	366100	60
9	2000127464	13173897	3121893	223995286	C08	MARF1_1	/AltR1/rArCrC rArArA rArCrG rCrArU rUrGrG rCrGrA rArGrG rUrUrU rUrArG rArGrC rUrArU rGrCrU /AltR2/	310067300	11833.7	11834	1	2	24	0	0	363700	61
9	2000127464	13173897	3121893	223995287	C09	MBD4_1	/AltR1/rUrGrG rGrArC rUrArG rGrCrG rCrUrC rArCrU rArGrG rUrUrU rUrArG rArGrC rUrArU rGrCrU /AltR2/	310067301	11819.7	11820	1	2	23	0	0	354000	65
9	2000127464	13173897	3121893	223995288	C10	MC1R_1	/AltR1/rCrArU rCrGrC rCrUrA rCrUrA rCrGrA rCrCrA rCrGrG rUrUrU rUrArG rArGrC rUrArU rGrCrU /AltR2/	310067302	11682.5	11683	1	2	23	0	0	345600	61
9	2000127464	13173897	3121893	223995289	C11	MCM2_1	/AltR1/rCrArA rCrArA rGrUrG rCrArA rUrUrU rCrGrU rCrCrG rUrUrU rUrArG rArGrC rUrArU rGrCrU /AltR2/	310067303	11708.3	11709	1	2	23	0	0	355600	53
9	2000127464	13173897	3121893	223995290	D01	MCM3_1	/AltR1/rCrGrC rCrArC rCrArA rArGrG rUrUrA rCrCrU rCrGrG rUrUrU rUrArG rArGrC rUrArU rGrCrU /AltR2/	310067304	11722.7	11723	1	2	24	0	0	347900	60
9	2000127464	13173897	3121893	223995291	D02	MCM4_1	/AltR1/rCrGrA rGrGrA rUrUrC rCrArC rCrUrC rCrArC rGrGrG rUrUrU rUrArG rArGrC rUrArU rGrCrU /AltR2/	310067305	11738.9	11739	1	2	24	0	0	347000	62
9	2000127464	13173897	3121893	223995292	D03	MCM5_1	/AltR1/rCrGrU rCrCrG rArCrU rUrGrA rGrCrA rUrGrA rCrCrG rUrUrU rUrArG rArGrC rUrArU rGrCrU /AltR2/	310067306	11739.1	11740	1	2	23	0	0	348700	59
9	2000127464	13173897	3121893	223995293	D04	MCM6_1	/AltR1/rArCrU rUrCrU rCrGrG rCrCrA rCrCrU rCrGrU rCrGrG rUrUrU rUrArG rArGrC rUrArU rGrCrU /AltR2/	310067307	11652.2	11653	1	2	23	0	0	337500	60
9	2000127464	13173897	3121893	223995294	D05	MCM7_1	/AltR1/rArCrC rArGrC rArCrC rGrUrG rArUrA rCrUrA rCrGrG rUrUrU rUrArG rArGrC rUrArU rGrCrU /AltR2/	310067308	11746.6	11747	1	2	24	0	0	356300	62
9	2000127464	13173897	3121893	223995295	D06	MCM8_1	/AltR1/rArArU rGrArC rCrUrG rCrCrU rCrGrA rCrArC rArCrG rUrUrU rUrArG rArGrC rUrArU rGrCrU /AltR2/	310067309	11706.3	11707	1	2	24	0	0	349600	62
9	2000127464	13173897	3121893	223995296	D07	MCM9_1	/AltR1/rArCrG rGrGrA rUrUrG rUrArA rUrGrC rArArC rGrGrG rUrUrU rUrArG rArGrC rUrArU rGrCrU /AltR2/	310067310	11867.6	11868	1	2	24	0	0	366700	60
9	2000127464	13173897	3121893	223995297	D08	MCMDC2_1	/AltR1/rUrUrA rCrCrU rCrCrC rCrUrG rCrCrA rArGrU rUrArG rUrUrU rUrArG rArGrC rUrArU rGrCrU /AltR2/	310067311	11621.7	11622	1	2	23	0	0	344900	58
9	2000127464	13173897	3121893	223995298	D09	MCRS1_1	/AltR1/rUrUrU rCrArC rGrCrC rCrArG rGrUrG rGrArC rGrGrG rUrUrU rUrArG rArGrC rUrArU rGrCrU /AltR2/	310067312	11795.5	11796	1	2	23	0	0	349600	62
9	2000127464	13173897	3121893	223995299	D10	MDC1_1	/AltR1/rUrGrA rArUrC rCrUrU rGrArG rGrUrG rUrArA rCrGrG rUrUrU rUrArG rArGrC rUrArU rGrCrU /AltR2/	310067313	11805.8	11806	1	2	24	0	0	362900	58
9	2000127464	13173897	3121893	223995300	D11	MEIOB_1	/AltR1/rArGrU rGrArA rArArU rCrCrU rCrGrC rUrGrC rArArG rUrUrU rUrArG rArGrC rUrArU rGrCrU /AltR2/	310067314	11771.9	11772	1	2	24	0	0	360200	59
9	2000127464	13173897	3121893	223995301	E01	MEIOC_1	/AltR1/rGrArC rGrUrC rGrGrU rUrArA rCrCrU rGrCrU rGrCrG rUrUrU rUrArG rArGrC rUrArU rGrCrU /AltR2/	310067315	11757.3	11757	1	2	23	0	0	348000	59
9	2000127464	13173897	3121893	223995302	E02	MEN1_1	/AltR1/rArUrG rArUrA rGrArC rArGrG rUrCrG rGrCrC rArCrG rUrUrU rUrArG rArGrC rUrArU rGrCrU /AltR2/	310067316	11826.6	11827	1	2	23	0	0	363700	61
9	2000127464	13173897	3121893	223995303	E03	MGME1_1	/AltR1/rCrUrU rCrCrG rGrCrC rArCrA rUrGrA rGrUrA rArGrG rUrUrU rUrArG rArGrC rUrArU rGrCrU /AltR2/	310067317	11763.6	11764	1	2	24	0	0	354700	59
9	2000127464	13173897	3121893	223995304	E04	MGMT_1	/AltR1/rCrGrG rGrArC rGrCrA rArArG rCrGrU rUrCrU rArGrG rUrUrU rUrArG rArGrC rUrArU rGrCrU /AltR2/	310067318	11842.8	11843	1	2	24	0	0	357400	60
9	2000127464	13173897	3121893	223995305	E05	MLH1_1	/AltR1/rGrGrG rArArU rCrUrG rUrArC rGrArA rCrCrA rUrCrG rUrUrU rUrArG rArGrC rUrArU rGrCrU /AltR2/	310067319	11787.9	11788	1	2	24	0	0	361200	59
9	2000127464	13173897	3121893	223995306	E06	MLH3_1	/AltR1/rArArA rUrCrG rGrGrA rArCrA rUrArC rGrUrC rUrUrG rUrUrU rUrArG rArGrC rUrArU rGrCrU /AltR2/	310067320	11772.5	11773	1	2	24	0	0	366100	56
9	2000127464	13173897	3121893	223995307	E07	MMS19_1	/AltR1/rCrUrC rGrUrG rCrArC rGrArC rUrUrC rGrUrC rGrUrG rUrUrU rUrArG rArGrC rUrArU rGrCrU /AltR2/	310067321	11693.3	11694	1	2	24	0	0	342700	56
9	2000127464	13173897	3121893	223995308	E08	MMS22L_1	/AltR1/rUrGrU rCrGrU rArCrC rUrGrU rUrGrA rGrUrG rArCrG rUrUrU rUrArG rArGrC rUrArU rGrCrU /AltR2/	310067322	11758.3	11759	1	2	24	0	0	355800	56
9	2000127464	13173897	3121893	223995309	E09	MNAT1_1	/AltR1/rArUrU rUrGrG rUrGrG rUrCrU rUrArC rArCrC rGrArG rUrUrU rUrArG rArGrC rUrArU rGrCrU /AltR2/	310067323	11742.3	11743	1	2	24	0	0	359400	55
9	2000127464	13173897	3121893	223995310	E10	MORF4L1_1	/AltR1/rArGrC rCrArC rGrGrU rUrUrU rArGrC rUrCrU rUrCrG rUrUrU rUrArG rArGrC rUrArU rGrCrU /AltR2/	310067324	11678.5	11679	1	2	23	0	0	349500	54
9	2000127464	13173897	3121893	223995311	E11	MORF4L2_1	/AltR1/rGrUrC rUrUrC rCrUrC rArCrG rGrArU rCrCrU rGrArG rUrUrU rUrArG rArGrC rUrArU rGrCrU /AltR2/	310067325	11677.6	11678	1	2	23	0	0	346500	58
9	2000127464	13173897	3121893	223995312	F01	MPG_1	/AltR1/rCrGrU rArArA rUrGrA rUrGrU rArCrA rCrGrU rArCrG rUrUrU rUrArG rArGrC rUrArU rGrCrU /AltR2/	310067326	11772.7	11773	1	2	24	0	0	367500	54
9	2000127464	13173897	3121893	223995313	F02	MRE11_1	/AltR1/rGrGrC rArArU rCrArU rGrArC rGrArU rCrCrC rArCrG rUrUrU rUrArG rArGrC rUrArU rGrCrU /AltR2/	310067327	11747	11747	1	2	23	0	0	354800	60
9	2000127464	13173897	3121893	223995314	F03	MRNIP_1	/AltR1/rCrArC rCrCrG rArGrU rCrCrU rGrCrA rCrGrC rCrArG rUrUrU rUrArG rArGrC rUrArU rGrCrU /AltR2/	310067328	11697.8	11698	1	2	23	0	0	339400	63
9	2000127464	13173897	3121893	223995315	F04	MSH2_1	/AltR1/rUrGrC rCrUrU rUrCrA rArCrA rArCrC rGrGrU rUrGrG rUrUrU rUrArG rArGrC rUrArU rGrCrU /AltR2/	310067329	11701.6	11702	1	2	24	0	0	348300	57
9	2000127464	13173897	3121893	223995316	F05	MSH3_1	/AltR1/rGrGrA rCrCrG rUrUrU rGrUrU rArGrC rUrGrA rUrUrG rUrUrU rUrArG rArGrC rUrArU rGrCrU /AltR2/	310067330	11758.9	11760	1	2	24	0	0	358100	54
9	2000127464	13173897	3121893	223995317	F06	MSH4_1	/AltR1/rGrGrG rArGrA rArArC rCrCrG rCrUrC rArCrC rUrCrG rUrUrU rUrArG rArGrC rUrArU rGrCrU /AltR2/	310067331	11762.2	11762	1	2	23	0	0	348000	64
9	2000127464	13173897	3121893	223995318	F07	MSH5_1	/AltR1/rGrCrA rCrUrC rGrUrA rArCrA rArCrA rGrArC rUrGrG rUrUrU rUrArG rArGrC rUrArU rGrCrU /AltR2/	310067332	11771	11771	1	2	23	0	0	358600	61
9	2000127464	13173897	3121893	223995319	F08	MSH6_1	/AltR1/rArCrA rGrUrA rGrUrC rGrCrC rCrUrA rCrUrG rUrUrG rUrUrU rUrArG rArGrC rUrArU rGrCrU /AltR2/	310067333	11701.9	11702	1	2	23	0	0	353400	58
9	2000127464	13173897	3121893	223995320	F09	MTA1_1	/AltR1/rCrGrA rGrUrC rGrCrU rCrArA rGrUrC rCrUrA rCrCrG rUrUrU rUrArG rArGrC rUrArU rGrCrU /AltR2/	310067334	11699.4	11700	1	2	23	0	0	346800	58
9	2000127464	13173897	3121893	223995321	F10	MUS81_1	/AltR1/rUrCrC rUrArC rArGrC rArCrU rUrCrG rGrArG rArCrG rUrUrU rUrArG rArGrC rUrArU rGrCrU /AltR2/	310067335	11723.4	11724	1	2	23	0	0	351700	60
9	2000127464	13173897	3121893	223995322	F11	MUTYH_1	/AltR1/rUrGrA rUrCrA rArCrU rArCrU rArUrA rCrCrG rGrArG rUrUrU rUrArG rArGrC rUrArU rGrCrU /AltR2/	310067336	11732.7	11733	1	2	23	0	0	363500	58
9	2000127464	13173897	3121893	223995323	G01	NABP1_1	/AltR1/rGrArA rCrCrC rArArC rCrCrA rGrArU rUrArU rCrGrG rUrUrU rUrArG rArGrC rUrArU rGrCrU /AltR2/	310067337	11730.3	11731	1	2	24	0	0	358500	59
9	2000127464	13173897	3121893	223995324	G02	NABP2_1	/AltR1/rGrArC rArUrU rArUrC rCrGrG rCrUrC rArCrC rArArG rUrUrU rUrArG rArGrC rUrArU rGrCrU /AltR2/	310067338	11707.5	11708	1	2	24	0	0	354800	58
9	2000127464	13173897	3121893	223995325	G03	NBN_1	/AltR1/rGrUrA rUrCrA rArCrA rArCrA rCrArC rGrUrU rCrCrG rUrUrU rUrArG rArGrC rUrArU rGrCrU /AltR2/	310067339	11691.7	11692	1	2	24	0	0	357900	55
9	2000127464	13173897	3121893	223995326	G04	NCOA6_1	/AltR1/rGrCrC rArCrU rGrUrU rArUrG rArUrA rCrCrC rCrCrG rUrUrU rUrArG rArGrC rUrArU rGrCrU /AltR2/	310067340	11660.1	11661	1	2	23	0	0	346500	59
9	2000127464	13173897	3121893	223995327	G05	NEIL1_1	/AltR1/rGrCrG rGrArU rGrUrC rCrArC rGrArA rArCrA rUrArG rUrUrU rUrArG rArGrC rUrArU rGrCrU /AltR2/	310067341	11810.7	11811	1	2	24	0	0	364100	59
9	2000127464	13173897	3121893	223995328	G06	NEIL2_1	/AltR1/rCrUrU rCrUrA rArGrG rCrUrU rGrUrC rCrUrC rGrArG rUrUrU rUrArG rArGrC rUrArU rGrCrU /AltR2/	310067342	11678.4	11679	1	2	24	0	0	347100	55
9	2000127464	13173897	3121893	223995329	G07	NEIL3_1	/AltR1/rCrUrG rCrGrG rGrGrA rGrArC rCrArC rArArC rCrGrG rUrUrU rUrArG rArGrC rUrArU rGrCrU /AltR2/	310067343	11840.9	11841	1	2	24	0	0	350800	67
9	2000127464	13173897	3121893	223995330	G08	NFRKB_1	/AltR1/rCrGrG rArCrA rCrUrU rUrArA rCrCrC rCrGrA rGrGrG rUrUrU rUrArG rArGrC rUrArU rGrCrU /AltR2/	310067344	11762.7	11763	1	2	23	0	0	352000	61
9	2000127464	13173897	3121893	223995331	G09	NHEJ1_1	/AltR1/rCrGrU rCrCrU rUrCrA rArCrA rArUrG rGrGrC rGrArG rUrUrU rUrArG rArGrC rUrArU rGrCrU /AltR2/	310067345	11763.2	11764	1	2	23	0	0	353300	58
9	2000127464	13173897	3121893	223995332	G10	NIPBL_1	/AltR1/rArUrC rCrCrC rGrCrA rArGrA rGrUrA rGrUrA rArUrG rUrUrU rUrArG rArGrC rUrArU rGrCrU /AltR2/	310067346	11771.6	11772	1	2	24	0	0	366200	58
9	2000127464	13173897	3121893	223995333	G11	NONO_1	/AltR1/rGrUrA rUrGrU rGrUrC rCrArA rCrGrA rArCrU rGrCrG rUrUrU rUrArG rArGrC rUrArU rGrCrU /AltR2/	310067347	11764.4	11765	1	2	24	0	0	356900	57
9	2000127464	13173897	3121893	223995334	H01	NOP53_1	/AltR1/rGrGrC rCrArA rCrCrA rArCrG rGrCrC rUrGrU rCrCrG rUrUrU rUrArG rArGrC rUrArU rGrCrU /AltR2/	310067348	11738.1	11738	1	2	24	0	0	341200	65
9	2000127464	13173897	3121893	223995335	H02	NPAS2_1	/AltR1/rUrGrG rUrGrU rUrGrC rCrArG rArCrG rArArC rGrGrG rUrUrU rUrArG rArGrC rUrArU rGrCrU /AltR2/	310067349	11859.5	11860	1	2	23	0	0	357300	62
9	2000127464	13173897	3121893	223995336	H03	NPLOC4_1	/AltR1/rGrUrA rCrUrU rArUrA rCrGrG rArCrG rGrUrA rCrArG rUrUrU rUrArG rArGrC rUrArU rGrCrU /AltR2/	310067350	11788.6	11789	1	2	23	0	0	367500	57
9	2000127464	13173897	3121893	223995337	H04	NPM1_1	/AltR1/rArCrA rArGrA rArUrC rCrUrU rCrArA rGrArA rArCrG rUrUrU rUrArG rArGrC rUrArU rGrCrU /AltR2/	310067351	11762.4	11763	1	2	23	0	0	369900	56
9	2000127464	13173897	3121893	223995338	H05	NSD2_1	/AltR1/rCrCrA rArArG rUrGrU rCrGrG rGrUrU rArCrC rCrUrG rUrUrU rUrArG rArGrC rUrArU rGrCrU /AltR2/	310067352	11740.8	11741	1	2	23	0	0	351600	58
9	2000127464	13173897	3121893	223995339	H06	NSMCE1_1	/AltR1/rGrUrC rCrUrC rCrArA rCrUrU rArUrC rUrArC rGrGrG rUrUrU rUrArG rArGrC rUrArU rGrCrU /AltR2/	310067353	11661.3	11662	1	2	24	0	0	349200	57
9	2000127464	13173897	3121893	223995340	H07	NSMCE2_1	/AltR1/rGrUrC rCrArU rArCrC rArGrA rGrUrU rGrArU rArCrG rUrUrU rUrArG rArGrC rUrArU rGrCrU /AltR2/	310067354	11749	11749	1	2	24	0	0	364200	56
9	2000127464	13173897	3121893	223995341	H08	NSMCE3_1	/AltR1/rGrCrU rUrArU rArCrC rCrGrA rArGrA rCrGrU rArCrG rUrUrU rUrArG rArGrC rUrArU rGrCrU /AltR2/	310067355	11747.9	11748	1	2	23	0	0	359700	57
9	2000127464	13173897	3121893	223995342	H09	NSMCE4A_1	/AltR1/rGrGrA rCrGrA rUrCrA rArCrU rCrGrU rGrGrC rUrUrG rUrUrU rUrArG rArGrC rUrArU rGrCrU /AltR2/	310067356	11780.7	11781	1	2	23	0	0	353600	59
9	2000127464	13173897	3121893	223995343	H10	NTHL1_1	/AltR1/rUrGrG rUrCrA rArCrA rUrCrC rGrUrG rCrCrA rUrGrG rUrUrU rUrArG rArGrC rUrArU rGrCrU /AltR2/	310067357	11740.5	11741	1	2	24	0	0	350700	60
9	2000127464	13173897	3121893	223995344	H11	NUCKS1_1	/AltR1/rGrCrG rArUrC rUrGrG rArArA rGrArA rUrUrC rArCrG rUrUrU rUrArG rArGrC rUrArU rGrCrU /AltR2/	310067358	11811.8	11812	1	2	24	0	0	365000	57
8	2000127464	13173900	3121893	223995168	A01	DCLRE1C_4	/AltR1/rArArU rGrGrA rArCrU rGrUrC rCrUrG rUrArC rArCrG rUrUrU rUrArG rArGrC rUrArU rGrCrU /AltR2/	310068155	11749.7	11749	1	2	24	0	0	359300	59
8	2000127464	13173900	3121893	223995169	A02	DDB1_4	/AltR1/rUrCrG rUrGrU rUrUrU rUrGrG rCrArA rUrCrA rArCrG rUrUrU rUrArG rArGrC rUrArU rGrCrU /AltR2/	310068156	11704.9	11704	1	2	23	0	0	355500	51
8	2000127464	13173900	3121893	223995170	A03	DDB2_4	/AltR1/rGrArG rUrGrU rGrCrA rArArA rArGrG rArCrU rGrCrG rUrUrU rUrArG rArGrC rUrArU rGrCrU /AltR2/	310439348	11891.2	11891	1	2	24	0	0	366300	61
8	2000127464	13173900	3121893	223995171	A04	DDX1_4	/AltR1/rUrGrA rUrArC rCrArU rUrGrG rArUrG rUrUrA rCrCrG rUrUrU rUrArG rArGrC rUrArU rGrCrU /AltR2/	310068158	11728.5	11727	1	2	23	0	0	361200	55
8	2000127464	13173900	3121893	223995172	A05	DDX11_4	/AltR1/rArArU rGrArA rGrArC rGrUrG rArArA rArGrC rCrUrG rUrUrU rUrArG rArGrC rUrArU rGrCrU /AltR2/	310068159	11860.1	11859	1	2	24	0	0	372000	59
8	2000127464	13173900	3121893	223995173	A06	DEK_4	/AltR1/rCrArU rCrUrG rUrGrA rGrGrU rUrCrU rUrGrA rUrUrG rUrUrU rUrArG rArGrC rUrArU rGrCrU /AltR2/	310068160	11722.6	11721	1	2	23	0	0	356400	52
8	2000127464	13173900	3121893	223995174	A07	DHX9_4	/AltR1/rGrGrU rUrArU rArArU rUrArC rArCrU rGrGrC rArUrG rUrUrU rUrArG rArGrC rUrArU rGrCrU /AltR2/	310068161	11751.9	11751	1	2	23	0	0	366200	54
8	2000127464	13173900	3121893	223995175	A08	DMAP1_4	/AltR1/rCrCrU rUrArG rUrCrC rArArG rCrArU rCrArU rCrGrG rUrUrU rUrArG rArGrC rUrArU rGrCrU /AltR2/	310068162	11685.7	11685	1	2	24	0	0	352200	56
8	2000127464	13173900	3121893	223995176	A09	DMC1_4	/AltR1/rArUrG rGrCrA rArUrU rArCrA rGrArA rGrCrU rUrUrG rUrUrU rUrArG rArGrC rUrArU rGrCrU /AltR2/	310068163	11774.7	11774	1	2	24	0	0	367200	55
8	2000127464	13173900	3121893	223995177	A10	DNA2_4	/AltR1/rCrCrU rGrCrC rCrArU rUrUrA rCrArA rArArC rGrArG rUrUrU rUrArG rArGrC rUrArU rGrCrU /AltR2/	310068164	11693.9	11692	1	2	24	0	0	354200	56
8	2000127464	13173900	3121893	223995178	A11	DNTT_4	/AltR1/rUrUrC rUrUrC rUrCrU rGrArC rArCrG rCrArU rArCrG rUrUrU rUrArG rArGrC rUrArU rGrCrU /AltR2/	310068165	11623.9	11623	1	2	24	0	0	346400	55
8	2000127464	13173900	3121893	223995179	B01	DTL_4	/AltR1/rCrArU rUrUrC rUrCrA rGrGrA rCrGrC rCrArA rGrCrG rUrUrU rUrArG rArGrC rUrArU rGrCrU /AltR2/	310068166	11725.1	11724	1	2	23	0	0	350400	57
8	2000127464	13173900	3121893	223995180	B02	DTX3L_4	/AltR1/rGrGrA rGrUrG rCrArC rGrGrU rCrArG rCrArC rCrCrG rUrUrU rUrArG rArGrC rUrArU rGrCrU /AltR2/	310068167	11819.5	11818	1	2	23	0	0	350600	64
8	2000127464	13173900	3121893	223995181	B03	DYNLL1_4	/AltR1/rCrUrC rGrGrU rGrGrA rGrUrG rCrGrC rUrArC rUrCrG rUrUrU rUrArG rArGrC rUrArU rGrCrU /AltR2/	310068168	11774.2	11773	1	2	23	0	0	345400	61
8	2000127464	13173900	3121893	223995182	B04	EEPD1_4	/AltR1/rGrCrU rGrUrG rUrUrG rArUrG rUrUrA rArCrA rCrGrG rUrUrU rUrArG rArGrC rUrArU rGrCrU /AltR2/	310068169	11783.7	11783	1	2	24	0	0	359600	55
8	2000127464	13173900	3121893	223995183	B05	EGFR_4	/AltR1/rCrArC rArGrU rGrGrA rGrCrG rArArU rUrCrC rUrUrG rUrUrU rUrArG rArGrC rUrArU rGrCrU /AltR2/	310068170	11765.6	11765	1	2	23	0	0	356400	57
8	2000127464	13173900	3121893	223995184	B06	EID3_4	/AltR1/rUrUrC rCrUrC rCrArG rArGrC rCrUrC rGrGrU rUrArG rUrUrU rUrArG rArGrC rUrArU rGrCrU /AltR2/	310068171	11679.1	11678	1	2	23	0	0	347100	58
8	2000127464	13173900	3121893	223995185	B07	EME1_4	/AltR1/rUrArA rCrUrC rUrGrG rUrGrC rUrGrG rArGrG rArCrG rUrUrU rUrArG rArGrC rUrArU rGrCrU /AltR2/	310068172	11822.2	11821	1	2	24	0	0	355500	63
8	2000127464	13173900	3121893	223995186	B08	EME2_4	/AltR1/rUrCrA rGrCrG rGrCrG rArCrC rUrCrC rArArC rCrUrG rUrUrU rUrArG rArGrC rUrArU rGrCrU /AltR2/	310068173	11699.8	11699	1	2	23	0	0	340400	64
8	2000127464	13173900	3121893	223995187	B09	EMSY_4	/AltR1/rUrGrU rUrGrU rGrUrG rGrCrC rArArC rCrCrU rUrCrG rUrUrU rUrArG rArGrC rUrArU rGrCrU /AltR2/	310068174	11696.1	11695	1	2	24	0	0	343700	58
8	2000127464	13173900	3121893	223995188	B10	ENDOV_4	/AltR1/rCrCrC rCrGrU rUrUrC rCrArU rCrCrA rCrArA rGrArG rUrUrU rUrArG rArGrC rUrArU rGrCrU /AltR2/	310068175	11645.2	11644	1	2	23	0	0	346600	57
8	2000127464	13173900	3121893	223995189	B11	EP300_4	/AltR1/rGrArA rUrUrG rGrGrA rCrUrA rArCrC rArArU rGrGrG rUrUrU rUrArG rArGrC rUrArU rGrCrU /AltR2/	310068176	11853.1	11852	1	2	23	0	0	367700	60
8	2000127464	13173900	3121893	223995190	C01	EPC2_4	/AltR1/rGrGrC rArArC rArUrA rArGrG rGrUrC rArUrU rGrUrG rUrUrU rUrArG rArGrC rUrArU rGrCrU /AltR2/	310068177	11829.5	11829	1	2	24	0	0	366400	58
8	2000127464	13173900	3121893	223995191	C02	ERCC1_4	/AltR1/rGrCrG rGrUrA rCrCrU rGrGrA rGrArC rCrUrA rCrArG rUrUrU rUrArG rArGrC rUrArU rGrCrU /AltR2/	310068178	11804	11803	1	2	24	0	0	356200	64
8	2000127464	13173900	3121893	223995192	C03	ERCC2_4	/AltR1/rCrGrG rGrArA rGrArC rArGrU rArUrC rCrCrU rGrUrG rUrUrU rUrArG rArGrC rUrArU rGrCrU /AltR2/	310068179	11805.8	11804	1	2	24	0	0	358800	60
8	2000127464	13173900	3121893	223995193	C04	ERCC3_4	/AltR1/rUrGrA rArGrG rArCrG rArCrC rArCrA rCrCrU rCrCrG rUrUrU rUrArG rArGrC rUrArU rGrCrU /AltR2/	310068180	11747.5	11746	1	2	23	0	0	350900	64
8	2000127464	13173900	3121893	223995194	C05	ERCC4_4	/AltR1/rGrArC rArArG rArCrU rCrGrA rUrUrA rUrUrC rUrGrG rUrUrU rUrArG rArGrC rUrArU rGrCrU /AltR2/	310068181	11750.8	11750	1	2	23	0	0	363500	55
8	2000127464	13173900	3121893	223995195	C06	ERCC5_4	/AltR1/rUrGrU rCrGrU rUrUrU rCrCrU rGrGrA rGrUrC rArCrG rUrUrU rUrArG rArGrC rUrArU rGrCrU /AltR2/	310068182	11696.7	11696	1	2	24	0	0	349800	54
8	2000127464	13173900	3121893	223995196	C07	ERCC6_4	/AltR1/rArCrU rArGrA rUrCrA rCrGrC rCrArG rUrCrU rGrGrG rUrUrU rUrArG rArGrC rUrArU rGrCrU /AltR2/	310068183	11765.3	11764	1	2	23	0	0	356100	62
8	2000127464	13173900	3121893	223995197	C08	ERCC6L2_4	/AltR1/rGrGrA rArGrG rArUrG rArArU rUrGrG rArCrA rCrCrG rUrUrU rUrArG rArGrC rUrArU rGrCrU /AltR2/	310068184	11891.7	11891	1	2	24	0	0	369500	61
8	2000127464	13173900	3121893	223995198	C09	ERCC8_4	/AltR1/rUrGrU rGrUrA rArUrA rArGrA rUrUrG rUrCrU rGrCrG rUrUrU rUrArG rArGrC rUrArU rGrCrU /AltR2/	310068185	11769.3	11768	1	2	24	0	0	365400	53
8	2000127464	13173900	3121893	223995199	C10	ESCO2_4	/AltR1/rGrCrU rCrUrU rGrUrU rGrArG rArGrC rArArU rGrCrG rUrUrU rUrArG rArGrC rUrArU rGrCrU /AltR2/	310068186	11783.2	11782	1	2	24	0	0	355100	57
8	2000127464	13173900	3121893	223995200	C11	ETAA1_4	/AltR1/rGrCrU rUrCrA rGrCrA rArUrU rUrGrG rUrCrA rArArG rUrUrU rUrArG rArGrC rUrArU rGrCrU /AltR2/	310068187	11750.9	11750	1	2	23	0	0	360700	54
8	2000127464	13173900	3121893	223995201	D01	EXD2_4	/AltR1/rUrUrG rArCrA rGrUrG rArCrU rArCrC rCrUrU rCrUrG rUrUrU rUrArG rArGrC rUrArU rGrCrU /AltR2/	310068188	11663.9	11663	1	2	24	0	0	349500	57
8	2000127464	13173900	3121893	223995202	D02	EXO1_4	/AltR1/rArCrG rArCrA rArGrC rCrArA rUrCrU rUrCrU rUrArG rUrUrU rUrArG rArGrC rUrArU rGrCrU /AltR2/	310068189	11693.7	11693	1	2	23	0	0	359500	55
8	2000127464	13173900	3121893	223995203	D03	EXO5_4	/AltR1/rUrGrA rUrGrU rGrCrC rCrUrU rCrUrG rArCrU rGrCrG rUrUrU rUrArG rArGrC rUrArU rGrCrU /AltR2/	310068190	11696.1	11695	1	2	23	0	0	341700	60
8	2000127464	13173900	3121893	223995204	D04	EYA1_4	/AltR1/rArGrA rArCrU rGrGrU rGrArG rUrUrG rGrUrC rGrUrG rUrUrU rUrArG rArGrC rUrArU rGrCrU /AltR2/	310068191	11863.2	11862	1	2	24	0	0	365200	59
8	2000127464	13173900	3121893	223995205	D05	EYA2_4	/AltR1/rCrArG rCrArA rGrUrG rArCrU rCrGrG rArArC rUrCrG rUrUrU rUrArG rArGrC rUrArU rGrCrU /AltR2/	310068192	11787.8	11787	1	2	24	0	0	355800	60
8	2000127464	13173900	3121893	223995206	D06	EYA3_4	/AltR1/rGrUrU rUrCrG rGrArA rArCrU rGrCrU rUrArC rCrCrG rUrUrU rUrArG rArGrC rUrArU rGrCrU /AltR2/	310068193	11703	11702	1	2	23	0	0	350100	56
8	2000127464	13173900	3121893	223995207	D07	EYA4_4	/AltR1/rUrGrA rGrGrC rArGrC rCrArC rUrCrU rGrUrA rArUrG rUrUrU rUrArG rArGrC rUrArU rGrCrU /AltR2/	310068194	11765.9	11765	1	2	23	0	0	355100	61
8	2000127464	13173900	3121893	223995208	D08	FAAP100_4	/AltR1/rGrCrC rArCrA rCrCrU rGrGrU rCrGrG rGrGrA rArCrG rUrUrU rUrArG rArGrC rUrArU rGrCrU /AltR2/	310068195	11819.1	11818	1	2	23	0	0	348800	66
8	2000127464	13173900	3121893	223995209	D09	FAAP20_4	/AltR1/rUrCrA rCrCrC rCrCrC rArGrG rArGrA rArArC rCrArG rUrUrU rUrArG rArGrC rUrArU rGrCrU /AltR2/	310068196	11729.7	11729	1	2	23	0	0	351700	65
8	2000127464	13173900	3121893	223995210	D10	FAAP24_4	/AltR1/rCrCrU rArCrA rGrArA rGrUrU rUrArC rUrGrU rGrCrG rUrUrU rUrArG rArGrC rUrArU rGrCrU /AltR2/	310068197	11727.6	11726	1	2	23	0	0	356600	55
8	2000127464	13173900	3121893	223995211	D11	FAN1_4	/AltR1/rUrArC rArUrC rUrUrC rUrArA rGrGrU rArArC rArCrG rUrUrU rUrArG rArGrC rUrArU rGrCrU /AltR2/	310068198	11695.8	11694	1	2	23	0	0	362900	54
8	2000127464	13173900	3121893	223995212	E01	FANCA_4	/AltR1/rGrUrG rUrUrC rArGrU rGrGrA rCrArC rArCrG rCrUrG rUrUrU rUrArG rArGrC rUrArU rGrCrU /AltR2/	310068199	11781.8	11781	1	2	23	0	0	354600	59
8	2000127464	13173900	3121893	223995213	E02	FANCB_4	/AltR1/rUrGrU rCrArU rCrUrA rArCrG rArArC rArArG rArArG rUrUrU rUrArG rArGrC rUrArU rGrCrU /AltR2/	310068200	11781.1	11780	1	2	24	0	0	370200	56
8	2000127464	13173900	3121893	223995214	E03	FANCC_4	/AltR1/rGrCrC rArArC rArGrU rUrGrA rCrCrA rArUrU rGrUrG rUrUrU rUrArG rArGrC rUrArU rGrCrU /AltR2/	310068201	11749.9	11749	1	2	24	0	0	358600	56
8	2000127464	13173900	3121893	223995215	E04	FANCD2_4	/AltR1/rGrArU rArGrG rArArG rGrGrU rGrUrC rUrCrC rUrCrG rUrUrU rUrArG rArGrC rUrArU rGrCrU /AltR2/	310068202	11822.5	11821	1	2	24	0	0	360300	60
8	2000127464	13173900	3121893	223995216	E05	FANCE_4	/AltR1/rCrArG rCrUrC rCrArA rArGrU rCrUrA rUrGrU rArGrG rUrUrU rUrArG rArGrC rUrArU rGrCrU /AltR2/	310068203	11749.5	11749	1	2	24	0	0	360300	57
8	2000127464	13173900	3121893	223995217	E06	FANCF_4	/AltR1/rCrCrA rUrUrC rGrCrA rCrGrG rCrUrC rUrGrG rArGrG rUrUrU rUrArG rArGrC rUrArU rGrCrU /AltR2/	310068204	11757.4	11756	1	2	24	0	0	344600	61
8	2000127464	13173900	3121893	223995218	E07	FANCG_4	/AltR1/rUrCrC rCrGrC rCrArG rArCrC rArCrC rUrCrU rGrUrG rUrUrU rUrArG rArGrC rUrArU rGrCrU /AltR2/	310068205	11636.8	11636	1	2	23	0	0	335600	63
8	2000127464	13173900	3121893	223995219	E08	FANCI_4	/AltR1/rUrUrG rArUrU rArArC rArCrC rCrUrG rUrGrU rUrCrG rUrUrU rUrArG rArGrC rUrArU rGrCrU /AltR2/	310068206	11665.6	11664	1	2	23	0	0	353200	53
8	2000127464	13173900	3121893	223995220	E09	FANCL_4	/AltR1/rCrUrU rCrArG rGrCrA rArCrA rCrUrA rUrCrC rUrArG rUrUrU rUrArG rArGrC rUrArU rGrCrU /AltR2/	310068207	11669.9	11669	1	2	24	0	0	352900	57
8	2000127464	13173900	3121893	223995221	E10	FANCM_4	/AltR1/rUrGrU rGrUrC rArCrC rArArG rGrGrU rUrUrC rGrUrG rUrUrU rUrArG rArGrC rUrArU rGrCrU /AltR2/	310068208	11760.1	11759	1	2	23	0	0	355200	56
8	2000127464	13173900	3121893	223995222	E11	FBH1_4	/AltR1/rCrArC rUrArA rGrUrG rCrUrC rUrCrC rGrArG rUrGrG rUrUrU rUrArG rArGrC rUrArU rGrCrU /AltR2/	310068209	11742.2	11741	1	2	24	0	0	350600	60
8	2000127464	13173900	3121893	223995223	F01	FBXO6_4	/AltR1/rArCrU rUrCrC rUrArC rGrGrA rGrCrC rUrGrC rArUrG rUrUrU rUrArG rArGrC rUrArU rGrCrU /AltR2/	310068210	11702.5	11701	1	2	24	0	0	347300	61
8	2000127464	13173900	3121893	223995224	F02	FEN1_4	/AltR1/rUrCrA rCrUrG rGrGrU rGrCrA rUrCrA rArGrA rUrArG rUrUrU rUrArG rArGrC rUrArU rGrCrU /AltR2/	310068211	11790.5	11789	1	2	24	0	0	362900	59
8	2000127464	13173900	3121893	223995225	F03	FGF10_4	/AltR1/rUrCrA rGrGrA rCrArU rGrGrU rGrUrC rArCrC rArGrG rUrUrU rUrArG rArGrC rUrArU rGrCrU /AltR2/	310068212	11805.3	11804	1	2	23	0	0	358900	62
8	2000127464	13173900	3121893	223995226	F04	FIGN_4	/AltR1/rArCrA rUrCrC rGrGrA rArCrA rCrArG rUrUrC rArUrG rUrUrU rUrArG rArGrC rUrArU rGrCrU /AltR2/	310068213	11733.7	11732	1	2	24	0	0	361300	57
8	2000127464	13173900	3121893	223995227	F05	FIGNL1_4	/AltR1/rCrUrA rCrArA rGrCrC rUrUrA rUrUrC rArGrU rArUrG rUrUrU rUrArG rArGrC rUrArU rGrCrU /AltR2/	310068214	11672.4	11671	1	2	23	0	0	359900	52
8	2000127464	13173900	3121893	223995228	F06	FIGNL2_4	/AltR1/rCrCrU rUrCrC rUrCrA rArCrG rGrCrG rCrCrA rArArG rUrUrU rUrArG rArGrC rUrArU rGrCrU /AltR2/	310068215	11684.4	11683	1	2	23	0	0	342000	60
8	2000127464	13173900	3121893	223995229	F07	FOXM1_4	/AltR1/rGrGrG rArCrC rArArA rArCrC rUrGrC rArGrC rUrArG rUrUrU rUrArG rArGrC rUrArU rGrCrU /AltR2/	310068216	11811.7	11810	1	2	23	0	0	357600	64
8	2000127464	13173900	3121893	223995230	F08	FTO_4	/AltR1/rCrCrG rUrArA rArGrA rGrCrC rUrGrG rUrGrU rUrCrG rUrUrU rUrArG rArGrC rUrArU rGrCrU /AltR2/	310068217	11782	11781	1	2	24	0	0	354900	57
8	2000127464	13173900	3121893	223995231	F09	FZR1_4	/AltR1/rArCrA rArGrG rGrCrU rUrCrG rUrGrC rArGrA rUrCrG rUrUrU rUrArG rArGrC rUrArU rGrCrU /AltR2/	310068218	11805.2	11804	1	2	24	0	0	358000	60
8	2000127464	13173900	3121893	223995232	F10	GADD45A_4	/AltR1/rCrArG rCrGrU rCrGrG rUrCrU rCrCrA rArGrA rGrCrG rUrUrU rUrArG rArGrC rUrArU rGrCrU /AltR2/	310068219	11780.2	11779	1	2	23	0	0	349900	60
8	2000127464	13173900	3121893	223995233	F11	GEN1_4	/AltR1/rCrUrC rCrArU rArUrG rCrUrC rGrArA rUrGrC rUrUrG rUrUrU rUrArG rArGrC rUrArU rGrCrU /AltR2/	310068220	11664.1	11663	1	2	23	0	0	347800	55
8	2000127464	13173900	3121893	223995234	G01	GGN_4	/AltR1/rGrCrU rCrCrA rCrCrA rGrGrG rArCrG rUrCrC rGrGrG rUrUrU rUrArG rArGrC rUrArU rGrCrU /AltR2/	310068221	11795.1	11794	1	2	23	0	0	345000	66
8	2000127464	13173900	3121893	223995235	G02	GINS2_4	/AltR1/rCrUrG rGrArC rArArG rArUrC rUrArC rCrUrC rArUrG rUrUrU rUrArG rArGrC rUrArU rGrCrU /AltR2/	310068222	11709.8	11709	1	2	23	0	0	355400	58
8	2000127464	13173900	3121893	223995236	G03	GINS4_4	/AltR1/rCrUrG rGrCrA rArArG rGrCrC rArArC rUrCrU rUrCrG rUrUrU rUrArG rArGrC rUrArU rGrCrU /AltR2/	310068223	11724.9	11724	1	2	23	0	0	346600	60
8	2000127464	13173900	3121893	223995237	G04	GPS1_4	/AltR1/rCrUrC rGrUrA rCrArU rGrUrC rCrArC rGrUrU rArArG rUrUrU rUrArG rArGrC rUrArU rGrCrU /AltR2/	310068224	11687	11686	1	2	23	0	0	355900	53
8	2000127464	13173900	3121893	223995238	G05	GTF2H1_4	/AltR1/rGrArG rUrCrA rArGrU rGrArU rCrArG rUrGrC rUrGrG rUrUrU rUrArG rArGrC rUrArU rGrCrU /AltR2/	310068225	11846.5	11845	1	2	23	0	0	364500	59
8	2000127464	13173900	3121893	223995239	G06	GTF2H2_4	/AltR1/rUrArG rArUrG rGrArU rCrGrC rArArG rUrUrG rUrArG rUrUrU rUrArG rArGrC rUrArU rGrCrU /AltR2/	310068226	11831.7	11830	1	2	24	0	0	371300	56
8	2000127464	13173900	3121893	223995240	G07	GTF2H2C_4	/AltR1/rGrArA rArGrA rArCrU rArArG rCrGrA rUrGrG rGrArG rUrUrU rUrArG rArGrC rUrArU rGrCrU /AltR2/	310068227	11938.7	11938	1	2	24	0	0	377400	61
8	2000127464	13173900	3121893	223995241	G08	GTF2H3_4	/AltR1/rCrCrU rCrCrU rGrArA rUrUrU rArArU rCrCrC rUrCrG rUrUrU rUrArG rArGrC rUrArU rGrCrU /AltR2/	310068228	11584	11583	1	2	24	0	0	343400	53
8	2000127464	13173900	3121893	223995242	G09	GTF2H4_4	/AltR1/rGrUrC rUrGrA rUrGrA rCrArC rArArG rUrCrA rGrCrG rUrUrU rUrArG rArGrC rUrArU rGrCrU /AltR2/	310068229	11789.2	11788	1	2	24	0	0	360600	59
8	2000127464	13173900	3121893	223995243	G10	GTF2H5_4	/AltR1/rGrArA rCrUrU rCrUrU rCrCrC rCrArG rGrGrC rArUrG rUrUrU rUrArG rArGrC rUrArU rGrCrU /AltR2/	310068230	11701.7	11701	1	2	23	0	0	347400	59
8	2000127464	13173900	3121893	223995244	G11	H2AFX_4	/AltR1/rArUrG rUrCrG rGrGrC rCrGrC rGrGrC rArArG rArCrG rUrUrU rUrArG rArGrC rUrArU rGrCrU /AltR2/	310068231	11858.7	11858	1	2	24	0	0	352800	64
8	2000127464	13173900	3121893	223995245	H01	HELB_4	/AltR1/rCrGrA rCrArC rUrUrU rArArA rUrGrG rArUrC rArUrG rUrUrU rUrArG rArGrC rUrArU rGrCrU /AltR2/	310068232	11734.8	11734	1	2	23	0	0	364100	53
8	2000127464	13173900	3121893	223995246	H02	HELQ_4	/AltR1/rGrArA rGrGrU rGrUrC rArCrU rArUrU rGrArA rCrCrG rUrUrU rUrArG rArGrC rUrArU rGrCrU /AltR2/	310068233	11789.8	11789	1	2	24	0	0	363700	57
8	2000127464	13173900	3121893	223995247	H03	HERC2_4	/AltR1/rCrArC rGrArC rGrGrA rCrCrU rGrArG rGrArA rCrCrG rUrUrU rUrArG rArGrC rUrArU rGrCrU /AltR2/	310068234	11826.8	11825	1	2	24	0	0	354500	64
8	2000127464	13173900	3121893	223995248	H04	HINFP_4	/AltR1/rArArG rUrUrU rArCrU rGrCrG rGrUrC rCrUrU rGrArG rUrUrU rUrArG rArGrC rUrArU rGrCrU /AltR2/	310068235	11743.9	11743	1	2	23	0	0	357800	55
8	2000127464	13173900	3121893	223995249	H05	HIST1H4A_4	/AltR1/rCrArU rCrCrA rGrGrG rCrArU rCrArC rCrArA rGrCrG rUrUrU rUrArG rArGrC rUrArU rGrCrU /AltR2/	310068236	11747.2	11746	1	2	23	0	0	351000	62
8	2000127464	13173900	3121893	223995250	H06	HIST3H2A_4	/AltR1/rUrArA rGrUrC rGrCrG rCrUrC rGrUrC rGrCrG rCrGrG rUrUrU rUrArG rArGrC rUrArU rGrCrU /AltR2/	310068237	11773.6	11772	1	2	24	0	0	343400	60
8	2000127464	13173900	3121893	223995251	H07	HIST3H3_4	/AltR1/rCrArG rUrGrG rArCrU rUrCrU rGrGrU rArGrC rGrGrG rUrUrU rUrArG rArGrC rUrArU rGrCrU /AltR2/	310068238	11837.8	11837	1	2	24	0	0	355300	61
8	2000127464	13173900	3121893	223995252	H08	HMGA1_4	/AltR1/rGrUrC rCrCrG rGrGrA rCrArG rCrGrC rUrGrG rUrArG rUrUrU rUrArG rArGrC rUrArU rGrCrU /AltR2/	310068239	11836.5	11835	1	2	24	0	0	351200	64
8	2000127464	13173900	3121893	223995253	H09	HMGA2_4	/AltR1/rUrCrU rUrGrG rCrCrG rUrUrU rUrUrC rUrCrC rArGrG rUrUrU rUrArG rArGrC rUrArU rGrCrU /AltR2/	310068240	11633.9	11633	1	2	24	0	0	341800	53
8	2000127464	13173900	3121893	223995254	H10	HMGB1_4	/AltR1/rArGrC rArArA rArArA rGrGrG rArGrU rUrGrU rCrArG rUrUrU rUrArG rArGrC rUrArU rGrCrU /AltR2/	310068241	11900.3	11899	1	2	24	0	0	377300	58
8	2000127464	13173900	3121893	223995255	H11	HMGB2_4	/AltR1/rArArC rArCrC rCrUrG rGrCrC rUrArU rCrCrA rUrUrG rUrUrU rUrArG rArGrC rUrArU rGrCrU /AltR2/	310068242	11645.5	11645	1	2	24	0	0	346900	60
5	2000127464	13173906	3121893	223994901	A01	DCLRE1C_1	/AltR1/rUrGrG rUrCrC rGrArA rGrCrU rGrGrA rUrCrA rCrUrG rUrUrU rUrArG rArGrC rUrArU rGrCrU /AltR2/	310067182	11779.6	11781	1	2	24	0	0	352800	61
5	2000127464	13173906	3121893	223994902	A02	DDB1_1	/AltR1/rGrUrC rGrUrA rCrArA rCrUrA rCrGrU rGrGrU rArArG rUrUrU rUrArG rArGrC rUrArU rGrCrU /AltR2/	310067183	11787.6	11789	1	2	24	0	0	365900	56
5	2000127464	13173906	3121893	223994903	A03	DDB2_1	/AltR1/rArUrA rCrArA rUrCrU rCrGrG rArGrG rUrCrU rUrCrG rUrUrU rUrArG rArGrC rUrArU rGrCrU /AltR2/	310067184	11723.8	11726	1	2	24	0	0	359600	55
5	2000127464	13173906	3121893	223994904	A04	DDX1_1	/AltR1/rGrUrC rArUrG rArCrC rArArG rGrGrU rUrArU rGrCrG rUrUrU rUrArG rArGrC rUrArU rGrCrU /AltR2/	310067185	11803.1	11805	1	2	23	0	0	361800	58
5	2000127464	13173906	3121893	223994905	A05	DDX11_1	/AltR1/rUrUrU rGrGrA rUrUrC rArCrU rGrArA rCrGrG rUrArG rUrUrU rUrArG rArGrC rUrArU rGrCrU /AltR2/	310067186	11765.1	11767	1	2	23	0	0	362900	55
5	2000127464	13173906	3121893	223994906	A06	DEK_1	/AltR1/rGrUrU rUrUrU rUrUrA rGrArU rUrUrC rGrGrC rArArG rUrUrU rUrArG rArGrC rUrArU rGrCrU /AltR2/	310067187	11704.1	11706	1	2	24	0	0	364300	46
5	2000127464	13173906	3121893	223994907	A07	DHX9_1	/AltR1/rGrGrA rGrUrG rGrUrU rGrArA rGrCrU rUrArC rUrCrG rUrUrU rUrArG rArGrC rUrArU rGrCrU /AltR2/	310067188	11820.2	11822	1	2	23	0	0	361000	58
5	2000127464	13173906	3121893	223994908	A08	DMAP1_1	/AltR1/rArUrG rCrUrG rGrGrC rArCrG rArArC rGrArC rGrGrG rUrUrU rUrArG rArGrC rUrArU rGrCrU /AltR2/	310067189	11880	11882	1	2	24	0	0	356800	65
5	2000127464	13173906	3121893	223994909	A09	DMC1_1	/AltR1/rCrArA rGrUrU rGrUrG rGrCrG rGrArA rGrArA rCrCrG rUrUrU rUrArG rArGrC rUrArU rGrCrU /AltR2/	310067190	11866	11867	1	2	24	0	0	362400	60
5	2000127464	13173906	3121893	223994910	A10	DNA2_1	/AltR1/rGrGrA rUrArA rCrCrG rGrUrA rCrCrU rGrGrU rGrUrG rUrUrU rUrArG rArGrC rUrArU rGrCrU /AltR2/	310067191	11819.7	11821	1	2	23	0	0	359300	61
5	2000127464	13173906	3121893	223994911	A11	DNTT_1	/AltR1/rCrArA rCrUrC rGrGrG rUrUrC rGrGrA rUrGrU rUrCrG rUrUrU rUrArG rArGrC rUrArU rGrCrU /AltR2/	310067192	11756.3	11758	1	2	24	0	0	352400	55
5	2000127464	13173906	3121893	223994912	B01	DTL_1	/AltR1/rCrUrG rGrArA rUrGrC rCrGrU rCrUrU rUrGrA rCrCrG rUrUrU rUrArG rArGrC rUrArU rGrCrU /AltR2/	310439339	11717.8	11718	1	2	24	0	0	346300	57
5	2000127464	13173906	3121893	223994913	B02	DTX3L_1	/AltR1/rCrGrG rArCrU rUrGrU rArCrA rCrCrC rGrCrA rCrGrG rUrUrU rUrArG rArGrC rUrArU rGrCrU /AltR2/	310067194	11737.3	11739	1	2	23	0	0	345600	61
5	2000127464	13173906	3121893	223994914	B03	DYNLL1_1	/AltR1/rCrCrC rArCrC rUrGrG rCrArU rUrGrC rArUrC rGrUrG rUrUrU rUrArG rArGrC rUrArU rGrCrU /AltR2/	310067195	11675.1	11677	1	2	23	0	0	340500	59
5	2000127464	13173906	3121893	223994915	B04	EEPD1_1	/AltR1/rArGrG rUrCrC rUrCrA rArCrG rCrUrG rCrGrA rArArG rUrUrU rUrArG rArGrC rUrArU rGrCrU /AltR2/	310067196	11786.3	11787	1	2	23	0	0	355800	61
5	2000127464	13173906	3121893	223994916	B05	EGFR_1	/AltR1/rUrGrC rUrGrA rCrUrA rUrGrU rCrCrC rGrCrC rArCrG rUrUrU rUrArG rArGrC rUrArU rGrCrU /AltR2/	310067197	11676.7	11677	1	2	24	0	0	340800	61
5	2000127464	13173906	3121893	223994917	B06	EID3_1	/AltR1/rUrUrC rGrGrC rUrCrA rCrGrC rCrArU rCrArA rArGrG rUrUrU rUrArG rArGrC rUrArU rGrCrU /AltR2/	310067198	11722.8	11724	1	2	23	0	0	349500	59
5	2000127464	13173906	3121893	223994918	B07	EME1_1	/AltR1/rCrUrG rGrArC rCrUrU rCrUrG rArCrU rCrGrG rCrUrG rUrUrU rUrArG rArGrC rUrArU rGrCrU /AltR2/	310067199	11692.2	11694	1	2	23	0	0	338700	61
5	2000127464	13173906	3121893	223994919	B08	EME2_1	/AltR1/rCrGrG rUrGrC rCrGrA rCrGrU rCrCrU rGrArU rGrGrG rUrUrU rUrArG rArGrC rUrArU rGrCrU /AltR2/	310067200	11810.4	11812	1	2	23	0	0	346400	62
5	2000127464	13173906	3121893	223994920	B09	EMSY_1	/AltR1/rGrUrC rCrArU rUrGrA rArGrG rUrCrG rUrCrG rArUrG rUrUrU rUrArG rArGrC rUrArU rGrCrU /AltR2/	310067201	11780.2	11782	1	2	23	0	0	360300	55
5	2000127464	13173906	3121893	223994921	B10	ENDOV_1	/AltR1/rGrGrU rGrUrC rCrCrG rGrUrC rUrArC rGrArC rGrUrG rUrUrU rUrArG rArGrC rUrArU rGrCrU /AltR2/	310067202	11771.9	11773	1	2	24	0	0	349300	60
5	2000127464	13173906	3121893	223994922	B11	EP300_1	/AltR1/rGrUrU rCrArA rUrUrG rGrArG rCrArG rGrCrC rGrArG rUrUrU rUrArG rArGrC rUrArU rGrCrU /AltR2/	310067203	11842.5	11844	1	2	24	0	0	361600	59
5	2000127464	13173906	3121893	223994923	C01	EPC2_1	/AltR1/rArCrG rArCrU rGrCrG rUrCrU rCrCrA rUrCrA rArCrG rUrUrU rUrArG rArGrC rUrArU rGrCrU /AltR2/	310067204	11681.8	11684	1	2	23	0	0	348100	59
5	2000127464	13173906	3121893	223994924	C02	ERCC1_1	/AltR1/rArUrU rUrGrU rGrArU rArCrC rCrCrU rCrGrA rCrGrG rUrUrU rUrArG rArGrC rUrArU rGrCrU /AltR2/	310067205	11700.7	11702	1	2	23	0	0	353400	57
5	2000127464	13173906	3121893	223994925	C03	ERCC2_1	/AltR1/rGrGrC rCrUrC rGrUrC rGrArA rGrArC rCrArC rGrArG rUrUrU rUrArG rArGrC rUrArU rGrCrU /AltR2/	310067206	11801.5	11802	1	2	24	0	0	353500	63
5	2000127464	13173906	3121893	223994926	C04	ERCC3_1	/AltR1/rGrUrG rArCrA rUrCrA rCrCrG rArGrU rArCrC rUrCrG rUrUrU rUrArG rArGrC rUrArU rGrCrU /AltR2/	310439340	11724	11724	1	2	23	0	0	354100	59
5	2000127464	13173906	3121893	223994927	C05	ERCC4_1	/AltR1/rUrGrG rArArC rUrGrC rUrCrG rArCrA rCrUrG rArCrG rUrUrU rUrArG rArGrC rUrArU rGrCrU /AltR2/	310067208	11761.5	11764	1	2	23	0	0	350600	63
5	2000127464	13173906	3121893	223994928	C06	ERCC5_1	/AltR1/rGrArC rUrCrA rArUrA rUrCrU rArUrC rGrCrU rUrGrG rUrUrU rUrArG rArGrC rUrArU rGrCrU /AltR2/	310067209	11685.9	11687	1	2	23	0	0	356700	54
5	2000127464	13173906	3121893	223994929	C07	ERCC6_1	/AltR1/rCrGrU rCrUrA rUrGrA rCrCrA rGrGrA rCrGrU rGrCrG rUrUrU rUrArG rArGrC rUrArU rGrCrU /AltR2/	310067210	11778.9	11780	1	2	24	0	0	352800	60
5	2000127464	13173906	3121893	223994930	C08	ERCC6L2_1	/AltR1/rUrArU rGrGrA rCrArC rUrArC rArUrC rCrArU rGrGrG rUrUrU rUrArG rArGrC rUrArU rGrCrU /AltR2/	310439341	11749.5	11749	1	2	24	0	0	360400	60
5	2000127464	13173906	3121893	223994931	C09	ERCC8_1	/AltR1/rGrCrC rArArG rArUrA rUrArG rUrCrA rUrArA rCrGrG rUrUrU rUrArG rArGrC rUrArU rGrCrU /AltR2/	310067212	11796.3	11796	1	2	23	0	0	371700	56
5	2000127464	13173906	3121893	223994932	C10	ESCO2_1	/AltR1/rArUrU rUrUrU rUrGrG rCrUrC rArGrA rArCrC rCrGrG rUrUrU rUrArG rArGrC rUrArU rGrCrU /AltR2/	310067213	11701.9	11703	1	2	23	0	0	353900	54
5	2000127464	13173906	3121893	223994933	C11	ETAA1_1	/AltR1/rCrGrG rGrGrU rUrArC rUrUrU rUrArC rUrGrC rArCrG rUrUrU rUrArG rArGrC rUrArU rGrCrU /AltR2/	310439342	11719.5	11719	1	2	23	0	0	350800	55
5	2000127464	13173906	3121893	223994934	D01	EXD2_1	/AltR1/rCrCrG rUrUrC rCrUrU rCrCrA rCrGrA rGrGrA rUrCrG rUrUrU rUrArG rArGrC rUrArU rGrCrU /AltR2/	310067215	11675.9	11677	1	2	24	0	0	344700	56
5	2000127464	13173906	3121893	223994935	D02	EXO1_1	/AltR1/rGrCrG rUrGrG rGrArU rUrGrG rArUrU rArGrC rArArG rUrUrU rUrArG rArGrC rUrArU rGrCrU /AltR2/	310067216	11884	11885	1	2	24	0	0	367400	58
5	2000127464	13173906	3121893	223994936	D03	EXO5_1	/AltR1/rUrGrG rCrGrG rArArC rUrCrA rArGrA rCrArC rGrCrG rUrUrU rUrArG rArGrC rUrArU rGrCrU /AltR2/	310067217	11825	11826	1	2	24	0	0	355100	63
5	2000127464	13173906	3121893	223994937	D04	EYA1_1	/AltR1/rArArU rArCrU rGrUrG rCrGrU rArCrU rGrArC rCrCrG rUrUrU rUrArG rArGrC rUrArU rGrCrU /AltR2/	310067218	11723.5	11725	1	2	24	0	0	354300	59
5	2000127464	13173906	3121893	223994938	D05	EYA2_1	/AltR1/rArCrC rArCrG rArCrG rUrCrC rGrUrG rCrGrC rArUrG rUrUrU rUrArG rArGrC rUrArU rGrCrU /AltR2/	310067219	11737.8	11739	1	2	24	0	0	346800	61
5	2000127464	13173906	3121893	223994939	D06	EYA3_1	/AltR1/rUrGrA rCrArC rUrArG rGrCrU rUrCrU rCrCrG rArCrG rUrUrU rUrArG rArGrC rUrArU rGrCrU /AltR2/	310067220	11699.6	11701	1	2	24	0	0	347400	60
5	2000127464	13173906	3121893	223994940	D07	EYA4_1	/AltR1/rGrGrA rGrCrG rCrUrU rGrArC rArCrU rUrUrU rArCrG rUrUrU rUrArG rArGrC rUrArU rGrCrU /AltR2/	310067221	11740.6	11742	1	2	23	0	0	353400	56
5	2000127464	13173906	3121893	223994941	D08	FAAP100_1	/AltR1/rGrCrU rCrGrU rCrUrA rCrGrU rGrUrA rCrGrA rCrCrG rUrUrU rUrArG rArGrC rUrArU rGrCrU /AltR2/	310067222	11715.8	11717	1	2	24	0	0	348100	58
5	2000127464	13173906	3121893	223994942	D09	FAAP20_1	/AltR1/rUrCrG rGrArC rCrCrA rArGrA rCrCrU rUrUrU rCrCrG rUrUrU rUrArG rArGrC rUrArU rGrCrU /AltR2/	310067223	11659.4	11661	1	2	23	0	0	345500	57
5	2000127464	13173906	3121893	223994943	D10	FAAP24_1	/AltR1/rGrGrA rArGrU rArUrU rGrUrU rCrArC rUrCrA rUrCrG rUrUrU rUrArG rArGrC rUrArU rGrCrU /AltR2/	310067224	11726	11727	1	2	24	0	0	362000	53
5	2000127464	13173906	3121893	223994944	D11	FAN1_1	/AltR1/rGrArC rUrUrC rGrUrU rCrArA rGrUrG rGrArU rCrCrG rUrUrU rUrArG rArGrC rUrArU rGrCrU /AltR2/	310067225	11740.9	11742	1	2	23	0	0	356200	55
5	2000127464	13173906	3121893	223994945	E01	FANCA_1	/AltR1/rCrArC rGrCrU rArGrA rGrGrC rArArC rCrArU rCrCrG rUrUrU rUrArG rArGrC rUrArU rGrCrU /AltR2/	310439343	11746.5	11746	1	2	24	0	0	351000	62
5	2000127464	13173906	3121893	223994946	E02	FANCB_1	/AltR1/rGrArU rGrGrC rCrUrA rArGrG rGrUrC rCrUrU rArArG rUrUrU rUrArG rArGrC rUrArU rGrCrU /AltR2/	310067227	11804.1	11805	1	2	23	0	0	361000	60
5	2000127464	13173906	3121893	223994947	E03	FANCC_1	/AltR1/rGrUrG rGrGrA rCrArC rArArA rCrUrC rGrUrG rArCrG rUrUrU rUrArG rArGrC rUrArU rGrCrU /AltR2/	310067228	11826.4	11827	1	2	24	0	0	359800	61
5	2000127464	13173906	3121893	223994948	E04	FANCD2_1	/AltR1/rArGrU rUrGrA rCrUrG rArCrA rArUrG rArGrU rCrGrG rUrUrU rUrArG rArGrC rUrArU rGrCrU /AltR2/	310439344	11829.1	11829	1	2	23	0	0	367300	58
5	2000127464	13173906	3121893	223994949	E05	FANCE_1	/AltR1/rGrArG rCrArA rGrCrG rArCrC rCrCrA rGrUrC rGrArG rUrUrU rUrArG rArGrC rUrArU rGrCrU /AltR2/	310067230	11823.7	11825	1	2	24	0	0	356800	64
5	2000127464	13173906	3121893	223994950	E06	FANCF_1	/AltR1/rUrCrG rUrCrG rGrCrC rCrCrA rArGrA rArGrA rGrUrG rUrUrU rUrArG rArGrC rUrArU rGrCrU /AltR2/	310067231	11801.4	11803	1	2	24	0	0	355800	61
5	2000127464	13173906	3121893	223994951	E07	FANCG_1	/AltR1/rGrArA rUrGrA rCrCrG rGrCrU rCrGrU rUrCrG rArCrG rUrUrU rUrArG rArGrC rUrArU rGrCrU /AltR2/	310067232	11778.6	11780	1	2	23	0	0	352500	59
5	2000127464	13173906	3121893	223994952	E08	FANCI_1	/AltR1/rArArU rCrCrC rCrCrG rArUrU rCrCrA rCrCrA rArCrG rUrUrU rUrArG rArGrC rUrArU rGrCrU /AltR2/	310067233	11625.6	11627	1	2	24	0	0	346200	59
5	2000127464	13173906	3121893	223994953	E09	FANCL_1	/AltR1/rCrCrU rCrArU rArCrA rCrGrG rUrUrU rUrCrG rArCrG rUrUrU rUrArG rArGrC rUrArU rGrCrU /AltR2/	310067234	11660.1	11662	1	2	23	0	0	349500	53
5	2000127464	13173906	3121893	223994954	E10	FANCM_1	/AltR1/rCrArU rGrArC rCrArC rGrGrC rGrGrC rArArU rArArG rUrUrU rUrArG rArGrC rUrArU rGrCrU /AltR2/	310439345	11810.1	11810	1	2	24	0	0	358900	61
5	2000127464	13173906	3121893	223994955	E11	FBH1_1	/AltR1/rArArU rArGrA rGrGrU rCrUrU rCrCrA rCrCrG rGrGrG rUrUrU rUrArG rArGrC rUrArU rGrCrU /AltR2/	310067236	11803	11804	1	2	24	0	0	360600	61
5	2000127464	13173906	3121893	223994956	F01	FBXO6_1	/AltR1/rCrArA rCrArC rGrArA rGrUrA rGrUrC rArGrC rCrGrG rUrUrU rUrArG rArGrC rUrArU rGrCrU /AltR2/	310067237	11808.7	11810	1	2	24	0	0	361500	60
5	2000127464	13173906	3121893	223994957	F02	FEN1_1	/AltR1/rUrCrA rUrUrC rUrCrC rCrGrG rArUrG rGrCrA rCrUrG rUrUrU rUrArG rArGrC rUrArU rGrCrU /AltR2/	310067238	11676.9	11678	1	2	23	0	0	344100	59
5	2000127464	13173906	3121893	223994958	F03	FGF10_1	/AltR1/rArCrC rUrUrC rArArG rGrArG rArUrG rUrCrC rGrCrG rUrUrU rUrArG rArGrC rUrArU rGrCrU /AltR2/	310067239	11762.9	11764	1	2	23	0	0	355900	59
5	2000127464	13173906	3121893	223994959	F04	FIGN_1	/AltR1/rCrGrA rCrCrG rUrUrC rArCrU rArGrU rCrCrU rGrArG rUrUrU rUrArG rArGrC rUrArU rGrCrU /AltR2/	310067240	11699.7	11701	1	2	23	0	0	350100	57
5	2000127464	13173906	3121893	223994960	F05	FIGNL1_1	/AltR1/rUrGrG rCrArU rArUrG rUrArC rCrGrG rArCrC rGrArG rUrUrU rUrArG rArGrC rUrArU rGrCrU /AltR2/	310067241	11803.3	11804	1	2	24	0	0	359300	61
5	2000127464	13173906	3121893	223994961	F06	FIGNL2_1	/AltR1/rGrArG rGrCrG rUrCrG rGrGrC rArArG rUrArC rGrGrG rUrUrU rUrArG rArGrC rUrArU rGrCrU /AltR2/	310067242	11937.1	11938	1	2	24	0	0	360900	65
5	2000127464	13173906	3121893	223994962	F07	FOXM1_1	/AltR1/rGrArU rGrGrC rCrArC rUrArC rUrUrG rCrGrU rGrUrG rUrUrU rUrArG rArGrC rUrArU rGrCrU /AltR2/	310067243	11757.6	11758	1	2	24	0	0	350100	60
5	2000127464	13173906	3121893	223994963	F08	FTO_1	/AltR1/rGrCrU rUrArU rUrUrC rGrGrG rArCrC rUrGrG rUrUrG rUrUrU rUrArG rArGrC rUrArU rGrCrU /AltR2/	310067244	11734.3	11736	1	2	23	0	0	351500	55
5	2000127464	13173906	3121893	223994964	F09	FZR1_1	/AltR1/rArGrA rCrArC rArUrC rGrUrU rGrCrC rGrUrC rArUrG rUrUrU rUrArG rArGrC rUrArU rGrCrU /AltR2/	310067245	11724.3	11725	1	2	23	0	0	356100	57
5	2000127464	13173906	3121893	223994965	F10	GADD45A_1	/AltR1/rGrGrC rArCrA rArCrA rCrCrA rCrGrU rUrArU rCrGrG rUrUrU rUrArG rArGrC rUrArU rGrCrU /AltR2/	310067246	11746	11747	1	2	24	0	0	355000	59
5	2000127464	13173906	3121893	223994966	F11	GEN1_1	/AltR1/rUrCrC rCrArC rCrArA rGrArU rUrArC rGrCrA rArGrG rUrUrU rUrArG rArGrC rUrArU rGrCrU /AltR2/	310067247	11730	11731	1	2	24	0	0	356900	60
5	2000127464	13173906	3121893	223994967	G01	GGN_1	/AltR1/rUrCrC rUrUrC rArCrG rGrArU rArGrU rUrGrC rCrGrG rUrUrU rUrArG rArGrC rUrArU rGrCrU /AltR2/	310067248	11717.3	11718	1	2	23	0	0	349600	58
5	2000127464	13173906	3121893	223994968	G02	GINS2_1	/AltR1/rGrGrC rArCrU rUrCrC rArCrG rGrGrU rArArA rCrCrG rUrUrU rUrArG rArGrC rUrArU rGrCrU /AltR2/	310067249	11762	11763	1	2	23	0	0	351300	61
5	2000127464	13173906	3121893	223994969	G03	GINS4_1	/AltR1/rGrArC rArCrC rGrCrA rArGrU rArGrC rUrGrC rUrGrG rUrUrU rUrArG rArGrC rUrArU rGrCrU /AltR2/	310067250	11801.8	11803	1	2	24	0	0	352800	64
5	2000127464	13173906	3121893	223994970	G04	GPS1_1	/AltR1/rArCrC rGrUrA rGrArU rGrGrC rCrArC rGrUrU rGrCrG rUrUrU rUrArG rArGrC rUrArU rGrCrU /AltR2/	310067251	11778.6	11780	1	2	23	0	0	353600	60
5	2000127464	13173906	3121893	223994971	G05	GTF2H1_1	/AltR1/rUrGrC rUrGrG rArUrA rGrGrU rCrCrU rArArA rUrArG rUrUrU rUrArG rArGrC rUrArU rGrCrU /AltR2/	310067252	11789.3	11790	1	2	24	0	0	366000	58
5	2000127464	13173906	3121893	223994972	G06	GTF2H2_1	/AltR1/rGrArG rUrCrU rGrCrA rUrArG rCrUrA rUrGrC rUrUrG rUrUrU rUrArG rArGrC rUrArU rGrCrU /AltR2/	310067253	11741.2	11743	1	2	24	0	0	356100	57
5	2000127464	13173906	3121893	223994973	G07	GTF2H2C_1	/AltR1/rCrArC rCrArU rGrGrA rCrArA rGrUrU rCrGrA rCrUrG rUrUrU rUrArG rArGrC rUrArU rGrCrU /AltR2/	310067254	11746.8	11748	1	2	24	0	0	356200	58
5	2000127464	13173906	3121893	223994974	G08	GTF2H3_1	/AltR1/rGrUrG rUrUrU rUrArG rArCrU rCrCrG rArCrU rCrArG rUrUrU rUrArG rArGrC rUrArU rGrCrU /AltR2/	310067255	11701.8	11703	1	2	23	0	0	356200	54
5	2000127464	13173906	3121893	223994975	G09	GTF2H4_1	/AltR1/rArCrA rArGrU rArCrG rCrCrG rArGrG rArGrC rGrArG rUrUrU rUrArG rArGrC rUrArU rGrCrU /AltR2/	310439346	11889.9	11889	1	2	23	0	0	366600	64
5	2000127464	13173906	3121893	223994976	G10	GTF2H5_1	/AltR1/rUrUrG rGrArU rGrArG rUrCrC rArArU rGrCrC rCrUrG rUrUrU rUrArG rArGrC rUrArU rGrCrU /AltR2/	310067257	11740.5	11742	1	2	24	0	0	352600	59
5	2000127464	13173906	3121893	223994977	G11	H2AFX_1	/AltR1/rGrUrA rCrArC rGrGrC rCrCrA rCrUrG rGrGrA rArCrG rUrUrU rUrArG rArGrC rUrArU rGrCrU /AltR2/	310067258	11801.2	11802	1	2	24	0	0	351700	65
5	2000127464	13173906	3121893	223994978	H01	HELB_1	/AltR1/rCrUrA rCrCrU rArArA rCrGrA rCrGrA rCrGrU rGrGrG rUrUrU rUrArG rArGrC rUrArU rGrCrU /AltR2/	310067259	11786.1	11787	1	2	24	0	0	356800	61
5	2000127464	13173906	3121893	223994979	H02	HELQ_1	/AltR1/rGrUrC rGrUrC rArArC rUrUrG rArGrC rUrArU rArArG rUrUrU rUrArG rArGrC rUrArU rGrCrU /AltR2/	310067260	11749.1	11750	1	2	24	0	0	363700	54
5	2000127464	13173906	3121893	223994980	H03	HERC2_1	/AltR1/rCrArU rUrGrA rUrCrU rGrCrG rArCrA rArArC rGrGrG rUrUrU rUrArG rArGrC rUrArU rGrCrU /AltR2/	310067261	11786.7	11788	1	2	24	0	0	357700	58
5	2000127464	13173906	3121893	223994981	H04	HINFP_1	/AltR1/rArGrU rCrGrG rCrArA rGrGrA rCrArA rCrCrC rGrGrG rUrUrU rUrArG rArGrC rUrArU rGrCrU /AltR2/	310067262	11866.9	11865	1	2	24	0	0	359200	65
5	2000127464	13173906	3121893	223994982	H05	HIST1H4A_1	/AltR1/rUrGrU rCrArC rGrCrA rArCrA rCrCrU rUrGrC rGrGrG rUrUrU rUrArG rArGrC rUrArU rGrCrU /AltR2/	310067263	11738.7	11740	1	2	24	0	0	345800	61
5	2000127464	13173906	3121893	223994983	H06	HIST3H2A_1	/AltR1/rArGrU rCrArA rGrUrA rCrUrC rGrArG rCrArC rCrGrG rUrUrU rUrArG rArGrC rUrArU rGrCrU /AltR2/	310067264	11786.3	11787	1	2	24	0	0	360200	61
5	2000127464	13173906	3121893	223994984	H07	HIST3H3_1	/AltR1/rGrCrA rGrArC rUrGrC rGrCrG rCrArA rGrUrC rArArG rUrUrU rUrArG rArGrC rUrArU rGrCrU /AltR2/	310067265	11824.7	11826	1	2	24	0	0	355500	62
5	2000127464	13173906	3121893	223994985	H08	HMGA1_1	/AltR1/rArCrG rGrCrA rCrUrG rArGrA rArGrC rGrGrG rGrCrG rUrUrU rUrArG rArGrC rUrArU rGrCrU /AltR2/	310439347	11921.3	11921	1	2	24	0	0	357600	67
5	2000127464	13173906	3121893	223994986	H09	HMGA2_1	/AltR1/rCrArG rCrCrG rUrCrC rArCrU rUrCrA rGrCrC rCrArG rUrUrU rUrArG rArGrC rUrArU rGrCrU /AltR2/	310067267	11657.9	11659	1	2	24	0	0	339800	61
5	2000127464	13173906	3121893	223994987	H10	HMGB1_1	/AltR1/rArGrA rUrArU rGrGrC rArArA rArGrC rGrGrA rCrArG rUrUrU rUrArG rArGrC rUrArU rGrCrU /AltR2/	310067268	11897	11898	1	2	24	0	0	375000	61
5	2000127464	13173906	3121893	223994988	H11	HMGB2_1	/AltR1/rGrGrA rCrUrC rUrUrC rCrGrU rCrArA rUrUrU rCrGrG rUrUrU rUrArG rArGrC rUrArU rGrCrU /AltR2/	310067269	11677.9	11679	1	2	23	0	0	349200	54
17	2000127464	13174269	3121893	223995969	A01	RFC2_1	/AltR1/rArGrG rGrUrA rCrCrC rUrArC rArCrU rGrArU rGrArG rUrUrU rUrArG rArGrC rUrArU rGrCrU /AltR2/	310130372	11787.6	11788	1	2	24	0	0	362300	63
17	2000127464	13174269	3121893	223995970	A02	RFC3_1	/AltR1/rCrUrG rUrUrA rGrUrG rUrArC rGrGrA rCrCrA rUrCrG rUrUrU rUrArG rArGrC rUrArU rGrCrU /AltR2/	310130373	11741.9	11742	1	2	23	0	0	356700	56
17	2000127464	13174269	3121893	223995971	A03	RFC4_1	/AltR1/rCrUrC rUrUrG rUrUrU rUrArC rGrGrA rCrCrA rCrCrG rUrUrU rUrArG rArGrC rUrArU rGrCrU /AltR2/	310130374	11639	11639	1	2	23	0	0	345000	54
17	2000127464	13174269	3121893	223995972	A04	RFC5_1	/AltR1/rCrGrC rUrGrC rArCrG rArGrG rUrUrU rCrGrG rUrUrG rUrUrU rUrArG rArGrC rUrArU rGrCrU /AltR2/	310130375	11773.9	11774	1	2	24	0	0	348300	57
17	2000127464	13174269	3121893	223995973	A05	RFWD3_1	/AltR1/rGrArA rGrUrU rArCrA rUrGrU rArUrC rGrArU rGrGrG rUrUrU rUrArG rArGrC rUrArU rGrCrU /AltR2/	310130376	11830.2	11830	1	2	24	0	0	372100	55
17	2000127464	13174269	3121893	223995974	A06	RHNO1_1	/AltR1/rUrUrC rGrArC rUrUrG rArGrU rGrUrC rUrCrG rCrCrG rUrUrU rUrArG rArGrC rUrArU rGrCrU /AltR2/	310130377	11694.8	11695	1	2	24	0	0	345700	56
17	2000127464	13174269	3121893	223995975	A07	RIF1_1	/AltR1/rArUrG rUrArC rGrUrA rCrUrA rGrArG rCrArC rUrUrG rUrUrU rUrArG rArGrC rUrArU rGrCrU /AltR2/	310130378	11749.5	11750	1	2	24	0	0	365000	56
17	2000127464	13174269	3121893	223995976	A08	RMI1_1	/AltR1/rArUrG rUrUrA rArArG rUrArC rCrUrC rCrGrA rUrGrG rUrUrU rUrArG rArGrC rUrArU rGrCrU /AltR2/	310130379	11750.1	11750	1	2	24	0	0	364800	55
17	2000127464	13174269	3121893	223995977	A09	RMI2_1	/AltR1/rArCrC rUrUrG rArGrU rGrGrC rGrGrC rGrArC rCrUrG rUrUrU rUrArG rArGrC rUrArU rGrCrU /AltR2/	310130380	11795.8	11796	1	2	24	0	0	348100	64
17	2000127464	13174269	3121893	223995978	A10	RNASEH2A_1	/AltR1/rUrArA rCrArG rArUrG rGrCrG rUrArG rArCrC rArUrG rUrUrU rUrArG rArGrC rUrArU rGrCrU /AltR2/	310130381	11812	11812	1	2	23	0	0	367000	60
17	2000127464	13174269	3121893	223995979	A11	RNF111_1	/AltR1/rArCrU rUrArU rGrArG rArCrC rGrUrG rCrArC rUrArG rUrUrU rUrArG rArGrC rUrArU rGrCrU /AltR2/	310130382	11749	11749	1	2	24	0	0	361300	58
17	2000127464	13174269	3121893	223995980	B01	RNF138_1	/AltR1/rArUrC rArUrC rUrUrC rGrGrU rGrUrA rGrGrA rCrGrG rUrUrU rUrArG rArGrC rUrArU rGrCrU /AltR2/	310130383	11781.6	11782	1	2	24	0	0	361200	57
17	2000127464	13174269	3121893	223995981	B02	RNF168_1	/AltR1/rArCrC rGrArG rUrCrC rArCrG rArCrG rArUrA rCrCrG rUrUrU rUrArG rArGrC rUrArU rGrCrU /AltR2/	310130384	11745.5	11746	1	2	23	0	0	355600	61
17	2000127464	13174269	3121893	223995982	B03	RNF169_1	/AltR1/rGrArA rGrGrG rUrArG rArCrG rCrUrU rUrUrC rGrArG rUrUrU rUrArG rArGrC rUrArU rGrCrU /AltR2/	310130385	11845.1	11845	1	2	24	0	0	365700	57
17	2000127464	13174269	3121893	223995983	B04	RNF20_1	/AltR1/rUrArU rUrGrA rUrUrG rUrCrA rArCrC rGrArU rArCrG rUrUrU rUrArG rArGrC rUrArU rGrCrU /AltR2/	310130386	11711	11711	1	2	24	0	0	363900	52
17	2000127464	13174269	3121893	223995984	B05	RNF4_1	/AltR1/rGrUrG rArCrG rArUrG rArGrG rArGrU rUrGrU rCrCrG rUrUrU rUrArG rArGrC rUrArU rGrCrU /AltR2/	310130387	11861.1	11861	1	2	24	0	0	364000	58
17	2000127464	13174269	3121893	223995985	B06	RNF40_1	/AltR1/rCrUrU rArUrC rGrArG rCrCrC rArUrU rCrGrU rCrUrG rUrUrU rUrArG rArGrC rUrArU rGrCrU /AltR2/	310130388	11638.4	11639	1	2	23	0	0	346000	53
17	2000127464	13174269	3121893	223995986	B07	RNF8_1	/AltR1/rGrGrC rUrCrA rArGrG rGrCrA rGrUrC rArArC rUrUrG rUrUrU rUrArG rArGrC rUrArU rGrCrU /AltR2/	310130389	11804.2	11804	1	2	24	0	0	355500	61
17	2000127464	13174269	3121893	223995987	B08	RPA1_1	/AltR1/rArUrG rGrUrC rGrGrC rCrArA rCrUrG rArGrC rGrArG rUrUrU rUrArG rArGrC rUrArU rGrCrU /AltR2/	310130390	11842.8	11843	1	2	24	0	0	358000	63
17	2000127464	13174269	3121893	223995988	B09	RPA2_1	/AltR1/rCrArC rCrCrA rUrGrG rArCrG rUrUrC rGrCrC rArGrG rUrUrU rUrArG rArGrC rUrArU rGrCrU /AltR2/	310130391	11739	11739	1	2	24	0	0	346400	61
17	2000127464	13174269	3121893	223995989	B10	RPA3_1	/AltR1/rGrGrU rUrGrG rArArG rArGrU rArArC rCrGrC rCrArG rUrUrU rUrArG rArGrC rUrArU rGrCrU /AltR2/	310130392	11867.4	11867	1	2	24	0	0	365300	61
17	2000127464	13174269	3121893	223995990	B11	RPA4_1	/AltR1/rArArC rCrArC rUrGrU rCrGrG rGrCrC rUrCrG rArUrG rUrUrU rUrArG rArGrC rUrArU rGrCrU /AltR2/	310130393	11739.7	11740	1	2	23	0	0	348100	62
17	2000127464	13174269	3121893	223995991	C01	RPAIN_1	/AltR1/rGrCrG rArGrC rCrCrA rCrCrA rGrUrU rUrGrU rArCrG rUrUrU rUrArG rArGrC rUrArU rGrCrU /AltR2/	310130394	11739.6	11740	1	2	23	0	0	350400	59
17	2000127464	13174269	3121893	223995992	C02	RPS27A_1	/AltR1/rUrArC rArUrU rUrUrC rUrArU rCrGrU rArUrC rCrGrG rUrUrU rUrArG rArGrC rUrArU rGrCrU /AltR2/	310130395	11624.8	11625	1	2	23	0	0	356800	50
17	2000127464	13174269	3121893	223995993	C03	RPS3_1	/AltR1/rArGrU rUrArA rCrArG rGrGrU rCrUrC rCrGrC rUrGrG rUrUrU rUrArG rArGrC rUrArU rGrCrU /AltR2/	310130396	11781.1	11781	1	2	24	0	0	355900	60
17	2000127464	13174269	3121893	223995994	C04	RRM2B_1	/AltR1/rCrCrA rUrArG rArArA rCrArG rCrGrA rGrCrC rUrCrG rUrUrU rUrArG rArGrC rUrArU rGrCrU /AltR2/	310130397	11769.8	11770	1	2	23	0	0	356800	60
17	2000127464	13174269	3121893	223995995	C05	RTEL1_1	/AltR1/rCrArU rGrCrC rGrUrA rCrArA rUrUrA rCrUrU rGrUrG rUrUrU rUrArG rArGrC rUrArU rGrCrU /AltR2/	310130398	11686.4	11687	1	2	23	0	0	355800	53
17	2000127464	13174269	3121893	223995996	C06	RUVBL1_1	/AltR1/rArGrC rUrUrC rArArG rGrUrC rGrArA rUrUrC rUrGrG rUrUrU rUrArG rArGrC rUrArU rGrCrU /AltR2/	310130399	11765.9	11766	1	2	24	0	0	360100	56
17	2000127464	13174269	3121893	223995997	C07	RUVBL2_1	/AltR1/rGrArU rGrArC rGrUrC rGrArU rCrUrC rGrUrG rCrArG rUrUrU rUrArG rArGrC rUrArU rGrCrU /AltR2/	310130400	11781.6	11781	1	2	23	0	0	356600	57
17	2000127464	13174269	3121893	223995998	C08	SENP6_1	/AltR1/rGrUrA rArGrG rUrUrA rArGrU rCrGrG rCrUrC rCrArG rUrUrU rUrArG rArGrC rUrArU rGrCrU /AltR2/	310130401	11805.5	11805	1	2	24	0	0	363200	57
17	2000127464	13174269	3121893	223995999	C09	SENP7_1	/AltR1/rUrUrC rGrUrC rCrUrA rArArU rCrCrG rUrCrC rArUrG rUrUrU rUrArG rArGrC rUrArU rGrCrU /AltR2/	310130402	11622.6	11623	1	2	24	0	0	348800	53
17	2000127464	13174269	3121893	223996000	C10	SETD2_1	/AltR1/rGrArU rGrGrG rGrGrA rUrUrU rCrUrA rCrGrA rCrCrG rUrUrU rUrArG rArGrC rUrArU rGrCrU /AltR2/	310130403	11821.1	11821	1	2	23	0	0	359700	59
17	2000127464	13174269	3121893	223996001	C11	SETMAR_1	/AltR1/rArCrC rArUrU rGrArG rUrCrA rArUrU rCrGrG rArCrG rUrUrU rUrArG rArGrC rUrArU rGrCrU /AltR2/	310130404	11748.5	11749	1	2	24	0	0	362100	55
17	2000127464	13174269	3121893	223996002	D01	SETX_1	/AltR1/rUrArU rGrCrU rUrCrC rArArC rArCrU rCrCrG rUrCrG rUrUrU rUrArG rArGrC rUrArU rGrCrU /AltR2/	310130405	11621.8	11622	1	2	23	0	0	344100	56
17	2000127464	13174269	3121893	223996003	D02	SFPQ_1	/AltR1/rCrCrG rGrGrU rCrCrC rUrGrA rGrCrA rArCrG rArCrG rUrUrU rUrArG rArGrC rUrArU rGrCrU /AltR2/	310130406	11777.6	11778	1	2	23	0	0	345800	64
17	2000127464	13174269	3121893	223996004	D03	SFR1_1	/AltR1/rGrGrU rUrUrU rArCrC rUrArG rCrArC rUrCrC rUrCrG rUrUrU rUrArG rArGrC rUrArU rGrCrU /AltR2/	310130407	11638.9	11639	1	2	23	0	0	346100	55
17	2000127464	13174269	3121893	223996005	D04	SHLD1_1	/AltR1/rUrCrU rCrUrU rArUrG rUrCrA rCrArC rGrCrU rGrArG rUrUrU rUrArG rArGrC rUrArU rGrCrU /AltR2/	310130408	11662.6	11663	1	2	24	0	0	349900	56
17	2000127464	13174269	3121893	223996006	D05	SHLD2_1	/AltR1/rCrGrA rArCrG rCrArG rUrArG rArUrA rArGrU rCrArG rUrUrU rUrArG rArGrC rUrArU rGrCrU /AltR2/	310130409	11834.6	11835	1	2	24	0	0	371600	57
17	2000127464	13174269	3121893	223996007	D06	SHLD3_1	/AltR1/rArArU rCrUrU rGrArU rArGrC rGrGrA rCrGrA rGrUrG rUrUrU rUrArG rArGrC rUrArU rGrCrU /AltR2/	310130410	11828.7	11829	1	2	24	0	0	367900	57
17	2000127464	13174269	3121893	223996008	D07	SHPRH_1	/AltR1/rCrCrG rArUrG rArGrU rArUrU rUrGrU rGrArC rArArG rUrUrU rUrArG rArGrC rUrArU rGrCrU /AltR2/	310130411	11790	11790	1	2	24	0	0	367100	54
17	2000127464	13174269	3121893	223996009	D08	SIRT1_1	/AltR1/rUrCrA rArArC rArUrC rGrCrU rUrGrA rGrGrA rUrCrG rUrUrU rUrArG rArGrC rUrArU rGrCrU /AltR2/	310130412	11749.1	11749	1	2	24	0	0	358800	56
17	2000127464	13174269	3121893	223996010	D09	SLF1_1	/AltR1/rCrGrU rGrArA rGrArA rCrUrG rArArA rCrGrC rArCrG rUrUrU rUrArG rArGrC rUrArU rGrCrU /AltR2/	310130413	11834.2	11834	1	2	24	0	0	362700	59
17	2000127464	13174269	3121893	223996011	D10	SLF2_1	/AltR1/rCrCrA rCrCrC rGrGrA rArGrA rArArG rCrCrC rArCrG rUrUrU rUrArG rArGrC rUrArU rGrCrU /AltR2/	310130414	11767.9	11768	1	2	24	0	0	350400	64
17	2000127464	13174269	3121893	223996012	D11	SLX1A_1	/AltR1/rCrArG rUrGrA rArCrC rCrCrA rCrGrU rArGrA rCrGrG rUrUrU rUrArG rArGrC rUrArU rGrCrU /AltR2/	310130415	11786.1	11786	1	2	24	0	0	356300	62
17	2000127464	13174269	3121893	223996013	E01	SLX1B_1	/AltR1/rCrArG rUrGrA rArCrC rCrCrA rCrGrU rArGrA rCrGrG rUrUrU rUrArG rArGrC rUrArU rGrCrU /AltR2/	310130416	11785.9	11786	1	2	24	0	0	356300	62
17	2000127464	13174269	3121893	223996014	E02	SLX4_1	/AltR1/rArGrC rCrArU rGrArA rCrGrU rGrArC rCrCrG rArArG rUrUrU rUrArG rArGrC rUrArU rGrCrU /AltR2/	310130417	11810.3	11810	1	2	23	0	0	360900	62
17	2000127464	13174269	3121893	223996015	E03	SMARCA1_1	/AltR1/rGrGrA rUrGrC rGrArC rCrGrC rCrArC rUrArU rCrGrG rUrUrU rUrArG rArGrC rUrArU rGrCrU /AltR2/	310130418	11779.2	11779	1	2	23	0	0	349600	63
17	2000127464	13174269	3121893	223996016	E04	SMARCA2_1	/AltR1/rGrUrG rGrArC rCrCrC rArUrC rGrUrC rGrGrC rArUrG rUrUrU rUrArG rArGrC rUrArU rGrCrU /AltR2/	310130419	11756.2	11756	1	2	23	0	0	347700	61
17	2000127464	13174269	3121893	223996017	E05	SMARCA4_1	/AltR1/rGrGrU rCrCrU rGrUrU rGrCrG rGrArC rArCrC rGrArG rUrUrU rUrArG rArGrC rUrArU rGrCrU /AltR2/	310130420	11795.8	11796	1	2	23	0	0	350000	62
17	2000127464	13174269	3121893	223996018	E06	SMARCA5_1	/AltR1/rArArG rCrArG rArArC rUrUrA rCrUrA rUrCrC rGrUrG rUrUrU rUrArG rArGrC rUrArU rGrCrU /AltR2/	310130421	11732.9	11733	1	2	23	0	0	363200	56
17	2000127464	13174269	3121893	223996019	E07	SMARCAD1_1	/AltR1/rUrUrC rUrArC rGrUrG rCrCrA rUrGrG rUrArG rGrArG rUrUrU rUrArG rArGrC rUrArU rGrCrU /AltR2/	310130422	11781.7	11782	1	2	23	0	0	359100	59
17	2000127464	13174269	3121893	223996020	E08	SMARCAL1_1	/AltR1/rGrUrG rArGrA rGrCrC rArUrU rUrGrA rCrUrA rCrGrG rUrUrU rUrArG rArGrC rUrArU rGrCrU /AltR2/	310130423	11805	11805	1	2	23	0	0	361600	58
17	2000127464	13174269	3121893	223996021	E09	SMARCB1_1	/AltR1/rGrArC rGrGrC rGrArG rUrUrC rUrArC rArUrG rArUrG rUrUrU rUrArG rArGrC rUrArU rGrCrU /AltR2/	310130424	11804.8	11805	1	2	24	0	0	361800	58
17	2000127464	13174269	3121893	223996022	E10	SMARCC1_1	/AltR1/rCrUrG rUrUrU rArUrC rGrArC rGrGrA rArGrG rArUrG rUrUrU rUrArG rArGrC rUrArU rGrCrU /AltR2/	310130425	11805.8	11806	1	2	23	0	0	364000	55
17	2000127464	13174269	3121893	223996023	E11	SMARCC2_1	/AltR1/rArCrA rGrCrC rGrCrA rCrGrU rUrGrU rCrGrA rArCrG rUrUrU rUrArG rArGrC rUrArU rGrCrU /AltR2/	310130426	11762.8	11763	1	2	23	0	0	352400	59
17	2000127464	13174269	3121893	223996024	F01	SMARCD1_1	/AltR1/rGrGrG rArArC rCrCrU rUrCrA rGrUrC rCrGrA rCrCrG rUrUrU rUrArG rArGrC rUrArU rGrCrU /AltR2/	310130427	11739.3	11739	1	2	24	0	0	347500	62
17	2000127464	13174269	3121893	223996025	F02	SMARCD2_1	/AltR1/rArUrC rGrGrG rGrGrU rCrCrA rArUrU rUrGrU rArCrG rUrUrU rUrArG rArGrC rUrArU rGrCrU /AltR2/	310130428	11781.6	11782	1	2	23	0	0	360400	56
17	2000127464	13174269	3121893	223996026	F03	SMARCD3_1	/AltR1/rGrCrA rUrCrG rGrArC rArCrC rCrArC rGrArC rCrCrG rUrUrU rUrArG rArGrC rUrArU rGrCrU /AltR2/	310130429	11720.9	11721	1	2	24	0	0	344000	64
17	2000127464	13174269	3121893	223996027	F04	SMARCE1_1	/AltR1/rUrUrA rUrGrU rArArG rCrArA rGrGrU rArCrG rCrGrG rUrUrU rUrArG rArGrC rUrArU rGrCrU /AltR2/	310130430	11828.8	11829	1	2	24	0	0	367200	57
17	2000127464	13174269	3121893	223996028	F05	SMC1A_1	/AltR1/rArCrC rUrGrC rGrGrG rUrArA rArGrA rCrCrC rUrGrG rUrUrU rUrArG rArGrC rUrArU rGrCrU /AltR2/	310130431	11803.2	11803	1	2	24	0	0	353900	65
17	2000127464	13174269	3121893	223996029	F06	SMC3_1	/AltR1/rUrArG rArGrU rGrUrA rUrGrA rCrGrA rArCrG rArArG rUrUrU rUrArG rArGrC rUrArU rGrCrU /AltR2/	310130432	11875.9	11876	1	2	24	0	0	377100	58
17	2000127464	13174269	3121893	223996030	F07	SMC5_1	/AltR1/rArCrC rUrCrC rGrArC rGrArA rGrGrG rUrCrU rCrUrG rUrUrU rUrArG rArGrC rUrArU rGrCrU /AltR2/	310130433	11739.8	11740	1	2	24	0	0	349300	62
17	2000127464	13174269	3121893	223996031	F08	SMC6_1	/AltR1/rGrGrU rGrArC rGrArA rGrArC rGrArA rUrGrU rArArG rUrUrU rUrArG rArGrC rUrArU rGrCrU /AltR2/	310130434	11914.8	11915	1	2	24	0	0	376500	59
17	2000127464	13174269	3121893	223996032	F09	SMG1_1	/AltR1/rGrCrA rCrCrA rArGrU rArUrC rCrGrC rGrGrA rGrCrG rUrUrU rUrArG rArGrC rUrArU rGrCrU /AltR2/	310130435	11802.2	11802	1	2	24	0	0	353100	62
17	2000127464	13174269	3121893	223996033	F10	SMUG1_1	/AltR1/rCrGrA rGrUrC rArCrG rUrArG rUrUrG rCrGrA rUrGrG rUrUrU rUrArG rArGrC rUrArU rGrCrU /AltR2/	310130436	11820.9	11821	1	2	24	0	0	360200	57
17	2000127464	13174269	3121893	223996034	F11	SPATA22_1	/AltR1/rUrUrC rUrGrA rUrUrG rArArC rArArC rGrGrA rArCrG rUrUrU rUrArG rArGrC rUrArU rGrCrU /AltR2/	310130437	11773	11773	1	2	23	0	0	363000	56
17	2000127464	13174269	3121893	223996035	G01	SPIDR_1	/AltR1/rCrArU rCrCrG rArUrG rCrArA rArCrU rGrCrA rCrGrG rUrUrU rUrArG rArGrC rUrArU rGrCrU /AltR2/	310130438	11747.5	11747	1	2	23	0	0	350900	60
17	2000127464	13174269	3121893	223996036	G02	SPO11_1	/AltR1/rUrCrG rArCrG rUrUrU rUrGrG rArCrC rGrArC rArCrG rUrUrU rUrArG rArGrC rUrArU rGrCrU /AltR2/	310130439	11740.5	11741	1	2	23	0	0	352500	56
17	2000127464	13174269	3121893	223996037	G03	SPRTN_1	/AltR1/rUrUrG rArCrA rUrArG rCrCrG rUrArA rUrArC rGrGrG rUrUrU rUrArG rArGrC rUrArU rGrCrU /AltR2/	310130440	11788.8	11789	1	2	23	0	0	364900	57
17	2000127464	13174269	3121893	223996038	G04	SSRP1_1	/AltR1/rCrGrA rArUrG rUrCrA rUrArA rCrGrA rCrCrA rCrGrG rUrUrU rUrArG rArGrC rUrArU rGrCrU /AltR2/	310130441	11770.9	11771	1	2	24	0	0	360500	58
17	2000127464	13174269	3121893	223996039	G05	STN1_1	/AltR1/rArUrA rArArG rUrGrG rArCrG rArCrC rCrArG rUrGrG rUrUrU rUrArG rArGrC rUrArU rGrCrU /AltR2/	310130442	11851.3	11851	1	2	24	0	0	368300	61
17	2000127464	13174269	3121893	223996040	G06	STUB1_1	/AltR1/rGrGrC rCrGrU rGrUrA rUrUrA rCrArC rCrArA rCrCrG rUrUrU rUrArG rArGrC rUrArU rGrCrU /AltR2/	310130443	11723.5	11724	1	2	24	0	0	352900	59
17	2000127464	13174269	3121893	223996041	G07	SUMO1_1	/AltR1/rGrUrU rUrArU rCrArG rGrArA rCrArA rArCrG rGrGrG rUrUrU rUrArG rArGrC rUrArU rGrCrU /AltR2/	310130444	11851.9	11852	1	2	24	0	0	369900	57
17	2000127464	13174269	3121893	223996042	G08	SUPT16H_1	/AltR1/rUrGrA rCrGrU rGrUrA rUrArA rCrGrC rUrGrU rCrArG rUrUrU rUrArG rArGrC rUrArU rGrCrU /AltR2/	310130445	11765.9	11766	1	2	23	0	0	360600	57
17	2000127464	13174269	3121893	223996043	G09	SWI5_1	/AltR1/rCrUrC rUrGrA rCrCrC rGrGrA rGrUrG rUrGrA rArCrG rUrUrU rUrArG rArGrC rUrArU rGrCrU /AltR2/	310130446	11780	11780	1	2	24	0	0	351000	61
17	2000127464	13174269	3121893	223996044	G10	SWSAP1_1	/AltR1/rCrUrG rCrUrC rGrGrU rArCrA rCrCrA rGrGrA rUrCrG rUrUrU rUrArG rArGrC rUrArU rGrCrU /AltR2/	310130447	11740.3	11740	1	2	24	0	0	348900	61
17	2000127464	13174269	3121893	223996045	G11	SYCP1_1	/AltR1/rCrGrG rUrGrG rUrArC rGrArA rCrArA rUrGrC rArArG rUrUrU rUrArG rArGrC rUrArU rGrCrU /AltR2/	310130448	11851.2	11851	1	2	23	0	0	365100	59
17	2000127464	13174269	3121893	223996046	H01	TAOK1_1	/AltR1/rCrGrG rCrGrU rUrCrC rCrArC rArArA rGrGrA rArUrG rUrUrU rUrArG rArGrC rUrArU rGrCrU /AltR2/	310130449	11787.3	11787	1	2	23	0	0	356000	59
17	2000127464	13174269	3121893	223996047	H02	TAOK3_1	/AltR1/rUrArG rArArU rArGrA rUrCrG rGrCrA rArUrC rUrCrG rUrUrU rUrArG rArGrC rUrArU rGrCrU /AltR2/	310130450	11772.9	11773	1	2	24	0	0	367200	56
17	2000127464	13174269	3121893	223996048	H03	TCEA1_1	/AltR1/rArUrU rCrUrG rUrGrC rGrGrU rUrGrA rArGrU rGrUrG rUrUrU rUrArG rArGrC rUrArU rGrCrU /AltR2/	310130451	11799.9	11800	1	2	24	0	0	360500	55
17	2000127464	13174269	3121893	223996049	H04	TDG_1	/AltR1/rUrUrG rUrArA rGrCrA rGrCrC rArUrU rArGrU rCrCrG rUrUrU rUrArG rArGrC rUrArU rGrCrU /AltR2/	310130452	11725.9	11726	1	2	23	0	0	358500	55
17	2000127464	13174269	3121893	223996050	H05	TDP1_1	/AltR1/rArCrU rArCrU rGrCrU rUrUrG rArCrG rUrGrG rArCrG rUrUrU rUrArG rArGrC rUrArU rGrCrU /AltR2/	310130453	11742.2	11742	1	2	23	0	0	353100	58
17	2000127464	13174269	3121893	223996051	H06	TDP2_1	/AltR1/rCrUrC rCrArC rCrGrG rArGrG rCrUrC rGrArA rGrUrG rUrUrU rUrArG rArGrC rUrArU rGrCrU /AltR2/	310130454	11778.9	11779	1	2	24	0	0	348500	63
17	2000127464	13174269	3121893	223996052	H07	TEN1_1	/AltR1/rGrGrG rArGrC rArCrG rCrUrG rArGrA rArCrA rUrUrG rUrUrU rUrArG rArGrC rUrArU rGrCrU /AltR2/	310130455	11867.3	11867	1	2	23	0	0	362300	62
17	2000127464	13174269	3121893	223996053	H08	TENT4A_1	/AltR1/rGrGrU rGrArA rArCrG rGrArU rCrGrA rArArC rUrGrG rUrUrU rUrArG rArGrC rUrArU rGrCrU /AltR2/	310130456	11891.1	11891	1	2	24	0	0	367700	61
17	2000127464	13174269	3121893	223996054	H09	TERF2_1	/AltR1/rGrArG rUrCrC rGrCrU rGrCrC rUrCrA rArGrU rArCrG rUrUrU rUrArG rArGrC rUrArU rGrCrU /AltR2/	310130457	11740.1	11740	1	2	23	0	0	349200	60
17	2000127464	13174269	3121893	223996055	H10	TERF2IP_1	/AltR1/rCrCrA rCrArA rGrGrC rGrUrU rArCrC rGrGrU rGrArG rUrUrU rUrArG rArGrC rUrArU rGrCrU /AltR2/	310130458	11803.2	11803	1	2	23	0	0	355700	60
17	2000127464	13174269	3121893	223996056	H11	TEX12_1	/AltR1/rGrArG rGrArC rArGrC rUrGrU rGrGrA rCrUrA rUrCrG rUrUrU rUrArG rArGrC rUrArU rGrCrU /AltR2/	310130459	11843.8	11844	1	2	24	0	0	361600	62
14	2000127464	13176254	3121893	223995702	A01	NUDT1_2	/AltR1/rCrGrA rUrCrU rGrGrC rCrCrA rCrCrU rUrGrU rGrCrG rUrUrU rUrArG rArGrC rUrArU rGrCrU /AltR2/	310067623	11694.1	11693	1	2	23	0	0	337600	60
14	2000127464	13176254	3121893	223995703	A02	NUDT16_2	/AltR1/rArCrU rArCrC rGrCrA rGrCrU rCrCrC rArCrG rUrCrG rUrUrU rUrArG rArGrC rUrArU rGrCrU /AltR2/	310067624	11660.3	11659	1	2	24	0	0	340600	62
14	2000127464	13176254	3121893	223995704	A03	NUDT16L1_2	/AltR1/rArUrG rCrGrU rUrUrC rGrArC rGrGrG rCrUrG rCrUrG rUrUrU rUrArG rArGrC rUrArU rGrCrU /AltR2/	310067625	11775.4	11774	1	2	23	0	0	347300	59
14	2000127464	13176254	3121893	223995705	A04	OGG1_2	/AltR1/rGrCrU rArCrG rArGrA rGrUrC rCrUrC rArUrA rUrGrG rUrUrU rUrArG rArGrC rUrArU rGrCrU /AltR2/	310067626	11766.2	11765	1	2	23	0	0	359700	59
14	2000127464	13176254	3121893	223995706	A05	OTUB1_2	/AltR1/rArCrU rCrGrU rArCrA rUrCrC rGrCrA rArGrA rCrCrG rUrUrU rUrArG rArGrC rUrArU rGrCrU /AltR2/	310067627	11708.6	11707	1	2	23	0	0	353000	59
14	2000127464	13176254	3121893	223995707	A06	OTUB2_2	/AltR1/rUrGrA rUrGrA rArGrG rCrCrG rArCrG rUrGrA rGrCrG rUrUrU rUrArG rArGrC rUrArU rGrCrU /AltR2/	310067628	11884.5	11883	1	2	24	0	0	360400	63
14	2000127464	13176254	3121893	223995708	A07	PAGR1_2	/AltR1/rCrCrU rCrArC rGrCrU rCrGrG rUrCrU rCrCrU rCrUrG rUrUrU rUrArG rArGrC rUrArU rGrCrU /AltR2/	310067629	11591.3	11590	1	2	23	0	0	328700	59
14	2000127464	13176254	3121893	223995709	A08	PALB2_2	/AltR1/rGrUrA rArGrU rUrCrA rCrUrG rCrUrA rCrCrU rUrUrG rUrUrU rUrArG rArGrC rUrArU rGrCrU /AltR2/	310067630	11665.3	11664	1	2	23	0	0	353000	53
14	2000127464	13176254	3121893	223995710	A09	PARG_2	/AltR1/rArCrC rArGrU rUrGrG rArUrG rGrArC rArCrU rArArG rUrUrU rUrArG rArGrC rUrArU rGrCrU /AltR2/	310067631	11813.2	11812	1	2	24	0	0	367100	60
14	2000127464	13176254	3121893	223995711	A10	PARK7_2	/AltR1/rUrArU rGrArU rGrUrG rGrUrG rGrUrU rCrUrA rCrCrG rUrUrU rUrArG rArGrC rUrArU rGrCrU /AltR2/	310067632	11761.2	11760	1	2	23	0	0	358700	56
14	2000127464	13176254	3121893	223995712	A11	PARP1_2	/AltR1/rArUrU rGrArC rCrGrC rUrGrG rUrArC rCrArU rCrCrG rUrUrU rUrArG rArGrC rUrArU rGrCrU /AltR2/	310067633	11702.3	11701	1	2	23	0	0	349700	59
14	2000127464	13176254	3121893	223995713	B01	PARP2_2	/AltR1/rUrCrU rArCrG rArGrU rUrUrU rCrUrU rGrGrC rArGrG rUrUrU rUrArG rArGrC rUrArU rGrCrU /AltR2/	310067634	11721.7	11720	1	2	23	0	0	354400	54
14	2000127464	13176254	3121893	223995714	B02	PARP3_2	/AltR1/rGrUrG rGrArC rArUrG rUrUrG rGrArU rCrCrA rCrGrG rUrUrU rUrArG rArGrC rUrArU rGrCrU /AltR2/	310067635	11822.3	11821	1	2	24	0	0	359100	60
14	2000127464	13176254	3121893	223995715	B03	PARP4_2	/AltR1/rCrUrA rCrUrA rArArU rCrGrC rUrCrA rCrCrU rCrUrG rUrUrU rUrArG rArGrC rUrArU rGrCrU /AltR2/	310067636	11607.8	11606	1	2	23	0	0	344300	56
14	2000127464	13176254	3121893	223995716	B04	PARP9_2	/AltR1/rArGrC rUrGrA rCrArC rUrUrU rArCrC rArUrA rUrCrG rUrUrU rUrArG rArGrC rUrArU rGrCrU /AltR2/	310067637	11671.5	11670	1	2	24	0	0	357600	55
14	2000127464	13176254	3121893	223995717	B05	PARPBP_2	/AltR1/rUrCrA rCrGrG rUrUrG rUrArU rUrUrA rCrUrU rGrUrG rUrUrU rUrArG rArGrC rUrArU rGrCrU /AltR2/	310067638	11683.5	11682	1	2	23	0	0	357700	50
14	2000127464	13176254	3121893	223995718	B06	PAXIP1_2	/AltR1/rGrCrU rUrUrG rGrUrU rArCrG rUrUrC rUrArU rGrGrG rUrUrU rUrArG rArGrC rUrArU rGrCrU /AltR2/	310067639	11738.5	11737	1	2	24	0	0	355200	53
14	2000127464	13176254	3121893	223995719	B07	PAXX_2	/AltR1/rArGrG rUrCrA rArArG rGrCrC rArGrU rGrCrC rGrArG rUrUrU rUrArG rArGrC rUrArU rGrCrU /AltR2/	310067640	11867.6	11866	1	2	24	0	0	362100	64
14	2000127464	13176254	3121893	223995720	B08	PCLAF_2	/AltR1/rArGrA rArCrC rArArG rCrArC rCrUrU rUrCrU rGrGrG rUrUrU rUrArG rArGrC rUrArU rGrCrU /AltR2/	310067641	11749.3	11748	1	2	23	0	0	355600	60
14	2000127464	13176254	3121893	223995721	B09	PCNA_2	/AltR1/rGrGrA rCrUrC rGrUrC rCrCrA rCrGrU rCrUrC rUrUrG rUrUrU rUrArG rArGrC rUrArU rGrCrU /AltR2/	310067642	11655.6	11654	1	2	23	0	0	340500	58
14	2000127464	13176254	3121893	223995722	B10	PDS5A_2	/AltR1/rGrArU rCrArC rCrGrA rCrArA rGrArU rCrArC rCrArG rUrUrU rUrArG rArGrC rUrArU rGrCrU /AltR2/	310067643	11755.3	11754	1	2	24	0	0	361800	60
14	2000127464	13176254	3121893	223995723	B11	PDS5B_2	/AltR1/rGrGrA rUrArC rGrGrU rUrUrU rArGrU rArArA rUrCrG rUrUrU rUrArG rArGrC rUrArU rGrCrU /AltR2/	310067644	11792	11791	1	2	24	0	0	372500	51
14	2000127464	13176254	3121893	223995724	C01	PIAS1_2	/AltR1/rUrUrA rArGrG rArArC rUrCrU rArUrA rGrGrC rGrGrG rUrUrU rUrArG rArGrC rUrArU rGrCrU /AltR2/	310067645	11830.7	11829	1	2	23	0	0	366600	59
14	2000127464	13176254	3121893	223995725	C02	PIAS4_2	/AltR1/rGrCrA rCrGrG rGrGrU rArGrU rCrArA rUrArU rUrGrG rUrUrU rUrArG rArGrC rUrArU rGrCrU /AltR2/	310067646	11846.1	11845	1	2	23	0	0	365900	58
14	2000127464	13176254	3121893	223995726	C03	PIF1_2	/AltR1/rGrGrC rUrGrA rUrGrG rUrGrA rCrGrA rArGrU rCrGrG rUrUrU rUrArG rArGrC rUrArU rGrCrU /AltR2/	310067647	11901.3	11900	1	2	24	0	0	361400	62
14	2000127464	13176254	3121893	223995727	C04	PML_2	/AltR1/rGrCrA rArArG rArGrU rCrGrG rCrCrG rArCrU rUrCrG rUrUrU rUrArG rArGrC rUrArU rGrCrU /AltR2/	310067648	11804.4	11803	1	2	24	0	0	354800	60
14	2000127464	13176254	3121893	223995728	C05	PMS1_2	/AltR1/rArArU rUrGrA rGrGrU rGrCrG rArGrA rUrArA rCrGrG rUrUrU rUrArG rArGrC rUrArU rGrCrU /AltR2/	310067649	11893.4	11892	1	2	23	0	0	373700	58
14	2000127464	13176254	3121893	223995729	C06	PMS2_2	/AltR1/rArCrU rGrGrU rGrUrC rGrArU rUrArU rArCrA rUrGrG rUrUrU rUrArG rArGrC rUrArU rGrCrU /AltR2/	310067650	11768.9	11767	1	2	24	0	0	365400	55
14	2000127464	13176254	3121893	223995730	C07	PNKP_2	/AltR1/rGrGrA rGrUrU rArArC rCrCrC rUrCrA rArCrU rArCrG rUrUrU rUrArG rArGrC rUrArU rGrCrU /AltR2/	310067651	11709.2	11708	1	2	24	0	0	354800	59
14	2000127464	13176254	3121893	223995731	C08	POLA1_2	/AltR1/rGrUrG rArArA rCrArA rGrArG rGrCrG rGrArU rUrCrG rUrUrU rUrArG rArGrC rUrArU rGrCrU /AltR2/	310067652	11892.3	11891	1	2	24	0	0	369500	59
14	2000127464	13176254	3121893	223995732	C09	POLB_2	/AltR1/rCrArA rUrGrC rCrArC rUrArA rCrUrC rGrArG rUrCrG rUrUrU rUrArG rArGrC rUrArU rGrCrU /AltR2/	310067653	11709.2	11708	1	2	23	0	0	352700	57
14	2000127464	13176254	3121893	223995733	C10	POLD1_2	/AltR1/rArArG rUrCrG rArCrG rUrUrG rGrCrC rUrCrG rUrArG rUrUrU rUrArG rArGrC rUrArU rGrCrU /AltR2/	310067654	11782.1	11781	1	2	23	0	0	357500	58
14	2000127464	13176254	3121893	223995734	C11	POLD2_2	/AltR1/rCrArU rArCrA rCrCrC rArGrA rUrGrA rCrGrA rGrCrG rUrUrU rUrArG rArGrC rUrArU rGrCrU /AltR2/	310067655	11771.6	11770	1	2	23	0	0	358400	61
14	2000127464	13176254	3121893	223995735	D01	POLD3_2	/AltR1/rGrUrC rUrGrU rCrArC rGrGrA rArCrC rArArA rGrCrG rUrUrU rUrArG rArGrC rUrArU rGrCrU /AltR2/	310067656	11788.3	11787	1	2	23	0	0	356500	60
14	2000127464	13176254	3121893	223995736	D02	POLD4_2	/AltR1/rCrCrU rCrCrU rCrUrU rCrArC rArArC rCrGrG rGrUrG rUrUrU rUrArG rArGrC rUrArU rGrCrU /AltR2/	310067657	11638.6	11637	1	2	23	0	0	337800	59
14	2000127464	13176254	3121893	223995737	D03	POLE_2	/AltR1/rArUrG rArUrU rUrCrC rUrArC rArUrG rArUrC rGrArG rUrUrU rUrArG rArGrC rUrArU rGrCrU /AltR2/	310067658	11712.2	11711	1	2	24	0	0	365000	53
14	2000127464	13176254	3121893	223995738	D04	POLE2_2	/AltR1/rCrArU rGrArU rUrGrA rArCrG rArUrC rUrGrU rGrGrG rUrUrU rUrArG rArGrC rUrArU rGrCrU /AltR2/	310067659	11807.4	11806	1	2	23	0	0	362000	56
14	2000127464	13176254	3121893	223995739	D05	POLG_2	/AltR1/rCrCrU rGrArU rArUrG rArGrC rUrCrG rGrUrC rArArG rUrUrU rUrArG rArGrC rUrArU rGrCrU /AltR2/	310067660	11766.6	11765	1	2	23	0	0	357200	58
14	2000127464	13176254	3121893	223995740	D06	POLG2_2	/AltR1/rCrGrU rArGrA rGrUrU rGrCrG rGrArA rGrArA rCrCrG rUrUrU rUrArG rArGrC rUrArU rGrCrU /AltR2/	310067661	11868.9	11867	1	2	24	0	0	365000	59
14	2000127464	13176254	3121893	223995741	D07	POLH_2	/AltR1/rArGrU rUrArU rGrArA rGrCrU rCrGrU rGrCrA rUrUrG rUrUrU rUrArG rArGrC rUrArU rGrCrU /AltR2/	310067662	11768.7	11767	1	2	24	0	0	363400	54
14	2000127464	13176254	3121893	223995742	D08	POLI_2	/AltR1/rUrGrA rUrGrU rGrCrA rArGrA rCrGrU rCrArA rGrCrG rUrUrU rUrArG rArGrC rUrArU rGrCrU /AltR2/	310067663	11829.1	11828	1	2	24	0	0	361900	59
14	2000127464	13176254	3121893	223995743	D09	POLK_2	/AltR1/rArUrG rGrGrU rUrUrA rUrCrC rUrUrC rArArU rUrCrG rUrUrU rUrArG rArGrC rUrArU rGrCrU /AltR2/	310067664	11666.1	11665	1	2	23	0	0	358600	50
14	2000127464	13176254	3121893	223995744	D10	POLL_2	/AltR1/rCrArG rArUrC rArGrC rUrGrC rArCrU rArArC rCrUrG rUrUrU rUrArG rArGrC rUrArU rGrCrU /AltR2/	310067665	11709.5	11708	1	2	24	0	0	350900	60
14	2000127464	13176254	3121893	223995745	D11	POLM_2	/AltR1/rGrCrC rArCrC rGrUrC rArCrG rCrUrG rArCrC rGrGrG rUrUrU rUrArG rArGrC rUrArU rGrCrU /AltR2/	310067666	11755.6	11754	1	2	24	0	0	340100	65
14	2000127464	13176254	3121893	223995746	E01	POLN_2	/AltR1/rGrUrU rArGrU rArArA rArCrG rCrCrA rArGrC rArGrG rUrUrU rUrArG rArGrC rUrArU rGrCrU /AltR2/	310067667	11836.2	11835	1	2	24	0	0	369100	58
14	2000127464	13176254	3121893	223995747	E02	POLQ_2	/AltR1/rArCrU rGrArC rUrCrC rArArA rArGrC rGrGrU rArCrG rUrUrU rUrArG rArGrC rUrArU rGrCrU /AltR2/	310067668	11772.5	11771	1	2	24	0	0	358900	61
14	2000127464	13176254	3121893	223995748	E03	PPIE_2	/AltR1/rUrGrG rGrCrA rCrGrA rCrArU rCrArG rArArC rGrCrG rUrUrU rUrArG rArGrC rUrArU rGrCrU /AltR2/	310067669	11827.6	11826	1	2	24	0	0	356500	63
14	2000127464	13176254	3121893	223995749	E04	PPP4C_2	/AltR1/rGrArU rUrGrU rCrCrG rArArU rCrUrG rArUrC rCrArG rUrUrU rUrArG rArGrC rUrArU rGrCrU /AltR2/	310067670	11727.3	11726	1	2	23	0	0	358500	55
14	2000127464	13176254	3121893	223995750	E05	PPP4R2_2	/AltR1/rCrArG rGrCrC rArCrU rUrArA rUrCrG rArCrC rArArG rUrUrU rUrArG rArGrC rUrArU rGrCrU /AltR2/	310067671	11732	11731	1	2	24	0	0	356200	59
14	2000127464	13176254	3121893	223995751	E06	PPP5C_2	/AltR1/rArCrA rUrCrA rArGrG rGrUrU rArUrU rArCrC rGrCrG rUrUrU rUrArG rArGrC rUrArU rGrCrU /AltR2/	310067672	11750	11749	1	2	24	0	0	362700	56
14	2000127464	13176254	3121893	223995752	E07	PRIMPOL_2	/AltR1/rUrCrG rArUrG rArArA rUrArG rUrCrU rCrCrA rGrArG rUrUrU rUrArG rArGrC rUrArU rGrCrU /AltR2/	310067673	11774.8	11773	1	2	24	0	0	367400	56
14	2000127464	13176254	3121893	223995753	E08	PRKCG_2	/AltR1/rArCrU rCrGrA rArGrG rUrCrA rCrArA rArUrU rCrGrG rUrUrU rUrArG rArGrC rUrArU rGrCrU /AltR2/	310067674	11773.8	11772	1	2	24	0	0	363400	57
14	2000127464	13176254	3121893	223995754	E09	PRKDC_2	/AltR1/rGrArA rCrUrU rCrArC rCrCrA rArUrA rArUrC rCrUrG rUrUrU rUrArG rArGrC rUrArU rGrCrU /AltR2/	310067675	11654.1	11653	1	2	24	0	0	354900	56
14	2000127464	13176254	3121893	223995755	E10	PRMT6_2	/AltR1/rCrCrA rCrUrC rGrGrA rGrArU rCrGrU rUrGrU rGrCrG rUrUrU rUrArG rArGrC rUrArU rGrCrU /AltR2/	310067676	11758	11757	1	2	24	0	0	349500	58
14	2000127464	13176254	3121893	223995756	E11	PRPF19_2	/AltR1/rGrCrG rGrGrU rGrArG rCrCrA rArUrG rGrArU rUrUrG rUrUrU rUrArG rArGrC rUrArU rGrCrU /AltR2/	310067677	11862.3	11861	1	2	23	0	0	360200	60
14	2000127464	13176254	3121893	223995757	F01	PSMD14_2	/AltR1/rUrGrC rCrArC rArGrC rUrCrU rCrUrC rCrGrA rCrArG rUrUrU rUrArG rArGrC rUrArU rGrCrU /AltR2/	310067678	11662.2	11660	1	2	24	0	0	340400	62
14	2000127464	13176254	3121893	223995758	F02	PSME4_2	/AltR1/rGrArG rCrUrG rArUrU rUrGrG rArGrU rUrArC rCrCrG rUrUrU rUrArG rArGrC rUrArU rGrCrU /AltR2/	310067679	11783.2	11782	1	2	23	0	0	358900	57
14	2000127464	13176254	3121893	223995759	F03	PTTG1_2	/AltR1/rCrArA rGrUrU rUrCrA rArCrA rCrCrA rCrGrU rUrUrG rUrUrU rUrArG rArGrC rUrArU rGrCrU /AltR2/	310067680	11670.9	11670	1	2	23	0	0	355600	51
14	2000127464	13176254	3121893	223995760	F04	RAD1_2	/AltR1/rCrGrA rArArC rArCrG rUrGrG rCrArU rGrUrU rCrUrG rUrUrU rUrArG rArGrC rUrArU rGrCrU /AltR2/	310067681	11766.1	11765	1	2	23	0	0	354800	57
14	2000127464	13176254	3121893	223995761	F05	RAD17_2	/AltR1/rUrUrU rArCrC rUrArA rCrCrA rGrUrU rUrUrA rUrCrG rUrUrU rUrArG rArGrC rUrArU rGrCrU /AltR2/	310067682	11610	11609	1	2	23	0	0	357900	48
14	2000127464	13176254	3121893	223995762	F06	RAD18_2	/AltR1/rUrGrU rUrUrC rArArA rGrUrG rGrArU rGrUrC rGrArG rUrUrU rUrArG rArGrC rUrArU rGrCrU /AltR2/	310067683	11808.3	11807	1	2	24	0	0	366600	54
14	2000127464	13176254	3121893	223995763	F07	RAD21_2	/AltR1/rUrCrA rArCrG rGrGrA rUrCrC rArCrU rGrArA rUrCrG rUrUrU rUrArG rArGrC rUrArU rGrCrU /AltR2/	310067684	11749.4	11748	1	2	23	0	0	356300	59
14	2000127464	13176254	3121893	223995764	F08	RAD21L1_2	/AltR1/rUrArU rGrArG rUrArA rArCrG rArGrG rGrCrC rArUrG rUrUrU rUrArG rArGrC rUrArU rGrCrU /AltR2/	310067685	11853.3	11852	1	2	24	0	0	369700	60
14	2000127464	13176254	3121893	223995765	F09	RAD23A_2	/AltR1/rGrArU rArCrU rCrCrA rCrGrG rCrUrC rGrGrU rGrGrG rUrUrU rUrArG rArGrC rUrArU rGrCrU /AltR2/	310067686	11797.2	11796	1	2	24	0	0	350000	63
14	2000127464	13176254	3121893	223995766	F10	RAD23B_2	/AltR1/rUrCrU rGrUrC rArGrG rGrUrU rGrUrU rGrArA rArCrG rUrUrU rUrArG rArGrC rUrArU rGrCrU /AltR2/	310067687	11784.8	11783	1	2	24	0	0	359400	56
14	2000127464	13176254	3121893	223995767	F11	RAD50_2	/AltR1/rArGrC rCrUrU rArGrA rArArC rArCrU rUrCrG rGrCrG rUrUrU rUrArG rArGrC rUrArU rGrCrU /AltR2/	310067688	11749.7	11748	1	2	23	0	0	356400	58
14	2000127464	13176254	3121893	223995768	G01	RAD51_2	/AltR1/rUrUrG rArCrA rCrUrG rArGrG rGrUrA rCrCrU rUrUrG rUrUrU rUrArG rArGrC rUrArU rGrCrU /AltR2/	310067689	11745	11743	1	2	24	0	0	356100	57
14	2000127464	13176254	3121893	223995769	G02	RAD51AP1_2	/AltR1/rUrCrA rArArC rUrGrU rGrArG rUrArA rUrUrG rArCrG rUrUrU rUrArG rArGrC rUrArU rGrCrU /AltR2/	310067690	11775.7	11774	1	2	23	0	0	367100	55
14	2000127464	13176254	3121893	223995770	G03	RAD51B_2	/AltR1/rArCrA rUrUrA rCrCrC rArCrC rArArC rArUrG rGrGrG rUrUrU rUrArG rArGrC rUrArU rGrCrU /AltR2/	310067691	11732.4	11731	1	2	24	0	0	357600	61
14	2000127464	13176254	3121893	223995771	G04	RAD51C_2	/AltR1/rGrCrA rCrUrA rGrArU rGrArU rArUrU rCrUrU rGrGrG rUrUrU rUrArG rArGrC rUrArU rGrCrU /AltR2/	310067692	11768.7	11767	1	2	24	0	0	363700	56
14	2000127464	13176254	3121893	223995772	G05	RAD51D_2	/AltR1/rCrUrU rGrArU rGrCrU rGrGrU rCrUrC rUrArU rArCrG rUrUrU rUrArG rArGrC rUrArU rGrCrU /AltR2/	310067693	11681.2	11680	1	2	23	0	0	349600	55
14	2000127464	13176254	3121893	223995773	G06	RAD52_2	/AltR1/rCrArA rCrArA rUrGrG rCrArA rGrUrU rCrUrA rCrGrG rUrUrU rUrArG rArGrC rUrArU rGrCrU /AltR2/	310067694	11773.4	11772	1	2	24	0	0	360800	57
14	2000127464	13176254	3121893	223995774	G07	RAD54B_2	/AltR1/rGrGrA rUrCrU rArArU rGrUrU rGrCrC rArGrU rGrUrG rUrUrU rUrArG rArGrC rUrArU rGrCrU /AltR2/	310067695	11784.4	11783	1	2	24	0	0	360600	56
14	2000127464	13176254	3121893	223995775	G08	RAD54L_2	/AltR1/rArArC rCrArA rUrCrA rArCrC rArCrC rUrUrG rUrCrG rUrUrU rUrArG rArGrC rUrArU rGrCrU /AltR2/	310067696	11653.2	11652	1	2	23	0	0	352500	57
14	2000127464	13176254	3121893	223995776	G09	RAD9A_2	/AltR1/rUrGrC rArArU rGrCrA rGrCrU rGrGrA rCrCrA rCrCrG rUrUrU rUrArG rArGrC rUrArU rGrCrU /AltR2/	310067697	11764.4	11763	1	2	23	0	0	347700	64
14	2000127464	13176254	3121893	223995777	G10	RAD9B_2	/AltR1/rGrArG rUrArU rUrGrA rUrGrA rUrArU rGrUrU rArGrG rUrUrU rUrArG rArGrC rUrArU rGrCrU /AltR2/	310067698	11833.5	11832	1	2	23	0	0	379100	52
14	2000127464	13176254	3121893	223995778	G11	RBBP8_2	/AltR1/rCrUrA rGrUrG rArCrU rUrUrA rArGrG rArCrC rUrUrG rUrUrU rUrArG rArGrC rUrArU rGrCrU /AltR2/	310067699	11728.6	11727	1	2	23	0	0	359100	55
14	2000127464	13176254	3121893	223995779	H01	RBM14_2	/AltR1/rGrArA rGrGrG rCrArA rGrCrG rCrArU rCrArA rCrGrG rUrUrU rUrArG rArGrC rUrArU rGrCrU /AltR2/	310067700	11890.1	11889	1	2	24	0	0	362100	63
14	2000127464	13176254	3121893	223995780	H02	RBM17_2	/AltR1/rCrCrA rGrUrC rArUrU rGrArC rCrUrG rArArG rCrGrG rUrUrU rUrArG rArGrC rUrArU rGrCrU /AltR2/	310067701	11764.9	11764	1	2	23	0	0	353700	59
14	2000127464	13176254	3121893	223995781	H03	RBX1_2	/AltR1/rGrUrU rArUrC rArArC rCrArC rArArU rArUrC rCrCrG rUrUrU rUrArG rArGrC rUrArU rGrCrU /AltR2/	310067702	11653.8	11653	1	2	23	0	0	358500	54
14	2000127464	13176254	3121893	223995782	H04	RCHY1_2	/AltR1/rArCrA rUrArU rUrGrG rArCrA rArUrU rCrUrG rUrCrG rUrUrU rUrArG rArGrC rUrArU rGrCrU /AltR2/	310067703	11712.1	11711	1	2	24	0	0	363600	53
14	2000127464	13176254	3121893	223995783	H05	REC8_2	/AltR1/rGrGrU rGrUrG rGrCrG rCrUrG rArArG rCrArC rGrUrG rUrUrU rUrArG rArGrC rUrArU rGrCrU /AltR2/	310067704	11877.9	11876	1	2	24	0	0	353400	63
14	2000127464	13176254	3121893	223995784	H06	RECQL_2	/AltR1/rArCrU rArUrU rArArC rGrUrA rArCrA rArUrG rGrCrG rUrUrU rUrArG rArGrC rUrArU rGrCrU /AltR2/	310067705	11758.2	11757	1	2	24	0	0	368600	55
14	2000127464	13176254	3121893	223995785	H07	RECQL4_2	/AltR1/rCrArA rGrCrU rGrGrA rCrCrC rCrCrA rUrCrG rGrArG rUrUrU rUrArG rArGrC rUrArU rGrCrU /AltR2/	310067706	11763.4	11762	1	2	24	0	0	348300	64
14	2000127464	13176254	3121893	223995786	H08	RECQL5_2	/AltR1/rGrGrA rArCrU rUrArC rUrCrG rUrArC rCrUrU rUrArG rUrUrU rUrArG rArGrC rUrArU rGrCrU /AltR2/	310067707	11688.5	11687	1	2	23	0	0	358100	54
14	2000127464	13176254	3121893	223995787	H09	REV1_2	/AltR1/rGrGrA rUrCrC rUrCrA rGrGrU rCrUrG rCrArU rArCrG rUrUrU rUrArG rArGrC rUrArU rGrCrU /AltR2/	310067708	11742.6	11741	1	2	24	0	0	352900	60
14	2000127464	13176254	3121893	223995788	H10	REV3L_2	/AltR1/rUrCrC rCrArU rArUrG rGrCrC rUrGrU rArGrA rCrCrG rUrUrU rUrArG rArGrC rUrArU rGrCrU /AltR2/	310067709	11702.3	11701	1	2	24	0	0	349600	61
14	2000127464	13176254	3121893	223995789	H11	RFC1_2	/AltR1/rUrGrC rCrArG rArArC rArUrU rArGrC rCrArU rGrUrG rUrUrU rUrArG rArGrC rUrArU rGrCrU /AltR2/	310067710	11750.3	11749	1	2	24	0	0	358800	58
11	2000127464	13176286	3121893	223995435	A01	HMGN1_3	/AltR1/rArArG rUrGrC rArArA rCrArA rArArG rGrGrA rArArG rUrUrU rUrArG rArGrC rUrArU rGrCrU /AltR2/	310068990	11928.9	11929	1	2	24	0	0	382600	60
11	2000127464	13176286	3121893	223995436	A02	HSF1_3	/AltR1/rCrGrA rGrCrC rGrUrG rGrArC rGrUrG rCrUrC rCrArG rUrUrU rUrArG rArGrC rUrArU rGrCrU /AltR2/	310068991	11794.4	11795	1	2	23	0	0	346400	63
11	2000127464	13176286	3121893	223995437	A03	HUS1_3	/AltR1/rGrArC rCrCrA rUrGrA rCrArU rCrCrC rCrArU rArArG rUrUrU rUrArG rArGrC rUrArU rGrCrU /AltR2/	310068992	11690.7	11691	1	2	24	0	0	355600	60
11	2000127464	13176286	3121893	223995438	A04	HUS1B_3	/AltR1/rCrArC rCrUrU rCrCrA rUrGrC rGrArA rArCrU rGrCrG rUrUrU rUrArG rArGrC rUrArU rGrCrU /AltR2/	310068993	11683.4	11684	1	2	23	0	0	344100	59
11	2000127464	13176286	3121893	223995439	A05	HUWE1_3	/AltR1/rGrUrC rArArC rCrArC rUrCrU rGrArC rGrGrC rUrCrG rUrUrU rUrArG rArGrC rUrArU rGrCrU /AltR2/	310068994	11699.5	11700	1	2	24	0	0	344100	61
11	2000127464	13176286	3121893	223995440	A06	IGHMBP2_3	/AltR1/rGrArG rCrUrU rCrGrU rGrArC rCrArA rGrCrA rArCrG rUrUrU rUrArG rArGrC rUrArU rGrCrU /AltR2/	310068995	11786.9	11787	1	2	23	0	0	356300	60
11	2000127464	13176286	3121893	223995441	A07	INIP_3	/AltR1/rCrUrC rUrCrU rUrArA rUrArA rGrGrA rCrUrU rCrCrG rUrUrU rUrArG rArGrC rUrArU rGrCrU /AltR2/	310068996	11646.3	11647	1	2	24	0	0	352700	53
11	2000127464	13176286	3121893	223995442	A08	INO80_3	/AltR1/rGrArC rGrCrA rCrCrU rCrCrU rUrCrA rUrGrC rArCrG rUrUrU rUrArG rArGrC rUrArU rGrCrU /AltR2/	310068997	11659	11660	1	2	23	0	0	341000	60
11	2000127464	13176286	3121893	223995443	A09	INO80B_3	/AltR1/rArCrC rArUrC rArGrG rArArG rArArG rArCrG rCrCrG rUrUrU rUrArG rArGrC rUrArU rGrCrU /AltR2/	310068998	11832.2	11833	1	2	24	0	0	364800	63
11	2000127464	13176286	3121893	223995444	A10	INO80C_3	/AltR1/rGrUrG rGrArA rGrUrG rGrUrG rGrCrC rArCrA rArUrG rUrUrU rUrArG rArGrC rUrArU rGrCrU /AltR2/	310068999	11883.6	11884	1	2	24	0	0	362900	62
11	2000127464	13176286	3121893	223995445	A11	INO80D_3	/AltR1/rGrArA rCrArC rCrArG rCrCrU rArCrC rArArU rGrCrG rUrUrU rUrArG rArGrC rUrArU rGrCrU /AltR2/	310069000	11729.5	11730	1	2	24	0	0	352400	62
11	2000127464	13176286	3121893	223995446	B01	INO80E_3	/AltR1/rGrArA rArUrU rArCrU rGrArA rGrGrU rGrUrC rCrCrG rUrUrU rUrArG rArGrC rUrArU rGrCrU /AltR2/	310069001	11788.4	11789	1	2	23	0	0	363300	57
11	2000127464	13176286	3121893	223995447	B02	INTS3_3	/AltR1/rGrGrU rGrUrG rGrUrU rGrGrU rArCrG rGrGrA rArCrG rUrUrU rUrArG rArGrC rUrArU rGrCrU /AltR2/	310069002	11916.3	11917	1	2	23	0	0	363200	61
11	2000127464	13176286	3121893	223995448	B03	ISG15_3	/AltR1/rCrArU rGrUrC rGrGrU rGrUrC rArGrA rGrCrU rGrArG rUrUrU rUrArG rArGrC rUrArU rGrCrU /AltR2/	310069003	11820.5	11821	1	2	24	0	0	358800	59
11	2000127464	13176286	3121893	223995449	B04	ISY1_3	/AltR1/rArCrA rCrUrG rGrGrA rGrGrU rCrCrG rGrArU rArArG rUrUrU rUrArG rArGrC rUrArU rGrCrU /AltR2/	310069004	11866.9	11867	1	2	23	0	0	366000	63
11	2000127464	13176286	3121893	223995450	B05	JMY_3	/AltR1/rCrArU rArArC rCrUrG rCrCrA rCrArA rCrCrG rGrArG rUrUrU rUrArG rArGrC rUrArU rGrCrU /AltR2/	310069005	11729.2	11730	1	2	24	0	0	352300	62
11	2000127464	13176286	3121893	223995451	B06	KAT5_3	/AltR1/rCrCrC rArCrU rArArG rArArC rGrGrA rCrUrU rCrCrG rUrUrU rUrArG rArGrC rUrArU rGrCrU /AltR2/	310069006	11706.2	11707	1	2	24	0	0	350400	60
11	2000127464	13176286	3121893	223995452	B07	KDM1A_3	/AltR1/rGrGrC rCrArC rCrUrC rArGrA rCrCrC rGrUrU rCrUrG rUrUrU rUrArG rArGrC rUrArU rGrCrU /AltR2/	310069007	11675.6	11676	1	2	23	0	0	339900	62
11	2000127464	13176286	3121893	223995453	B08	KDM2A_3	/AltR1/rCrGrA rGrUrU rUrArG rCrCrA rCrArC rCrArG rGrCrG rUrUrU rUrArG rArGrC rUrArU rGrCrU /AltR2/	310069008	11762.7	11763	1	2	23	0	0	352800	59
11	2000127464	13176286	3121893	223995454	B09	KDM4D_3	/AltR1/rCrArC rArArC rCrCrC rGrGrG rArArC rUrGrC rCrUrG rUrUrU rUrArG rArGrC rUrArU rGrCrU /AltR2/	310069009	11721.2	11722	1	2	23	0	0	341800	65
11	2000127464	13176286	3121893	223995455	B10	KEAP1_3	/AltR1/rCrArU rGrUrU rCrArC rCrArA rCrGrG rGrCrU rGrCrG rUrUrU rUrArG rArGrC rUrArU rGrCrU /AltR2/	310069010	11739.2	11740	1	2	24	0	0	346100	60
11	2000127464	13176286	3121893	223995456	B11	KIF22_3	/AltR1/rUrGrC rUrArA rCrUrG rGrArG rGrArA rCrCrA rCrCrG rUrUrU rUrArG rArGrC rUrArU rGrCrU /AltR2/	310069011	11786.3	11787	1	2	23	0	0	354700	64
11	2000127464	13176286	3121893	223995457	C01	KIN_3	/AltR1/rCrUrC rCrCrA rArGrG rCrUrA rUrCrG rCrCrA rArCrG rUrUrU rUrArG rArGrC rUrArU rGrCrU /AltR2/	310069012	11682.3	11683	1	2	24	0	0	343600	61
11	2000127464	13176286	3121893	223995458	C02	KLHL15_3	/AltR1/rUrArC rCrGrU rUrCrA rUrGrA rGrArU rUrCrU rUrCrG rUrUrU rUrArG rArGrC rUrArU rGrCrU /AltR2/	310521295	11663.5	11664	1	2	23	0	0	355800	51
11	2000127464	13176286	3121893	223995459	C03	L3MBTL2_3	/AltR1/rGrArU rGrArC rGrArC rUrUrG rGrArG rCrUrG rUrUrG rUrUrU rUrArG rArGrC rUrArU rGrCrU /AltR2/	310069014	11821	11822	1	2	24	0	0	359400	59
11	2000127464	13176286	3121893	223995460	C04	LIG1_3	/AltR1/rGrArU rUrGrU rArArC rCrArG rArUrG rGrArU rCrCrG rUrUrU rUrArG rArGrC rUrArU rGrCrU /AltR2/	310069015	11788.3	11789	1	2	24	0	0	365300	57
11	2000127464	13176286	3121893	223995461	C05	LIG3_3	/AltR1/rUrGrU rGrUrG rGrArC rUrArU rGrCrC rArArG rCrGrG rUrUrU rUrArG rArGrC rUrArU rGrCrU /AltR2/	310069016	11820.6	11821	1	2	24	0	0	355900	62
11	2000127464	13176286	3121893	223995462	C06	LIG4_3	/AltR1/rArArG rGrUrC rGrUrU rUrArC rUrUrG rCrUrG rUrArG rUrUrU rUrArG rArGrC rUrArU rGrCrU /AltR2/	310521296	11743.3	11744	1	2	23	0	0	361500	53
11	2000127464	13176286	3121893	223995463	C07	MAD2L2_3	/AltR1/rGrCrA rCrUrG rCrGrU rCrArA rGrCrC rArCrU rCrCrG rUrUrU rUrArG rArGrC rUrArU rGrCrU /AltR2/	310069018	11698	11699	1	2	23	0	0	340600	62
11	2000127464	13176286	3121893	223995464	C08	MARF1_3	/AltR1/rGrUrA rCrCrA rUrCrA rCrCrC rCrUrU rCrArU rGrCrG rUrUrU rUrArG rArGrC rUrArU rGrCrU /AltR2/	310069019	11620.5	11621	1	2	23	0	0	343200	58
11	2000127464	13176286	3121893	223995465	C09	MBD4_3	/AltR1/rUrArA rGrUrC rUrGrU rCrCrC rArUrG rUrGrG rArUrG rUrUrU rUrArG rArGrC rUrArU rGrCrU /AltR2/	310521297	11742.6	11743	1	2	24	0	0	357700	57
11	2000127464	13176286	3121893	223995466	C10	MC1R_3	/AltR1/rCrGrU rCrArG rArGrA rUrGrG rArCrA rCrCrU rCrCrG rUrUrU rUrArG rArGrC rUrArU rGrCrU /AltR2/	310069021	11762.8	11763	1	2	23	0	0	353200	61
11	2000127464	13176286	3121893	223995467	C11	MCM2_3	/AltR1/rUrCrG rGrArC rUrCrA rUrCrC rUrCrA rArArU rGrGrG rUrUrU rUrArG rArGrC rUrArU rGrCrU /AltR2/	310069022	11724.3	11725	1	2	24	0	0	352800	59
11	2000127464	13176286	3121893	223995468	D01	MCM3_3	/AltR1/rCrArG rUrArU rGrArG rGrArG rUrUrC rUrArC rGrUrG rUrUrU rUrArG rArGrC rUrArU rGrCrU /AltR2/	310069023	11805.5	11806	1	2	24	0	0	366400	56
11	2000127464	13176286	3121893	223995469	D02	MCM4_3	/AltR1/rArArG rUrGrG rArUrC rUrGrC rArGrU rCrUrG rArCrG rUrUrU rUrArG rArGrC rUrArU rGrCrU /AltR2/	310069024	11804	11805	1	2	24	0	0	360500	60
11	2000127464	13176286	3121893	223995470	D03	MCM5_3	/AltR1/rUrGrA rUrGrA rArGrU rArCrG rGrGrU rCrCrA rArUrG rUrUrU rUrArG rArGrC rUrArU rGrCrU /AltR2/	310069025	11828.6	11829	1	2	24	0	0	366600	59
11	2000127464	13176286	3121893	223995471	D04	MCM6_3	/AltR1/rUrUrC rArArG rGrCrC rCrGrA rCrArC rArGrG rUrArG rUrUrU rUrArG rArGrC rUrArU rGrCrU /AltR2/	310069026	11786.6	11787	1	2	24	0	0	358700	61
11	2000127464	13176286	3121893	223995472	D05	MCM7_3	/AltR1/rCrGrC rArCrU rUrCrC rCrGrG rArUrC rArCrA rCrGrG rUrUrU rUrArG rArGrC rUrArU rGrCrU /AltR2/	310069027	11698.1	11699	1	2	23	0	0	342500	60
11	2000127464	13176286	3121893	223995473	D06	MCM8_3	/AltR1/rCrCrU rGrArU rCrUrG rArGrU rArArA rArCrC rArCrG rUrUrU rUrArG rArGrC rUrArU rGrCrU /AltR2/	310069028	11731.4	11732	1	2	23	0	0	357900	58
11	2000127464	13176286	3121893	223995474	D07	MCM9_3	/AltR1/rArCrG rArUrC rUrArU rGrArA rGrGrU rUrArU rUrCrG rUrUrU rUrArG rArGrC rUrArU rGrCrU /AltR2/	310069029	11750.3	11751	1	2	24	0	0	368900	52
11	2000127464	13176286	3121893	223995475	D08	MCMDC2_3	/AltR1/rCrArC rUrUrC rUrGrU rCrArA rGrArU rArGrA rUrGrG rUrUrU rUrArG rArGrC rUrArU rGrCrU /AltR2/	310069030	11749.1	11750	1	2	23	0	0	362800	55
11	2000127464	13176286	3121893	223995476	D09	MCRS1_3	/AltR1/rUrGrA rCrCrA rArGrG rArUrC rUrGrG rGrCrC rGrCrG rUrUrU rUrArG rArGrC rUrArU rGrCrU /AltR2/	310069031	11818	11819	1	2	23	0	0	350300	65
11	2000127464	13176286	3121893	223995477	D10	MDC1_3	/AltR1/rUrGrG rGrGrU rGrArG rUrCrA rCrCrG rUrCrU rGrArG rUrUrU rUrArG rArGrC rUrArU rGrCrU /AltR2/	310069032	11836.5	11837	1	2	24	0	0	356400	62
11	2000127464	13176286	3121893	223995478	D11	MEIOB_3	/AltR1/rArUrG rGrArC rArCrA rGrUrC rUrUrA rArUrG rGrGrG rUrUrU rUrArG rArGrC rUrArU rGrCrU /AltR2/	310069033	11828	11829	1	2	23	0	0	367300	60
11	2000127464	13176286	3121893	223995479	E01	MEIOC_3	/AltR1/rGrUrG rUrGrA rGrArU rUrArC rUrGrU rUrArC rGrCrG rUrUrU rUrArG rArGrC rUrArU rGrCrU /AltR2/	310069034	11782.5	11783	1	2	24	0	0	362200	54
11	2000127464	13176286	3121893	223995480	E02	MEN1_3	/AltR1/rCrCrA rCrArC rCrGrG rCrArU rUrGrA rCrUrG rUrCrG rUrUrU rUrArG rArGrC rUrArU rGrCrU /AltR2/	310069035	11699	11700	1	2	24	0	0	344400	60
11	2000127464	13176286	3121893	223995481	E03	MGME1_3	/AltR1/rGrCrA rCrUrC rGrUrC rUrGrU rCrCrU rCrArC rCrUrG rUrUrU rUrArG rArGrC rUrArU rGrCrU /AltR2/	310069036	11613.8	11614	1	2	23	0	0	335200	59
11	2000127464	13176286	3121893	223995482	E04	MGMT_3	/AltR1/rCrUrG rCrArC rGrArA rArUrA rArArG rCrUrC rCrUrG rUrUrU rUrArG rArGrC rUrArU rGrCrU /AltR2/	310069037	11731.5	11732	1	2	23	0	0	354700	58
11	2000127464	13176286	3121893	223995483	E05	MLH1_3	/AltR1/rArGrA rCrGrA rGrGrU rCrArG rArCrU rUrGrU rUrGrG rUrUrU rUrArG rArGrC rUrArU rGrCrU /AltR2/	310069038	11844.5	11845	1	2	24	0	0	366000	59
11	2000127464	13176286	3121893	223995484	E06	MLH3_3	/AltR1/rGrUrA rCrArA rGrCrC rArArA rUrUrG rCrGrU rUrCrG rUrUrU rUrArG rArGrC rUrArU rGrCrU /AltR2/	310069039	11747.5	11749	1	2	23	0	0	359400	54
11	2000127464	13176286	3121893	223995485	E07	MMS19_3	/AltR1/rGrUrG rUrCrG rGrUrC rCrArC rCrUrG rUrGrG rCrArG rUrUrU rUrArG rArGrC rUrArU rGrCrU /AltR2/	310069040	11772.6	11773	1	2	23	0	0	347300	62
11	2000127464	13176286	3121893	223995486	E08	MMS22L_3	/AltR1/rUrGrA rGrCrC rUrCrC rArArA rGrCrC rUrCrA rUrArG rUrUrU rUrArG rArGrC rUrArU rGrCrU /AltR2/	310521298	11707.6	11708	1	2	23	0	0	352400	61
11	2000127464	13176286	3121893	223995487	E09	MNAT1_3	/AltR1/rCrUrG rArGrU rGrGrA rGrUrA rCrCrA rCrArC rUrCrG rUrUrU rUrArG rArGrC rUrArU rGrCrU /AltR2/	310069042	11763.7	11764	1	2	23	0	0	355100	61
11	2000127464	13176286	3121893	223995488	E10	MORF4L1_3	/AltR1/rUrCrA rGrCrC rUrCrC rUrCrG rGrArA rGrArA rArArG rUrUrU rUrArG rArGrC rUrArU rGrCrU /AltR2/	310069043	11770.6	11771	1	2	23	0	0	358000	61
11	2000127464	13176286	3121893	223995489	E11	MORF4L2_3	/AltR1/rGrArG rCrGrA rCrCrA rCrCrC rCrArU rCrUrU rCrCrG rUrUrU rUrArG rArGrC rUrArU rGrCrU /AltR2/	310069044	11658	11659	1	2	24	0	0	340900	61
11	2000127464	13176286	3121893	223995490	F01	MPG_3	/AltR1/rGrUrU rGrGrA rGrUrU rCrUrU rCrGrA rCrCrA rGrCrG rUrUrU rUrArG rArGrC rUrArU rGrCrU /AltR2/	310521299	11757	11758	1	2	23	0	0	353500	56
11	2000127464	13176286	3121893	223995491	F02	MRE11_3	/AltR1/rCrUrU rUrGrG rArCrG rUrUrC rArArU rGrUrC rUrGrG rUrUrU rUrArG rArGrC rUrArU rGrCrU /AltR2/	310069046	11719.3	11720	1	2	23	0	0	352700	53
11	2000127464	13176286	3121893	223995492	F03	MRNIP_3	/AltR1/rGrGrA rCrUrC rCrCrA rArGrA rArCrU rGrGrA rGrCrG rUrUrU rUrArG rArGrC rUrArU rGrCrU /AltR2/	310069047	11824.9	11826	1	2	23	0	0	356500	65
11	2000127464	13176286	3121893	223995493	F04	MSH2_3	/AltR1/rCrCrA rUrGrU rArCrU rUrGrA rUrCrA rCrCrC rCrCrG rUrUrU rUrArG rArGrC rUrArU rGrCrU /AltR2/	310069048	11620.3	11621	1	2	23	0	0	342700	58
11	2000127464	13176286	3121893	223995494	F05	MSH3_3	/AltR1/rArUrA rArArG rGrGrC rArGrU rCrArA rUrUrU rCrCrG rUrUrU rUrArG rArGrC rUrArU rGrCrU /AltR2/	310069049	11772.5	11773	1	2	24	0	0	367100	55
11	2000127464	13176286	3121893	223995495	F06	MSH4_3	/AltR1/rUrArA rGrArG rCrUrG rGrArC rArCrC rArCrA rArGrG rUrUrU rUrArG rArGrC rUrArU rGrCrU /AltR2/	310069050	11833.6	11834	1	2	24	0	0	364800	64
11	2000127464	13176286	3121893	223995496	F07	MSH5_3	/AltR1/rCrCrU rCrCrU rUrArG rGrArG rCrGrA rArCrC rCrArG rUrUrU rUrArG rArGrC rUrArU rGrCrU /AltR2/	310069051	11722.7	11723	1	2	23	0	0	348700	61
11	2000127464	13176286	3121893	223995497	F08	MSH6_3	/AltR1/rCrUrG rUrCrA rArArG rUrUrG rCrUrC rGrArA rArGrG rUrUrU rUrArG rArGrC rUrArU rGrCrU /AltR2/	310069052	11788.3	11789	1	2	23	0	0	360000	56
11	2000127464	13176286	3121893	223995498	F09	MTA1_3	/AltR1/rCrCrA rGrCrA rArCrC rCrArU rArCrC rUrGrA rUrCrG rUrUrU rUrArG rArGrC rUrArU rGrCrU /AltR2/	310069053	11666.2	11667	1	2	23	0	0	347500	60
11	2000127464	13176286	3121893	223995499	F10	MUS81_3	/AltR1/rGrCrC rArGrG rGrUrC rGrArG rCrArC rUrCrC rCrArG rUrUrU rUrArG rArGrC rUrArU rGrCrU /AltR2/	310069054	11777.7	11778	1	2	24	0	0	347500	65
11	2000127464	13176286	3121893	223995500	F11	MUTYH_3	/AltR1/rGrGrU rGrGrA rUrGrG rCrArA rCrGrU rArGrC rArCrG rUrUrU rUrArG rArGrC rUrArU rGrCrU /AltR2/	310069055	11882.7	11883	1	2	24	0	0	361400	62
11	2000127464	13176286	3121893	223995501	G01	NABP1_3	/AltR1/rUrGrU rCrArG rArCrA rUrCrC rUrUrU rCrCrA rCrArG rUrUrU rUrArG rArGrC rUrArU rGrCrU /AltR2/	310069056	11644.9	11646	1	2	24	0	0	351500	56
11	2000127464	13176286	3121893	223995502	G02	NABP2_3	/AltR1/rUrGrA rGrGrU rUrCrG rGrArC rCrUrG rCrArA rArGrG rUrUrU rUrArG rArGrC rUrArU rGrCrU /AltR2/	310069057	11843.2	11844	1	2	24	0	0	359200	62
11	2000127464	13176286	3121893	223995503	G03	NBN_3	/AltR1/rCrArA rGrCrU rArUrA rUrUrG rCrArA rCrUrU rGrGrG rUrUrU rUrArG rArGrC rUrArU rGrCrU /AltR2/	310069058	11749.2	11750	1	2	23	0	0	359800	56
11	2000127464	13176286	3121893	223995504	G04	NCOA6_3	/AltR1/rCrGrU rGrCrC rCrArA rUrUrU rGrUrU rArCrA rCrArG rUrUrU rUrArG rArGrC rUrArU rGrCrU /AltR2/	310069059	11685.3	11686	1	2	23	0	0	353500	53
11	2000127464	13176286	3121893	223995505	G05	NEIL1_3	/AltR1/rGrArA rUrGrU rGrCrU rArCrG rArArA rCrCrU rArGrG rUrUrU rUrArG rArGrC rUrArU rGrCrU /AltR2/	310069060	11811.5	11812	1	2	24	0	0	364800	60
11	2000127464	13176286	3121893	223995506	G06	NEIL2_3	/AltR1/rUrUrC rCrUrC rArCrC rArArC rGrGrC rCrCrU rUrCrG rUrUrU rUrArG rArGrC rUrArU rGrCrU /AltR2/	310069061	11596.3	11597	1	2	23	0	0	334800	59
11	2000127464	13176286	3121893	223995507	G07	NEIL3_3	/AltR1/rArUrG rGrArU rCrArG rArArC rGrUrA rUrUrG rCrCrG rUrUrU rUrArG rArGrC rUrArU rGrCrU /AltR2/	310069062	11788.5	11789	1	2	24	0	0	365000	57
11	2000127464	13176286	3121893	223995508	G08	NFRKB_3	/AltR1/rCrCrA rCrArC rGrGrA rCrCrA rArGrU rUrCrC rArGrG rUrUrU rUrArG rArGrC rUrArU rGrCrU /AltR2/	310069063	11745	11746	1	2	23	0	0	352200	61
11	2000127464	13176286	3121893	223995509	G09	NHEJ1_3	/AltR1/rArCrG rUrUrG rCrUrA rGrCrU rCrCrC rUrCrA rCrUrG rUrUrU rUrArG rArGrC rUrArU rGrCrU /AltR2/	310069064	11637.2	11638	1	2	24	0	0	340900	60
11	2000127464	13176286	3121893	223995510	G10	NIPBL_3	/AltR1/rGrUrA rUrCrA rArGrU rCrCrC rArUrU rGrUrU rGrCrG rUrUrU rUrArG rArGrC rUrArU rGrCrU /AltR2/	310069065	11702.5	11703	1	2	24	0	0	356000	53
11	2000127464	13176286	3121893	223995511	G11	NONO_3	/AltR1/rCrCrU rUrGrA rUrGrU rUrGrC rGrGrU rCrCrA rCrUrG rUrUrU rUrArG rArGrC rUrArU rGrCrU /AltR2/	310069066	11694.2	11695	1	2	23	0	0	343600	57
11	2000127464	13176286	3121893	223995512	H01	NOP53_3	/AltR1/rArCrA rUrUrC rCrArG rGrArG rCrUrG rUrGrC rGrArG rUrUrU rUrArG rArGrC rUrArU rGrCrU /AltR2/	310069067	11802.8	11804	1	2	24	0	0	358400	61
11	2000127464	13176286	3121893	223995513	H02	NPAS2_3	/AltR1/rGrCrA rCrCrC rGrGrC rArArG rGrUrC rUrUrG rArArG rUrUrU rUrArG rArGrC rUrArU rGrCrU /AltR2/	310069068	11802.6	11803	1	2	23	0	0	353600	62
11	2000127464	13176286	3121893	223995514	H03	NPLOC4_3	/AltR1/rGrUrC rArArG rArArA rGrCrG rGrUrC rArGrC rGrArG rUrUrU rUrArG rArGrC rUrArU rGrCrU /AltR2/	310069069	11889.5	11890	1	2	24	0	0	367600	60
11	2000127464	13176286	3121893	223995515	H04	NPM1_3	/AltR1/rCrArC rUrUrC rArArC rCrUrU rArArG rArCrC rArCrG rUrUrU rUrArG rArGrC rUrArU rGrCrU /AltR2/	310069070	11651.7	11652	1	2	23	0	0	351900	56
11	2000127464	13176286	3121893	223995516	H05	NSD2_3	/AltR1/rCrArA rArGrA rArCrU rGrUrA rCrGrU rGrArU rArCrG rUrUrU rUrArG rArGrC rUrArU rGrCrU /AltR2/	310069071	11795.5	11796	1	2	24	0	0	368200	56
11	2000127464	13176286	3121893	223995517	H06	NSMCE1_3	/AltR1/rGrCrG rUrCrA rUrGrA rCrUrG rArUrG rUrCrC rArCrG rUrUrU rUrArG rArGrC rUrArU rGrCrU /AltR2/	310069072	11740.8	11741	1	2	23	0	0	351900	58
11	2000127464	13176286	3121893	223995518	H07	NSMCE2_3	/AltR1/rArGrC rArGrA rCrUrC rUrArC rArCrC rArCrU rGrArG rUrUrU rUrArG rArGrC rUrArU rGrCrU /AltR2/	310069073	11730.7	11731	1	2	23	0	0	357000	63
11	2000127464	13176286	3121893	223995519	H08	NSMCE3_3	/AltR1/rGrCrC rUrCrC rUrGrA rUrGrA rUrCrG rUrCrU rUrArG rUrUrU rUrArG rArGrC rUrArU rGrCrU /AltR2/	310069074	11678.3	11679	1	2	24	0	0	349000	56
11	2000127464	13176286	3121893	223995520	H09	NSMCE4A_3	/AltR1/rGrCrG rGrGrA rCrCrU rGrGrG rCrGrA rCrArA rArGrG rUrUrU rUrArG rArGrC rUrArU rGrCrU /AltR2/	310069075	11920.3	11921	1	2	24	0	0	356700	68
11	2000127464	13176286	3121893	223995521	H10	NTHL1_3	/AltR1/rCrUrC rArCrU rGrUrC rCrGrA rGrCrC rCrUrC rArUrG rUrUrU rUrArG rArGrC rUrArU rGrCrU /AltR2/	310069076	11636.1	11637	1	2	23	0	0	338200	60
11	2000127464	13176286	3121893	223995522	H11	NUCKS1_3	/AltR1/rUrGrA rGrUrG rArGrA rArUrC rArUrC rCrUrU rCrUrG rUrUrU rUrArG rArGrC rUrArU rGrCrU /AltR2/	310069077	11726.4	11727	1	2	23	0	0	359400	55
19	2000127464	13178597	3121893	223996147	A01	RFC2_3	/AltR1/rArCrU rGrCrA rCrArG rCrGrG rGrArC rUrGrA rArUrG rUrUrU rUrArG rArGrC rUrArU rGrCrU /AltR2/	310067005	11826	11827	1	2	24	0	0	357900	64
19	2000127464	13178597	3121893	223996148	A02	RFC3_3	/AltR1/rGrUrG rArUrA rGrUrC rCrArG rCrCrG rUrCrC rCrArG rUrUrU rUrArG rArGrC rUrArU rGrCrU /AltR2/	310067006	11740	11740	1	2	23	0	0	352800	60
19	2000127464	13178597	3121893	223996149	A03	RFC4_3	/AltR1/rUrUrC rCrArC rCrCrA rGrGrG rArArC rGrGrG rUrUrG rUrUrU rUrArG rArGrC rUrArU rGrCrU /AltR2/	310067007	11778.9	11780	1	2	24	0	0	352100	62
19	2000127464	13178597	3121893	223996150	A04	RFC5_3	/AltR1/rUrGrA rArGrC rArGrA rCrGrC rCrArU rGrArC rUrCrG rUrUrU rUrArG rArGrC rUrArU rGrCrU /AltR2/	310067008	11786	11787	1	2	23	0	0	355700	62
19	2000127464	13178597	3121893	223996151	A05	RFWD3_3	/AltR1/rGrUrA rUrGrG rArGrG rGrGrU rUrGrU rUrGrA rCrCrG rUrUrU rUrArG rArGrC rUrArU rGrCrU /AltR2/	310067009	11876.7	11878	1	2	24	0	0	363800	59
19	2000127464	13178597	3121893	223996152	A06	RHNO1_3	/AltR1/rUrCrC rCrArU rCrArC rUrCrA rCrArC rUrCrG rArCrG rUrUrU rUrArG rArGrC rUrArU rGrCrU /AltR2/	310067010	11603.7	11604	1	2	23	0	0	341800	59
19	2000127464	13178597	3121893	223996153	A07	RIF1_3	/AltR1/rGrArA rGrArA rCrUrU rGrGrA rUrUrU rCrGrU rArGrG rUrUrU rUrArG rArGrC rUrArU rGrCrU /AltR2/	310067011	11828.9	11830	1	2	24	0	0	370300	54
19	2000127464	13178597	3121893	223996154	A08	RMI1_3	/AltR1/rUrGrA rUrGrG rArArU rCrGrU rArCrA rArArU rArCrG rUrUrU rUrArG rArGrC rUrArU rGrCrU /AltR2/	310067012	11796.3	11797	1	2	24	0	0	371600	55
19	2000127464	13178597	3121893	223996155	A09	RMI2_3	/AltR1/rCrArC rArCrG rGrCrC rGrCrC rArGrG rUrCrC rArGrG rUrUrU rUrArG rArGrC rUrArU rGrCrU /AltR2/	310577082	11777.4	11777	1	2	23	0	0	343700	66
19	2000127464	13178597	3121893	223996156	A10	RNASEH2A_3	/AltR1/rCrUrU rGrArC rCrGrU rCrArC rCrUrC rArArU rCrCrG rUrUrU rUrArG rArGrC rUrArU rGrCrU /AltR2/	310577083	11620.3	11621	1	2	23	0	0	341500	56
19	2000127464	13178597	3121893	223996157	A11	RNF111_3	/AltR1/rArCrA rCrArA rUrUrC rUrGrC rArCrA rUrArC rGrArG rUrUrU rUrArG rArGrC rUrArU rGrCrU /AltR2/	310577084	11715.9	11716	1	2	23	0	0	362400	57
19	2000127464	13178597	3121893	223996158	B01	RNF138_3	/AltR1/rCrArC rArGrG rGrGrA rCrArC rUrUrA rArArA rGrUrG rUrUrU rUrArG rArGrC rUrArU rGrCrU /AltR2/	310067016	11834.3	11835	1	2	23	0	0	367400	60
19	2000127464	13178597	3121893	223996159	B02	RNF168_3	/AltR1/rGrArG rUrGrC rArArG rCrUrU rArGrA rGrCrG rUrCrG rUrUrU rUrArG rArGrC rUrArU rGrCrU /AltR2/	310067017	11843.2	11844	1	2	24	0	0	361800	59
19	2000127464	13178597	3121893	223996160	B03	RNF169_3	/AltR1/rUrCrU rGrArA rUrCrU rGrArG rArGrA rCrGrU rGrCrG rUrUrU rUrArG rArGrC rUrArU rGrCrU /AltR2/	310067018	11804.2	11805	1	2	24	0	0	359400	59
19	2000127464	13178597	3121893	223996161	B04	RNF20_3	/AltR1/rCrArU rCrCrU rUrArA rArCrG rUrUrA rUrGrA rUrCrG rUrUrU rUrArG rArGrC rUrArU rGrCrU /AltR2/	310067019	11669.9	11671	1	2	23	0	0	360100	50
19	2000127464	13178597	3121893	223996162	B05	RNF4_3	/AltR1/rCrCrA rUrArC rUrCrC rCrArG rArArA rCrGrC rCrArG rUrUrU rUrArG rArGrC rUrArU rGrCrU /AltR2/	310067020	11689.5	11690	1	2	23	0	0	350400	61
19	2000127464	13178597	3121893	223996163	B06	RNF40_3	/AltR1/rCrGrA rCrUrC rArGrC rUrUrC rUrUrU rUrCrC rGrGrG rUrUrU rUrArG rArGrC rUrArU rGrCrU /AltR2/	310067021	11654.9	11655	1	2	23	0	0	341500	55
19	2000127464	13178597	3121893	223996164	B07	RNF8_3	/AltR1/rGrUrG rArCrU rGrUrA rGrGrA rCrGrA rGrGrA rUrUrG rUrUrU rUrArG rArGrC rUrArU rGrCrU /AltR2/	310067022	11883.7	11885	1	2	24	0	0	368800	60
19	2000127464	13178597	3121893	223996165	B08	RPA1_3	/AltR1/rCrGrU rArCrC rUrGrG rArGrC rArArC rUrCrC rCrGrG rUrUrU rUrArG rArGrC rUrArU rGrCrU /AltR2/	310577085	11738.6	11739	1	2	24	0	0	345200	63
19	2000127464	13178597	3121893	223996166	B09	RPA2_3	/AltR1/rArGrC rCrUrU rUrArA rGrArU rCrArU rGrCrC rCrCrG rUrUrU rUrArG rArGrC rUrArU rGrCrU /AltR2/	310577087	11684.6	11685	1	2	24	0	0	351800	57
19	2000127464	13178597	3121893	223996167	B10	RPA3_3	/AltR1/rGrArC rArArG rCrCrU rGrUrC rUrGrC rUrUrC rGrUrG rUrUrU rUrArG rArGrC rUrArU rGrCrU /AltR2/	310577088	11718.1	11718	1	2	23	0	0	346200	59
19	2000127464	13178597	3121893	223996168	B11	RPA4_3	/AltR1/rCrCrC rUrCrU rGrArU rUrArC rCrCrC rCrArC rGrArG rUrUrU rUrArG rArGrC rUrArU rGrCrU /AltR2/	310577089	11619.6	11620	1	2	23	0	0	339800	60
19	2000127464	13178597	3121893	223996169	C01	RPAIN_3	/AltR1/rArCrC rUrGrU rUrUrA rGrGrA rGrCrC rUrGrU rCrCrG rUrUrU rUrArG rArGrC rUrArU rGrCrU /AltR2/	310067027	11717.3	11718	1	2	23	0	0	350100	59
19	2000127464	13178597	3121893	223996170	C02	RPS27A_3	/AltR1/rCrArG rArArG rGrGrC rArCrU rCrUrC rGrArC rGrArG rUrUrU rUrArG rArGrC rUrArU rGrCrU /AltR2/	310067028	11825.4	11826	1	2	24	0	0	357400	63
19	2000127464	13178597	3121893	223996171	C03	RPS3_3	/AltR1/rGrCrU rGrCrG rArGrG rUrUrG rUrGrG rUrGrU rCrUrG rUrUrU rUrArG rArGrC rUrArU rGrCrU /AltR2/	310067029	11830.5	11831	1	2	23	0	0	351300	60
19	2000127464	13178597	3121893	223996172	C04	RRM2B_3	/AltR1/rUrArU rCrArA rArGrG rArUrC rUrCrC rCrUrC rArCrG rUrUrU rUrArG rArGrC rUrArU rGrCrU /AltR2/	310067030	11668.2	11669	1	2	24	0	0	353800	57
19	2000127464	13178597	3121893	223996173	C05	RTEL1_3	/AltR1/rCrArA rArGrA rUrUrA rUrUrU rArCrG rCrCrU rCrCrG rUrUrU rUrArG rArGrC rUrArU rGrCrU /AltR2/	310067031	11668.6	11670	1	2	23	0	0	356600	52
19	2000127464	13178597	3121893	223996174	C06	RUVBL1_3	/AltR1/rUrArA rGrGrU rCrCrC rCrUrU rCrUrG rCrCrC rArArG rUrUrU rUrArG rArGrC rUrArU rGrCrU /AltR2/	310067032	11660.2	11661	1	2	23	0	0	344300	60
19	2000127464	13178597	3121893	223996175	C07	RUVBL2_3	/AltR1/rArGrC rArArU rArArG rGrArC rUrGrC rCrCrG rArCrG rUrUrU rUrArG rArGrC rUrArU rGrCrU /AltR2/	310067033	11808.8	11810	1	2	23	0	0	360100	63
19	2000127464	13178597	3121893	223996176	C08	SENP6_3	/AltR1/rCrUrC rArArC rArUrG rUrUrA rArGrU rCrCrA rArUrG rUrUrU rUrArG rArGrC rUrArU rGrCrU /AltR2/	310067034	11693.8	11694	1	2	23	0	0	361200	53
19	2000127464	13178597	3121893	223996177	C09	SENP7_3	/AltR1/rGrArU rUrGrA rArCrA rUrGrG rArCrA rUrCrC rUrCrG rUrUrU rUrArG rArGrC rUrArU rGrCrU /AltR2/	310577090	11749.1	11749	1	2	24	0	0	360000	57
19	2000127464	13178597	3121893	223996178	C10	SETD2_3	/AltR1/rArCrA rUrCrU rArCrU rGrGrU rArArG rGrGrU rArCrG rUrUrU rUrArG rArGrC rUrArU rGrCrU /AltR2/	310577091	11789	11789	1	2	24	0	0	365600	59
19	2000127464	13178597	3121893	223996179	C11	SETMAR_3	/AltR1/rCrCrU rGrArU rCrArU rGrUrA rGrUrU rGrGrA rCrCrG rUrUrU rUrArG rArGrC rUrArU rGrCrU /AltR2/	310577092	11741.5	11742	1	2	24	0	0	355500	57
19	2000127464	13178597	3121893	223996180	D01	SETX_3	/AltR1/rCrGrU rUrCrA rUrGrU rArGrA rArGrC rArArG rUrArG rUrUrU rUrArG rArGrC rUrArU rGrCrU /AltR2/	310067038	11812.2	11813	1	2	23	0	0	371200	54
19	2000127464	13178597	3121893	223996181	D02	SFPQ_3	/AltR1/rCrCrU rUrUrG rGrGrA rCrCrA rCrCrC rGrGrA rCrCrG rUrUrU rUrArG rArGrC rUrArU rGrCrU /AltR2/	310067039	11714.3	11715	1	2	24	0	0	339800	63
19	2000127464	13178597	3121893	223996182	D03	SFR1_3	/AltR1/rUrCrU rCrArC rUrCrA rCrArA rArCrU rCrArU rUrUrG rUrUrU rUrArG rArGrC rUrArU rGrCrU /AltR2/	310067040	11589.5	11591	1	2	23	0	0	349800	53
19	2000127464	13178597	3121893	223996183	D04	SHLD1_3	/AltR1/rGrCrA rGrCrC rArGrG rGrArC rGrCrC rArCrU rUrCrG rUrUrU rUrArG rArGrC rUrArU rGrCrU /AltR2/	310067041	11777.5	11778	1	2	23	0	0	345700	64
19	2000127464	13178597	3121893	223996184	D05	SHLD2_3	/AltR1/rCrUrG rGrArG rArArC rCrArA rUrArG rArUrU rCrUrG rUrUrU rUrArG rArGrC rUrArU rGrCrU /AltR2/	310067042	11772	11773	1	2	24	0	0	364700	57
19	2000127464	13178597	3121893	223996185	D06	SHLD3_3	/AltR1/rUrArG rUrArC rArArU rUrArU rUrGrC rUrGrG rGrArG rUrUrU rUrArG rArGrC rUrArU rGrCrU /AltR2/	310067043	11790.5	11791	1	2	24	0	0	369500	55
19	2000127464	13178597	3121893	223996186	D07	SHPRH_3	/AltR1/rCrArU rUrCrU rArArG rUrGrA rUrArG rUrCrU rArArG rUrUrU rUrArG rArGrC rUrArU rGrCrU /AltR2/	310067044	11734.4	11735	1	2	23	0	0	370200	51
19	2000127464	13178597	3121893	223996187	D08	SIRT1_3	/AltR1/rArGrA rGrArU rGrGrC rUrGrG rArArU rUrGrU rCrCrG rUrUrU rUrArG rArGrC rUrArU rGrCrU /AltR2/	310067045	11845	11845	1	2	24	0	0	364200	60
19	2000127464	13178597	3121893	223996188	D09	SLF1_3	/AltR1/rArArA rUrCrC rCrCrU rArGrA rUrArC rUrGrA rArUrG rUrUrU rUrArG rArGrC rUrArU rGrCrU /AltR2/	310577093	11716.6	11717	1	2	23	0	0	365300	57
19	2000127464	13178597	3121893	223996189	D10	SLF2_3	/AltR1/rUrCrU rGrCrA rCrGrG rUrArC rCrUrG rUrCrC rCrCrG rUrUrU rUrArG rArGrC rUrArU rGrCrU /AltR2/	310577094	11652.6	11653	1	2	23	0	0	336600	62
19	2000127464	13178597	3121893	223996190	D11	SLX1A_3	/AltR1/rArGrA rUrCrA rCrArU rGrGrG rCrCrC rUrUrA rGrCrG rUrUrU rUrArG rArGrC rUrArU rGrCrU /AltR2/	310577095	11763.8	11764	1	2	23	0	0	355700	61
19	2000127464	13178597	3121893	223996191	E01	SLX1B_3	/AltR1/rCrCrU rGrArU rCrUrG rGrCrU rGrUrG rCrCrA rGrArG rUrUrU rUrArG rArGrC rUrArU rGrCrU /AltR2/	310067049	11756.1	11757	1	2	23	0	0	346100	63
19	2000127464	13178597	3121893	223996192	E02	SLX4_3	/AltR1/rCrGrG rUrUrC rArCrU rUrGrC rUrUrG rCrCrA rUrUrG rUrUrU rUrArG rArGrC rUrArU rGrCrU /AltR2/	310067050	11655.2	11656	1	2	23	0	0	342200	54
19	2000127464	13178597	3121893	223996193	E03	SMARCA1_3	/AltR1/rArCrG rCrArA rArCrA rUrCrC rCrArC rUrCrU rCrCrG rUrUrU rUrArG rArGrC rUrArU rGrCrU /AltR2/	310067051	11626.2	11627	1	2	23	0	0	343800	60
19	2000127464	13178597	3121893	223996194	E04	SMARCA2_3	/AltR1/rArUrC rArUrG rCrUrG rUrGrG rArCrG rGrArA rCrCrG rUrUrU rUrArG rArGrC rUrArU rGrCrU /AltR2/	310067052	11802.7	11804	1	2	23	0	0	357200	61
19	2000127464	13178597	3121893	223996195	E05	SMARCA4_3	/AltR1/rCrArA rArGrC rGrArC rCrArU rUrGrA rGrCrU rCrArG rUrUrU rUrArG rArGrC rUrArU rGrCrU /AltR2/	310067053	11770.1	11771	1	2	24	0	0	358100	59
19	2000127464	13178597	3121893	223996196	E06	SMARCA5_3	/AltR1/rArUrA rUrUrU rGrArU rGrArU rGrCrG rUrCrA rCrCrG rUrUrU rUrArG rArGrC rUrArU rGrCrU /AltR2/	310067054	11725.7	11727	1	2	23	0	0	361700	53
19	2000127464	13178597	3121893	223996197	E07	SMARCAD1_3	/AltR1/rGrArU rUrGrA rArUrC rArArC rArArG rCrArC rUrArG rUrUrU rUrArG rArGrC rUrArU rGrCrU /AltR2/	310067055	11778.7	11780	1	2	24	0	0	370200	56
19	2000127464	13178597	3121893	223996198	E08	SMARCAL1_3	/AltR1/rGrUrU rArGrG rUrCrA rArGrG rUrCrA rUrGrC rUrCrG rUrUrU rUrArG rArGrC rUrArU rGrCrU /AltR2/	310067056	11781.3	11782	1	2	23	0	0	359700	56
19	2000127464	13178597	3121893	223996199	E09	SMARCB1_3	/AltR1/rUrGrG rCrArC rGrGrC rArUrC rUrArA rGrUrG rGrUrG rUrUrU rUrArG rArGrC rUrArU rGrCrU /AltR2/	310577096	11820.5	11821	1	2	24	0	0	356300	61
19	2000127464	13178597	3121893	223996200	E10	SMARCC1_3	/AltR1/rCrGrC rCrUrU rArUrG rUrCrA rCrArU rUrCrU rUrGrG rUrUrU rUrArG rArGrC rUrArU rGrCrU /AltR2/	310577097	11639.8	11640	1	2	23	0	0	347100	53
19	2000127464	13178597	3121893	223996201	E11	SMARCC2_3	/AltR1/rArUrG rUrUrG rUrGrU rArUrC rCrUrG rUrCrC rCrGrG rUrUrU rUrArG rArGrC rUrArU rGrCrU /AltR2/	310577098	11695.7	11696	1	2	23	0	0	351100	56
19	2000127464	13178597	3121893	223996202	F01	SMARCD1_3	/AltR1/rArGrG rCrArG rCrCrG rArArU rGrArC rArCrC rUrCrG rUrUrU rUrArG rArGrC rUrArU rGrCrU /AltR2/	310067060	11785.2	11786	1	2	23	0	0	354500	63
19	2000127464	13178597	3121893	223996203	F02	SMARCD2_3	/AltR1/rGrUrA rCrGrG rGrCrC rUrGrA rCrArA rUrCrA rCrCrG rUrUrU rUrArG rArGrC rUrArU rGrCrU /AltR2/	310067061	11763	11763	1	2	23	0	0	351900	62
19	2000127464	13178597	3121893	223996204	F03	SMARCD3_3	/AltR1/rUrCrA rArArC rCrArU rCrArU rGrCrG rGrArA rGrCrG rUrUrU rUrArG rArGrC rUrArU rGrCrU /AltR2/	310067062	11771.2	11771	1	2	23	0	0	357800	59
19	2000127464	13178597	3121893	223996205	F04	SMARCE1_3	/AltR1/rUrUrU rUrGrG rArArU rCrGrU rGrArU rArCrC rArGrG rUrUrU rUrArG rArGrC rUrArU rGrCrU /AltR2/	310067063	11766.3	11767	1	2	23	0	0	363900	54
19	2000127464	13178597	3121893	223996206	F05	SMC1A_3	/AltR1/rCrCrC rGrUrA rCrUrA rCrCrU rCrArU rCrCrU rUrCrG rUrUrU rUrArG rArGrC rUrArU rGrCrU /AltR2/	310067064	11557.1	11558	1	2	23	0	0	337300	56
19	2000127464	13178597	3121893	223996207	F06	SMC3_3	/AltR1/rGrGrA rUrArA rArArU rGrArG rArCrG rArGrC rCrCrG rUrUrU rUrArG rArGrC rUrArU rGrCrU /AltR2/	310067065	11874	11874	1	2	24	0	0	369900	61
19	2000127464	13178597	3121893	223996208	F07	SMC5_3	/AltR1/rArCrG rArUrA rGrArG rCrCrU rUrCrC rArCrG rArArG rUrUrU rUrArG rArGrC rUrArU rGrCrU /AltR2/	310067066	11770.6	11771	1	2	23	0	0	362300	59
19	2000127464	13178597	3121893	223996209	F08	SMC6_3	/AltR1/rArArC rGrCrA rArCrU rUrGrA rArCrA rGrArU rGrArG rUrUrU rUrArG rArGrC rUrArU rGrCrU /AltR2/	310067067	11818.7	11819	1	2	24	0	0	369700	59
19	2000127464	13178597	3121893	223996210	F09	SMG1_3	/AltR1/rCrGrU rGrUrU rCrArA rCrUrA rGrUrG rCrArC rArGrG rUrUrU rUrArG rArGrC rUrArU rGrCrU /AltR2/	310577099	11764.7	11765	1	2	23	0	0	357200	57
19	2000127464	13178597	3121893	223996211	F10	SMUG1_3	/AltR1/rCrArU rCrCrU rArArA rCrGrA rCrCrA rGrUrG rCrUrG rUrUrU rUrArG rArGrC rUrArU rGrCrU /AltR2/	310577100	11707.9	11708	1	2	23	0	0	351900	59
19	2000127464	13178597	3121893	223996212	F11	SPATA22_3	/AltR1/rUrGrU rUrGrA rGrCrU rCrCrC rGrArA rCrUrC rArCrG rUrUrU rUrArG rArGrC rUrArU rGrCrU /AltR2/	310577101	11699.9	11701	1	2	23	0	0	346800	59
19	2000127464	13178597	3121893	223996213	G01	SPIDR_3	/AltR1/rArUrC rCrGrA rCrArA rArUrC rArCrU rUrCrC rArCrG rUrUrU rUrArG rArGrC rUrArU rGrCrU /AltR2/	310067071	11651.1	11652	1	2	23	0	0	353900	56
19	2000127464	13178597	3121893	223996214	G02	SPO11_3	/AltR1/rCrArU rCrGrA rArUrA rUrUrC rArArG rGrArA rUrUrG rUrUrU rUrArG rArGrC rUrArU rGrCrU /AltR2/	310067072	11757.4	11758	1	2	23	0	0	371300	51
19	2000127464	13178597	3121893	223996215	G03	SPRTN_3	/AltR1/rArUrA rCrCrA rUrArC rUrUrU rUrCrA rCrGrA rUrGrG rUrUrU rUrArG rArGrC rUrArU rGrCrU /AltR2/	310067073	11669.8	11671	1	2	23	0	0	361500	53
19	2000127464	13178597	3121893	223996216	G04	SSRP1_3	/AltR1/rArCrA rCrCrU rCrUrG rCrGrU rCrArU rCrGrU rUrUrG rUrUrU rUrArG rArGrC rUrArU rGrCrU /AltR2/	310067074	11638.2	11639	1	2	23	0	0	345400	55
19	2000127464	13178597	3121893	223996217	G05	STN1_3	/AltR1/rUrUrG rArGrC rUrGrC rCrCrA rCrUrA rUrCrU rArCrG rUrUrU rUrArG rArGrC rUrArU rGrCrU /AltR2/	310067075	11660.9	11662	1	2	23	0	0	346400	59
19	2000127464	13178597	3121893	223996218	G06	STUB1_3	/AltR1/rArGrC rUrGrC rArCrU rCrCrU rArCrC rUrCrU rCrCrG rUrUrU rUrArG rArGrC rUrArU rGrCrU /AltR2/	310067076	11596.1	11597	1	2	23	0	0	334700	62
19	2000127464	13178597	3121893	223996219	G07	SUMO1_3	/AltR1/rArGrA rUrGrU rGrArU rUrGrA rArGrU rUrUrA rUrCrG rUrUrU rUrArG rArGrC rUrArU rGrCrU /AltR2/	310067077	11791	11792	1	2	24	0	0	374500	50
19	2000127464	13178597	3121893	223996220	G08	SUPT16H_3	/AltR1/rArUrA rUrArC rCrArU rCrGrC rUrGrU rArArA rGrGrG rUrUrU rUrArG rArGrC rUrArU rGrCrU /AltR2/	310067078	11772.5	11773	1	2	24	0	0	367700	57
19	2000127464	13178597	3121893	223996221	G09	SWI5_3	/AltR1/rArGrC rUrUrU rUrGrU rUrGrU rGrArC rGrCrC rArCrG rUrUrU rUrArG rArGrC rUrArU rGrCrU /AltR2/	310577102	11718.7	11719	1	2	24	0	0	350800	55
19	2000127464	13178597	3121893	223996222	G10	SWSAP1_3	/AltR1/rCrCrU rCrUrU rCrArA rArGrC rArUrG rCrCrC rCrGrG rUrUrU rUrArG rArGrC rUrArU rGrCrU /AltR2/	310577103	11659.8	11660	1	2	23	0	0	339500	60
19	2000127464	13178597	3121893	223996223	G11	SYCP1_3	/AltR1/rUrArG rArUrC rCrArU rArUrA rArArC rUrUrG rCrCrG rUrUrU rUrArG rArGrC rUrArU rGrCrU /AltR2/	310577104	11693.3	11694	1	2	23	0	0	362700	54
19	2000127464	13178597	3121893	223996224	H01	TAOK1_3	/AltR1/rArArU rUrArC rArCrA rUrGrG rUrGrC rUrCrU rUrCrG rUrUrU rUrArG rArGrC rUrArU rGrCrU /AltR2/	310067082	11685.9	11687	1	2	24	0	0	356200	54
19	2000127464	13178597	3121893	223996225	H02	TAOK3_3	/AltR1/rUrCrC rArUrA rGrCrU rArArG rArUrC rArCrC rUrCrG rUrUrU rUrArG rArGrC rUrArU rGrCrU /AltR2/	310067083	11668	11669	1	2	23	0	0	354600	57
19	2000127464	13178597	3121893	223996226	H03	TCEA1_3	/AltR1/rArArC rUrGrA rCrArU rUrCrC rGrArU rUrCrU rUrGrG rUrUrU rUrArG rArGrC rUrArU rGrCrU /AltR2/	310067084	11685.7	11687	1	2	23	0	0	356200	54
19	2000127464	13178597	3121893	223996227	H04	TDG_3	/AltR1/rCrCrA rGrArU rUrUrU rUrUrU rGrArC rUrCrA rArCrG rUrUrU rUrArG rArGrC rUrArU rGrCrU /AltR2/	310067085	11647	11648	1	2	23	0	0	355400	49
19	2000127464	13178597	3121893	223996228	H05	TDP1_3	/AltR1/rGrCrC rUrCrG rGrArA rCrArG rGrUrG rUrArC rCrUrG rUrUrU rUrArG rArGrC rUrArU rGrCrU /AltR2/	310067086	11778.9	11780	1	2	23	0	0	351700	63
19	2000127464	13178597	3121893	223996229	H06	TDP2_3	/AltR1/rCrCrC rArGrA rUrGrU rGrArU rArUrU rUrCrU rArCrG rUrUrU rUrArG rArGrC rUrArU rGrCrU /AltR2/	310067087	11686.3	11687	1	2	23	0	0	358600	53
19	2000127464	13178597	3121893	223996230	H07	TEN1_3	/AltR1/rUrGrG rGrArC rCrUrA rUrUrA rCrCrU rCrCrC rCrUrG rUrUrU rUrArG rArGrC rUrArU rGrCrU /AltR2/	310067088	11637.7	11638	1	2	23	0	0	341800	61
19	2000127464	13178597	3121893	223996231	H08	TENT4A_3	/AltR1/rCrCrC rArUrU rUrCrC rCrGrA rArGrA rCrCrA rCrCrG rUrUrU rUrArG rArGrC rUrArU rGrCrU /AltR2/	310067089	11642.1	11643	1	2	23	0	0	343100	58
19	2000127464	13178597	3121893	223996232	H09	TERF2_3	/AltR1/rUrGrG rArArG rArGrG rCrArG rUrCrA rArUrC rGrCrG rUrUrU rUrArG rArGrC rUrArU rGrCrU /AltR2/	310577105	11866.8	11867	1	2	24	0	0	363500	61
19	2000127464	13178597	3121893	223996233	H10	TERF2IP_3	/AltR1/rGrUrC rCrCrU rCrArC rGrArA rCrArG rArGrU rCrGrG rUrUrU rUrArG rArGrC rUrArU rGrCrU /AltR2/	310577106	11762.7	11763	1	2	23	0	0	354100	61
19	2000127464	13178597	3121893	223996234	H11	TEX12_3	/AltR1/rArGrU rCrCrA rCrArG rCrUrG rUrCrC rUrCrU rCrUrG rUrUrU rUrArG rArGrC rUrArU rGrCrU /AltR2/	310577107	11637.7	11638	1	2	23	0	0	342100	60
21	2000127464	13178638	3121893	223996325	A01	TEX15_1	/AltR1/rArArG rCrArU rUrArC rCrGrG rArCrU rCrCrU rGrUrG rUrUrU rUrArG rArGrC rUrArU rGrCrU /AltR2/	310130875	11724	11725	1	2	24	0	0	354100	59
21	2000127464	13178638	3121893	223996326	A02	TFIP11_1	/AltR1/rCrArG rArArG rArUrG rGrGrC rUrArC rGrUrC rCrCrG rUrUrU rUrArG rArGrC rUrArU rGrCrU /AltR2/	310130876	11802.7	11803	1	2	24	0	0	355500	61
21	2000127464	13178638	3121893	223996327	A03	TFPT_1	/AltR1/rCrUrC rCrUrA rCrGrG rGrGrA rUrGrA rCrUrA rCrCrG rUrUrU rUrArG rArGrC rUrArU rGrCrU /AltR2/	310130877	11739.5	11740	1	2	23	0	0	348900	62
21	2000127464	13178638	3121893	223996328	A04	TICRR_1	/AltR1/rGrCrU rCrGrC rGrGrA rArGrU rCrArG rArCrA rCrGrG rUrUrU rUrArG rArGrC rUrArU rGrCrU /AltR2/	310130878	11841	11842	1	2	24	0	0	355600	63
21	2000127464	13178638	3121893	223996329	A05	TIGAR_1	/AltR1/rCrUrC rCrGrG rGrCrG rGrUrG rUrArA rArCrA rCrArG rUrUrU rUrArG rArGrC rUrArU rGrCrU /AltR2/	310130879	11802.5	11803	1	2	24	0	0	354100	61
21	2000127464	13178638	3121893	223996330	A06	TIMELESS_1	/AltR1/rGrArU rUrGrA rArCrG rGrArU rCrCrU rArCrU rGrCrG rUrUrU rUrArG rArGrC rUrArU rGrCrU /AltR2/	310130880	11763.8	11765	1	2	24	0	0	356700	58
21	2000127464	13178638	3121893	223996331	A07	TNKS1BP1_1	/AltR1/rCrGrC rCrUrC rArCrC rUrUrU rArArC rCrArC rGrArG rUrUrU rUrArG rArGrC rUrArU rGrCrU /AltR2/	310130881	11644	11644	1	2	24	0	0	344000	58
21	2000127464	13178638	3121893	223996332	A08	TNP1_1	/AltR1/rCrArA rGrArG rCrCrG rArUrC rUrCrC rUrCrA rCrArG rUrUrU rUrArG rArGrC rUrArU rGrCrU /AltR2/	310130882	11706.5	11707	1	2	23	0	0	351000	60
21	2000127464	13178638	3121893	223996333	A09	TONSL_1	/AltR1/rGrGrA rArUrA rGrGrU rCrCrU rCrGrU rArArA rGrGrG rUrUrU rUrArG rArGrC rUrArU rGrCrU /AltR2/	310130883	11867.4	11868	1	2	24	0	0	369000	60
21	2000127464	13178638	3121893	223996334	A10	TOPBP1_1	/AltR1/rArArC rCrArU rArUrC rUrUrG rUrArC rArArG rUrCrG rUrUrU rUrArG rArGrC rUrArU rGrCrU /AltR2/	310130884	11693.1	11694	1	2	23	0	0	364400	53
21	2000127464	13178638	3121893	223996335	A11	TP53_1	/AltR1/rCrCrA rUrUrG rUrUrC rArArU rArUrC rGrUrC rCrGrG rUrUrU rUrArG rArGrC rUrArU rGrCrU /AltR2/	310577109	11662.3	11663	1	2	24	0	0	353000	52
21	2000127464	13178638	3121893	223996336	B01	TP53BP1_1	/AltR1/rArArC rGrArG rGrArG rArCrG rGrUrA rArUrA rGrUrG rUrUrU rUrArG rArGrC rUrArU rGrCrU /AltR2/	310130886	11914.2	11915	1	2	24	0	0	379000	60
21	2000127464	13178638	3121893	223996337	B02	TP73_1	/AltR1/rCrArC rCrUrU rCrGrA rCrArC rCrArU rGrUrC rGrCrG rUrUrU rUrArG rArGrC rUrArU rGrCrU /AltR2/	310130887	11659.2	11660	1	2	23	0	0	342100	58
21	2000127464	13178638	3121893	223996338	B03	TREX1_1	/AltR1/rArGrC rUrUrG rUrCrU rArCrC rArCrA rCrGrC rGrGrG rUrUrU rUrArG rArGrC rUrArU rGrCrU /AltR2/	310130888	11739.7	11740	1	2	24	0	0	348700	62
21	2000127464	13178638	3121893	223996339	B04	TREX2_1	/AltR1/rCrArC rCrArG rArCrU rCrGrU rCrGrU rGrCrU rCrCrG rUrUrU rUrArG rArGrC rUrArU rGrCrU /AltR2/	310130889	11675.5	11676	1	2	23	0	0	340000	60
21	2000127464	13178638	3121893	223996340	B05	TRIM25_1	/AltR1/rCrArA rCrGrG rGrGrC rGrUrC rGrArG rArGrC rArCrG rUrUrU rUrArG rArGrC rUrArU rGrCrU /AltR2/	310130890	11880.7	11881	1	2	24	0	0	355700	63
21	2000127464	13178638	3121893	223996341	B06	TRIM28_1	/AltR1/rArCrU rArCrA rGrGrC rCrGrA rGrUrG rCrArA rArCrG rUrUrU rUrArG rArGrC rUrArU rGrCrU /AltR2/	310130891	11810.6	11810	1	2	24	0	0	359900	63
21	2000127464	13178638	3121893	223996342	B07	TRIP12_1	/AltR1/rCrGrG rCrCrU rArArU rArArC rArArU rCrCrA rGrGrG rUrUrU rUrArG rArGrC rUrArU rGrCrU /AltR2/	310130892	11770.9	11771	1	2	23	0	0	359300	60
21	2000127464	13178638	3121893	223996343	B08	TRIP13_1	/AltR1/rCrGrA rGrUrC rGrCrC rArArC rGrGrU rCrCrA rCrGrG rUrUrU rUrArG rArGrC rUrArU rGrCrU /AltR2/	310130893	11777.5	11778	1	2	23	0	0	347400	61
21	2000127464	13178638	3121893	223996344	B09	TRRAP_1	/AltR1/rArGrU rGrGrU rCrUrG rGrUrC rArArC rCrArC rCrGrG rUrUrU rUrArG rArGrC rUrArU rGrCrU /AltR2/	310130894	11779.3	11780	1	2	24	0	0	353200	62
21	2000127464	13178638	3121893	223996345	B10	TTC5_1	/AltR1/rGrCrU rGrArC rGrArA rGrCrA rCrCrA rUrUrG rArCrG rUrUrU rUrArG rArGrC rUrArU rGrCrU /AltR2/	310130895	11786.2	11787	1	2	23	0	0	355700	61
21	2000127464	13178638	3121893	223996346	B11	TWIST1_1	/AltR1/rCrGrG rGrArG rUrCrC rGrCrA rGrUrC rUrUrA rCrGrG rUrUrU rUrArG rArGrC rUrArU rGrCrU /AltR2/	310577110	11795.7	11796	1	2	24	0	0	351500	60
21	2000127464	13178638	3121893	223996347	C01	UBA52_1	/AltR1/rUrGrG rCrArA rArArC rCrArU rCrArC rCrCrU rUrGrG rUrUrU rUrArG rArGrC rUrArU rGrCrU /AltR2/	310130897	11708	11708	1	2	23	0	0	350000	61
21	2000127464	13178638	3121893	223996348	C02	UBB_1	/AltR1/rCrArA rGrArC rCrArU rCrArC rCrCrU rUrGrA rGrGrG rUrUrU rUrArG rArGrC rUrArU rGrCrU /AltR2/	310130898	11745.9	11747	1	2	23	0	0	353900	61
21	2000127464	13178638	3121893	223996349	C03	UBC_1	/AltR1/rGrArC rGrUrU rCrUrC rGrArU rArGrU rGrUrC rArCrG rUrUrU rUrArG rArGrC rUrArU rGrCrU /AltR2/	310130899	11741.4	11742	1	2	24	0	0	358000	54
21	2000127464	13178638	3121893	223996350	C04	UBE2A_1	/AltR1/rArCrC rArUrU rArUrG rUrUrG rUrUrC rUrCrG rGrArG rUrUrU rUrArG rArGrC rUrArU rGrCrU /AltR2/	310130900	11703.3	11704	1	2	24	0	0	359600	53
21	2000127464	13178638	3121893	223996351	C05	UBE2B_1	/AltR1/rUrUrG rGrArC rUrCrC rArUrC rGrArU rUrCrU rGrArG rUrUrU rUrArG rArGrC rUrArU rGrCrU /AltR2/	310130901	11702.8	11703	1	2	23	0	0	354000	56
21	2000127464	13178638	3121893	223996352	C06	UBE2D3_1	/AltR1/rArGrA rArUrA rCrArC rCrGrC rCrUrU rGrArU rArUrG rUrUrU rUrArG rArGrC rUrArU rGrCrU /AltR2/	310130902	11732.3	11733	1	2	24	0	0	363600	57
21	2000127464	13178638	3121893	223996353	C07	UBE2L6_1	/AltR1/rGrGrC rUrUrG rArArC rGrGrA rUrArC rUrCrC rGrGrG rUrUrU rUrArG rArGrC rUrArU rGrCrU /AltR2/	310130903	11819.5	11820	1	2	24	0	0	354600	62
21	2000127464	13178638	3121893	223996354	C08	UBE2N_1	/AltR1/rCrCrA rUrUrG rGrGrU rArUrU rCrUrU rCrUrG rGrArG rUrUrU rUrArG rArGrC rUrArU rGrCrU /AltR2/	310130904	11719.9	11720	1	2	23	0	0	354700	54
21	2000127464	13178638	3121893	223996355	C09	UBE2NL_1	/AltR1/rArUrU rArGrA rGrCrA rCrCrA rArArA rArGrG rCrGrG rUrUrU rUrArG rArGrC rUrArU rGrCrU /AltR2/	310130905	11856.8	11858	1	2	23	0	0	371300	60
21	2000127464	13178638	3121893	223996356	C10	UBE2T_1	/AltR1/rGrArG rCrUrC rGrCrA rGrGrU rCrArU rCrCrA rUrUrG rUrUrU rUrArG rArGrC rUrArU rGrCrU /AltR2/	310130906	11740.4	11741	1	2	23	0	0	352500	58
21	2000127464	13178638	3121893	223996357	C11	UBE2U_1	/AltR1/rGrUrU rGrUrC rCrArA rArArA rGrUrC rUrArU rArCrG rUrUrU rUrArG rArGrC rUrArU rGrCrU /AltR2/	310577112	11733.8	11734	1	2	23	0	0	366200	52
21	2000127464	13178638	3121893	223996358	D01	UBE2V1_1	/AltR1/rCrCrA rArCrA rGrUrC rGrGrA rArArU rUrGrC rGrArG rUrUrU rUrArG rArGrC rUrArU rGrCrU /AltR2/	310130908	11811.1	11811	1	2	23	0	0	362200	58
21	2000127464	13178638	3121893	223996359	D02	UBE2V2_1	/AltR1/rGrUrU rArCrA rArArU rCrUrA rArCrU rGrArC rGrGrG rUrUrU rUrArG rArGrC rUrArU rGrCrU /AltR2/	310130909	11773	11773	1	2	23	0	0	365000	57
21	2000127464	13178638	3121893	223996360	D03	UBE2W_1	/AltR1/rGrCrA rCrCrA rGrGrU rArCrC rUrUrA rUrArU rGrArG rUrUrU rUrArG rArGrC rUrArU rGrCrU /AltR2/	310130910	11748.6	11749	1	2	23	0	0	362600	58
21	2000127464	13178638	3121893	223996361	D04	UBR5_1	/AltR1/rCrGrG rGrUrG rArArC rCrArC rGrArA rArUrG rGrArG rUrUrU rUrArG rArGrC rUrArU rGrCrU /AltR2/	310130911	11890.2	11890	1	2	24	0	0	365500	62
21	2000127464	13178638	3121893	223996362	D05	UCHL5_1	/AltR1/rCrCrU rCrArU rGrGrA rArArG rCrGrA rCrCrC rCrGrG rUrUrU rUrArG rArGrC rUrArU rGrCrU /AltR2/	310130912	11761.5	11762	1	2	24	0	0	347500	63
21	2000127464	13178638	3121893	223996363	D06	UFD1_1	/AltR1/rGrArU rGrGrC rArArU rCrArC rArUrC rCrCrC rGrGrG rUrUrU rUrArG rArGrC rUrArU rGrCrU /AltR2/	310130913	11762.2	11763	1	2	23	0	0	352100	62
21	2000127464	13178638	3121893	223996364	D07	UHRF1_1	/AltR1/rGrCrG rGrArC rCrUrC rGrUrA rGrUrC rGrArA rGrArG rUrUrU rUrArG rArGrC rUrArU rGrCrU /AltR2/	310130914	11842.4	11843	1	2	23	0	0	361100	61
21	2000127464	13178638	3121893	223996365	D08	UIMC1_1	/AltR1/rCrGrC rUrArC rCrArG rArUrC rUrCrG rArCrC rUrCrG rUrUrU rUrArG rArGrC rUrArU rGrCrU /AltR2/	310130915	11659.2	11660	1	2	23	0	0	342700	59
21	2000127464	13178638	3121893	223996366	D09	UNG_1	/AltR1/rArArA rGrCrC rCrArC rGrGrG rCrArC rGrUrU rGrCrG rUrUrU rUrArG rArGrC rUrArU rGrCrU /AltR2/	310130916	11801.7	11802	1	2	23	0	0	350600	63
21	2000127464	13178638	3121893	223996367	D10	UPF1_1	/AltR1/rArArG rUrGrG rUrUrC rUrGrC rArArC rGrGrA rCrGrG rUrUrU rUrArG rArGrC rUrArU rGrCrU /AltR2/	310130917	11843.4	11844	1	2	23	0	0	360300	61
21	2000127464	13178638	3121893	223996368	D11	USP1_1	/AltR1/rCrArU rUrUrC rGrGrU rUrGrA rArCrA rGrCrU rCrCrG rUrUrU rUrArG rArGrC rUrArU rGrCrU /AltR2/	310577114	11701.8	11702	1	2	24	0	0	350600	54
21	2000127464	13178638	3121893	223996369	E01	USP10_1	/AltR1/rUrCrC rArUrC rGrArC rUrGrC rCrArG rUrArC rCrCrG rUrUrU rUrArG rArGrC rUrArU rGrCrU /AltR2/	310130919	11659.2	11660	1	2	24	0	0	343400	61
21	2000127464	13178638	3121893	223996370	E02	USP16_1	/AltR1/rArArU rCrArA rCrCrA rCrUrU rGrArC rCrCrA rArCrG rUrUrU rUrArG rArGrC rUrArU rGrCrU /AltR2/	310130920	11673.7	11675	1	2	23	0	0	354800	58
21	2000127464	13178638	3121893	223996371	E03	USP26_1	/AltR1/rUrCrA rUrGrC rArUrC rArUrG rArArC rGrCrC rArCrG rUrUrU rUrArG rArGrC rUrArU rGrCrU /AltR2/	310130921	11707.9	11708	1	2	23	0	0	352200	58
21	2000127464	13178638	3121893	223996372	E04	USP28_1	/AltR1/rGrArG rUrUrG rArUrG rGrUrU rGrGrC rCrArG rUrUrG rUrUrU rUrArG rArGrC rUrArU rGrCrU /AltR2/	310130922	11838.5	11839	1	2	24	0	0	361800	57
21	2000127464	13178638	3121893	223996373	E05	USP3_1	/AltR1/rCrCrG rGrUrC rCrArA rCrArA rArArG rCrCrC rUrUrG rUrUrU rUrArG rArGrC rUrArU rGrCrU /AltR2/	310130923	11706.7	11707	1	2	23	0	0	348000	59
21	2000127464	13178638	3121893	223996374	E06	USP37_1	/AltR1/rGrGrA rUrCrG rArUrU rArArG rArCrU rGrUrA rGrCrG rUrUrU rUrArG rArGrC rUrArU rGrCrU /AltR2/	310130924	11828	11829	1	2	23	0	0	368600	57
21	2000127464	13178638	3121893	223996375	E07	USP43_1	/AltR1/rArUrA rCrArC rGrCrC rCrCrA rArCrU rUrUrC rCrGrG rUrUrU rUrArG rArGrC rUrArU rGrCrU /AltR2/	310130925	11643.3	11644	1	2	23	0	0	345600	59
21	2000127464	13178638	3121893	223996376	E08	USP44_1	/AltR1/rArUrG rUrArC rGrUrC rGrUrA rGrUrA rArCrU rUrCrG rUrUrU rUrArG rArGrC rUrArU rGrCrU /AltR2/	310130926	11725.8	11727	1	2	23	0	0	364500	52
21	2000127464	13178638	3121893	223996377	E09	USP45_1	/AltR1/rArUrU rUrGrG rUrUrG rUrGrC rCrUrC rArArG rUrGrG rUrUrU rUrArG rArGrC rUrArU rGrCrU /AltR2/	310130927	11758.9	11760	1	2	23	0	0	357000	55
21	2000127464	13178638	3121893	223996378	E10	USP47_1	/AltR1/rGrArC rCrArG rUrUrG rGrUrU rCrUrC rCrUrC rGrCrG rUrUrU rUrArG rArGrC rUrArU rGrCrU /AltR2/	310130928	11693.5	11694	1	2	23	0	0	343800	57
21	2000127464	13178638	3121893	223996379	E11	USP48_1	/AltR1/rUrGrA rArCrA rArUrA rUrUrG rCrGrC rArCrA rUrCrG rUrUrU rUrArG rArGrC rUrArU rGrCrU /AltR2/	310577116	11732.8	11733	1	2	24	0	0	360500	55
21	2000127464	13178638	3121893	223996380	F01	USP51_1	/AltR1/rCrUrG rGrUrG rArCrC rUrArG rArCrG rGrGrU rCrGrG rUrUrU rUrArG rArGrC rUrArU rGrCrU /AltR2/	310130930	11835.4	11836	1	2	24	0	0	353200	63
21	2000127464	13178638	3121893	223996381	F02	USP7_1	/AltR1/rCrUrA rCrGrU rCrGrG rCrUrU rArArA rGrArA rUrCrG rUrUrU rUrArG rArGrC rUrArU rGrCrU /AltR2/	310130931	11748	11749	1	2	23	0	0	359500	55
21	2000127464	13178638	3121893	223996382	F03	UVRAG_1	/AltR1/rArArA rArUrC rGrArG rArCrU rUrCrG rCrCrA rCrGrG rUrUrU rUrArG rArGrC rUrArU rGrCrU /AltR2/	310130932	11770.6	11771	1	2	24	0	0	359700	58
21	2000127464	13178638	3121893	223996383	F04	UVSSA_1	/AltR1/rArGrA rCrArC rGrArA rUrGrC rUrCrG rGrArG rUrCrG rUrUrU rUrArG rArGrC rUrArU rGrCrU /AltR2/	310130933	11826.7	11827	1	2	23	0	0	362100	60
21	2000127464	13178638	3121893	223996384	F05	VCP_1	/AltR1/rUrGrG rArArG rCrGrU rArUrC rGrArC rCrCrA rUrCrG rUrUrU rUrArG rArGrC rUrArU rGrCrU /AltR2/	310130934	11763.9	11764	1	2	24	0	0	356000	59
21	2000127464	13178638	3121893	223996385	F06	WDHD1_1	/AltR1/rGrArG rArCrC rArGrG rUrUrA rCrUrA rUrArU rUrGrG rUrUrU rUrArG rArGrC rUrArU rGrCrU /AltR2/	310130935	11788.9	11790	1	2	24	0	0	369400	56
21	2000127464	13178638	3121893	223996386	F07	WRN_1	/AltR1/rArGrU rCrUrA rUrCrC rGrCrU rGrUrA rGrCrA rArUrG rUrUrU rUrArG rArGrC rUrArU rGrCrU /AltR2/	310130936	11725.1	11726	1	2	23	0	0	358200	57
21	2000127464	13178638	3121893	223996387	F08	WRNIP1_1	/AltR1/rCrGrU rGrUrC rArGrG rArCrG rCrArU rCrGrU rGrUrG rUrUrU rUrArG rArGrC rUrArU rGrCrU /AltR2/	310130937	11796.3	11797	1	2	24	0	0	353400	58
21	2000127464	13178638	3121893	223996388	F09	XAB2_1	/AltR1/rArCrG rCrUrC rGrUrC rGrUrU rCrArC rCrArC rGrGrG rUrUrU rUrArG rArGrC rUrArU rGrCrU /AltR2/	310130938	11715.3	11716	1	2	23	0	0	344900	60
21	2000127464	13178638	3121893	223996389	F10	XPA_1	/AltR1/rGrCrC rCrCrA rArArG rArUrA rArUrU rGrArC rArCrG rUrUrU rUrArG rArGrC rUrArU rGrCrU /AltR2/	310130939	11753.7	11755	1	2	24	0	0	362100	58
21	2000127464	13178638	3121893	223996390	F11	XPC_1	/AltR1/rGrCrG rArUrG rArArA rCrGrU rUrUrC rArArU rArArG rUrUrU rUrArG rArGrC rUrArU rGrCrU /AltR2/	310577119	11797.1	11797	1	2	23	0	0	371000	53
21	2000127464	13178638	3121893	223996391	G01	XRCC1_1	/AltR1/rUrGrC rArGrG rArCrA rCrGrA rCrArU rGrGrC rGrGrG rUrUrU rUrArG rArGrC rUrArU rGrCrU /AltR2/	310130941	11881.7	11882	1	2	24	0	0	356900	66
21	2000127464	13178638	3121893	223996392	G02	XRCC2_1	/AltR1/rUrArC rUrGrG rArUrA rGrArC rCrGrC rGrUrC rArArG rUrUrU rUrArG rArGrC rUrArU rGrCrU /AltR2/	310130942	11787.4	11788	1	2	24	0	0	361400	60
21	2000127464	13178638	3121893	223996393	G03	XRCC3_1	/AltR1/rCrCrA rCrGrU rGrCrU rCrGrA rUrGrA rArGrA rUrCrG rUrUrU rUrArG rArGrC rUrArU rGrCrU /AltR2/	310130943	11763.6	11764	1	2	23	0	0	354300	58
21	2000127464	13178638	3121893	223996394	G04	XRCC4_1	/AltR1/rArUrG rGrUrC rArUrU rCrArG rCrArU rGrGrA rCrUrG rUrUrU rUrArG rArGrC rUrArU rGrCrU /AltR2/	310130944	11765.6	11766	1	2	24	0	0	360500	58
21	2000127464	13178638	3121893	223996395	G05	XRCC5_1	/AltR1/rGrGrA rGrCrC rArArU rGrGrU rCrArG rUrCrG rGrCrG rUrUrU rUrArG rArGrC rUrArU rGrCrU /AltR2/	310130945	11858.4	11859	1	2	24	0	0	356600	62
21	2000127464	13178638	3121893	223996396	G06	XRCC6_1	/AltR1/rCrGrG rArCrC rUrUrU rArArU rArCrA rArGrU rArCrG rUrUrU rUrArG rArGrC rUrArU rGrCrU /AltR2/	310130946	11732.4	11733	1	2	23	0	0	363800	54
21	2000127464	13178638	3121893	223996397	G07	ZBTB1_1	/AltR1/rGrArA rCrGrU rGrUrG rUrCrA rArGrA rCrGrC rUrUrG rUrUrU rUrArG rArGrC rUrArU rGrCrU /AltR2/	310130947	11804.4	11805	1	2	23	0	0	359600	57
21	2000127464	13178638	3121893	223996398	G08	ZFYVE26_1	/AltR1/rUrUrG rGrArU rUrUrC rCrGrU rCrArG rGrCrA rCrGrG rUrUrU rUrArG rArGrC rUrArU rGrCrU /AltR2/	310130948	11757	11758	1	2	23	0	0	352500	57
21	2000127464	13178638	3121893	223996399	G09	ZNF365_1	/AltR1/rCrUrC rGrCrU rGrGrA rUrGrG rGrArC rArCrG rGrUrG rUrUrU rUrArG rArGrC rUrArU rGrCrU /AltR2/	310130949	11836.6	11836	1	2	24	0	0	350600	63
21	2000127464	13178638	3121893	223996400	G10	ZNF830_1	/AltR1/rArUrU rCrGrC rGrArA rGrUrA rCrArA rCrCrG rUrUrG rUrUrU rUrArG rArGrC rUrArU rGrCrU /AltR2/	310577120	11748.3	11749	1	2	24	0	0	361500	55
21	2000127464	13178638	3121893	223996401	G11	ZRANB3_1	/AltR1/rArGrA rCrGrA rGrCrC rArUrU rCrUrU rCrUrU rArCrG rUrUrU rUrArG rArGrC rUrArU rGrCrU /AltR2/	310577122	11685.7	11686	1	2	24	0	0	355700	55
21	2000127464	13178638	3121893	223996402	H01	ZSWIM7_1	/AltR1/rUrGrA rUrGrG rArCrU rGrUrC rGrArU rCrArA rCrUrG rUrUrU rUrArG rArGrC rUrArU rGrCrU /AltR2/	310130952	11765.5	11766	1	2	24	0	0	358200	58
21	2000127464	13178638	3121893	223996403	H02	ZUP1_1	/AltR1/rCrUrC rUrArU rGrArU rUrGrU rCrCrU rArUrG rUrGrG rUrUrU rUrArG rArGrC rUrArU rGrCrU /AltR2/	310130953	11680.7	11681	1	2	24	0	0	353900	53
6	2000127464	13180796	3121893	223994990	A01	DCLRE1C_2	/AltR1/rArUrG rGrArG rCrUrU rCrUrG rCrArC rUrCrC rGrGrG rUrUrU rUrArG rArGrC rUrArU rGrCrU /AltR2/	310068331	11756.3	11757	1	2	23	0	0	347500	62
6	2000127464	13180796	3121893	223994991	A02	DDB1_2	/AltR1/rGrArC rArUrC rArUrU rArCrG rCrGrA rGrCrC rCrArG rUrUrU rUrArG rArGrC rUrArU rGrCrU /AltR2/	310068332	11746.8	11747	1	2	24	0	0	356200	59
6	2000127464	13180796	3121893	223994992	A03	DDB2_2	/AltR1/rGrUrG rArGrU rUrGrG rGrUrG rCrCrA rCrGrC rCrArG rUrUrU rUrArG rArGrC rUrArU rGrCrU /AltR2/	310068333	11835.3	11836	1	2	23	0	0	352900	62
6	2000127464	13180796	3121893	223994993	A04	DDX1_2	/AltR1/rArArU rGrUrA rArCrC rArUrC rCrGrG rUrGrC rCrUrG rUrUrU rUrArG rArGrC rUrArU rGrCrU /AltR2/	310068334	11724.7	11725	1	2	24	0	0	353900	59
6	2000127464	13180796	3121893	223994994	A05	DDX11_2	/AltR1/rCrArG rUrGrG rArGrA rArGrC rUrGrG rUrCrG rCrArG rUrUrU rUrArG rArGrC rUrArU rGrCrU /AltR2/	310521293	11883.1	11883	1	2	23	0	0	360700	62
6	2000127464	13180796	3121893	223994995	A06	DEK_2	/AltR1/rUrUrA rArUrG rCrArU rCrCrA rArArG rCrCrU rUrCrG rUrUrU rUrArG rArGrC rUrArU rGrCrU /AltR2/	310068336	11668.7	11670	1	2	23	0	0	354100	54
6	2000127464	13180796	3121893	223994996	A07	DHX9_2	/AltR1/rCrArA rGrUrU rGrGrC rUrCrC rUrCrG rGrUrC rCrCrG rUrUrU rUrArG rArGrC rUrArU rGrCrU /AltR2/	310068337	11692.4	11693	1	2	24	0	0	339600	59
6	2000127464	13180796	3121893	223994997	A08	DMAP1_2	/AltR1/rCrGrG rGrArC rArUrU rCrUrA rGrArA rCrUrC rGrGrG rUrUrU rUrArG rArGrC rUrArU rGrCrU /AltR2/	310068338	11802.8	11804	1	2	24	0	0	358000	60
6	2000127464	13180796	3121893	223994998	A09	DMC1_2	/AltR1/rGrUrA rGrGrA rArUrC rUrGrU rArCrC rArUrC rArArG rUrUrU rUrArG rArGrC rUrArU rGrCrU /AltR2/	310068339	11772.3	11773	1	2	23	0	0	368000	56
6	2000127464	13180796	3121893	223994999	A10	DNA2_2	/AltR1/rGrArA rCrCrG rUrArC rCrArA rUrUrA rGrCrA rUrUrG rUrUrU rUrArG rArGrC rUrArU rGrCrU /AltR2/	310068340	11732.2	11733	1	2	24	0	0	363500	55
6	2000127464	13180796	3121893	223995000	A11	DNTT_2	/AltR1/rCrUrC rArArG rUrGrG rGrArC rGrCrU rCrGrU rGrGrG rUrUrU rUrArG rArGrC rUrArU rGrCrU /AltR2/	310068341	11835.1	11836	1	2	23	0	0	351200	62
6	2000127464	13180796	3121893	223995001	B01	DTL_2	/AltR1/rGrGrA rCrCrA rCrArG rUrArA rCrArC rUrUrU rGrCrG rUrUrU rUrArG rArGrC rUrArU rGrCrU /AltR2/	310068342	11747.7	11748	1	2	24	0	0	356700	59
6	2000127464	13180796	3121893	223995002	B02	DTX3L_2	/AltR1/rGrArU rUrUrC rArCrC rUrCrA rArGrU rCrGrA rUrCrG rUrUrU rUrArG rArGrC rUrArU rGrCrU /AltR2/	310068343	11684.9	11686	1	2	23	0	0	356000	53
6	2000127464	13180796	3121893	223995003	B03	DYNLL1_2	/AltR1/rUrCrC rCrArC rCrUrG rGrCrA rUrUrG rCrArU rCrGrG rUrUrU rUrArG rArGrC rUrArU rGrCrU /AltR2/	310068344	11676.3	11677	1	2	24	0	0	340800	61
6	2000127464	13180796	3121893	223995004	B04	EEPD1_2	/AltR1/rCrCrA rUrCrC rArCrC rCrArC rArCrG rArArC rGrGrG rUrUrU rUrArG rArGrC rUrArU rGrCrU /AltR2/	310068345	11704	11705	1	2	23	0	0	345400	63
6	2000127464	13180796	3121893	223995005	B05	EGFR_2	/AltR1/rCrCrU rUrGrC rArCrG rUrGrG rCrUrU rCrGrU rCrUrG rUrUrU rUrArG rArGrC rUrArU rGrCrU /AltR2/	310068346	11670.5	11671	1	2	23	0	0	337000	57
6	2000127464	13180796	3121893	223995006	B06	EID3_2	/AltR1/rCrGrA rCrGrU rArGrA rCrCrC rArArA rGrCrU rCrCrG rUrUrU rUrArG rArGrC rUrArU rGrCrU /AltR2/	310068347	11745.6	11746	1	2	23	0	0	351800	60
6	2000127464	13180796	3121893	223995007	B07	EME1_2	/AltR1/rUrCrA rCrUrG rCrUrU rArGrC rArArC rCrUrG rArCrG rUrUrU rUrArG rArGrC rUrArU rGrCrU /AltR2/	310068348	11683.9	11685	1	2	23	0	0	347500	60
6	2000127464	13180796	3121893	223995008	B08	EME2_2	/AltR1/rGrGrC rArArA rCrCrU rGrGrA rCrGrU rGrCrU rArCrG rUrUrU rUrArG rArGrC rUrArU rGrCrU /AltR2/	310068349	11802.7	11803	1	2	23	0	0	352200	63
6	2000127464	13180796	3121893	223995009	B09	EMSY_2	/AltR1/rArArC rGrCrC rArCrC rGrUrG rCrUrG rArArG rUrUrG rUrUrU rUrArG rArGrC rUrArU rGrCrU /AltR2/	310068350	11763.6	11764	1	2	24	0	0	352700	60
6	2000127464	13180796	3121893	223995010	B10	ENDOV_2	/AltR1/rGrUrU rGrArC rGrUrG rUrCrC rUrUrC rGrUrG rArArG rUrUrU rUrArG rArGrC rUrArU rGrCrU /AltR2/	310068351	11757.8	11759	1	2	24	0	0	356000	54
6	2000127464	13180796	3121893	223995011	B11	EP300_2	/AltR1/rGrArC rUrGrC rGrUrA rGrGrA rCrCrC rUrGrA rUrUrG rUrUrU rUrArG rArGrC rUrArU rGrCrU /AltR2/	310068352	11780.3	11781	1	2	23	0	0	354600	61
6	2000127464	13180796	3121893	223995012	C01	EPC2_2	/AltR1/rCrGrA rGrCrA rArCrC rArGrA rUrUrA rUrGrA rUrArG rUrUrU rUrArG rArGrC rUrArU rGrCrU /AltR2/	310068353	11795.4	11796	1	2	24	0	0	370400	56
6	2000127464	13180796	3121893	223995013	C02	ERCC1_2	/AltR1/rUrGrA rGrArU rGrGrC rArUrA rUrUrC rGrGrC rGrUrG rUrUrU rUrArG rArGrC rUrArU rGrCrU /AltR2/	310068354	11821.5	11822	1	2	23	0	0	361000	58
6	2000127464	13180796	3121893	223995014	C03	ERCC2_2	/AltR1/rArGrU rCrGrU rArCrG rGrGrA rArGrU rArGrA rCrCrG rUrUrU rUrArG rArGrC rUrArU rGrCrU /AltR2/	310068355	11866.7	11867	1	2	24	0	0	369200	60
6	2000127464	13180796	3121893	223995015	C04	ERCC3_2	/AltR1/rArCrA rUrGrG rGrUrU rGrGrU rCrGrG rCrArC rArCrG rUrUrU rUrArG rArGrC rUrArU rGrCrU /AltR2/	310843928	11821	11820	1	2	24	0	0	355900	61
6	2000127464	13180796	3121893	223995016	C05	ERCC4_2	/AltR1/rUrGrC rGrArC rArArG rUrArG rGrArU rArCrU rUrGrG rUrUrU rUrArG rArGrC rUrArU rGrCrU /AltR2/	310068357	11828.3	11829	1	2	23	0	0	366400	59
6	2000127464	13180796	3121893	223995017	C06	ERCC5_2	/AltR1/rArArA rGrGrA rGrUrC rCrGrG rGrArU rCrGrC rCrArG rUrUrU rUrArG rArGrC rUrArU rGrCrU /AltR2/	310068358	11865.7	11866	1	2	24	0	0	363300	63
6	2000127464	13180796	3121893	223995018	C07	ERCC6_2	/AltR1/rCrUrU rCrUrC rCrArC rGrUrC rArArC rGrArG rCrUrG rUrUrU rUrArG rArGrC rUrArU rGrCrU /AltR2/	310068359	11660.1	11661	1	2	23	0	0	343400	57
6	2000127464	13180796	3121893	223995019	C08	ERCC6L2_2	/AltR1/rGrArU rGrArU rGrGrA rArArU rUrUrU rCrGrG rUrUrG rUrUrU rUrArG rArGrC rUrArU rGrCrU /AltR2/	310068360	11807	11808	1	2	24	0	0	368900	51
6	2000127464	13180796	3121893	223995020	C09	ERCC8_2	/AltR1/rCrArG rUrGrG rUrArU rCrCrU rCrArU rGrArC rArCrG rUrUrU rUrArG rArGrC rUrArU rGrCrU /AltR2/	310068361	11724.4	11725	1	2	24	0	0	355500	57
6	2000127464	13180796	3121893	223995021	C10	ESCO2_2	/AltR1/rUrArA rGrUrG rGrUrA rCrCrU rCrArA rUrCrC rArCrG rUrUrU rUrArG rArGrC rUrArU rGrCrU /AltR2/	310068362	11708.2	11709	1	2	23	0	0	357700	57
6	2000127464	13180796	3121893	223995022	C11	ETAA1_2	/AltR1/rUrUrU rGrCrU rArCrA rCrUrG rGrGrA rGrUrA rCrArG rUrUrU rUrArG rArGrC rUrArU rGrCrU /AltR2/	310068363	11765	11766	1	2	24	0	0	359600	59
6	2000127464	13180796	3121893	223995023	D01	EXD2_2	/AltR1/rCrCrA rGrGrC rArCrC rCrCrC rUrArA rCrArA rCrGrG rUrUrU rUrArG rArGrC rUrArU rGrCrU /AltR2/	310068364	11703.8	11705	1	2	23	0	0	344000	65
6	2000127464	13180796	3121893	223995024	D02	EXO1_2	/AltR1/rArArC rCrCrG rUrUrG rArUrG rUrArA rUrCrC rUrCrG rUrUrU rUrArG rArGrC rUrArU rGrCrU /AltR2/	310068365	11685.3	11686	1	2	24	0	0	355300	55
6	2000127464	13180796	3121893	223995025	D03	EXO5_2	/AltR1/rUrUrA rArGrG rUrGrG rArArU rCrUrC rUrCrC rArUrG rUrUrU rUrArG rArGrC rUrArU rGrCrU /AltR2/	310068366	11726.1	11727	1	2	24	0	0	359200	56
6	2000127464	13180796	3121893	223995026	D04	EYA1_2	/AltR1/rArCrA rGrCrU rUrCrA rArCrG rArCrA rGrCrC rGrArG rUrUrU rUrArG rArGrC rUrArU rGrCrU /AltR2/	310068367	11769.1	11770	1	2	23	0	0	357400	61
6	2000127464	13180796	3121893	223995027	D05	EYA2_2	/AltR1/rGrUrA rGrGrA rUrGrA rGrCrC rGrUrA rArUrA rCrUrG rUrUrU rUrArG rArGrC rUrArU rGrCrU /AltR2/	310068368	11828	11829	1	2	24	0	0	368800	58
6	2000127464	13180796	3121893	223995028	D06	EYA3_2	/AltR1/rArGrG rArGrG rUrArG rUrCrC rArUrA rCrGrU rUrUrG rUrUrU rUrArG rArGrC rUrArU rGrCrU /AltR2/	310068369	11804.9	11806	1	2	23	0	0	368600	56
6	2000127464	13180796	3121893	223995029	D07	EYA4_2	/AltR1/rGrCrA rArGrU rCrCrU rCrArU rArCrU rCrUrU rGrUrG rUrUrU rUrArG rArGrC rUrArU rGrCrU /AltR2/	310068370	11661.9	11663	1	2	23	0	0	350300	55
6	2000127464	13180796	3121893	223995030	D08	FAAP100_2	/AltR1/rGrGrU rCrCrC rGrCrA rCrGrA rCrCrU rCrCrU rCrGrG rUrUrU rUrArG rArGrC rUrArU rGrCrU /AltR2/	310068371	11690.4	11691	1	2	23	0	0	335300	64
6	2000127464	13180796	3121893	223995031	D09	FAAP20_2	/AltR1/rGrUrG rArArG rGrCrA rCrCrU rCrGrU rGrArU rCrCrG rUrUrU rUrArG rArGrC rUrArU rGrCrU /AltR2/	310068372	11779.3	11780	1	2	24	0	0	352500	60
6	2000127464	13180796	3121893	223995032	D10	FAAP24_2	/AltR1/rArArG rUrUrU rArCrU rGrUrG rCrUrG rGrArC rCrUrG rUrUrU rUrArG rArGrC rUrArU rGrCrU /AltR2/	310068373	11742.6	11743	1	2	23	0	0	355400	58
6	2000127464	13180796	3121893	223995033	D11	FAN1_2	/AltR1/rCrUrG rArUrU rGrArU rArArG rCrUrU rCrUrA rCrGrG rUrUrU rUrArG rArGrC rUrArU rGrCrU /AltR2/	310068374	11726.4	11727	1	2	24	0	0	358500	54
6	2000127464	13180796	3121893	223995034	E01	FANCA_2	/AltR1/rGrGrA rGrUrU rCrGrG rGrArC rCrCrA rCrGrA rGrUrG rUrUrU rUrArG rArGrC rUrArU rGrCrU /AltR2/	310068375	11858.8	11859	1	2	24	0	0	358400	63
6	2000127464	13180796	3121893	223995035	E02	FANCB_2	/AltR1/rGrUrC rArCrC rArCrA rCrUrG rCrUrG rUrArA rGrCrG rUrUrU rUrArG rArGrC rUrArU rGrCrU /AltR2/	310068376	11723.2	11724	1	2	24	0	0	349900	61
6	2000127464	13180796	3121893	223995036	E03	FANCC_2	/AltR1/rGrCrA rCrCrU rArUrA rGrArU rUrArC rUrArU rCrCrG rUrUrU rUrArG rArGrC rUrArU rGrCrU /AltR2/	310068377	11669.2	11670	1	2	23	0	0	359500	55
6	2000127464	13180796	3121893	223995037	E04	FANCD2_2	/AltR1/rUrUrU rGrUrC rUrUrG rUrGrA rGrCrG rUrCrU rGrCrG rUrUrU rUrArG rArGrC rUrArU rGrCrU /AltR2/	310068378	11711.9	11713	1	2	23	0	0	347000	54
6	2000127464	13180796	3121893	223995038	E05	FANCE_2	/AltR1/rUrCrC rCrCrA rArArA rGrArU rUrArC rGrGrU rGrUrG rUrUrU rUrArG rArGrC rUrArU rGrCrU /AltR2/	310068379	11748.1	11749	1	2	24	0	0	359800	57
6	2000127464	13180796	3121893	223995039	E06	FANCF_2	/AltR1/rCrArG rGrArC rGrUrC rArCrA rGrUrG rArCrC rGrArG rUrUrU rUrArG rArGrC rUrArU rGrCrU /AltR2/	310068380	11825.2	11826	1	2	24	0	0	360000	62
6	2000127464	13180796	3121893	223995040	E07	FANCG_2	/AltR1/rGrUrU rGrArG rUrGrC rUrGrA rCrCrG rUrCrU rUrGrG rUrUrU rUrArG rArGrC rUrArU rGrCrU /AltR2/	310068381	11774.4	11775	1	2	23	0	0	351500	58
6	2000127464	13180796	3121893	223995041	E08	FANCI_2	/AltR1/rGrArU rCrArU rArGrG rArUrU rArCrU rGrArU rGrCrG rUrUrU rUrArG rArGrC rUrArU rGrCrU /AltR2/	310068382	11789.4	11790	1	2	24	0	0	367800	56
6	2000127464	13180796	3121893	223995042	E09	FANCL_2	/AltR1/rArUrC rArUrA rArArG rCrUrC rArUrU rArGrA rUrCrG rUrUrU rUrArG rArGrC rUrArU rGrCrU /AltR2/	310068383	11717.4	11718	1	2	24	0	0	370400	52
6	2000127464	13180796	3121893	223995043	E10	FANCM_2	/AltR1/rUrCrA rArGrU rArUrC rUrCrC rCrGrA rUrCrA rUrCrG rUrUrU rUrArG rArGrC rUrArU rGrCrU /AltR2/	310068384	11645	11646	1	2	23	0	0	353300	54
6	2000127464	13180796	3121893	223995044	E11	FBH1_2	/AltR1/rGrUrG rArArA rCrCrG rArCrC rArArG rArUrG rCrUrG rUrUrU rUrArG rArGrC rUrArU rGrCrU /AltR2/	310068385	11810.6	11811	1	2	23	0	0	360900	61
6	2000127464	13180796	3121893	223995045	F01	FBXO6_2	/AltR1/rArUrU rUrCrA rArUrG rGrUrG rGrGrG rArCrC rGrCrG rUrUrU rUrArG rArGrC rUrArU rGrCrU /AltR2/	310068386	11820.4	11821	1	2	24	0	0	358400	59
6	2000127464	13180796	3121893	223995046	F02	FEN1_2	/AltR1/rCrCrA rCrCrU rGrArG rCrCrG rGrArU rUrCrU rGrCrG rUrUrU rUrArG rArGrC rUrArU rGrCrU /AltR2/	310068387	11715.5	11716	1	2	23	0	0	341100	61
6	2000127464	13180796	3121893	223995047	F03	FGF10_2	/AltR1/rGrUrC rCrUrG rArCrC rArArG rGrGrC rUrUrG rGrCrG rUrUrU rUrArG rArGrC rUrArU rGrCrU /AltR2/	310068388	11795.2	11796	1	2	24	0	0	347400	63
6	2000127464	13180796	3121893	223995048	F04	FIGN_2	/AltR1/rArGrA rUrArU rGrUrC rArUrC rArUrU rCrGrC rCrCrG rUrUrU rUrArG rArGrC rUrArU rGrCrU /AltR2/	310068389	11684.9	11686	1	2	23	0	0	357500	54
6	2000127464	13180796	3121893	223995049	F05	FIGNL1_2	/AltR1/rGrUrU rUrCrA rArArC rGrArU rUrGrC rUrCrU rCrCrG rUrUrU rUrArG rArGrC rUrArU rGrCrU /AltR2/	310068390	11662.4	11663	1	2	23	0	0	349700	52
6	2000127464	13180796	3121893	223995050	F06	FIGNL2_2	/AltR1/rGrGrC rArCrG rGrCrG rArArC rCrCrC rCrCrA rCrGrG rUrUrU rUrArG rArGrC rUrArU rGrCrU /AltR2/	310068391	11775.6	11776	1	2	23	0	0	340100	68
6	2000127464	13180796	3121893	223995051	F07	FOXM1_2	/AltR1/rUrGrA rUrUrA rGrArC rUrCrC rUrGrU rUrGrG rGrCrG rUrUrU rUrArG rArGrC rUrArU rGrCrU /AltR2/	310068392	11757.8	11759	1	2	23	0	0	353800	58
6	2000127464	13180796	3121893	223995052	F08	FTO_2	/AltR1/rCrArC rUrUrC rArUrC rUrUrG rUrCrC rGrUrU rGrUrG rUrUrU rUrArG rArGrC rUrArU rGrCrU /AltR2/	310068393	11616.3	11617	1	2	24	0	0	344600	51
6	2000127464	13180796	3121893	223995053	F09	FZR1_2	/AltR1/rArCrG rArCrC rArGrU rCrCrA rCrCrA rGrArU rUrGrG rUrUrU rUrArG rArGrC rUrArU rGrCrU /AltR2/	310068394	11746.5	11747	1	2	23	0	0	356900	61
6	2000127464	13180796	3121893	223995054	F10	GADD45A_2	/AltR1/rCrArC rUrGrU rCrGrG rGrGrU rGrUrA rCrGrA rArGrG rUrUrU rUrArG rArGrC rUrArU rGrCrU /AltR2/	310068395	11859.7	11860	1	2	24	0	0	359000	61
6	2000127464	13180796	3121893	223995055	F11	GEN1_2	/AltR1/rArGrA rGrGrA rArUrC rArGrU rCrUrC rGrGrU rArUrG rUrUrU rUrArG rArGrC rUrArU rGrCrU /AltR2/	310068396	11828.4	11829	1	2	24	0	0	370100	58
6	2000127464	13180796	3121893	223995056	G01	GGN_2	/AltR1/rArCrG rCrCrG rArGrG rUrCrC rUrGrA rArGrC rArArG rUrUrU rUrArG rArGrC rUrArU rGrCrU /AltR2/	310068397	11825.2	11826	1	2	24	0	0	357800	63
6	2000127464	13180796	3121893	223995057	G02	GINS2_2	/AltR1/rUrCrG rUrArA rGrUrU rCrCrA rUrGrU rArGrU rArArG rUrUrU rUrArG rArGrC rUrArU rGrCrU /AltR2/	310068398	11750.2	11751	1	2	23	0	0	369600	52
6	2000127464	13180796	3121893	223995058	G03	GINS4_2	/AltR1/rArCrC rGrArA rGrArA rGrUrG rGrArU rUrUrC rCrUrG rUrUrU rUrArG rArGrC rUrArU rGrCrU /AltR2/	310068399	11788.4	11789	1	2	24	0	0	363800	57
6	2000127464	13180796	3121893	223995059	G04	GPS1_2	/AltR1/rUrGrC rArCrC rUrGrA rCrGrU rCrArA rCrUrA rCrGrG rUrUrU rUrArG rArGrC rUrArU rGrCrU /AltR2/	310068400	11722.8	11724	1	2	24	0	0	349300	61
6	2000127464	13180796	3121893	223995060	G05	GTF2H1_2	/AltR1/rArArG rCrUrG rUrUrA rArArU rCrUrA rGrUrA rGrUrG rUrUrU rUrArG rArGrC rUrArU rGrCrU /AltR2/	310068401	11773.8	11775	1	2	23	0	0	372700	53
6	2000127464	13180796	3121893	223995061	G06	GTF2H2_2	/AltR1/rArArC rGrUrC rUrUrU rGrArA rGrArA rArGrC rUrGrG rUrUrU rUrArG rArGrC rUrArU rGrCrU /AltR2/	310068402	11813.1	11813	1	2	24	0	0	366400	56
6	2000127464	13180796	3121893	223995062	G07	GTF2H2C_2	/AltR1/rArArA rGrUrA rCrArC rGrUrC rArGrU rCrUrA rUrUrG rUrUrU rUrArG rArGrC rUrArU rGrCrU /AltR2/	310068403	11733.7	11734	1	2	23	0	0	368100	53
6	2000127464	13180796	3121893	223995063	G08	GTF2H3_2	/AltR1/rCrArU rCrArC rGrGrC rArUrC rUrArU rGrCrA rUrUrG rUrUrU rUrArG rArGrC rUrArU rGrCrU /AltR2/	310068404	11684.9	11686	1	2	24	0	0	352700	55
6	2000127464	13180796	3121893	223995064	G09	GTF2H4_2	/AltR1/rUrArC rArArU rCrGrG rUrCrC rArArU rArCrC rCrCrG rUrUrU rUrArG rArGrC rUrArU rGrCrU /AltR2/	310068405	11667.1	11668	1	2	23	0	0	352500	58
6	2000127464	13180796	3121893	223995065	G10	GTF2H5_2	/AltR1/rCrUrU rGrGrA rUrGrA rGrUrC rCrArA rUrGrC rCrCrG rUrUrU rUrArG rArGrC rUrArU rGrCrU /AltR2/	310068406	11740.2	11741	1	2	24	0	0	350400	59
6	2000127464	13180796	3121893	223995066	G11	H2AFX_2	/AltR1/rCrArC rGrGrC rCrCrA rCrUrG rGrGrA rArCrU rGrGrG rUrUrU rUrArG rArGrC rUrArU rGrCrU /AltR2/	310068407	11817	11818	1	2	24	0	0	346100	67
6	2000127464	13180796	3121893	223995067	H01	HELB_2	/AltR1/rUrCrC rArArC rUrUrG rCrCrU rCrArC rArUrC rGrCrG rUrUrU rUrArG rArGrC rUrArU rGrCrU /AltR2/	310068408	11619.7	11621	1	2	23	0	0	339400	58
6	2000127464	13180796	3121893	223995068	H02	HELQ_2	/AltR1/rUrCrC rArArG rGrArC rGrArG rArCrA rUrUrC rCrGrG rUrUrU rUrArG rArGrC rUrArU rGrCrU /AltR2/	310068409	11786.3	11787	1	2	24	0	0	358900	60
6	2000127464	13180796	3121893	223995069	H03	HERC2_2	/AltR1/rArCrG rGrArA rCrGrC rCrArG rCrCrA rCrCrA rArArG rUrUrU rUrArG rArGrC rUrArU rGrCrU /AltR2/	310068410	11792	11792	1	2	23	0	0	356200	65
6	2000127464	13180796	3121893	223995070	H04	HINFP_2	/AltR1/rArArA rCrCrA rCrUrC rArGrG rArUrU rGrUrC rGrArG rUrUrU rUrArG rArGrC rUrArU rGrCrU /AltR2/	310068411	11771.7	11772	1	2	24	0	0	363800	58
6	2000127464	13180796	3121893	223995071	H05	HIST1H4A_2	/AltR1/rGrArU rCrUrC rUrGrG rUrCrU rGrArU rCrUrA rCrGrG rUrUrU rUrArG rArGrC rUrArU rGrCrU /AltR2/	310068412	11718.2	11719	1	2	24	0	0	351900	58
6	2000127464	13180796	3121893	223995072	H06	HIST3H2A_2	/AltR1/rGrCrC rArCrC rCrUrG rCrUrU rArCrC rArCrG rArCrG rUrUrU rUrArG rArGrC rUrArU rGrCrU /AltR2/	310068413	11658.2	11659	1	2	24	0	0	338300	63
6	2000127464	13180796	3121893	223995073	H07	HIST3H3_2	/AltR1/rArArG rArGrC rGrCrA rCrCrU rGrCrC rArCrU rGrGrG rUrUrU rUrArG rArGrC rUrArU rGrCrU /AltR2/	310068414	11801.7	11802	1	2	24	0	0	349400	67
6	2000127464	13180796	3121893	223995074	H08	HMGA1_2	/AltR1/rArGrC rGrCrU rGrUrC rCrCrG rGrGrA rCrUrC rArCrG rUrUrU rUrArG rArGrC rUrArU rGrCrU /AltR2/	310068415	11754.6	11755	1	2	24	0	0	343500	64
6	2000127464	13180796	3121893	223995075	H09	HMGA2_2	/AltR1/rGrCrC rCrUrC rUrCrC rUrArA rGrArG rArCrC rCrArG rUrUrU rUrArG rArGrC rUrArU rGrCrU /AltR2/	310068416	11682	11683	1	2	24	0	0	345900	63
6	2000127464	13180796	3121893	223995076	H10	HMGB1_2	/AltR1/rGrGrA rGrArU rCrCrU rArArG rArArG rCrCrG rArGrG rUrUrU rUrArG rArGrC rUrArU rGrCrU /AltR2/	310068417	11890.1	11890	1	2	24	0	0	368600	63
6	2000127464	13180796	3121893	223995077	H11	HMGB2_2	/AltR1/rUrArC rGrArG rGrArC rArUrU rUrUrG rCrCrC rCrGrG rUrUrU rUrArG rArGrC rUrArU rGrCrU /AltR2/	310068418	11740.6	11741	1	2	24	0	0	352300	58
18	2000127464	13185380	3121893	223996058	A01	RFC2_2	/AltR1/rCrCrG rArCrA rUrArA rGrArU rCrArU rCrArU rUrCrG rUrUrU rUrArG rArGrC rUrArU rGrCrU /AltR2/	310130282	11693.4	11693	1	2	24	0	0	361700	53
18	2000127464	13185380	3121893	223996059	A02	RFC3_2	/AltR1/rUrGrA rUrCrC rCrArC rCrUrA rUrUrC rGrUrA rGrUrG rUrUrU rUrArG rArGrC rUrArU rGrCrU /AltR2/	310130283	11663.5	11663	1	2	23	0	0	353300	55
18	2000127464	13185380	3121893	223996060	A03	RFC4_2	/AltR1/rGrGrC rArGrC rUrUrU rArArG rArCrG rUrArC rCrArG rUrUrU rUrArG rArGrC rUrArU rGrCrU /AltR2/	310130284	11788.3	11788	1	2	24	0	0	361400	58
18	2000127464	13185380	3121893	223996061	A04	RFC5_2	/AltR1/rArGrC rCrCrU rArCrG rCrArU rGrUrC rUrCrC rArCrG rUrUrU rUrArG rArGrC rUrArU rGrCrU /AltR2/	310130285	11660.5	11660	1	2	23	0	0	343100	61
18	2000127464	13185380	3121893	223996062	A05	RFWD3_2	/AltR1/rGrArG rGrGrU rArUrC rUrGrC rUrUrC rArCrG rGrArG rUrUrU rUrArG rArGrC rUrArU rGrCrU /AltR2/	310130286	11821.3	11821	1	2	24	0	0	359300	60
18	2000127464	13185380	3121893	223996063	A06	RHNO1_2	/AltR1/rUrGrG rGrGrC rArCrU rCrUrC rGrGrA rUrUrA rArGrG rUrUrU rUrArG rArGrC rUrArU rGrCrU /AltR2/	310130287	11821.6	11821	1	2	24	0	0	356900	62
18	2000127464	13185380	3121893	223996064	A07	RIF1_2	/AltR1/rUrArG rUrGrC rUrGrC rUrCrU rArCrA rArGrC rCrCrG rUrUrU rUrArG rArGrC rUrArU rGrCrU /AltR2/	310130288	11701.6	11701	1	2	23	0	0	346000	61
18	2000127464	13185380	3121893	223996065	A08	RMI1_2	/AltR1/rGrArG rCrArU rCrCrU rCrUrU rUrUrA rCrCrC rGrArG rUrUrU rUrArG rArGrC rUrArU rGrCrU /AltR2/	310130289	11662.2	11662	1	2	23	0	0	349600	55
18	2000127464	13185380	3121893	223996066	A09	RMI2_2	/AltR1/rArGrG rGrUrA rGrUrG rArUrG rGrCrG rGrArC rCrGrG rUrUrU rUrArG rArGrC rUrArU rGrCrU /AltR2/	310130290	11939.3	11939	1	2	24	0	0	364700	65
18	2000127464	13185380	3121893	223996067	A10	RNASEH2A_2	/AltR1/rArGrC rArCrU rArArC rCrArC rCrGrG rGrUrA rGrArG rUrUrU rUrArG rArGrC rUrArU rGrCrU /AltR2/	310130291	11810.2	11810	1	2	23	0	0	362700	64
18	2000127464	13185380	3121893	223996068	A11	RNF111_2	/AltR1/rGrUrG rUrArG rArGrC rUrCrG rUrUrA rUrArU rUrCrG rUrUrU rUrArG rArGrC rUrArU rGrCrU /AltR2/	310130292	11744.1	11744	1	2	23	0	0	364600	51
18	2000127464	13185380	3121893	223996069	B01	RNF138_2	/AltR1/rUrArG rUrCrA rCrArU rUrUrC rCrArC rGrArC rArUrG rUrUrU rUrArG rArGrC rUrArU rGrCrU /AltR2/	310130293	11670.5	11670	1	2	23	0	0	358100	54
18	2000127464	13185380	3121893	223996070	B02	RNF168_2	/AltR1/rUrCrG rArCrG rGrUrC rGrArC rUrGrG rArArG rCrArG rUrUrU rUrArG rArGrC rUrArU rGrCrU /AltR2/	310130294	11843.8	11843	1	2	24	0	0	358100	62
18	2000127464	13185380	3121893	223996071	B03	RNF169_2	/AltR1/rGrArG rUrArC rUrCrG rGrGrC rCrUrC rUrUrC rCrGrG rUrUrU rUrArG rArGrC rUrArU rGrCrU /AltR2/	310130295	11733.6	11733	1	2	23	0	0	344400	61
18	2000127464	13185380	3121893	223996072	B04	RNF20_2	/AltR1/rCrArA rUrCrU rGrGrG rArCrA rCrGrG rCrUrC rGrGrG rUrUrU rUrArG rArGrC rUrArU rGrCrU /AltR2/	310130296	11819.2	11819	1	2	23	0	0	350200	64
18	2000127464	13185380	3121893	223996073	B05	RNF4_2	/AltR1/rUrUrC rCrArA rGrGrA rGrArU rCrUrC rGrGrG rGrGrG rUrUrU rUrArG rArGrC rUrArU rGrCrU /AltR2/	310130297	11860.5	11860	1	2	24	0	0	359300	63
18	2000127464	13185380	3121893	223996074	B06	RNF40_2	/AltR1/rUrCrC rUrCrA rUrCrG rUrCrA rArUrC rGrCrU rArCrG rUrUrU rUrArG rArGrC rUrArU rGrCrU /AltR2/	310130298	11622.3	11622	1	2	24	0	0	345500	55
18	2000127464	13185380	3121893	223996075	B07	RNF8_2	/AltR1/rCrArU rCrCrA rArCrU rUrGrG rArGrU rGrCrC rUrCrG rUrUrU rUrArG rArGrC rUrArU rGrCrU /AltR2/	310130299	11701.1	11701	1	2	24	0	0	346700	58
18	2000127464	13185380	3121893	223996076	B08	RPA1_2	/AltR1/rCrUrC rArUrG rArGrC rArGrU rCrGrA rUrArA rCrGrG rUrUrU rUrArG rArGrC rUrArU rGrCrU /AltR2/	310130300	11788.8	11788	1	2	24	0	0	361100	58
18	2000127464	13185380	3121893	223996077	B09	RPA2_2	/AltR1/rUrArU rGrGrC rArGrC rUrCrC rUrCrA rUrArC rGrGrG rUrUrU rUrArG rArGrC rUrArU rGrCrU /AltR2/	310130301	11741.5	11741	1	2	24	0	0	351300	61
18	2000127464	13185380	3121893	223996078	B10	RPA3_2	/AltR1/rGrArU rGrArA rUrUrG rArGrC rUrArG rCrArU rGrCrG rUrUrU rUrArG rArGrC rUrArU rGrCrU /AltR2/	310130302	11828.8	11829	1	2	24	0	0	365000	58
18	2000127464	13185380	3121893	223996079	B11	RPA4_2	/AltR1/rArCrG rGrUrA rCrArA rCrGrU rCrCrU rGrArA rUrUrG rUrUrU rUrArG rArGrC rUrArU rGrCrU /AltR2/	310130303	11749.3	11749	1	2	23	0	0	360500	57
18	2000127464	13185380	3121893	223996080	C01	RPAIN_2	/AltR1/rGrArG rArArU rCrArC rArArG rCrGrG rUrGrU rGrGrG rUrUrU rUrArG rArGrC rUrArU rGrCrU /AltR2/	310130304	11907	11907	1	2	24	0	0	367200	62
18	2000127464	13185380	3121893	223996081	C02	RPS27A_2	/AltR1/rGrArU rCrUrU rUrGrC rUrGrG rCrArA rGrCrA rGrCrG rUrUrU rUrArG rArGrC rUrArU rGrCrU /AltR2/	310130305	11781.2	11781	1	2	24	0	0	351400	59
18	2000127464	13185380	3121893	223996082	C03	RPS3_2	/AltR1/rGrCrG rCrCrA rCrGrU rGrUrU rGrCrU rCrArG rArCrG rUrUrU rUrArG rArGrC rUrArU rGrCrU /AltR2/	310130306	11756.2	11756	1	2	23	0	0	345300	60
18	2000127464	13185380	3121893	223996083	C04	RRM2B_2	/AltR1/rUrCrC rUrArA rGrArA rArGrA rGrUrU rCrUrC rGrCrG rUrUrU rUrArG rArGrC rUrArU rGrCrU /AltR2/	310130307	11749.4	11749	1	2	24	0	0	359800	56
18	2000127464	13185380	3121893	223996084	C05	RTEL1_2	/AltR1/rCrCrA rCrCrU rUrCrU rUrArC rGrGrC rArCrA rArGrG rUrUrU rUrArG rArGrC rUrArU rGrCrU /AltR2/	310130308	11684.5	11684	1	2	23	0	0	346700	59
18	2000127464	13185380	3121893	223996085	C06	RUVBL1_2	/AltR1/rArGrU rCrArU rGrCrA rArGrG rUrCrA rCrArU rCrUrG rUrUrU rUrArG rArGrC rUrArU rGrCrU /AltR2/	310130309	11749.4	11749	1	2	23	0	0	360700	58
18	2000127464	13185380	3121893	223996086	C07	RUVBL2_2	/AltR1/rArUrC rArCrC rArUrC rGrArC rArArG rGrCrG rArCrG rUrUrU rUrArG rArGrC rUrArU rGrCrU /AltR2/	310130310	11770.9	11770	1	2	23	0	0	358800	60
18	2000127464	13185380	3121893	223996087	C08	SENP6_2	/AltR1/rArGrA rArGrA rGrUrC rCrGrA rArUrC rArCrA rArGrG rUrUrU rUrArG rArGrC rUrArU rGrCrU /AltR2/	310130311	11858.9	11858	1	2	24	0	0	374300	60
18	2000127464	13185380	3121893	223996088	C09	SENP7_2	/AltR1/rArGrG rCrUrG rUrCrA rArCrA rGrArU rGrUrC rGrArG rUrUrU rUrArG rArGrC rUrArU rGrCrU /AltR2/	310130312	11828.4	11828	1	2	23	0	0	364800	60
18	2000127464	13185380	3121893	223996089	C10	SETD2_2	/AltR1/rGrGrA rGrUrC rGrArG rUrCrU rArCrC rUrGrA rArGrG rUrUrU rUrArG rArGrC rUrArU rGrCrU /AltR2/	310130313	11843.7	11844	1	2	23	0	0	363200	61
18	2000127464	13185380	3121893	223996090	C11	SETMAR_2	/AltR1/rCrGrG rArArG rCrGrG rCrArA rArGrA rCrGrA rCrArG rUrUrU rUrArG rArGrC rUrArU rGrCrU /AltR2/	310130314	11912.7	11912	1	2	24	0	0	365300	63
18	2000127464	13185380	3121893	223996091	D01	SETX_2	/AltR1/rUrGrU rUrGrA rArGrC rArCrU rUrUrG rUrCrG rGrArG rUrUrU rUrArG rArGrC rUrArU rGrCrU /AltR2/	310130315	11783.5	11783	1	2	24	0	0	359200	55
18	2000127464	13185380	3121893	223996092	D02	SFPQ_2	/AltR1/rUrGrU rArUrC rArUrC rCrArG rUrUrC rGrGrC rUrUrG rUrUrU rUrArG rArGrC rUrArU rGrCrU /AltR2/	310130316	11680.2	11680	1	2	24	0	0	352100	54
18	2000127464	13185380	3121893	223996093	D03	SFR1_2	/AltR1/rArCrG rUrUrU rCrArC rCrArC rArUrU rGrUrA rArGrG rUrUrU rUrArG rArGrC rUrArU rGrCrU /AltR2/	310130317	11710.7	11710	1	2	23	0	0	361700	54
18	2000127464	13185380	3121893	223996094	D04	SHLD1_2	/AltR1/rArGrA rArCrU rGrArA rArGrC rCrUrC rGrCrU rGrUrG rUrUrU rUrArG rArGrC rUrArU rGrCrU /AltR2/	310130318	11788.3	11788	1	2	24	0	0	356900	61
18	2000127464	13185380	3121893	223996095	D05	SHLD2_2	/AltR1/rArGrU rUrArU rArUrC rArCrU rCrArG rUrCrU rArGrG rUrUrU rUrArG rArGrC rUrArU rGrCrU /AltR2/	310130319	11711.3	11711	1	2	24	0	0	367400	54
18	2000127464	13185380	3121893	223996096	D06	SHLD3_2	/AltR1/rUrGrA rUrUrG rCrArC rArGrU rArGrA rUrCrU rArUrG rUrUrU rUrArG rArGrC rUrArU rGrCrU /AltR2/	310130320	11751.6	11751	1	2	24	0	0	366400	55
18	2000127464	13185380	3121893	223996097	D07	SHPRH_2	/AltR1/rGrArA rArCrG rUrGrC rUrCrC rUrCrC rArGrU rGrArG rUrUrU rUrArG rArGrC rUrArU rGrCrU /AltR2/	310130321	11763.8	11764	1	2	24	0	0	353800	60
18	2000127464	13185380	3121893	223996098	D08	SIRT1_2	/AltR1/rCrCrA rUrCrC rCrUrU rGrArC rCrUrG rArArG rUrCrG rUrUrU rUrArG rArGrC rUrArU rGrCrU /AltR2/	310130322	11661.1	11661	1	2	24	0	0	344600	58
18	2000127464	13185380	3121893	223996099	D09	SLF1_2	/AltR1/rArArG rCrArU rArUrC rArUrC rCrArG rArUrG rArCrG rUrUrU rUrArG rArGrC rUrArU rGrCrU /AltR2/	310130323	11756.7	11756	1	2	23	0	0	367900	57
18	2000127464	13185380	3121893	223996100	D10	SLF2_2	/AltR1/rCrUrU rUrUrC rUrGrG rUrGrG rCrArC rCrCrU rUrUrG rUrUrU rUrArG rArGrC rUrArU rGrCrU /AltR2/	310130324	11633	11633	1	2	23	0	0	339100	54
18	2000127464	13185380	3121893	223996101	D11	SLX1A_2	/AltR1/rCrArC rUrGrU rCrArA rCrArC rUrGrC rUrCrG rUrCrG rUrUrU rUrArG rArGrC rUrArU rGrCrU /AltR2/	310130325	11661.3	11661	1	2	24	0	0	342600	58
18	2000127464	13185380	3121893	223996102	E01	SLX1B_2	/AltR1/rArGrA rUrCrA rCrArU rGrGrG rCrCrC rUrUrA rGrCrG rUrUrU rUrArG rArGrC rUrArU rGrCrU /AltR2/	310130326	11764.2	11764	1	2	24	0	0	355700	61
18	2000127464	13185380	3121893	223996103	E02	SLX4_2	/AltR1/rUrUrC rUrUrG rCrUrG rGrUrU rArCrC rCrGrU rCrUrG rUrUrU rUrArG rArGrC rUrArU rGrCrU /AltR2/	310130327	11633	11633	1	2	24	0	0	340800	55
18	2000127464	13185380	3121893	223996104	E03	SMARCA1_2	/AltR1/rArArA rGrUrU rUrCrA rCrUrG rGrCrG rArUrA rCrCrG rUrUrU rUrArG rArGrC rUrArU rGrCrU /AltR2/	310130328	11748.9	11749	1	2	23	0	0	360300	56
18	2000127464	13185380	3121893	223996105	E04	SMARCA2_2	/AltR1/rCrUrU rGrUrC rArUrG rUrArU rArCrC rArUrC rGrArG rUrUrU rUrArG rArGrC rUrArU rGrCrU /AltR2/	310130329	11687.4	11687	1	2	23	0	0	359000	53
18	2000127464	13185380	3121893	223996106	E05	SMARCA4_2	/AltR1/rCrGrG rCrArC rCrUrC rCrArA rArUrU rArCrA rGrCrG rUrUrU rUrArG rArGrC rUrArU rGrCrU /AltR2/	310130330	11707.4	11707	1	2	24	0	0	349400	59
18	2000127464	13185380	3121893	223996107	E06	SMARCA5_2	/AltR1/rGrUrC rArGrA rGrArC rGrUrU rUrUrA rUrUrA rCrCrG rUrUrU rUrArG rArGrC rUrArU rGrCrU /AltR2/	310130331	11727.3	11727	1	2	23	0	0	364400	51
18	2000127464	13185380	3121893	223996108	E07	SMARCAD1_2	/AltR1/rArCrU rGrGrA rArGrA rCrCrU rUrUrC rGrGrA rArUrG rUrUrU rUrArG rArGrC rUrArU rGrCrU /AltR2/	310130332	11789.1	11789	1	2	23	0	0	362200	58
18	2000127464	13185380	3121893	223996109	E08	SMARCAL1_2	/AltR1/rUrArA rCrCrC rArArC rUrCrA rUrArA rGrCrC rUrCrG rUrUrU rUrArG rArGrC rUrArU rGrCrU /AltR2/	310130333	11652.3	11652	1	2	24	0	0	352000	58
18	2000127464	13185380	3121893	223996110	E09	SMARCB1_2	/AltR1/rUrArA rGrGrC rGrGrA rArUrC rArGrC rArCrG rGrArG rUrUrU rUrArG rArGrC rUrArU rGrCrU /AltR2/	310130334	11891.3	11890	1	2	24	0	0	366800	63
18	2000127464	13185380	3121893	223996111	E10	SMARCC1_2	/AltR1/rArCrA rUrUrA rCrGrA rUrCrC rArUrU rCrGrA rGrArG rUrUrU rUrArG rArGrC rUrArU rGrCrU /AltR2/	310130335	11733.5	11733	1	2	24	0	0	366800	54
18	2000127464	13185380	3121893	223996112	E11	SMARCC2_2	/AltR1/rGrGrG rUrArC rGrArC rCrArG rUrCrA rUrGrA rArGrG rUrUrU rUrArG rArGrC rUrArU rGrCrU /AltR2/	310130336	11867	11867	1	2	24	0	0	366500	62
18	2000127464	13185380	3121893	223996113	F01	SMARCD1_2	/AltR1/rGrUrA rUrGrG rGrCrC rArGrA rCrArA rCrCrA rUrCrG rUrUrU rUrArG rArGrC rUrArU rGrCrU /AltR2/	310130337	11787.4	11787	1	2	24	0	0	358700	61
18	2000127464	13185380	3121893	223996114	F02	SMARCD2_2	/AltR1/rGrArC rCrArU rUrGrC rUrCrG rCrArA rGrCrG rGrArG rUrUrU rUrArG rArGrC rUrArU rGrCrU /AltR2/	310130338	11803.1	11803	1	2	24	0	0	353600	61
18	2000127464	13185380	3121893	223996115	F03	SMARCD3_2	/AltR1/rCrArA rGrArG rUrUrU rGrGrU rCrArU rCrGrA rGrCrG rUrUrU rUrArG rArGrC rUrArU rGrCrU /AltR2/	310130339	11805.6	11805	1	2	24	0	0	361900	55
18	2000127464	13185380	3121893	223996116	F04	SMARCE1_2	/AltR1/rArArU rGrCrA rGrGrU rCrCrU rCrArA rArCrG rGrCrG rUrUrU rUrArG rArGrC rUrArU rGrCrU /AltR2/	310130340	11787.5	11787	1	2	24	0	0	356000	61
18	2000127464	13185380	3121893	223996117	F05	SMC1A_2	/AltR1/rUrUrU rGrArA rGrArG rArUrU rArGrU rCrGrU rUrCrG rUrUrU rUrArG rArGrC rUrArU rGrCrU /AltR2/	310130341	11768.7	11768	1	2	23	0	0	368800	50
18	2000127464	13185380	3121893	223996118	F06	SMC3_2	/AltR1/rUrCrU rGrCrU rArArG rCrGrA rGrArG rArCrU rArGrG rUrUrU rUrArG rArGrC rUrArU rGrCrU /AltR2/	310130342	11829.3	11828	1	2	23	0	0	362900	62
18	2000127464	13185380	3121893	223996119	F07	SMC5_2	/AltR1/rCrCrC rCrArC rUrUrG rArArU rArUrG rArUrC rGrUrG rUrUrU rUrArG rArGrC rUrArU rGrCrU /AltR2/	310130343	11686.2	11686	1	2	24	0	0	353700	55
18	2000127464	13185380	3121893	223996120	F08	SMC6_2	/AltR1/rGrUrA rCrUrC rArCrA rGrCrU rCrUrC rArUrA rGrUrG rUrUrU rUrArG rArGrC rUrArU rGrCrU /AltR2/	310130344	11686.3	11686	1	2	24	0	0	355200	57
18	2000127464	13185380	3121893	223996121	F09	SMG1_2	/AltR1/rGrUrA rArUrU rGrGrA rGrGrA rCrCrC rCrGrA rArUrG rUrUrU rUrArG rArGrC rUrArU rGrCrU /AltR2/	310130345	11828.5	11828	1	2	24	0	0	364700	59
18	2000127464	13185380	3121893	223996122	F10	SMUG1_2	/AltR1/rArArG rUrArA rGrCrA rUrGrG rUrCrC rGrGrG rArCrG rUrUrU rUrArG rArGrC rUrArU rGrCrU /AltR2/	310130346	11867.8	11867	1	2	24	0	0	365800	61
18	2000127464	13185380	3121893	223996123	F11	SPATA22_2	/AltR1/rUrUrC rArUrU rArCrA rGrGrA rGrCrC rArArC rUrCrG rUrUrU rUrArG rArGrC rUrArU rGrCrU /AltR2/	310130347	11709.1	11709	1	2	23	0	0	356900	57
18	2000127464	13185380	3121893	223996124	G01	SPIDR_2	/AltR1/rArUrG rArArU rUrArC rArGrU rUrUrA rUrCrG rArCrG rUrUrU rUrArG rArGrC rUrArU rGrCrU /AltR2/	310130348	11735.8	11735	1	2	23	0	0	371600	50
18	2000127464	13185380	3121893	223996125	G02	SPO11_2	/AltR1/rUrGrG rCrArA rCrUrU rArArG rArUrA rCrArU rCrGrG rUrUrU rUrArG rArGrC rUrArU rGrCrU /AltR2/	310130349	11772.9	11773	1	2	24	0	0	365000	57
18	2000127464	13185380	3121893	223996126	G03	SPRTN_2	/AltR1/rArGrU rGrCrC rUrGrC rArArG rUrCrC rGrGrU rGrUrG rUrUrU rUrArG rArGrC rUrArU rGrCrU /AltR2/	310130350	11797.7	11797	1	2	23	0	0	352000	61
18	2000127464	13185380	3121893	223996127	G04	SSRP1_2	/AltR1/rGrUrU rCrArA rCrGrA rCrGrU rCrUrA rUrCrA rGrGrG rUrUrU rUrArG rArGrC rUrArU rGrCrU /AltR2/	310130351	11765	11765	1	2	24	0	0	359900	56
18	2000127464	13185380	3121893	223996128	G05	STN1_2	/AltR1/rUrCrU rUrCrA rCrArC rCrGrG rCrUrG rGrArU rCrCrG rUrUrU rUrArG rArGrC rUrArU rGrCrU /AltR2/	310130352	11677.5	11677	1	2	24	0	0	341600	60
18	2000127464	13185380	3121893	223996129	G06	STUB1_2	/AltR1/rGrArG rUrGrC rCrArG rCrGrA rArArC rCrArC rGrArG rUrUrU rUrArG rArGrC rUrArU rGrCrU /AltR2/	310130353	11849	11849	1	2	24	0	0	360600	63
18	2000127464	13185380	3121893	223996130	G07	SUMO1_2	/AltR1/rGrUrG rUrUrC rCrArA rUrGrA rArUrU rCrArC rUrCrG rUrUrU rUrArG rArGrC rUrArU rGrCrU /AltR2/	310130354	11687.1	11687	1	2	23	0	0	356700	52
18	2000127464	13185380	3121893	223996131	G08	SUPT16H_2	/AltR1/rCrArA rCrCrA rUrCrA rArArG rUrGrC rGrArA rCrArG rUrUrU rUrArG rArGrC rUrArU rGrCrU /AltR2/	310130355	11778.6	11778	1	2	23	0	0	363300	58
18	2000127464	13185380	3121893	223996132	G09	SWI5_2	/AltR1/rGrArG rCrGrA rCrCrU rCrUrC rArGrG rUrGrC rArCrG rUrUrU rUrArG rArGrC rUrArU rGrCrU /AltR2/	310130356	11779.4	11779	1	2	24	0	0	349000	63
18	2000127464	13185380	3121893	223996133	G10	SWSAP1_2	/AltR1/rCrGrG rCrCrU rArGrA rArGrA rGrUrA rCrCrU rArGrG rUrUrU rUrArG rArGrC rUrArU rGrCrU /AltR2/	310130357	11827.6	11827	1	2	24	0	0	362700	62
18	2000127464	13185380	3121893	223996134	G11	SYCP1_2	/AltR1/rGrCrG rGrUrG rArArA rCrCrU rCrArG rArCrC rCrUrG rUrUrU rUrArG rArGrC rUrArU rGrCrU /AltR2/	310130358	11763.2	11763	1	2	24	0	0	349900	63
18	2000127464	13185380	3121893	223996135	H01	TAOK1_2	/AltR1/rUrGrU rGrCrG rUrArC rCrArA rUrGrA rArGrU rGrGrG rUrUrU rUrArG rArGrC rUrArU rGrCrU /AltR2/	310130359	11845.7	11845	1	2	24	0	0	362700	60
18	2000127464	13185380	3121893	223996136	H02	TAOK3_2	/AltR1/rGrArG rArUrC rGrCrU rGrCrC rArUrU rArCrU rCrArG rUrUrU rUrArG rArGrC rUrArU rGrCrU /AltR2/	310130360	11724.7	11725	1	2	23	0	0	354600	58
18	2000127464	13185380	3121893	223996137	H03	TCEA1_2	/AltR1/rGrGrU rCrCrG rCrUrU rUrGrC rCrArA rGrArA rGrArG rUrUrU rUrArG rArGrC rUrArU rGrCrU /AltR2/	310130361	11804.8	11804	1	2	24	0	0	357100	59
18	2000127464	13185380	3121893	223996138	H04	TDG_2	/AltR1/rUrGrA rGrGrU rCrCrA rGrCrU rGrArA rCrCrA rUrArG rUrUrU rUrArG rArGrC rUrArU rGrCrU /AltR2/	310130362	11787.9	11788	1	2	24	0	0	360400	61
18	2000127464	13185380	3121893	223996139	H05	TDP1_2	/AltR1/rArGrA rGrArU rGrUrU rCrUrC rGrUrA rArGrG rCrUrG rUrUrU rUrArG rArGrC rUrArU rGrCrU /AltR2/	310130363	11806.9	11806	1	2	23	0	0	365000	57
18	2000127464	13185380	3121893	223996140	H06	TDP2_2	/AltR1/rUrUrG rCrCrU rUrArU rGrArC rArUrC rCrCrA rUrUrG rUrUrU rUrArG rArGrC rUrArU rGrCrU /AltR2/	310130364	11624.3	11624	1	2	23	0	0	349500	54
18	2000127464	13185380	3121893	223996141	H07	TEN1_2	/AltR1/rGrUrG rGrArA rGrGrG rCrUrC rCrArC rCrArA rCrUrG rUrUrU rUrArG rArGrC rUrArU rGrCrU /AltR2/	310130365	11803.5	11803	1	2	24	0	0	352600	65
18	2000127464	13185380	3121893	223996142	H08	TENT4A_2	/AltR1/rCrArG rCrArG rGrUrA rGrUrU rGrArG rGrCrC rGrUrG rUrUrU rUrArG rArGrC rUrArU rGrCrU /AltR2/	310130366	11860.3	11860	1	2	24	0	0	359800	61
18	2000127464	13185380	3121893	223996143	H09	TERF2_2	/AltR1/rUrCrU rGrUrC rUrGrA rArGrU rCrCrC rCrGrU rArCrG rUrUrU rUrArG rArGrC rUrArU rGrCrU /AltR2/	310130367	11678.6	11678	1	2	23	0	0	346500	58
18	2000127464	13185380	3121893	223996144	H10	TERF2IP_2	/AltR1/rUrCrG rArCrG rCrUrC rArUrC rCrUrG rCrArC rGrGrG rUrUrU rUrArG rArGrC rUrArU rGrCrU /AltR2/	310130368	11716.2	11716	1	2	24	0	0	341400	62
18	2000127464	13185380	3121893	223996145	H11	TEX12_2	/AltR1/rArGrC rUrGrU rGrGrA rCrUrA rUrCrU rGrGrC rArCrG rUrUrU rUrArG rArGrC rUrArU rGrCrU /AltR2/	310130369	11781.5	11781	1	2	23	0	0	353500	62
16	2000127464	13185381	3121893	223995880	A01	NUDT1_4	/AltR1/rArUrG rCrCrC rArGrG rArGrA rArCrU rCrGrC rUrGrG rUrUrU rUrArG rArGrC rUrArU rGrCrU /AltR2/	310803524	11802.8	11803	1	2	24	0	0	353700	64
16	2000127464	13185381	3121893	223995881	A02	NUDT16_4	/AltR1/rCrUrG rArArU rUrArG rUrArC rUrGrC rCrArA rCrCrG rUrUrU rUrArG rArGrC rUrArU rGrCrU /AltR2/	310803525	11708.1	11709	1	2	23	0	0	355200	57
16	2000127464	13185381	3121893	223995882	A03	NUDT16L1_4	/AltR1/rUrCrA rGrGrU rArGrU rCrGrG rCrCrU rCrGrG rUrGrG rUrUrU rUrArG rArGrC rUrArU rGrCrU /AltR2/	310803526	11813	11813	1	2	23	0	0	351800	62
16	2000127464	13185381	3121893	223995883	A04	OGG1_4	/AltR1/rGrGrC rArCrU rGrGrC rArCrU rCrArC rGrUrA rArCrG rUrUrU rUrArG rArGrC rUrArU rGrCrU /AltR2/	310803527	11763	11763	1	2	23	0	0	349900	63
16	2000127464	13185381	3121893	223995884	A05	OTUB1_4	/AltR1/rUrGrU rArCrG rArGrU rArCrU rUrUrU rUrGrU rGrGrG rUrUrU rUrArG rArGrC rUrArU rGrCrU /AltR2/	310803528	11760.1	11761	1	2	23	0	0	361400	53
16	2000127464	13185381	3121893	223995885	A06	OTUB2_4	/AltR1/rGrGrA rArCrC rGrArG rCrArG rArCrU rUrCrU rUrCrG rUrUrU rUrArG rArGrC rUrArU rGrCrU /AltR2/	310803529	11763	11764	1	2	23	0	0	354600	59
16	2000127464	13185381	3121893	223995886	A07	PAGR1_4	/AltR1/rUrArU rGrArA rCrUrG rCrUrG rGrCrU rGrCrC rCrArG rUrUrU rUrArG rArGrC rUrArU rGrCrU /AltR2/	310803530	11740.7	11741	1	2	24	0	0	346700	64
16	2000127464	13185381	3121893	223995887	A08	PALB2_4	/AltR1/rUrGrG rUrGrA rArArU rUrArG rGrUrC rUrUrC rUrUrG rUrUrU rUrArG rArGrC rUrArU rGrCrU /AltR2/	310803531	11744.4	11745	1	2	24	0	0	361700	53
16	2000127464	13185381	3121893	223995888	A09	PARG_4	/AltR1/rCrGrC rArArG rArCrU rUrGrC rUrGrC rArCrU rUrCrG rUrUrU rUrArG rArGrC rUrArU rGrCrU /AltR2/	310803532	11700.7	11701	1	2	23	0	0	343700	58
16	2000127464	13185381	3121893	223995889	A10	PARK7_4	/AltR1/rGrCrU rCrUrG rUrUrG rGrCrU rCrArU rGrArA rArUrG rUrUrU rUrArG rArGrC rUrArU rGrCrU /AltR2/	310803533	11742.1	11743	1	2	23	0	0	353100	57
16	2000127464	13185381	3121893	223995890	A11	PARP1_4	/AltR1/rArArG rUrArC rGrUrG rCrArA rGrGrG rGrUrG rUrArG rUrUrU rUrArG rArGrC rUrArU rGrCrU /AltR2/	310803534	11907	11908	1	2	24	0	0	372400	60
16	2000127464	13185381	3121893	223995891	B01	PARP2_4	/AltR1/rUrUrG rUrUrC rArGrG rCrArA rUrCrU rCrArA rCrArG rUrUrU rUrArG rArGrC rUrArU rGrCrU /AltR2/	310803535	11709.2	11710	1	2	23	0	0	358200	55
16	2000127464	13185381	3121893	223995892	B02	PARP3_4	/AltR1/rUrCrU rUrCrA rCrCrU rGrCrU rGrGrA rArCrC rGrCrG rUrUrU rUrArG rArGrC rUrArU rGrCrU /AltR2/	310803536	11676.5	11677	1	2	24	0	0	338800	61
16	2000127464	13185381	3121893	223995893	B03	PARP4_4	/AltR1/rUrUrG rArGrG rCrUrA rArUrC rCrUrG rUrUrC rArCrG rUrUrU rUrArG rArGrC rUrArU rGrCrU /AltR2/	310803537	11702.2	11703	1	2	23	0	0	353000	56
16	2000127464	13185381	3121893	223995894	B04	PARP9_4	/AltR1/rCrArG rArCrU rGrArU rArArC rUrCrU rArUrC rCrUrG rUrUrU rUrArG rArGrC rUrArU rGrCrU /AltR2/	310803538	11669	11670	1	2	23	0	0	355200	56
16	2000127464	13185381	3121893	223995895	B05	PARPBP_4	/AltR1/rCrUrG rGrUrA rArGrU rUrCrA rArUrU rUrCrU rCrArG rUrUrU rUrArG rArGrC rUrArU rGrCrU /AltR2/	310803539	11687.5	11688	1	2	23	0	0	359500	50
16	2000127464	13185381	3121893	223995896	B06	PAXIP1_4	/AltR1/rArCrG rGrArC rArGrA rArUrC rArCrC rCrArA rGrArG rUrUrU rUrArG rArGrC rUrArU rGrCrU /AltR2/	310803540	11816.4	11817	1	2	24	0	0	367700	62
16	2000127464	13185381	3121893	223995897	B07	PAXX_4	/AltR1/rUrUrG rGrArG rCrArC rCrUrG rCrUrU rCrArC rGrCrG rUrUrU rUrArG rArGrC rUrArU rGrCrU /AltR2/	310803541	11716.3	11717	1	2	23	0	0	342500	60
16	2000127464	13185381	3121893	223995898	B08	PCLAF_4	/AltR1/rArArG rArArC rCrArA rGrCrA rCrCrU rUrUrC rUrGrG rUrUrU rUrArG rArGrC rUrArU rGrCrU /AltR2/	310803542	11731.5	11732	1	2	23	0	0	357500	59
16	2000127464	13185381	3121893	223995899	B09	PCNA_4	/AltR1/rGrUrG rCrCrU rCrCrA rArCrA rCrCrU rUrCrU rUrGrG rUrUrU rUrArG rArGrC rUrArU rGrCrU /AltR2/	310803543	11637.1	11638	1	2	23	0	0	339800	59
16	2000127464	13185381	3121893	223995900	B10	PDS5A_4	/AltR1/rGrUrC rCrUrG rArUrC rCrArU rArUrC rCrArU rArArG rUrUrU rUrArG rArGrC rUrArU rGrCrU /AltR2/	310803544	11669.4	11670	1	2	24	0	0	359500	55
16	2000127464	13185381	3121893	223995901	B11	PDS5B_4	/AltR1/rUrCrA rArArG rArCrU rArGrG rArCrC rArArU rGrArG rUrUrU rUrArG rArGrC rUrArU rGrCrU /AltR2/	310803545	11818.3	11819	1	2	23	0	0	371000	60
16	2000127464	13185381	3121893	223995902	C01	PIAS1_4	/AltR1/rArUrU rCrCrA rCrArA rCrUrC rArCrU rUrArC rGrArG rUrUrU rUrArG rArGrC rUrArU rGrCrU /AltR2/	310803546	11652.1	11653	1	2	23	0	0	357000	55
16	2000127464	13185381	3121893	223995903	C02	PIAS4_4	/AltR1/rGrArC rCrUrG rCrArC rGrGrC rUrUrU rArArC rUrCrG rUrUrU rUrArG rArGrC rUrArU rGrCrU /AltR2/	310803547	11699.9	11701	1	2	24	0	0	346000	59
16	2000127464	13185381	3121893	223995904	C03	PIF1_4	/AltR1/rCrGrG rCrArG rCrArG rArArC rArArG rCrCrA rUrUrG rUrUrU rUrArG rArGrC rUrArU rGrCrU /AltR2/	310803548	11809.2	11810	1	2	24	0	0	357900	61
16	2000127464	13185381	3121893	223995905	C04	PML_4	/AltR1/rGrUrC rArArC rGrUrC rArArU rArGrG rGrUrC rCrCrG rUrUrU rUrArG rArGrC rUrArU rGrCrU /AltR2/	310803549	11763.6	11764	1	2	24	0	0	357600	58
16	2000127464	13185381	3121893	223995906	C05	PMS1_4	/AltR1/rGrArG rUrGrG rUrCrU rGrCrA rUrCrA rCrArC rUrUrG rUrUrU rUrArG rArGrC rUrArU rGrCrU /AltR2/	310803550	11741.3	11742	1	2	23	0	0	353600	58
16	2000127464	13185381	3121893	223995907	C06	PMS2_4	/AltR1/rUrCrA rCrArA rUrGrC rArCrG rCrArU rGrGrA rGrUrG rUrUrU rUrArG rArGrC rUrArU rGrCrU /AltR2/	310803551	11787.7	11788	1	2	24	0	0	358200	60
16	2000127464	13185381	3121893	223995908	C07	PNKP_4	/AltR1/rUrCrU rCrGrA rGrCrC rArCrA rArGrC rGrGrC rCrCrG rUrUrU rUrArG rArGrC rUrArU rGrCrU /AltR2/	310803552	11737.8	11738	1	2	24	0	0	341800	64
16	2000127464	13185381	3121893	223995909	C08	POLA1_4	/AltR1/rGrCrA rArArU rUrCrA rGrCrA rCrGrU rUrUrA rArGrG rUrUrU rUrArG rArGrC rUrArU rGrCrU /AltR2/	310803553	11772.1	11773	1	2	23	0	0	365200	54
16	2000127464	13185381	3121893	223995910	C09	POLB_4	/AltR1/rArUrU rUrGrU rArArC rArUrC rUrCrU rUrCrA rCrGrG rUrUrU rUrArG rArGrC rUrArU rGrCrU /AltR2/	310803554	11647.3	11648	1	2	23	0	0	357200	51
16	2000127464	13185381	3121893	223995911	C10	POLD1_4	/AltR1/rGrUrG rGrUrC rArGrU rCrArC rCrCrA rCrCrG rGrArG rUrUrU rUrArG rArGrC rUrArU rGrCrU /AltR2/	310803555	11778.3	11779	1	2	24	0	0	352200	63
16	2000127464	13185381	3121893	223995912	C11	POLD2_4	/AltR1/rGrArG rUrUrG rGrUrG rUrArG rGrUrU rGrCrC rArCrG rUrUrU rUrArG rArGrC rUrArU rGrCrU /AltR2/	310803556	11837.7	11838	1	2	24	0	0	360300	58
16	2000127464	13185381	3121893	223995913	D01	POLD3_4	/AltR1/rUrGrG rCrCrC rArCrC rUrGrC rArUrC rCrArA rGrCrG rUrUrU rUrArG rArGrC rUrArU rGrCrU /AltR2/	310803557	11698.6	11699	1	2	23	0	0	339600	64
16	2000127464	13185381	3121893	223995914	D02	POLD4_4	/AltR1/rGrCrU rCrArU rCrArC rUrGrA rUrUrC rCrUrA rCrCrG rUrUrU rUrArG rArGrC rUrArU rGrCrU /AltR2/	310803558	11621.4	11622	1	2	23	0	0	344700	57
16	2000127464	13185381	3121893	223995915	D03	POLE_4	/AltR1/rCrUrG rGrUrC rGrCrA rArUrG rUrArG rArArA rUrArG rUrUrU rUrArG rArGrC rUrArU rGrCrU /AltR2/	310803559	11812.4	11813	1	2	24	0	0	368600	56
16	2000127464	13185381	3121893	223995916	D04	POLE2_4	/AltR1/rUrCrU rArGrU rUrGrG rArCrU rGrUrU rCrCrA rGrUrG rUrUrU rUrArG rArGrC rUrArU rGrCrU /AltR2/	310803560	11719.8	11720	1	2	24	0	0	355000	56
16	2000127464	13185381	3121893	223995917	D05	POLG_4	/AltR1/rGrCrC rCrCrU rCrUrA rCrGrG rGrGrA rCrArA rCrCrG rUrUrU rUrArG rArGrC rUrArU rGrCrU /AltR2/	310803561	11736.8	11738	1	2	24	0	0	342800	66
16	2000127464	13185381	3121893	223995918	D06	POLG2_4	/AltR1/rArGrG rGrCrA rUrGrU rGrArA rGrUrC rGrCrA rCrGrG rUrUrU rUrArG rArGrC rUrArU rGrCrU /AltR2/	310803562	11883	11883	1	2	24	0	0	361900	63
16	2000127464	13185381	3121893	223995919	D07	POLH_4	/AltR1/rGrUrU rGrCrC rCrCrA rArGrG rCrCrC rUrArC rArArG rUrUrU rUrArG rArGrC rUrArU rGrCrU /AltR2/	310803563	11722.4	11723	1	2	23	0	0	347600	63
16	2000127464	13185381	3121893	223995920	D08	POLI_4	/AltR1/rArCrU rUrUrC rUrGrC rGrGrU rGrArC rUrGrU rGrUrG rUrUrU rUrArG rArGrC rUrArU rGrCrU /AltR2/	310803564	11735.4	11736	1	2	23	0	0	349800	57
16	2000127464	13185381	3121893	223995921	D09	POLK_4	/AltR1/rGrArU rGrArU rCrUrU rCrUrG rCrUrU rArGrG rArUrG rUrUrU rUrArG rArGrC rUrArU rGrCrU /AltR2/	310803565	11743.3	11744	1	2	24	0	0	359600	55
16	2000127464	13185381	3121893	223995922	D10	POLL_4	/AltR1/rArArU rGrCrC rUrUrC rArArG rArUrA rCrCrC rCrUrG rUrUrU rUrArG rArGrC rUrArU rGrCrU /AltR2/	310803566	11668.3	11669	1	2	24	0	0	352700	58
16	2000127464	13185381	3121893	223995923	D11	POLM_4	/AltR1/rCrGrA rArGrC rGrArC rArCrA rUrGrU rUrGrU rGrArG rUrUrU rUrArG rArGrC rUrArU rGrCrU /AltR2/	310803567	11827.6	11828	1	2	24	0	0	363000	57
16	2000127464	13185381	3121893	223995924	E01	POLN_4	/AltR1/rGrArA rGrCrC rUrCrU rUrGrA rUrUrA rUrArC rUrGrG rUrUrU rUrArG rArGrC rUrArU rGrCrU /AltR2/	310803568	11726.2	11727	1	2	23	0	0	359200	56
16	2000127464	13185381	3121893	223995925	E02	POLQ_4	/AltR1/rCrUrC rUrCrA rCrCrG rArGrG rGrUrA rUrCrU rGrCrG rUrUrU rUrArG rArGrC rUrArU rGrCrU /AltR2/	310803569	11716.6	11717	1	2	23	0	0	345800	60
16	2000127464	13185381	3121893	223995926	E03	PPIE_4	/AltR1/rArGrC rCrCrU rUrUrU rCrArU rGrArG rUrGrC rArCrG rUrUrU rUrArG rArGrC rUrArU rGrCrU /AltR2/	310803570	11701	11702	1	2	23	0	0	351400	56
16	2000127464	13185381	3121893	223995927	E04	PPP4C_4	/AltR1/rGrArC rArArU rCrGrA rCrCrG rArArA rGrCrA rArGrG rUrUrU rUrArG rArGrC rUrArU rGrCrU /AltR2/	310803571	11856.6	11857	1	2	24	0	0	368300	61
16	2000127464	13185381	3121893	223995928	E05	PPP4R2_4	/AltR1/rGrArA rArCrC rUrUrU rGrGrU rCrGrA rUrUrA rArGrG rUrUrU rUrArG rArGrC rUrArU rGrCrU /AltR2/	310803572	11789.3	11790	1	2	23	0	0	366000	54
16	2000127464	13185381	3121893	223995929	E06	PPP5C_4	/AltR1/rArArU rGrGrU rGrArC rUrUrU rGrUrG rGrArC rCrGrG rUrUrU rUrArG rArGrC rUrArU rGrCrU /AltR2/	310803573	11821.6	11822	1	2	24	0	0	360300	59
16	2000127464	13185381	3121893	223995930	E07	PRIMPOL_4	/AltR1/rGrArC rArUrC rGrArA rUrUrC rArArA rGrArA rArCrG rUrUrU rUrArG rArGrC rUrArU rGrCrU /AltR2/	310803574	11802.6	11803	1	2	23	0	0	373300	54
16	2000127464	13185381	3121893	223995931	E08	PRKCG_4	/AltR1/rGrCrU rGrCrG rArGrA rUrGrA rArCrG rUrGrC rArCrG rUrUrU rUrArG rArGrC rUrArU rGrCrU /AltR2/	310803575	11842.6	11843	1	2	23	0	0	355900	62
16	2000127464	13185381	3121893	223995932	E09	PRKDC_4	/AltR1/rGrUrC rGrUrC rArCrC rArGrU rGrUrC rUrGrU rCrUrG rUrUrU rUrArG rArGrC rUrArU rGrCrU /AltR2/	310803576	11694.8	11695	1	2	24	0	0	347500	56
16	2000127464	13185381	3121893	223995933	E10	PRMT6_4	/AltR1/rArCrU rGrCrG rArGrG rCrArA rGrArC rGrGrU rArCrG rUrUrU rUrArG rArGrC rUrArU rGrCrU /AltR2/	310803577	11865.3	11866	1	2	24	0	0	361500	64
16	2000127464	13185381	3121893	223995934	E11	PRPF19_4	/AltR1/rArGrG rArUrC rUrUrG rUrUrG rGrUrG rUrCrG rGrArG rUrUrU rUrArG rArGrC rUrArU rGrCrU /AltR2/	310803578	11839.2	11839	1	2	24	0	0	363500	57
16	2000127464	13185381	3121893	223995935	F01	PSMD14_4	/AltR1/rGrUrC rArCrC rCrUrG rGrCrU rUrUrG rGrUrU rGrUrG rUrUrU rUrArG rArGrC rUrArU rGrCrU /AltR2/	310803579	11710.8	11712	1	2	23	0	0	344500	57
16	2000127464	13185381	3121893	223995936	F02	PSME4_4	/AltR1/rGrCrU rCrCrA rArGrA rGrCrU rGrUrG rGrCrC rCrGrG rUrUrU rUrArG rArGrC rUrArU rGrCrU /AltR2/	310803580	11794.5	11795	1	2	23	0	0	344500	66
16	2000127464	13185381	3121893	223995937	F03	PTTG1_4	/AltR1/rCrUrU rArCrC rUrArA rArGrC rUrArC rUrArG rArArG rUrUrU rUrArG rArGrC rUrArU rGrCrU /AltR2/	310803581	11716	11717	1	2	24	0	0	363900	56
16	2000127464	13185381	3121893	223995938	F04	RAD1_4	/AltR1/rGrCrA rCrUrU rCrGrA rArUrG rUrGrU rUrArC rCrArG rUrUrU rUrArG rArGrC rUrArU rGrCrU /AltR2/	310803582	11725.3	11726	1	2	23	0	0	357300	55
16	2000127464	13185381	3121893	223995939	F05	RAD17_4	/AltR1/rCrUrG rCrUrG rCrUrU rUrCrU rArArU rGrUrA rGrArG rUrUrU rUrArG rArGrC rUrArU rGrCrU /AltR2/	310803583	11703.5	11704	1	2	24	0	0	354200	54
16	2000127464	13185381	3121893	223995940	F06	RAD18_4	/AltR1/rUrUrC rUrArC rArGrA rArCrG rUrGrU rCrUrC rUrUrG rUrUrU rUrArG rArGrC rUrArU rGrCrU /AltR2/	310803584	11663.5	11664	1	2	23	0	0	353000	53
16	2000127464	13185381	3121893	223995941	F07	RAD21_4	/AltR1/rUrArA rArUrU rArCrA rCrUrC rGrArA rCrArC rArUrG rUrUrU rUrArG rArGrC rUrArU rGrCrU /AltR2/	310803585	11700.7	11701	1	2	23	0	0	366300	54
16	2000127464	13185381	3121893	223995942	F08	RAD21L1_4	/AltR1/rArUrG rUrUrC rArArU rUrArA rArGrG rArCrC rArCrG rUrUrU rUrArG rArGrC rUrArU rGrCrU /AltR2/	310803586	11756.2	11757	1	2	23	0	0	369200	54
16	2000127464	13185381	3121893	223995943	F09	RAD23A_4	/AltR1/rArCrA rGrArC rUrCrU rGrGrG rGrArC rGrUrC rGrUrG rUrUrU rUrArG rArGrC rUrArU rGrCrU /AltR2/	310803587	11820	11820	1	2	23	0	0	356300	63
16	2000127464	13185381	3121893	223995944	F10	RAD23B_4	/AltR1/rArArA rGrArU rGrCrC rUrUrU rCrCrA rGrUrA rGrCrG rUrUrU rUrArG rArGrC rUrArU rGrCrU /AltR2/	310803588	11748.2	11749	1	2	24	0	0	360500	56
16	2000127464	13185381	3121893	223995945	F11	RAD50_4	/AltR1/rCrUrG rCrArA rUrUrU rCrGrU rGrArU rGrUrC rArArG rUrUrU rUrArG rArGrC rUrArU rGrCrU /AltR2/	310803589	11726.5	11727	1	2	24	0	0	358100	52
16	2000127464	13185381	3121893	223995946	G01	RAD51_4	/AltR1/rArGrC rUrGrG rArUrU rCrCrA rUrArC rUrGrU rGrGrG rUrUrU rUrArG rArGrC rUrArU rGrCrU /AltR2/	310803590	11780.5	11782	1	2	24	0	0	357800	60
16	2000127464	13185381	3121893	223995947	G02	RAD51AP1_4	/AltR1/rUrUrG rArGrA rGrUrU rCrUrG rCrArC rArUrU rArGrG rUrUrU rUrArG rArGrC rUrArU rGrCrU /AltR2/	310803591	11766.7	11767	1	2	24	0	0	363500	55
16	2000127464	13185381	3121893	223995948	G03	RAD51B_4	/AltR1/rCrArG rArUrU rArCrA rArCrC rCrArU rCrUrG rArGrG rUrUrU rUrArG rArGrC rUrArU rGrCrU /AltR2/	310803592	11731.4	11732	1	2	24	0	0	360100	58
16	2000127464	13185381	3121893	223995949	G04	RAD51C_4	/AltR1/rGrArG rUrUrU rCrCrC rGrCrU rGrUrC rUrCrC rArGrG rUrUrU rUrArG rArGrC rUrArU rGrCrU /AltR2/	310803593	11693.6	11694	1	2	23	0	0	344200	58
16	2000127464	13185381	3121893	223995950	G05	RAD51D_4	/AltR1/rGrArG rArArG rCrUrG rGrArU rCrArU rCrUrC rCrUrG rUrUrU rUrArG rArGrC rUrArU rGrCrU /AltR2/	310803594	11764	11765	1	2	24	0	0	356500	60
16	2000127464	13185381	3121893	223995951	G06	RAD52_4	/AltR1/rUrGrU rGrCrU rArCrA rUrUrG rArGrG rGrUrC rArUrG rUrUrU rUrArG rArGrC rUrArU rGrCrU /AltR2/	310803595	11782	11783	1	2	23	0	0	359800	58
16	2000127464	13185381	3121893	223995952	G07	RAD54B_4	/AltR1/rArUrC rArUrU rUrUrG rUrGrA rCrGrG rGrArG rArArG rUrUrU rUrArG rArGrC rUrArU rGrCrU /AltR2/	310803596	11829.5	11830	1	2	23	0	0	371000	55
16	2000127464	13185381	3121893	223995953	G08	RAD54L_4	/AltR1/rArArG rArCrA rCrCrC rUrGrG rCrUrC rCrArC rGrCrG rUrUrU rUrArG rArGrC rUrArU rGrCrU /AltR2/	310803597	11720.9	11722	1	2	23	0	0	344200	65
16	2000127464	13185381	3121893	223995954	G09	RAD9A_4	/AltR1/rGrArC rUrCrA rCrArA rCrCrU rGrUrC rCrUrU rCrCrG rUrUrU rUrArG rArGrC rUrArU rGrCrU /AltR2/	310803598	11620	11621	1	2	23	0	0	341200	58
16	2000127464	13185381	3121893	223995955	G10	RAD9B_4	/AltR1/rArUrU rCrCrU rCrArU rUrArG rArArC rUrCrU rUrGrG rUrUrU rUrArG rArGrC rUrArU rGrCrU /AltR2/	310803599	11647.9	11648	1	2	23	0	0	356800	52
16	2000127464	13185381	3121893	223995956	G11	RBBP8_4	/AltR1/rGrArA rUrGrA rArArG rGrArA rUrArC rUrCrU rArCrG rUrUrU rUrArG rArGrC rUrArU rGrCrU /AltR2/	310803600	11819.1	11820	1	2	23	0	0	373700	57
16	2000127464	13185381	3121893	223995957	H01	RBM14_4	/AltR1/rCrGrU rCrArG rArGrG rArGrC rCrArC rArUrA rArGrG rUrUrU rUrArG rArGrC rUrArU rGrCrU /AltR2/	310803601	11849.2	11850	1	2	24	0	0	365600	61
16	2000127464	13185381	3121893	223995958	H02	RBM17_4	/AltR1/rGrArC rArGrA rCrCrG rArGrA rUrCrU rCrCrA rArCrG rUrUrU rUrArG rArGrC rUrArU rGrCrU /AltR2/	310803602	11769.4	11770	1	2	23	0	0	358900	61
16	2000127464	13185381	3121893	223995959	H03	RBX1_4	/AltR1/rArGrU rArCrA rCrUrC rUrUrC rUrGrA rArGrU rArGrG rUrUrU rUrArG rArGrC rUrArU rGrCrU /AltR2/	310803603	11749.2	11750	1	2	24	0	0	364800	57
16	2000127464	13185381	3121893	223995960	H04	RCHY1_4	/AltR1/rCrArA rGrArC rArUrG rArGrC rArArC rArArC rArCrG rUrUrU rUrArG rArGrC rUrArU rGrCrU /AltR2/	310803604	11800.5	11801	1	2	23	0	0	366000	60
16	2000127464	13185381	3121893	223995961	H05	REC8_4	/AltR1/rUrCrA rArCrA rArUrG rCrCrA rGrUrA rCrCrU rCrGrG rUrUrU rUrArG rArGrC rUrArU rGrCrU /AltR2/	310803605	11708	11708	1	2	24	0	0	353000	60
16	2000127464	13185381	3121893	223995962	H06	RECQL_4	/AltR1/rUrGrC rArArC rArArA rUrCrA rCrGrU rUrUrU rGrArG rUrUrU rUrArG rArGrC rUrArU rGrCrU /AltR2/	310803606	11733.7	11734	1	2	23	0	0	362800	53
16	2000127464	13185381	3121893	223995963	H07	RECQL4_4	/AltR1/rArArG rArGrU rCrCrA rCrArG rUrCrU rArCrG rCrCrG rUrUrU rUrArG rArGrC rUrArU rGrCrU /AltR2/	310803607	11746.8	11747	1	2	23	0	0	357100	60
16	2000127464	13185381	3121893	223995964	H08	RECQL5_4	/AltR1/rArCrA rCrGrU rCrCrU rCrUrU rGrGrA rCrCrU rGrUrG rUrUrU rUrArG rArGrC rUrArU rGrCrU /AltR2/	310803608	11677.3	11678	1	2	23	0	0	345000	60
16	2000127464	13185381	3121893	223995965	H09	REV1_4	/AltR1/rGrGrA rGrUrU rGrCrC rArUrC rUrArU rGrUrU rArArG rUrUrU rUrArG rArGrC rUrArU rGrCrU /AltR2/	310803609	11766.1	11767	1	2	23	0	0	364700	54
16	2000127464	13185381	3121893	223995966	H10	REV3L_4	/AltR1/rUrUrG rCrUrG rArUrA rCrUrU rUrArU rUrUrC rGrGrG rUrUrU rUrArG rArGrC rUrArU rGrCrU /AltR2/	310803610	11680.9	11682	1	2	24	0	0	356100	51
16	2000127464	13185381	3121893	223995967	H11	RFC1_4	/AltR1/rUrUrU rGrArA rGrUrC rArUrC rCrUrC rUrUrU rArCrG rUrUrU rUrArG rArGrC rUrArU rGrCrU /AltR2/	310803611	11623.9	11625	1	2	24	0	0	353600	50
1	2000127464	13185703	3121893	223994545	A01	ABL1_1	/AltR1/rArUrC rArUrU rCrArA rCrGrG rUrGrG rCrCrG rArCrG rUrUrU rUrArG rArGrC rUrArU rGrCrU /AltR2/	310067535	11764.3	11764	1	2	23	0	0	355700	58
1	2000127464	13185703	3121893	223994546	A02	ABRAXAS1_1	/AltR1/rArArG rCrUrG rCrUrC rUrArC rUrCrA rUrCrG rArCrG rUrUrU rUrArG rArGrC rUrArU rGrCrU /AltR2/	310067536	11685.3	11685	1	2	24	0	0	349600	59
1	2000127464	13185703	3121893	223994547	A03	ACTL6A_1	/AltR1/rGrUrU rGrArA rGrGrA rCrArU rArGrC rCrArU rCrGrG rUrUrU rUrArG rArGrC rUrArU rGrCrU /AltR2/	310067537	11828.1	11828	1	2	24	0	0	365300	59
1	2000127464	13185703	3121893	223994548	A04	ACTR5_1	/AltR1/rCrCrA rGrGrU rUrGrA rCrCrG rGrCrA rCrGrU rUrGrG rUrUrU rUrArG rArGrC rUrArU rGrCrU /AltR2/	310067538	11796.1	11796	1	2	23	0	0	349300	61
1	2000127464	13185703	3121893	223994549	A05	ACTR8_1	/AltR1/rUrGrU rCrUrU rCrGrG rGrCrA rArUrG rArCrG rUrGrG rUrUrU rUrArG rArGrC rUrArU rGrCrU /AltR2/	310067539	11798.3	11798	1	2	23	0	0	353600	59
1	2000127464	13185703	3121893	223994550	A06	ALKBH1_1	/AltR1/rArCrG rGrArG rArCrC rCrCrG rArArG rUrUrU rArCrG rUrUrU rUrArG rArGrC rUrArU rGrCrU /AltR2/	310067540	11787.5	11787	1	2	24	0	0	360800	59
1	2000127464	13185703	3121893	223994551	A07	ALKBH2_1	/AltR1/rGrCrA rUrCrC rGrGrG rArUrC rArCrG rUrCrU rCrUrG rUrUrU rUrArG rArGrC rUrArU rGrCrU /AltR2/	310067541	11716.3	11717	1	2	23	0	0	346500	60
1	2000127464	13185703	3121893	223994552	A08	ALKBH3_1	/AltR1/rCrCrA rUrArC rCrArU rGrCrU rGrUrA rArGrU rCrUrG rUrUrU rUrArG rArGrC rUrArU rGrCrU /AltR2/	310067542	11685.7	11686	1	2	23	0	0	353100	57
1	2000127464	13185703	3121893	223994553	A09	ALKBH5_1	/AltR1/rGrArC rGrUrC rCrCrG rGrGrA rCrArA rCrUrA rUrArG rUrUrU rUrArG rArGrC rUrArU rGrCrU /AltR2/	310067543	11786.3	11787	1	2	23	0	0	360100	61
1	2000127464	13185703	3121893	223994554	A10	ANKLE1_1	/AltR1/rArGrG rArUrC rUrCrG rArCrA rCrGrC rGrGrA rCrCrG rUrUrU rUrArG rArGrC rUrArU rGrCrU /AltR2/	310067544	11802.8	11802	1	2	23	0	0	354000	63
1	2000127464	13185703	3121893	223994555	A11	AP5S1_1	/AltR1/rCrUrU rCrUrC rArGrC rArCrC rGrArA rGrArC rGrCrG rUrUrU rUrArG rArGrC rUrArU rGrCrU /AltR2/	310067545	11723.2	11723	1	2	24	0	0	347100	59
1	2000127464	13185703	3121893	223994556	B01	AP5Z1_1	/AltR1/rCrGrA rCrCrA rGrUrG rGrCrU rGrArA rCrGrU rGrCrG rUrUrU rUrArG rArGrC rUrArU rGrCrU /AltR2/	310067546	11818.8	11819	1	2	24	0	0	350200	62
1	2000127464	13185703	3121893	223994557	B02	APBB1_1	/AltR1/rArUrU rGrCrG rArUrU rCrUrG rGrUrC rArCrG rGrUrG rUrUrU rUrArG rArGrC rUrArU rGrCrU /AltR2/	310067547	11759.1	11759	1	2	24	0	0	355300	56
1	2000127464	13185703	3121893	223994558	B03	APEX1_1	/AltR1/rGrUrC rUrGrG rUrArC rGrArC rUrGrG rArGrU rArCrG rUrUrU rUrArG rArGrC rUrArU rGrCrU /AltR2/	310067548	11821.4	11821	1	2	24	0	0	360300	60
1	2000127464	13185703	3121893	223994559	B04	APEX2_1	/AltR1/rGrUrA rCrArC rGrUrU rGrArU rUrArG rGrGrU rCrArG rUrUrU rUrArG rArGrC rUrArU rGrCrU /AltR2/	310067549	11806.1	11806	1	2	24	0	0	367500	55
1	2000127464	13185703	3121893	223994560	B05	APLF_1	/AltR1/rArGrC rArGrC rCrArA rUrCrC rUrUrG rCrCrG rArGrG rUrUrU rUrArG rArGrC rUrArU rGrCrU /AltR2/	310067550	11763.3	11763	1	2	24	0	0	351200	62
1	2000127464	13185703	3121893	223994561	B06	APTX_1	/AltR1/rArCrC rArUrU rGrGrC rUrGrG rUrCrU rUrArC rCrGrG rUrUrU rUrArG rArGrC rUrArU rGrCrU /AltR2/	310067551	11717.9	11718	1	2	24	0	0	348700	59
1	2000127464	13185703	3121893	223994562	B07	AQR_1	/AltR1/rUrCrA rCrGrA rArCrU rCrCrG rCrArU rUrGrA rUrUrG rUrUrU rUrArG rArGrC rUrArU rGrCrU /AltR2/	310067552	11686.1	11686	1	2	24	0	0	352200	55
1	2000127464	13185703	3121893	223994563	B08	ASCC1_1	/AltR1/rCrUrC rCrArC rCrUrC rGrUrA rGrGrC rArUrC rArCrG rUrUrU rUrArG rArGrC rUrArU rGrCrU /AltR2/	310067553	11659.8	11660	1	2	23	0	0	343100	59
1	2000127464	13185703	3121893	223994564	B09	ASCC2_1	/AltR1/rCrCrU rUrGrU rGrArG rUrGrG rArCrA rUrGrC rGrGrG rUrUrU rUrArG rArGrC rUrArU rGrCrU /AltR2/	310067554	11837.3	11837	1	2	24	0	0	354100	61
1	2000127464	13185703	3121893	223994565	B10	ASCC3_1	/AltR1/rArUrG rGrCrU rUrUrA rCrCrU rCrGrU rCrUrC rArCrG rUrUrU rUrArG rArGrC rUrArU rGrCrU /AltR2/	310067555	11638.7	11639	1	2	23	0	0	345600	56
1	2000127464	13185703	3121893	223994566	B11	ASF1A_1	/AltR1/rGrArU rCrArC rCrUrU rCrGrA rGrUrG rCrArU rCrGrG rUrUrU rUrArG rArGrC rUrArU rGrCrU /AltR2/	310067556	11740.9	11741	1	2	24	0	0	353100	58
1	2000127464	13185703	3121893	223994567	C01	ASTE1_1	/AltR1/rUrCrA rArArC rUrUrG rGrArU rCrUrC rCrGrG rUrArG rUrUrU rUrArG rArGrC rUrArU rGrCrU /AltR2/	310067557	11726.1	11726	1	2	23	0	0	356700	57
1	2000127464	13185703	3121893	223994568	C02	ATM_1	/AltR1/rArUrU rUrArU rArUrC rCrArU rCrArU rCrCrG rArArG rUrUrU rUrArG rArGrC rUrArU rGrCrU /AltR2/	310067558	11655	11655	1	2	24	0	0	366200	50
1	2000127464	13185703	3121893	223994569	C03	ATP23_1	/AltR1/rArUrU rGrUrC rGrUrG rCrCrC rArUrG rUrCrG rArCrG rUrUrU rUrArG rArGrC rUrArU rGrCrU /AltR2/	310067559	11718.5	11718	1	2	24	0	0	350700	56
1	2000127464	13185703	3121893	223994570	C04	ATR_1	/AltR1/rUrCrA rArGrC rArArC rArUrC rArCrG rGrArG rGrUrG rUrUrU rUrArG rArGrC rUrArU rGrCrU /AltR2/	310067560	11811.4	11811	1	2	23	0	0	362500	61
1	2000127464	13185703	3121893	223994571	C05	ATRIP_1	/AltR1/rUrCrA rGrArC rGrGrA rArUrC rCrGrU rUrCrU rArGrG rUrUrU rUrArG rArGrC rUrArU rGrCrU /AltR2/	310067561	11764.7	11765	1	2	24	0	0	359500	58
1	2000127464	13185703	3121893	223994572	C06	ATRX_1	/AltR1/rUrCrU rArCrG rCrArA rCrCrU rUrGrG rUrCrG rArArG rUrUrU rUrArG rArGrC rUrArU rGrCrU /AltR2/	310067562	11725.6	11725	1	2	23	0	0	352800	58
1	2000127464	13185703	3121893	223994573	C07	ATXN3_1	/AltR1/rUrUrG rCrUrU rCrUrA rArCrA rCrUrC rGrUrU rCrCrG rUrUrU rUrArG rArGrC rUrArU rGrCrU /AltR2/	310067563	11600.2	11600	1	2	24	0	0	343100	53
1	2000127464	13185703	3121893	223994574	C08	AXIN2_1	/AltR1/rGrCrG rUrGrG rArUrA rCrCrU rUrArG rArCrU rUrCrG rUrUrU rUrArG rArGrC rUrArU rGrCrU /AltR2/	310067564	11742.2	11742	1	2	24	0	0	356000	57
1	2000127464	13185703	3121893	223994575	C09	BABAM1_1	/AltR1/rGrUrG rCrGrG rArCrC rArCrA rUrArU rGrGrC rGrGrG rUrUrU rUrArG rArGrC rUrArU rGrCrU /AltR2/	310067565	11859.4	11859	1	2	24	0	0	355800	64
1	2000127464	13185703	3121893	223994576	C10	BABAM2_1	/AltR1/rCrGrG rArCrC rArCrG rCrUrA rGrArU rArUrG rArArG rUrUrU rUrArG rArGrC rUrArU rGrCrU /AltR2/	310067566	11811.9	11811	1	2	24	0	0	364000	60
1	2000127464	13185703	3121893	223994577	C11	BACH1_1	/AltR1/rCrCrA rCrUrC rArArG rArArU rCrGrU rArGrG rCrCrG rUrUrU rUrArG rArGrC rUrArU rGrCrU /AltR2/	310067567	11747.4	11747	1	2	23	0	0	354700	59
1	2000127464	13185703	3121893	223994578	D01	BAP1_1	/AltR1/rUrCrA rArArU rGrGrA rUrCrG rArArG rArGrC rGrCrG rUrUrU rUrArG rArGrC rUrArU rGrCrU /AltR2/	310067568	11851.8	11851	1	2	24	0	0	365200	59
1	2000127464	13185703	3121893	223994579	D02	BARD1_1	/AltR1/rGrCrG rArCrC rArUrC rCrGrG rUrUrC rCrArU rGrGrG rUrUrU rUrArG rArGrC rUrArU rGrCrU /AltR2/	310067569	11756.2	11756	1	2	23	0	0	347700	61
1	2000127464	13185703	3121893	223994580	D03	BCCIP_1	/AltR1/rCrUrG rCrGrG rArArC rCrCrC rArCrU rUrUrC rCrArG rUrUrU rUrArG rArGrC rUrArU rGrCrU /AltR2/	310067570	11660.6	11660	1	2	23	0	0	340300	60
1	2000127464	13185703	3121893	223994581	D04	BLM_1	/AltR1/rGrArU rGrUrG rArUrU rUrGrC rArUrC rGrArU rGrArG rUrUrU rUrArG rArGrC rUrArU rGrCrU /AltR2/	310067571	11807.3	11807	1	2	23	0	0	367000	54
1	2000127464	13185703	3121893	223994582	D05	BOD1L1_1	/AltR1/rCrUrU rGrArG rGrUrG rGrUrU rCrArC rGrArU rCrArG rUrUrU rUrArG rArGrC rUrArU rGrCrU /AltR2/	310067572	11781.7	11782	1	2	24	0	0	358600	56
1	2000127464	13185703	3121893	223994583	D06	BRCA1_1	/AltR1/rGrArC rGrUrC rUrGrU rCrUrA rCrArU rUrGrA rArUrG rUrUrU rUrArG rArGrC rUrArU rGrCrU /AltR2/	310067573	11727	11727	1	2	23	0	0	360000	54
1	2000127464	13185703	3121893	223994584	D07	BRCA2_1	/AltR1/rGrGrC rCrUrC rUrCrU rUrUrG rGrArU rCrCrA rArUrG rUrUrU rUrArG rArGrC rUrArU rGrCrU /AltR2/	310067574	11679.4	11679	1	2	23	0	0	346400	57
1	2000127464	13185703	3121893	223994585	D08	BRCC3_1	/AltR1/rGrArG rCrGrU rGrGrU rUrGrA rGrArC rArArA rCrGrG rUrUrU rUrArG rArGrC rUrArU rGrCrU /AltR2/	310067575	11906.4	11907	1	2	24	0	0	367000	61
1	2000127464	13185703	3121893	223994586	D09	BRIP1_1	/AltR1/rUrGrU rGrArC rGrGrG rUrArA rGrCrU rUrUrA rUrArG rUrUrU rUrArG rArGrC rUrArU rGrCrU /AltR2/	310067576	11807.4	11807	1	2	24	0	0	367400	55
1	2000127464	13185703	3121893	223994587	D10	BTG2_1	/AltR1/rArCrG rGrCrU rUrUrU rCrGrG rGrArA rArCrC rArGrG rUrUrU rUrArG rArGrC rUrArU rGrCrU /AltR2/	310067577	11804.3	11804	1	2	24	0	0	357200	59
1	2000127464	13185703	3121893	223994588	D11	C14orf39_1	/AltR1/rUrCrC rArArU rCrArG rUrGrG rUrCrG rGrArA rArArG rUrUrU rUrArG rArGrC rUrArU rGrCrU /AltR2/	310067578	11812.3	11812	1	2	24	0	0	365800	58
1	2000127464	13185703	3121893	223994589	E01	CBX8_1	/AltR1/rGrArC rGrArC rArCrC rCrCrU rUrCrC rGrGrG rGrCrG rUrUrU rUrArG rArGrC rUrArU rGrCrU /AltR2/	310067579	11754.3	11754	1	2	23	0	0	341100	65
1	2000127464	13185703	3121893	223994590	E02	CCDC155_1	/AltR1/rArGrG rGrUrC rArCrA rArGrC rUrUrC rGrArA rCrGrG rUrUrU rUrArG rArGrC rUrArU rGrCrU /AltR2/	310067580	11827.5	11827	1	2	24	0	0	361100	61
1	2000127464	13185703	3121893	223994591	E03	CCNH_1	/AltR1/rArArC rCrUrC rCrGrG rGrArG rArGrU rCrCrU rCrUrG rUrUrU rUrArG rArGrC rUrArU rGrCrU /AltR2/	310067581	11739.8	11740	1	2	23	0	0	349700	63
1	2000127464	13185703	3121893	223994592	E04	CDC14B_1	/AltR1/rCrUrG rCrGrG rArUrC rUrUrC rUrUrC rArCrA rCrCrG rUrUrU rUrArG rArGrC rUrArU rGrCrU /AltR2/	310067582	11637.9	11638	1	2	23	0	0	340500	56
1	2000127464	13185703	3121893	223994593	E05	CDC45_1	/AltR1/rUrGrA rCrCrA rCrGrU rGrCrA rArUrA rUrArC rGrCrG rUrUrU rUrArG rArGrC rUrArU rGrCrU /AltR2/	310067583	11748.6	11748	1	2	24	0	0	356700	59
1	2000127464	13185703	3121893	223994594	E06	CDC5L_1	/AltR1/rCrCrU rCrGrA rArUrU rArUrG rArUrC rArArG rGrGrG rUrUrU rUrArG rArGrC rUrArU rGrCrU /AltR2/	310067584	11789.4	11789	1	2	23	0	0	363400	57
1	2000127464	13185703	3121893	223994595	E07	CDC7_1	/AltR1/rArCrU rGrArG rUrGrG rCrCrC rArGrU rArCrC rUrArG rUrUrU rUrArG rArGrC rUrArU rGrCrU /AltR2/	310067585	11764	11764	1	2	24	0	0	356500	63
1	2000127464	13185703	3121893	223994596	E08	CDCA5_1	/AltR1/rArCrG rArUrC rCrUrC rUrUrU rArArG rArCrG rArUrG rUrUrU rUrArG rArGrC rUrArU rGrCrU /AltR2/	310067586	11709.9	11710	1	2	23	0	0	361100	54
1	2000127464	13185703	3121893	223994597	E09	CDK1_1	/AltR1/rGrGrG rUrUrC rCrUrA rGrUrA rCrUrG rCrArA rUrUrG rUrUrU rUrArG rArGrC rUrArU rGrCrU /AltR2/	310067587	11742.8	11743	1	2	23	0	0	357500	56
1	2000127464	13185703	3121893	223994598	E10	CDK2_1	/AltR1/rUrCrA rUrGrG rGrUrG rUrArA rGrUrA rCrGrA rArCrG rUrUrU rUrArG rArGrC rUrArU rGrCrU /AltR2/	310067588	11829	11829	1	2	24	0	0	367800	58
1	2000127464	13185703	3121893	223994599	E11	CDK7_1	/AltR1/rGrArU rGrUrG rUrArU rArArG rCrUrC rUrArU rUrGrG rUrUrU rUrArG rArGrC rUrArU rGrCrU /AltR2/	310067589	11768	11768	1	2	24	0	0	367000	54
1	2000127464	13185703	3121893	223994600	F01	CDK9_1	/AltR1/rArArG rCrUrC rGrCrC rArArG rArUrC rGrGrC rCrArG rUrUrU rUrArG rArGrC rUrArU rGrCrU /AltR2/	310067590	11786	11786	1	2	24	0	0	354300	63
1	2000127464	13185703	3121893	223994601	F02	CDKN2D_1	/AltR1/rGrArC rUrGrG rUrArC rCrGrG rArGrG rUrGrU rCrCrG rUrUrU rUrArG rArGrC rUrArU rGrCrU /AltR2/	310067591	11835.3	11836	1	2	24	0	0	355100	63
1	2000127464	13185703	3121893	223994602	F03	CEBPG_1	/AltR1/rUrCrG rUrCrA rCrUrG rUrUrU rCrGrA rUrCrC rArUrG rUrUrU rUrArG rArGrC rUrArU rGrCrU /AltR2/	310067592	11640.6	11640	1	2	24	0	0	349000	52
1	2000127464	13185703	3121893	223994603	F04	CENPS_1	/AltR1/rArCrA rGrArC rCrArU rUrGrC rGrGrC rCrArU rUrUrG rUrUrU rUrArG rArGrC rUrArU rGrCrU /AltR2/	310978086	11724.9	11725	1	2	24	0	0	353900	58
1	2000127464	13185703	3121893	223994604	F05	CENPX_1	/AltR1/rCrCrA rGrCrU rGrGrU rCrCrA rCrGrU rCrCrA rCrArG rUrUrU rUrArG rArGrC rUrArU rGrCrU /AltR2/	310067594	11699.9	11699	1	2	23	0	0	343100	62
1	2000127464	13185703	3121893	223994605	F06	CEP164_1	/AltR1/rGrCrU rGrGrA rCrGrA rCrCrC rCrUrC rCrGrC rArUrG rUrUrU rUrArG rArGrC rUrArU rGrCrU /AltR2/	310067595	11715.3	11715	1	2	24	0	0	338700	65
1	2000127464	13185703	3121893	223994606	F07	CETN2_1	/AltR1/rUrUrU rCrUrU rGrGrG rUrUrC rArArA rGrCrC rCrArG rUrUrU rUrArG rArGrC rUrArU rGrCrU /AltR2/	310067596	11703.1	11703	1	2	23	0	0	352600	55
1	2000127464	13185703	3121893	223994607	F08	CGAS_1	/AltR1/rGrCrA rUrCrC rCrUrC rCrGrU rArCrG rArGrA rArUrG rUrUrU rUrArG rArGrC rUrArU rGrCrU /AltR2/	310067597	11723.8	11724	1	2	24	0	0	352900	59
1	2000127464	13185703	3121893	223994608	F09	CHAF1A_1	/AltR1/rArCrC rGrArA rArCrU rUrGrU rCrArA rCrGrG rGrArG rUrUrU rUrArG rArGrC rUrArU rGrCrU /AltR2/	310067598	11811.5	11811	1	2	24	0	0	362800	60
1	2000127464	13185703	3121893	223994609	F10	CHAF1B_1	/AltR1/rArCrG rCrArC rArArC rArUrU rGrArC rGrGrC rUrUrG rUrUrU rUrArG rArGrC rUrArU rGrCrU /AltR2/	310067599	11748.6	11748	1	2	23	0	0	354800	59
1	2000127464	13185703	3121893	223994610	F11	CHD1L_1	/AltR1/rGrGrA rUrGrG rGrArG rUrUrC rCrGrG rUrCrA rArCrG rUrUrU rUrArG rArGrC rUrArU rGrCrU /AltR2/	310067600	11860.9	11860	1	2	24	0	0	360500	60
1	2000127464	13185703	3121893	223994611	G01	CHEK1_1	/AltR1/rUrGrG rGrArC rUrUrG rGrUrG rCrArA rArCrC rCrUrG rUrUrU rUrArG rArGrC rUrArU rGrCrU /AltR2/	310067601	11781	11781	1	2	23	0	0	350200	63
1	2000127464	13185703	3121893	223994612	G02	CHEK2_1	/AltR1/rGrGrA rCrUrG rGrGrU rArArC rGrCrU rGrCrC rArUrG rUrUrU rUrArG rArGrC rUrArU rGrCrU /AltR2/	310067602	11820.7	11820	1	2	24	0	0	352800	64
1	2000127464	13185703	3121893	223994613	G03	CHFR_1	/AltR1/rCrUrU rUrUrC rGrUrC rGrUrU rGrGrA rArCrC rCrCrG rUrUrU rUrArG rArGrC rUrArU rGrCrU /AltR2/	310067603	11654.8	11655	1	2	23	0	0	342900	53
1	2000127464	13185703	3121893	223994614	G04	CHRNA4_1	/AltR1/rGrArU rCrUrU rCrUrC rGrCrC rArCrA rCrUrC rGrGrG rUrUrU rUrArG rArGrC rUrArU rGrCrU /AltR2/	310067604	11677.3	11677	1	2	24	0	0	342400	59
1	2000127464	13185703	3121893	223994615	G05	CIB1_1	/AltR1/rCrUrU rGrArC rGrUrU rCrCrU rGrArC rGrArA rGrCrG rUrUrU rUrArG rArGrC rUrArU rGrCrU /AltR2/	310067605	11740.9	11741	1	2	23	0	0	350000	57
1	2000127464	13185703	3121893	223994616	G06	CINP_1	/AltR1/rUrUrA rArGrG rArCrA rArUrG rCrGrG rCrUrG rArUrG rUrUrU rUrArG rArGrC rUrArU rGrCrU /AltR2/	310067606	11829.3	11829	1	2	23	0	0	363400	59
1	2000127464	13185703	3121893	223994617	G07	CLSPN_1	/AltR1/rArArC rUrArC rCrUrA rUrGrA rCrArG rUrGrC rCrGrG rUrUrU rUrArG rArGrC rUrArU rGrCrU /AltR2/	310067607	11748.2	11748	1	2	24	0	0	357400	61
1	2000127464	13185703	3121893	223994618	G08	COPS2_1	/AltR1/rUrGrU rGrArC rUrGrC rArCrU rCrCrG rArArU rArUrG rUrUrU rUrArG rArGrC rUrArU rGrCrU /AltR2/	310067608	11726	11726	1	2	24	0	0	354700	58
1	2000127464	13185703	3121893	223994619	G09	COPS3_1	/AltR1/rCrUrU rCrGrA rArArC rGrCrU rArUrU rCrUrC rArCrG rUrUrU rUrArG rArGrC rUrArU rGrCrU /AltR2/	310067609	11645.8	11646	1	2	23	0	0	348800	53
1	2000127464	13185703	3121893	223994620	G10	COPS4_1	/AltR1/rGrArU rUrGrC rUrArG rGrCrU rArUrA rUrCrU rGrGrG rUrUrU rUrArG rArGrC rUrArU rGrCrU /AltR2/	310067610	11783.2	11783	1	2	24	0	0	360600	58
1	2000127464	13185703	3121893	223994621	G11	COPS5_1	/AltR1/rUrUrC rCrArA rGrUrU rGrCrC rUrCrC rCrGrA rUrCrG rUrUrU rUrArG rArGrC rUrArU rGrCrU /AltR2/	310067611	11638.3	11638	1	2	24	0	0	342400	56
1	2000127464	13185703	3121893	223994622	H01	COPS6_1	/AltR1/rGrCrA rGrCrU rArCrG rArArC rGrGrG rArCrC rGrGrG rUrUrU rUrArG rArGrC rUrArU rGrCrU /AltR2/	310067612	11881.5	11881	1	2	24	0	0	355400	66
1	2000127464	13185703	3121893	223994623	H02	COPS7A_1	/AltR1/rGrCrU rCrCrU rArGrC rCrArA rGrUrC rGrGrC rCrArG rUrUrU rUrArG rArGrC rUrArU rGrCrU /AltR2/	310067613	11739.6	11739	1	2	24	0	0	345900	63
1	2000127464	13185703	3121893	223994624	H03	COPS7B_1	/AltR1/rUrCrU rUrGrA rUrGrC rCrArA rGrCrU rCrArC rGrArG rUrUrU rUrArG rArGrC rUrArU rGrCrU /AltR2/	310067614	11725.6	11725	1	2	24	0	0	351800	59
1	2000127464	13185703	3121893	223994625	H04	COPS8_1	/AltR1/rArGrA rCrCrA rCrUrG rGrUrG rArGrC rGrUrU rGrArG rUrUrU rUrArG rArGrC rUrArU rGrCrU /AltR2/	310067615	11844.1	11844	1	2	24	0	0	361900	62
1	2000127464	13185703	3121893	223994626	H05	CSNK1E_1	/AltR1/rCrGrA rCrUrA rCrArA rCrGrU rGrArU rGrGrU rCrArG rUrUrU rUrArG rArGrC rUrArU rGrCrU /AltR2/	310067616	11788.3	11788	1	2	24	0	0	360700	58
1	2000127464	13185703	3121893	223994627	H06	CTC1_1	/AltR1/rArUrG rCrArC rUrArC rUrGrC rUrCrC rArCrG rArCrG rUrUrU rUrArG rArGrC rUrArU rGrCrU /AltR2/	310067617	11683.9	11684	1	2	23	0	0	346500	61
1	2000127464	13185703	3121893	223994628	H07	CUL3_1	/AltR1/rCrGrA rGrArU rCrArA rGrUrU rGrUrA rCrGrU rUrArG rUrUrU rUrArG rArGrC rUrArU rGrCrU /AltR2/	310067618	11789.8	11790	1	2	24	0	0	369500	52
1	2000127464	13185703	3121893	223994629	H08	CUL4A_1	/AltR1/rCrArU rArGrG rUrGrC rGrGrU rCrCrA rArGrA rArCrG rUrUrU rUrArG rArGrC rUrArU rGrCrU /AltR2/	310067619	11827.4	11827	1	2	23	0	0	361300	60
1	2000127464	13185703	3121893	223994630	H09	CUL4B_1	/AltR1/rGrUrU rArGrC rArArA rGrCrU rArGrA rGrArC rGrGrG rUrUrU rUrArG rArGrC rUrArU rGrCrU /AltR2/	310067620	11891.6	11891	1	2	23	0	0	370700	61
1	2000127464	13185703	3121893	223994631	H10	DCLRE1A_1	/AltR1/rUrGrA rUrArG rGrGrC rArGrA rCrArC rCrUrC rGrArG rUrUrU rUrArG rArGrC rUrArU rGrCrU /AltR2/	310067621	11827.1	11827	1	2	23	0	0	361600	63
1	2000127464	13185703	3121893	223994632	H11	DCLRE1B_1	/AltR1/rGrCrC rArUrU rCrCrA rArCrA rUrGrC rUrGrC rGrUrG rUrUrU rUrArG rArGrC rUrArU rGrCrU /AltR2/	310067622	11701.1	11701	1	2	24	0	0	345600	59
15	2000127464	13189436	3121893	223995791	A01	NUDT1_3	/AltR1/rCrCrC rArArA rGrCrC rArUrU rCrCrA rCrCrG rGrCrG rUrUrU rUrArG rArGrC rUrArU rGrCrU /AltR2/	310130549	11681.5	11682	1	2	24	0	0	341100	61
15	2000127464	13189436	3121893	223995792	A02	NUDT16_3	/AltR1/rUrCrU rGrArC rGrCrU rCrGrA rGrGrA rGrCrU rGrUrG rUrUrU rUrArG rArGrC rUrArU rGrCrU /AltR2/	310130550	11797.2	11797	1	2	23	0	0	350100	62
15	2000127464	13189436	3121893	223995793	A03	NUDT16L1_3	/AltR1/rArUrG rCrUrG rUrArC rGrCrC rGrCrC rArArC rCrCrG rUrUrU rUrArG rArGrC rUrArU rGrCrU /AltR2/	310130551	11699.1	11699	1	2	24	0	0	341700	63
15	2000127464	13189436	3121893	223995794	A04	OGG1_3	/AltR1/rGrUrA rUrCrA rCrCrA rCrUrG rGrGrG rUrUrC rCrGrG rUrUrU rUrArG rArGrC rUrArU rGrCrU /AltR2/	310521301	11756.2	11757	1	2	24	0	0	351000	60
15	2000127464	13189436	3121893	223995795	A05	OTUB1_3	/AltR1/rUrCrG rGrUrC rCrUrG rCrUrG rArGrC rCrArU rGrArG rUrUrU rUrArG rArGrC rUrArU rGrCrU /AltR2/	310521302	11756.6	11757	1	2	24	0	0	347600	62
15	2000127464	13189436	3121893	223995796	A06	OTUB2_3	/AltR1/rGrGrU rCrGrU rUrGrA rArCrA rCrCrU rUrCrA rGrCrG rUrUrU rUrArG rArGrC rUrArU rGrCrU /AltR2/	310130554	11741.6	11741	1	2	24	0	0	351900	57
15	2000127464	13189436	3121893	223995797	A07	PAGR1_3	/AltR1/rCrCrA rGrUrC rCrUrC rGrGrA rGrUrC rCrUrC rCrUrG rUrUrU rUrArG rArGrC rUrArU rGrCrU /AltR2/	310130555	11653.1	11653	1	2	24	0	0	337900	60
15	2000127464	13189436	3121893	223995798	A08	PALB2_3	/AltR1/rCrArC rUrArG rGrGrU rCrArC rUrGrA rCrCrC rUrGrG rUrUrU rUrArG rArGrC rUrArU rGrCrU /AltR2/	310521305	11739.6	11740	1	2	24	0	0	347700	64
15	2000127464	13189436	3121893	223995799	A09	PARG_3	/AltR1/rUrArG rGrArA rArCrG rGrUrA rCrUrC rUrArC rUrArG rUrUrU rUrArG rArGrC rUrArU rGrCrU /AltR2/	310130557	11773.5	11773	1	2	23	0	0	366800	59
15	2000127464	13189436	3121893	223995800	A10	PARK7_3	/AltR1/rCrArA rArArG rArGrC rUrCrU rGrGrU rCrArU rCrCrG rUrUrU rUrArG rArGrC rUrArU rGrCrU /AltR2/	310130558	11748.5	11748	1	2	23	0	0	355200	58
15	2000127464	13189436	3121893	223995801	A11	PARP1_3	/AltR1/rCrUrC rArArC rGrUrC rArGrG rGrUrG rCrCrG rGrArG rUrUrU rUrArG rArGrC rUrArU rGrCrU /AltR2/	310521306	11818.4	11819	1	2	25	0	0	352400	62
[truncated: 77 more rows]

## Sheet: Validation_gRNA_oligos
Pool name	Sequence
ATM_pool_human	tggagaaCCAcctTGTTGGATATGTGTTACGATGCCTTAGTTTAAGAGCTAAGCTGGAAACAGCATAGCAAGTTTAAATAAGGCTAGTCCGTTATCAACTTGAAAAAGTGGCACCGAGTCGGTGCTTTTTTTCtcgagtactaggatccattaggcggccgcgtggataaccgtattac
ATM_pool_human	tggagaaCCAcctTGTTGGATTTGGTGTATTACCTTTCGGTTTAAGAGCTAAGCTGGAAACAGCATAGCAAGTTTAAATAAGGCTAGTCCGTTATCAACTTGAAAAAGTGGCACCGAGTCGGTGCTTTTTTTCtcgagtactaggatccattaggcggccgcgtggataaccgtattac
ATM_pool_human	tggagaaCCAcctTGTTGGCAAATACAAGCTGAAAACTTGTTTAAGAGCTAAGCTGGAAACAGCATAGCAAGTTTAAATAAGGCTAGTCCGTTATCAACTTGAAAAAGTGGCACCGAGTCGGTGCTTTTTTTCtcgagtactaggatccattaggcggccgcgtggataaccgtattac
ATM_pool_human	tggagaaCCAcctTGTTGGCTTACTTGGAGCCATAATTCGTTTAAGAGCTAAGCTGGAAACAGCATAGCAAGTTTAAATAAGGCTAGTCCGTTATCAACTTGAAAAAGTGGCACCGAGTCGGTGCTTTTTTTCtcgagtactaggatccattaggcggccgcgtggataaccgtattac
ATM_pool_human	tggagaaCCAcctTGTTGGTTACTTGGAGCCATAATTCAGTTTAAGAGCTAAGCTGGAAACAGCATAGCAAGTTTAAATAAGGCTAGTCCGTTATCAACTTGAAAAAGTGGCACCGAGTCGGTGCTTTTTTTCtcgagtactaggatccattaggcggccgcgtggataaccgtattac
ATM_pool_human	tggagaaCCAcctTGTTGGGCATGCTGAACTTACCATGAGTTTAAGAGCTAAGCTGGAAACAGCATAGCAAGTTTAAATAAGGCTAGTCCGTTATCAACTTGAAAAAGTGGCACCGAGTCGGTGCTTTTTTTCtcgagtactaggatccattaggcggccgcgtggataaccgtattac
ATM_pool_human	tggagaaCCAcctTGTTGGAACTAAACTACCCTGAATTAGTTTAAGAGCTAAGCTGGAAACAGCATAGCAAGTTTAAATAAGGCTAGTCCGTTATCAACTTGAAAAAGTGGCACCGAGTCGGTGCTTTTTTTCtcgagtactaggatccattaggcggccgcgtggataaccgtattac
ATM_pool_human	tggagaaCCAcctTGTTGGCTGACTTTTGTGAGCTTTCTGTTTAAGAGCTAAGCTGGAAACAGCATAGCAAGTTTAAATAAGGCTAGTCCGTTATCAACTTGAAAAAGTGGCACCGAGTCGGTGCTTTTTTTCtcgagtactaggatccattaggcggccgcgtggataaccgtattac
ATM_pool_human	tggagaaCCAcctTGTTGGTCACAGTTAGGTAAACTTGCGTTTAAGAGCTAAGCTGGAAACAGCATAGCAAGTTTAAATAAGGCTAGTCCGTTATCAACTTGAAAAAGTGGCACCGAGTCGGTGCTTTTTTTCtcgagtactaggatccattaggcggccgcgtggataaccgtattac
ATM_pool_human	tggagaaCCAcctTGTTGGGCTCTTATTCTATCAGTTAGGTTTAAGAGCTAAGCTGGAAACAGCATAGCAAGTTTAAATAAGGCTAGTCCGTTATCAACTTGAAAAAGTGGCACCGAGTCGGTGCTTTTTTTCtcgagtactaggatccattaggcggccgcgtggataaccgtattac
ATM_pool_human	tggagaaCCAcctTGTTGGAAGTGCCTCCAATTCTTCACGTTTAAGAGCTAAGCTGGAAACAGCATAGCAAGTTTAAATAAGGCTAGTCCGTTATCAACTTGAAAAAGTGGCACCGAGTCGGTGCTTTTTTTCtcgagtactaggatccattaggcggccgcgtggataaccgtattac
ATM_pool_human	tggagaaCCAcctTGTTGGAATTACCTGTGAAGAATTGGGTTTAAGAGCTAAGCTGGAAACAGCATAGCAAGTTTAAATAAGGCTAGTCCGTTATCAACTTGAAAAAGTGGCACCGAGTCGGTGCTTTTTTTCtcgagtactaggatccattaggcggccgcgtggataaccgtattac
ATM_pool_human	tggagaaCCAcctTGTTGGTACCGTTCCTGGAACTATACGTTTAAGAGCTAAGCTGGAAACAGCATAGCAAGTTTAAATAAGGCTAGTCCGTTATCAACTTGAAAAAGTGGCACCGAGTCGGTGCTTTTTTTCtcgagtactaggatccattaggcggccgcgtggataaccgtattac
ATM_pool_human	tggagaaCCAcctTGTTGGTATTAGATAACATACCATTCGTTTAAGAGCTAAGCTGGAAACAGCATAGCAAGTTTAAATAAGGCTAGTCCGTTATCAACTTGAAAAAGTGGCACCGAGTCGGTGCTTTTTTTCtcgagtactaggatccattaggcggccgcgtggataaccgtattac
ATM_pool_human	tggagaaCCAcctTGTTGGTTAACCATTGTGAGAGAATGGTTTAAGAGCTAAGCTGGAAACAGCATAGCAAGTTTAAATAAGGCTAGTCCGTTATCAACTTGAAAAAGTGGCACCGAGTCGGTGCTTTTTTTCtcgagtactaggatccattaggcggccgcgtggataaccgtattac
[truncated: 294 more rows]
