# Supplementary material for: Widespread chromatin context-dependencies of DNA double-strand break repair proteins
Source: Nat Commun. 2024 Jun 22;15:5334. doi: 10.1038/s41467-024-49232-x (PMC11193718; doi:10.1038/s41467-024-49232-x)
Supplement: Supplementary file 5 — Supplementary Data 2 [file 41467_2024_49232_MOESM5_ESM.xlsx]

## Sheet: ChIP_tracks
Cell line	Label	description	chip_id	sra_chip	sra_input	reference
K562	H2AFZ	Histone H2A.Z	GSM733786 [https://www.ncbi.nlm.nih.gov/geo/query/acc.cgi?acc=GSM733786]	SRR227661,SRR227662	SRR227650, SRR5331211, SRR5331212, SRR5331213	Encode Project Consortium. An integrated encyclopedia of DNA elements in the human genome. Nature 489, 57-74,doi:10.1038/nature11247 (2012).
K562	EZH2	EZH2 (H3K27 methyltransferase)	GSM1003576 [https://www.ncbi.nlm.nih.gov/geo/query/acc.cgi?acc=GSM1003576]	SRR568431, SRR568432	SRR227650, SRR5331211, SRR5331212, SRR5331213	Encode Project Consortium. An integrated encyclopedia of DNA elements in the human genome. Nature 489, 57-74,doi:10.1038/nature11247 (2012).
K562	H3K79me2	Histone modification, mostly on active chromatin	GSM733653 [https://www.ncbi.nlm.nih.gov/geo/query/acc.cgi?acc=GSM733653]	SRR227378, SRR227379	SRR227650, SRR5331211, SRR5331212, SRR5331213	Encode Project Consortium. An integrated encyclopedia of DNA elements in the human genome. Nature 489, 57-74,doi:10.1038/nature11247 (2012).
K562	H4K5acK8ac	Histone modification, mostly on active chromatin	GSE113635 [https://www.ncbi.nlm.nih.gov/geo/query/acc.cgi?acc=GSE113635]	SRR7070730, SRR7070731	SRR7070732	Ott, C. J. et al. Enhancer Architecture and Essential Core Regulatory Circuitry of Chronic Lymphocytic Leukemia. Cancer Cell 34, 982-995 e987, doi:10.1016/j.ccell.2018.11.001 (2018).
K562	H3K9me2	Histone modification, specific type of heterochromatin	GSM1846169 [https://www.ncbi.nlm.nih.gov/geo/query/acc.cgi?acc=GSM1846169], GSM2152591 [https://www.ncbi.nlm.nih.gov/geo/query/acc.cgi?acc=GSM2152591]	SRR2148301, SRR3503783	SRR2148307	Salzberg, A. C. et al. Genome-wide mapping of histone H3K9me2 in acute myeloid leukemia reveals large chromosomal domains associated with massive gene silencing and sites of genome instability. PLoS One 12, e0173723, doi:10.1371/journal.pone.0173723 (2017).
K562	H3K9me3	Histone modification specific type of heterochromatin	GSM733776 [https://www.ncbi.nlm.nih.gov/geo/query/acc.cgi?acc=GSM733776]	SRR227643, SRR227644	SRR227650, SRR5331211, SRR5331212, SRR5331213	Encode Project Consortium. An integrated encyclopedia of DNA elements in the human genome. Nature 489, 57-74,doi:10.1038/nature11247 (2012).
K562	CTCF	Insulator and looping factor	GSM1782717 [https://www.ncbi.nlm.nih.gov/geo/query/acc.cgi?acc=GSM1782717], GSM1782718 [https://www.ncbi.nlm.nih.gov/geo/query/acc.cgi?acc=GSM1782718]	SRR2085871, SRR2085872	SRR2085882,SRR2085883,SRR2085884, SRR2085885, SRR2085886	Schmidl, C., Rendeiro, A. F., Sheffield, N. C. & Bock, C. ChIPmentation: fast, robust, low input ChIP-seq for histones and transcription factors. Nat Methods 12, 963-965, doi:10.1038/nmeth.3542 (2015).
K562	H3K27ac	Histone modification, mostly on active chromatin	GSM1782721 [https://www.ncbi.nlm.nih.gov/geo/query/acc.cgi?acc=GSM1782721], GSM1782722 [https://www.ncbi.nlm.nih.gov/geo/query/acc.cgi?acc=GSM1782722]	SRR2085875, SRR2085876	SRR2085882,SRR2085883,SRR2085884, SRR2085885, SRR2085886	Schmidl, C., Rendeiro, A. F., Sheffield, N. C. & Bock, C. ChIPmentation: fast, robust, low input ChIP-seq for histones and transcription factors. Nat Methods 12, 963-965, doi:10.1038/nmeth.3542 (2015).
K562	H3K27me3	Histone modification, specific type of heterochromatin	GSM1782749 [https://www.ncbi.nlm.nih.gov/geo/query/acc.cgi?acc=GSM1782749], GSM1782750 [https://www.ncbi.nlm.nih.gov/geo/query/acc.cgi?acc=GSM1782750]	SRR2085903, SRR2085904	SRR2085882,SRR2085883,SRR2085884, SRR2085885, SRR2085886	Schmidl, C., Rendeiro, A. F., Sheffield, N. C. & Bock, C. ChIPmentation: fast, robust, low input ChIP-seq for histones and transcription factors. Nat Methods 12, 963-965, doi:10.1038/nmeth.3542 (2015).
K562	H3K36me3	Histone modification, mostly on active transcription units	GSM1782723 [https://www.ncbi.nlm.nih.gov/geo/query/acc.cgi?acc=GSM1782723], GSM1782724 [https://www.ncbi.nlm.nih.gov/geo/query/acc.cgi?acc=GSM1782724]	SRR2085877, SRR2085878	SRR2085882,SRR2085883,SRR2085884, SRR2085885, SRR2085886	Schmidl, C., Rendeiro, A. F., Sheffield, N. C. & Bock, C. ChIPmentation: fast, robust, low input ChIP-seq for histones and transcription factors. Nat Methods 12, 963-965, doi:10.1038/nmeth.3542 (2015).
K562	H3K4me1	Histone modification, mostly on active chromatin	GSM2773392 [https://www.ncbi.nlm.nih.gov/geo/query/acc.cgi?acc=GSM2773392], GSM2773394 [https://www.ncbi.nlm.nih.gov/geo/query/acc.cgi?acc=GSM2773394], GSM2773396 [https://www.ncbi.nlm.nih.gov/geo/query/acc.cgi?acc=GSM2773396]	SRR6010166, SRR6010168, SRR6010170	SRR6010181	Shah, R. N. et al. Examining the Roles of H3K4 Methylation States with Systematically Characterized Antibodies. Mol Cell 72, 162-177 e167, doi:10.1016/j.molcel.2018.08.015 (2018).
K562	H3K4me2	Histone modification, mostly on active chromatin	GSM2773399 [https://www.ncbi.nlm.nih.gov/geo/query/acc.cgi?acc=GSM2773399], GSM2773400 [https://www.ncbi.nlm.nih.gov/geo/query/acc.cgi?acc=GSM2773400]	SRR6010173, SRR6010174	SRR6010181	Shah, R. N. et al. Examining the Roles of H3K4 Methylation States with Systematically Characterized Antibodies. Mol Cell 72, 162-177 e167, doi:10.1016/j.molcel.2018.08.015 (2018).
K562	H3K4me3	Histone modification, mostly on active chromatin	GSM2773401 [https://www.ncbi.nlm.nih.gov/geo/query/acc.cgi?acc=GSM2773401], GSM2773403 [https://www.ncbi.nlm.nih.gov/geo/query/acc.cgi?acc=GSM2773403], GSM2773404 [https://www.ncbi.nlm.nih.gov/geo/query/acc.cgi?acc=GSM2773404], GSM2773406 [https://www.ncbi.nlm.nih.gov/geo/query/acc.cgi?acc=GSM2773406]	SRR6010175, SRR6010177, SRR6010178, SRR6010180	SRR6010181	Shah, R. N. et al. Examining the Roles of H3K4 Methylation States with Systematically Characterized Antibodies. Mol Cell 72, 162-177 e167, doi:10.1016/j.molcel.2018.08.015 (2018).
K562	POL2AS2	RNA Polymerase II, phosphorylated at serine 2 of heptad repeat. Marks transcribed regions.	GSM935402 [https://www.ncbi.nlm.nih.gov/geo/query/acc.cgi?acc=GSM935402]	SRR502194, SRR502195	SRR502641	Encode Project Consortium. An integrated encyclopedia of DNA elements in the human genome. Nature 489, 57-74,doi:10.1038/nature11247 (2012).
K562	SMC3	Subunit of cohesin	GSM935310 [https://www.ncbi.nlm.nih.gov/geo/query/acc.cgi?acc=GSM935310]	SRR502001, SRR502002	SRR502641	Encode Project Consortium. An integrated encyclopedia of DNA elements in the human genome. Nature 489, 57-74,doi:10.1038/nature11247 (2012).
K562	POL2	RNA Polymerase II. Marks transcribed regions.	GSE91721 [https://www.ncbi.nlm.nih.gov/geo/query/acc.cgi?acc=GSE91721]	SRR5111542, SRR5111543	SRR5111209, SRR5111210	Encode Project Consortium. An integrated encyclopedia of DNA elements in the human genome. Nature 489, 57-74,doi:10.1038/nature11247 (2012).
K562	HDAC1	Histone deacetylase	GSE105837 [https://www.ncbi.nlm.nih.gov/geo/query/acc.cgi?acc=GSE105837]	SRR6213961, SRR6213962	SRR5111209, SRR5111210	Encode Project Consortium. An integrated encyclopedia of DNA elements in the human genome. Nature 489, 57-74,doi:10.1038/nature11247 (2012).
K562	HDAC2	Histone deacetylase	GSE91451 [https://www.ncbi.nlm.nih.gov/geo/query/acc.cgi?acc=GSE91451]	SRR5111049, SRR5111050	SRR5111209, SRR5111210	Encode Project Consortium. An integrated encyclopedia of DNA elements in the human genome. Nature 489, 57-74,doi:10.1038/nature11247 (2012).
K562	HDAC3	Histone deacetylase	GSE127356 [https://www.ncbi.nlm.nih.gov/geo/query/acc.cgi?acc=GSE127356]	SRR8659957, SRR8659958	SRR5111896, SRR5111897	Encode Project Consortium. An integrated encyclopedia of DNA elements in the human genome. Nature 489, 57-74,doi:10.1038/nature11247 (2012).
RPE-1	H3K4me1	Histone modification, mostly on active chromatin	GSE210402 [https://www.ncbi.nlm.nih.gov/geo/query/acc.cgi?acc=GSE210402]	SRR20791479, SRR20791478	SRR20791484	Friskes, A. et al. Double-strand break toxicity is chromatin context independent. Nucleic Acids Res 50, 9930-9947 (2022). https://doi.org:10.1093/nar/gkac758
RPE-1	H3K4me2	Histone modification, mostly on active chromatin	GSM3105085 [https://www.ncbi.nlm.nih.gov/geo/query/acc.cgi?acc=GSM3105085]	SRX3973913	SRX3973919	Sun, Z. & Chadwick, B. P. Loss of SETDB1 decompacts the inactive X chromosome in part through reactivation of an enhancer in the IL1RAPL1 gene. Epigenetics Chromatin 11, 45 (2018). https://doi.org:10.1186/s13072-018-0218-9
RPE-1	H3K4me3	Histone modification, mostly on active chromatin	GSE210402 [https://www.ncbi.nlm.nih.gov/geo/query/acc.cgi?acc=GSE210402]	SRR20791481, SRR20791480	SRR20791484	Encode Project Consortium. An integrated encyclopedia of DNA elements in the human genome. Nature 489, 57-74,doi:10.1038/nature11247 (2012).
RPE-1	H3K27ac	Histone modification, mostly on active chromatin	GSE210402 [https://www.ncbi.nlm.nih.gov/geo/query/acc.cgi?acc=GSE210402]	SRR20791488, SRR20791487	SRR20791492, SRR20791491	Encode Project Consortium. An integrated encyclopedia of DNA elements in the human genome. Nature 489, 57-74,doi:10.1038/nature11247 (2012).
RPE-1	H3K36me3	Histone modification, mostly on active transcription units	GSE210402 [https://www.ncbi.nlm.nih.gov/geo/query/acc.cgi?acc=GSE210402]	SRR20791483, SRR20791482	SRR20791484	Encode Project Consortium. An integrated encyclopedia of DNA elements in the human genome. Nature 489, 57-74,doi:10.1038/nature11247 (2012).

## Sheet: Others
Cell line	Label	description	Source ID	Reference
K562	DNAse	DNase I accessibility	ENCFF413AHU [https://www.encodeproject.org/files/ENCFF413AHU], ENCFF936BDN [https://www.encodeproject.org/files/ENCFF936BDN/]	Encode Project Consortium. An integrated encyclopedia of DNA elements in the human genome. Nature 489, 57-74,doi:10.1038/nature11247 (2012).
K562	Dam	Dam methylase accessibility	4DNESTAJJM3X [https://data.4dnucleome.org/experiment-set-replicates/4DNESTAJJM3X/]	Leemans, C. et al. Promoter-Intrinsic and Local Chromatin Features Determine Gene Repression in LADs. Cell 177, 852-864 e814 (2019). https://doi.org:10.1016/j.cell.2019.03.009
K562	LMNB1	DamID of Lamin B1; nuclear lamina interactions	4DNESTAJJM3X [https://data.4dnucleome.org/experiment-set-replicates/4DNESTAJJM3X/]	Leemans, C. et al. Promoter-Intrinsic and Local Chromatin Features Determine Gene Repression in LADs. Cell 177, 852-864 e814 (2019). https://doi.org:10.1016/j.cell.2019.03.009
K562	Late repli.	Late replicating DNA regions	4DNFIBIZK6EY [https://data.4dnucleome.org/files-processed/4DNFIBIZK6EY/], 4DNFIRKOXCUW [https://data.4dnucleome.org/files-processed/4DNFIRKOXCUW/], 4DNFI5TMO13R [https://data.4dnucleome.org/files-processed/4DNFI5TMO13R/], 4DNFIUCL6QG2 [https://data.4dnucleome.org/files-processed/4DNFIUCL6QG2/]	Dekker, J. et al. The 4D nucleome project. Nature 549, 219-226 (2017). https://doi.org:10.1038/nature23884
K562	TTseq	TT-seq; transcribed regions	Bigwig tracks provided by authors	Schwalb, B. et al. TT-seq maps the human transient transcriptome. Science 352, 1225-1228 (2016). https://doi.org:10.1126/science.aad9841
K562	5mC	5-methyl-cytosine	ENCFF872YSC [https://www.encodeproject.org/files/ENCFF872YSC/], ENCFF669KCI [https://www.encodeproject.org/files/ENCFF872YSC/]	Encode Project Consortium. An integrated encyclopedia of DNA elements in the human genome. Nature 489, 57-74,doi:10.1038/nature11247 (2012).
RPE-1	LMNB1	DamID of Lamin B1; nuclear lamina interactions	4DNES7QSJV2E [https://data.4dnucleome.org/experiment-set-replicates/4DNES7QSJV2E/], 4DNESHGTQ73M [https://data.4dnucleome.org/experiment-set-replicates/4DNESHGTQ73M/]	van Schaik, T., Vos, M., Peric-Hupkes, D., Hn Celie, P. & van Steensel, B. Cell cycle dynamics of lamina-associated DNA. EMBO Rep 21, e50636 (2020). https://doi.org:10.15252/embr.202050636
RPE-1	Late repli.	Late replicating DNA regions	4DNFI9R1MQ7U [https://data.4dnucleome.org/files-processed/4DNFI9R1MQ7U/], 4DNFIRNKABQJ [https://data.4dnucleome.org/files-processed/4DNFIRNKABQJ/], 4DNFIK2TA4DS [https://data.4dnucleome.org/files-processed/4DNFIK2TA4DS/], 4DNFIBKO9LI7 [https://data.4dnucleome.org/files-processed/4DNFIBKO9LI7/]	Dekker, J. et al. The 4D nucleome project. Nature 549, 219-226 (2017). https://doi.org:10.1038/nature23884
RPE-1	H3K27me3	pA-DamID of H3K27me3; histone modification	GSE248980 [https://www.ncbi.nlm.nih.gov/geo/query/acc.cgi?acc=GSE248980]	Ruben, S. et al. Chromatin context-dependent effects of epigenetic drugs on CRISPR-Cas9 editing. bioRxiv, 2023.2005.2002.539047 (2023). https://doi.org:10.1101/2023.05.02.539047
RPE-1	H3K9me2	pA-DamID of H3K9me2; histone modification	GSE248980 [https://www.ncbi.nlm.nih.gov/geo/query/acc.cgi?acc=GSE248980]	Ruben, S. et al. Chromatin context-dependent effects of epigenetic drugs on CRISPR-Cas9 editing. bioRxiv, 2023.2005.2002.539047 (2023). https://doi.org:10.1101/2023.05.02.539047
RPE-1	H3K9me3	pA-DamID of H3K9me3; histone modification	GSE248980 [https://www.ncbi.nlm.nih.gov/geo/query/acc.cgi?acc=GSE248980]	Ruben, S. et al. Chromatin context-dependent effects of epigenetic drugs on CRISPR-Cas9 editing. bioRxiv, 2023.2005.2002.539047 (2023). https://doi.org:10.1101/2023.05.02.539047
				536
				537
