# Supplementary material for: Widespread chromatin context-dependencies of DNA double-strand break repair proteins
Source: Nat Commun. 2024 Jun 22;15:5334. doi: 10.1038/s41467-024-49232-x (PMC11193718; doi:10.1038/s41467-024-49232-x)
Supplement: Supplementary file 6 — Supplementary Data 3 [file 41467_2024_49232_MOESM6_ESM.xlsx]

## Sheet: K562_screening_data
gene	KO_type	screen_position	IPR_barcode	delta_log2_MMEJ_NHEJ	number_replicates
ABL1	KO_gRNA	P1_A1	ACCCCTAAAGGCGCTG	-0.00991684	3
ABL1	KO_gRNA	P1_A1	ACTGTCGAGTTGTCCG	-0.153661	3
ABL1	KO_gRNA	P1_A1	AGAAAATAATATGACG	-0.165145	3
ABL1	KO_gRNA	P1_A1	AGGGCGTAAAATATTT	-0.173323	3
ABL1	KO_gRNA	P1_A1	ATACTATATTTAACGG	-0.0994301	3
ABL1	KO_gRNA	P1_A1	ATATCGTTGCTGGAGA	-0.042897	3
ABL1	KO_gRNA	P1_A1	CATCCACCACACTTCA	-0.0555958	3
ABL1	KO_gRNA	P1_A1	CATTTCTGATCAATAA	0.0142815	3
ABL1	KO_gRNA	P1_A1	CCGGGGACGTATGCAC	0.0957403	3
ABL1	KO_gRNA	P1_A1	CGGCCTGAAGGTCAGG	-0.248127	3
ABL1	KO_gRNA	P1_A1	GAGCGCGTCACCGGGT	-0.169925	3
ABL1	KO_gRNA	P1_A1	GCGCACCCTTTAATTG	0.0852139	3
ABL1	KO_gRNA	P1_A1	GCTAACATCACGAATC	0.100171	3
ABL1	KO_gRNA	P1_A1	GTACCTCTCGATAGTG	-0.257535	3
ABL1	KO_gRNA	P1_A1	TATGGCTGTCGGGTAG	-0.133739	3
ABL1	KO_gRNA	P1_A1	TCTTTTGAGGAGCTGA	-0.0608149	3
ABL1	KO_gRNA	P1_A1	TGGCCAATATTTGTCT	-0.202034	3
ABL1	KO_gRNA	P1_A1	TGTCCCTTAGTACTTT	-0.200057	3
ABL1	KO_gRNA	P1_A1	TTGAACGCGGGCTCGG	-0.209921	3
ABRAXAS1	KO_gRNA	P1_A2	ACCCCTAAAGGCGCTG	0.229148	3
ABRAXAS1	KO_gRNA	P1_A2	ACTGTCGAGTTGTCCG	0.096124	3
ABRAXAS1	KO_gRNA	P1_A2	AGAAAATAATATGACG	-0.0529253	3
ABRAXAS1	KO_gRNA	P1_A2	AGGGCGTAAAATATTT	0.0747382	3
ABRAXAS1	KO_gRNA	P1_A2	ATACTATATTTAACGG	0.0952087	3
ABRAXAS1	KO_gRNA	P1_A2	ATATCGTTGCTGGAGA	0.00287645	3
ABRAXAS1	KO_gRNA	P1_A2	CATCCACCACACTTCA	0.0917692	3
ABRAXAS1	KO_gRNA	P1_A2	CATTTCTGATCAATAA	0.159331	3
ABRAXAS1	KO_gRNA	P1_A2	CCGGGGACGTATGCAC	0.148277	3
ABRAXAS1	KO_gRNA	P1_A2	CGGCCTGAAGGTCAGG	0.0740492	3
ABRAXAS1	KO_gRNA	P1_A2	GAGCGCGTCACCGGGT	0.0340398	3
ABRAXAS1	KO_gRNA	P1_A2	GCGCACCCTTTAATTG	0.091793	3
ABRAXAS1	KO_gRNA	P1_A2	GCTAACATCACGAATC	0.0412103	3
ABRAXAS1	KO_gRNA	P1_A2	GTACCTCTCGATAGTG	0.18271	3
ABRAXAS1	KO_gRNA	P1_A2	TATGGCTGTCGGGTAG	0.177125	3
ABRAXAS1	KO_gRNA	P1_A2	TCTTTTGAGGAGCTGA	-0.00963838	3
ABRAXAS1	KO_gRNA	P1_A2	TGGCCAATATTTGTCT	0.0368436	3
ABRAXAS1	KO_gRNA	P1_A2	TGTCCCTTAGTACTTT	0.116642	3
ABRAXAS1	KO_gRNA	P1_A2	TTGAACGCGGGCTCGG	0.0752299	3
ACTL6A	KO_gRNA	P1_A3	ACCCCTAAAGGCGCTG	-0.142976	2
ACTL6A	KO_gRNA	P1_A3	ACTGTCGAGTTGTCCG	-0.281501	2
ACTL6A	KO_gRNA	P1_A3	AGAAAATAATATGACG	0.00509685	2
ACTL6A	KO_gRNA	P1_A3	AGGGCGTAAAATATTT	-0.198389	2
ACTL6A	KO_gRNA	P1_A3	ATACTATATTTAACGG	-0.115896	2
ACTL6A	KO_gRNA	P1_A3	ATATCGTTGCTGGAGA	-0.272413	2
ACTL6A	KO_gRNA	P1_A3	CATCCACCACACTTCA	-0.612999	2
ACTL6A	KO_gRNA	P1_A3	CATTTCTGATCAATAA	-0.428503	2
ACTL6A	KO_gRNA	P1_A3	CCGGGGACGTATGCAC	-0.0247438	2
ACTL6A	KO_gRNA	P1_A3	CGGCCTGAAGGTCAGG	-0.104346	2
ACTL6A	KO_gRNA	P1_A3	GAGCGCGTCACCGGGT	-0.223774	2
ACTL6A	KO_gRNA	P1_A3	GCGCACCCTTTAATTG	-0.133804	2
ACTL6A	KO_gRNA	P1_A3	GCTAACATCACGAATC	-0.107466	2
ACTL6A	KO_gRNA	P1_A3	GTACCTCTCGATAGTG	-0.0915735	2
ACTL6A	KO_gRNA	P1_A3	TATGGCTGTCGGGTAG	-0.23639	2
ACTL6A	KO_gRNA	P1_A3	TCTTTTGAGGAGCTGA	-0.313522	2
ACTL6A	KO_gRNA	P1_A3	TGGCCAATATTTGTCT	0.0356085	2
ACTL6A	KO_gRNA	P1_A3	TGTCCCTTAGTACTTT	-0.126817	2
ACTL6A	KO_gRNA	P1_A3	TTGAACGCGGGCTCGG	-0.211248	2
ACTR5	KO_gRNA	P1_A4	ACCCCTAAAGGCGCTG	0.0226867	3
ACTR5	KO_gRNA	P1_A4	ACTGTCGAGTTGTCCG	-0.170411	3
ACTR5	KO_gRNA	P1_A4	AGAAAATAATATGACG	0.0239918	3
ACTR5	KO_gRNA	P1_A4	AGGGCGTAAAATATTT	0.14261	3
ACTR5	KO_gRNA	P1_A4	ATACTATATTTAACGG	-0.0936622	3
ACTR5	KO_gRNA	P1_A4	ATATCGTTGCTGGAGA	-0.112396	3
ACTR5	KO_gRNA	P1_A4	CATCCACCACACTTCA	-0.144684	3
ACTR5	KO_gRNA	P1_A4	CATTTCTGATCAATAA	-0.274047	3
ACTR5	KO_gRNA	P1_A4	CCGGGGACGTATGCAC	0.272605	3
ACTR5	KO_gRNA	P1_A4	CGGCCTGAAGGTCAGG	0.0662766	3
ACTR5	KO_gRNA	P1_A4	GAGCGCGTCACCGGGT	-0.0214869	3
ACTR5	KO_gRNA	P1_A4	GCGCACCCTTTAATTG	-0.111367	3
ACTR5	KO_gRNA	P1_A4	GCTAACATCACGAATC	-0.125121	3
ACTR5	KO_gRNA	P1_A4	GTACCTCTCGATAGTG	-0.0889106	3
ACTR5	KO_gRNA	P1_A4	TATGGCTGTCGGGTAG	0.0871772	3
ACTR5	KO_gRNA	P1_A4	TCTTTTGAGGAGCTGA	-0.0977259	3
ACTR5	KO_gRNA	P1_A4	TGGCCAATATTTGTCT	-0.0241003	3
ACTR5	KO_gRNA	P1_A4	TGTCCCTTAGTACTTT	-0.139524	3
ACTR5	KO_gRNA	P1_A4	TTGAACGCGGGCTCGG	0.0437118	3
ACTR8	KO_gRNA	P1_A5	ACCCCTAAAGGCGCTG	0.159571	3
ACTR8	KO_gRNA	P1_A5	ACTGTCGAGTTGTCCG	0.0358234	3
ACTR8	KO_gRNA	P1_A5	AGAAAATAATATGACG	0.205	3
ACTR8	KO_gRNA	P1_A5	AGGGCGTAAAATATTT	0.191758	3
ACTR8	KO_gRNA	P1_A5	ATACTATATTTAACGG	0.234638	3
ACTR8	KO_gRNA	P1_A5	ATATCGTTGCTGGAGA	0.00579094	3
ACTR8	KO_gRNA	P1_A5	CATCCACCACACTTCA	-0.0112261	3
ACTR8	KO_gRNA	P1_A5	CATTTCTGATCAATAA	0.0571788	3
ACTR8	KO_gRNA	P1_A5	CCGGGGACGTATGCAC	0.064757	3
ACTR8	KO_gRNA	P1_A5	CGGCCTGAAGGTCAGG	-0.00200234	3
ACTR8	KO_gRNA	P1_A5	GAGCGCGTCACCGGGT	0.0800677	3
ACTR8	KO_gRNA	P1_A5	GCGCACCCTTTAATTG	0.0286003	3
ACTR8	KO_gRNA	P1_A5	GCTAACATCACGAATC	0.175179	3
ACTR8	KO_gRNA	P1_A5	GTACCTCTCGATAGTG	0.112034	3
ACTR8	KO_gRNA	P1_A5	TATGGCTGTCGGGTAG	-0.119417	3
ACTR8	KO_gRNA	P1_A5	TCTTTTGAGGAGCTGA	-0.0908886	3
ACTR8	KO_gRNA	P1_A5	TGGCCAATATTTGTCT	-0.0140578	3
ACTR8	KO_gRNA	P1_A5	TGTCCCTTAGTACTTT	0.0715638	3
ACTR8	KO_gRNA	P1_A5	TTGAACGCGGGCTCGG	0.0402909	3
ALKBH1	KO_gRNA	P1_A12	ACCCCTAAAGGCGCTG	0.209645	3
ALKBH1	KO_gRNA	P1_A12	ACTGTCGAGTTGTCCG	0.231058	3
ALKBH1	KO_gRNA	P1_A12	AGAAAATAATATGACG	0.13019	3
ALKBH1	KO_gRNA	P1_A12	AGGGCGTAAAATATTT	0.267495	3
ALKBH1	KO_gRNA	P1_A12	ATACTATATTTAACGG	0.253074	3
ALKBH1	KO_gRNA	P1_A12	ATATCGTTGCTGGAGA	-0.0162774	3
ALKBH1	KO_gRNA	P1_A12	CATCCACCACACTTCA	0.20331	3
ALKBH1	KO_gRNA	P1_A12	CATTTCTGATCAATAA	0.127254	3
ALKBH1	KO_gRNA	P1_A12	CCGGGGACGTATGCAC	0.112338	3
ALKBH1	KO_gRNA	P1_A12	CGGCCTGAAGGTCAGG	0.134519	3
ALKBH1	KO_gRNA	P1_A12	GAGCGCGTCACCGGGT	0.0445581	3
ALKBH1	KO_gRNA	P1_A12	GCGCACCCTTTAATTG	0.0925446	3
ALKBH1	KO_gRNA	P1_A12	GCTAACATCACGAATC	0.16853	3
ALKBH1	KO_gRNA	P1_A12	GTACCTCTCGATAGTG	-0.0548066	3
ALKBH1	KO_gRNA	P1_A12	TATGGCTGTCGGGTAG	0.0240614	3
ALKBH1	KO_gRNA	P1_A12	TCTTTTGAGGAGCTGA	0.110119	3
ALKBH1	KO_gRNA	P1_A12	TGGCCAATATTTGTCT	0.172168	3
ALKBH1	KO_gRNA	P1_A12	TGTCCCTTAGTACTTT	0.0900707	3
ALKBH1	KO_gRNA	P1_A12	TTGAACGCGGGCTCGG	0.193605	3
ALKBH2	KO_gRNA	P1_A7	ACCCCTAAAGGCGCTG	0.130021	3
ALKBH2	KO_gRNA	P1_A7	ACTGTCGAGTTGTCCG	-0.0237203	3
ALKBH2	KO_gRNA	P1_A7	AGAAAATAATATGACG	0.0525294	3
ALKBH2	KO_gRNA	P1_A7	AGGGCGTAAAATATTT	0.113791	3
ALKBH2	KO_gRNA	P1_A7	ATACTATATTTAACGG	-0.0480556	3
ALKBH2	KO_gRNA	P1_A7	ATATCGTTGCTGGAGA	0.0989126	3
ALKBH2	KO_gRNA	P1_A7	CATCCACCACACTTCA	-0.0579539	3
ALKBH2	KO_gRNA	P1_A7	CATTTCTGATCAATAA	0.0528982	3
ALKBH2	KO_gRNA	P1_A7	CCGGGGACGTATGCAC	0.0579373	3
ALKBH2	KO_gRNA	P1_A7	CGGCCTGAAGGTCAGG	-0.104108	3
ALKBH2	KO_gRNA	P1_A7	GAGCGCGTCACCGGGT	0.0733926	3
ALKBH2	KO_gRNA	P1_A7	GCGCACCCTTTAATTG	0.00728322	3
ALKBH2	KO_gRNA	P1_A7	GCTAACATCACGAATC	0.0167805	3
ALKBH2	KO_gRNA	P1_A7	GTACCTCTCGATAGTG	-0.0256442	3
ALKBH2	KO_gRNA	P1_A7	TATGGCTGTCGGGTAG	0.0139671	3
ALKBH2	KO_gRNA	P1_A7	TCTTTTGAGGAGCTGA	0.0288694	3
ALKBH2	KO_gRNA	P1_A7	TGGCCAATATTTGTCT	-0.0855314	3
ALKBH2	KO_gRNA	P1_A7	TGTCCCTTAGTACTTT	0.040162	3
ALKBH2	KO_gRNA	P1_A7	TTGAACGCGGGCTCGG	0.0394791	3
ALKBH3	KO_gRNA	P1_A8	ACCCCTAAAGGCGCTG	0.0261483	3
ALKBH3	KO_gRNA	P1_A8	ACTGTCGAGTTGTCCG	-0.0878672	3
ALKBH3	KO_gRNA	P1_A8	AGAAAATAATATGACG	0.131363	3
ALKBH3	KO_gRNA	P1_A8	AGGGCGTAAAATATTT	0.0844276	3
ALKBH3	KO_gRNA	P1_A8	ATACTATATTTAACGG	0.0690638	3
ALKBH3	KO_gRNA	P1_A8	ATATCGTTGCTGGAGA	0.128707	3
ALKBH3	KO_gRNA	P1_A8	CATCCACCACACTTCA	0.220521	3
ALKBH3	KO_gRNA	P1_A8	CATTTCTGATCAATAA	0.000103299	3
ALKBH3	KO_gRNA	P1_A8	CCGGGGACGTATGCAC	-0.0167356	3
ALKBH3	KO_gRNA	P1_A8	CGGCCTGAAGGTCAGG	0.0589127	3
ALKBH3	KO_gRNA	P1_A8	GAGCGCGTCACCGGGT	0.103429	3
ALKBH3	KO_gRNA	P1_A8	GCGCACCCTTTAATTG	0.0849804	3
ALKBH3	KO_gRNA	P1_A8	GCTAACATCACGAATC	0.0146234	3
ALKBH3	KO_gRNA	P1_A8	GTACCTCTCGATAGTG	0.0980758	3
ALKBH3	KO_gRNA	P1_A8	TATGGCTGTCGGGTAG	0.0938346	3
ALKBH3	KO_gRNA	P1_A8	TCTTTTGAGGAGCTGA	0.10737	3
ALKBH3	KO_gRNA	P1_A8	TGGCCAATATTTGTCT	0.0630434	3
ALKBH3	KO_gRNA	P1_A8	TGTCCCTTAGTACTTT	-0.0344815	3
ALKBH3	KO_gRNA	P1_A8	TTGAACGCGGGCTCGG	0.120886	3
ALKBH5	KO_gRNA	P1_A9	ACCCCTAAAGGCGCTG	-0.0697951	3
ALKBH5	KO_gRNA	P1_A9	ACTGTCGAGTTGTCCG	-0.0239748	3
ALKBH5	KO_gRNA	P1_A9	AGAAAATAATATGACG	-0.0892406	3
ALKBH5	KO_gRNA	P1_A9	AGGGCGTAAAATATTT	0.0729249	3
ALKBH5	KO_gRNA	P1_A9	ATACTATATTTAACGG	0.136141	3
ALKBH5	KO_gRNA	P1_A9	ATATCGTTGCTGGAGA	0.0110589	3
ALKBH5	KO_gRNA	P1_A9	CATCCACCACACTTCA	0.085399	3
ALKBH5	KO_gRNA	P1_A9	CATTTCTGATCAATAA	-0.0501227	3
ALKBH5	KO_gRNA	P1_A9	CCGGGGACGTATGCAC	0.0691593	3
ALKBH5	KO_gRNA	P1_A9	CGGCCTGAAGGTCAGG	0.0790002	3
ALKBH5	KO_gRNA	P1_A9	GAGCGCGTCACCGGGT	0.0162864	3
ALKBH5	KO_gRNA	P1_A9	GCGCACCCTTTAATTG	-0.0868929	3
ALKBH5	KO_gRNA	P1_A9	GCTAACATCACGAATC	-0.159234	3
ALKBH5	KO_gRNA	P1_A9	GTACCTCTCGATAGTG	-0.0799113	3
ALKBH5	KO_gRNA	P1_A9	TATGGCTGTCGGGTAG	0.0346048	3
ALKBH5	KO_gRNA	P1_A9	TCTTTTGAGGAGCTGA	0.0356938	3
ALKBH5	KO_gRNA	P1_A9	TGGCCAATATTTGTCT	-0.19649	3
ALKBH5	KO_gRNA	P1_A9	TGTCCCTTAGTACTTT	-0.0102699	3
ALKBH5	KO_gRNA	P1_A9	TTGAACGCGGGCTCGG	-0.0822074	3
ANKLE1	KO_gRNA	P1_A10	ACCCCTAAAGGCGCTG	0.011076	3
ANKLE1	KO_gRNA	P1_A10	ACTGTCGAGTTGTCCG	-0.0194575	3
ANKLE1	KO_gRNA	P1_A10	AGAAAATAATATGACG	-0.0771315	3
ANKLE1	KO_gRNA	P1_A10	AGGGCGTAAAATATTT	0.0176395	3
ANKLE1	KO_gRNA	P1_A10	ATACTATATTTAACGG	0.073014	3
ANKLE1	KO_gRNA	P1_A10	ATATCGTTGCTGGAGA	0.171502	3
ANKLE1	KO_gRNA	P1_A10	CATCCACCACACTTCA	0.211375	3
ANKLE1	KO_gRNA	P1_A10	CATTTCTGATCAATAA	0.0460844	3
ANKLE1	KO_gRNA	P1_A10	CCGGGGACGTATGCAC	-0.0417467	3
ANKLE1	KO_gRNA	P1_A10	CGGCCTGAAGGTCAGG	-0.146293	3
ANKLE1	KO_gRNA	P1_A10	GAGCGCGTCACCGGGT	0.029072	3
ANKLE1	KO_gRNA	P1_A10	GCGCACCCTTTAATTG	0.0564263	3
ANKLE1	KO_gRNA	P1_A10	GCTAACATCACGAATC	0.0648251	3
ANKLE1	KO_gRNA	P1_A10	GTACCTCTCGATAGTG	0.0323802	3
ANKLE1	KO_gRNA	P1_A10	TATGGCTGTCGGGTAG	-0.0293194	3
ANKLE1	KO_gRNA	P1_A10	TCTTTTGAGGAGCTGA	0.0421865	3
ANKLE1	KO_gRNA	P1_A10	TGGCCAATATTTGTCT	0.0117333	3
ANKLE1	KO_gRNA	P1_A10	TGTCCCTTAGTACTTT	0.0348117	3
ANKLE1	KO_gRNA	P1_A10	TTGAACGCGGGCTCGG	-0.0093247	3
AP5S1	KO_gRNA	P1_A11	ACCCCTAAAGGCGCTG	0.104486	3
AP5S1	KO_gRNA	P1_A11	ACTGTCGAGTTGTCCG	0.0393413	3
AP5S1	KO_gRNA	P1_A11	AGAAAATAATATGACG	-0.0372454	3
AP5S1	KO_gRNA	P1_A11	AGGGCGTAAAATATTT	0.0925771	3
AP5S1	KO_gRNA	P1_A11	ATACTATATTTAACGG	0.080345	3
AP5S1	KO_gRNA	P1_A11	ATATCGTTGCTGGAGA	-0.051024	3
AP5S1	KO_gRNA	P1_A11	CATCCACCACACTTCA	-0.0406706	3
AP5S1	KO_gRNA	P1_A11	CATTTCTGATCAATAA	0.0518626	3
AP5S1	KO_gRNA	P1_A11	CCGGGGACGTATGCAC	0.0392767	3
AP5S1	KO_gRNA	P1_A11	CGGCCTGAAGGTCAGG	0.18238	3
AP5S1	KO_gRNA	P1_A11	GAGCGCGTCACCGGGT	0.208555	3
AP5S1	KO_gRNA	P1_A11	GCGCACCCTTTAATTG	-0.000529723	3
AP5S1	KO_gRNA	P1_A11	GCTAACATCACGAATC	0.0633085	3
AP5S1	KO_gRNA	P1_A11	GTACCTCTCGATAGTG	0.00130292	3
AP5S1	KO_gRNA	P1_A11	TATGGCTGTCGGGTAG	0.0323131	3
AP5S1	KO_gRNA	P1_A11	TCTTTTGAGGAGCTGA	0.229567	3
AP5S1	KO_gRNA	P1_A11	TGGCCAATATTTGTCT	0.00995322	3
AP5S1	KO_gRNA	P1_A11	TGTCCCTTAGTACTTT	0.0576278	3
AP5S1	KO_gRNA	P1_A11	TTGAACGCGGGCTCGG	-0.0918246	3
AP5Z1	KO_gRNA	P1_B1	ACCCCTAAAGGCGCTG	0.134011	2
AP5Z1	KO_gRNA	P1_B1	ACTGTCGAGTTGTCCG	-0.0460923	2
AP5Z1	KO_gRNA	P1_B1	AGAAAATAATATGACG	0.0406403	2
AP5Z1	KO_gRNA	P1_B1	AGGGCGTAAAATATTT	0.126666	2
AP5Z1	KO_gRNA	P1_B1	ATACTATATTTAACGG	0.0596278	2
AP5Z1	KO_gRNA	P1_B1	ATATCGTTGCTGGAGA	0.154125	2
AP5Z1	KO_gRNA	P1_B1	CATCCACCACACTTCA	0.129698	2
AP5Z1	KO_gRNA	P1_B1	CATTTCTGATCAATAA	0.0536843	2
AP5Z1	KO_gRNA	P1_B1	CCGGGGACGTATGCAC	0.225213	2
AP5Z1	KO_gRNA	P1_B1	CGGCCTGAAGGTCAGG	0.0750015	2
AP5Z1	KO_gRNA	P1_B1	GAGCGCGTCACCGGGT	0.0329388	2
AP5Z1	KO_gRNA	P1_B1	GCGCACCCTTTAATTG	0.0430617	2
AP5Z1	KO_gRNA	P1_B1	GCTAACATCACGAATC	0.0367698	2
AP5Z1	KO_gRNA	P1_B1	GTACCTCTCGATAGTG	0.0712552	2
AP5Z1	KO_gRNA	P1_B1	TATGGCTGTCGGGTAG	0.149605	2
AP5Z1	KO_gRNA	P1_B1	TCTTTTGAGGAGCTGA	0.104759	2
AP5Z1	KO_gRNA	P1_B1	TGGCCAATATTTGTCT	-0.0282539	2
AP5Z1	KO_gRNA	P1_B1	TGTCCCTTAGTACTTT	-0.0406709	2
AP5Z1	KO_gRNA	P1_B1	TTGAACGCGGGCTCGG	0.127744	2
APBB1	KO_gRNA	P1_B2	ACCCCTAAAGGCGCTG	0.165984	3
APBB1	KO_gRNA	P1_B2	ACTGTCGAGTTGTCCG	-0.104439	3
APBB1	KO_gRNA	P1_B2	AGAAAATAATATGACG	0.0427375	3
APBB1	KO_gRNA	P1_B2	AGGGCGTAAAATATTT	0.0532358	3
APBB1	KO_gRNA	P1_B2	ATACTATATTTAACGG	0.0235252	3
APBB1	KO_gRNA	P1_B2	ATATCGTTGCTGGAGA	-0.0393251	3
APBB1	KO_gRNA	P1_B2	CATCCACCACACTTCA	-0.083289	3
APBB1	KO_gRNA	P1_B2	CATTTCTGATCAATAA	-0.165875	3
APBB1	KO_gRNA	P1_B2	CCGGGGACGTATGCAC	-0.106486	3
APBB1	KO_gRNA	P1_B2	CGGCCTGAAGGTCAGG	-0.0968128	3
APBB1	KO_gRNA	P1_B2	GAGCGCGTCACCGGGT	0.0197988	3
APBB1	KO_gRNA	P1_B2	GCGCACCCTTTAATTG	-0.000862403	3
APBB1	KO_gRNA	P1_B2	GCTAACATCACGAATC	0.11252	3
APBB1	KO_gRNA	P1_B2	GTACCTCTCGATAGTG	-0.109518	3
APBB1	KO_gRNA	P1_B2	TATGGCTGTCGGGTAG	0.133257	3
APBB1	KO_gRNA	P1_B2	TCTTTTGAGGAGCTGA	0.0770584	3
APBB1	KO_gRNA	P1_B2	TGGCCAATATTTGTCT	0.00782761	3
APBB1	KO_gRNA	P1_B2	TGTCCCTTAGTACTTT	-0.0466478	3
APBB1	KO_gRNA	P1_B2	TTGAACGCGGGCTCGG	0.079474	3
APEX1	KO_gRNA	P1_B3	ACCCCTAAAGGCGCTG	0.0869854	2
APEX1	KO_gRNA	P1_B3	ACTGTCGAGTTGTCCG	0.196113	2
APEX1	KO_gRNA	P1_B3	AGAAAATAATATGACG	-0.104849	2
APEX1	KO_gRNA	P1_B3	AGGGCGTAAAATATTT	-0.0104759	2
APEX1	KO_gRNA	P1_B3	ATACTATATTTAACGG	-0.00321163	2
APEX1	KO_gRNA	P1_B3	ATATCGTTGCTGGAGA	-0.0202426	2
APEX1	KO_gRNA	P1_B3	CATCCACCACACTTCA	-0.00536648	2
APEX1	KO_gRNA	P1_B3	CATTTCTGATCAATAA	-0.12051	2
APEX1	KO_gRNA	P1_B3	CCGGGGACGTATGCAC	-0.0671102	2
APEX1	KO_gRNA	P1_B3	CGGCCTGAAGGTCAGG	-0.156731	2
APEX1	KO_gRNA	P1_B3	GAGCGCGTCACCGGGT	0.0755714	2
APEX1	KO_gRNA	P1_B3	GCGCACCCTTTAATTG	-0.0658659	2
APEX1	KO_gRNA	P1_B3	GCTAACATCACGAATC	0.0714572	2
APEX1	KO_gRNA	P1_B3	GTACCTCTCGATAGTG	-0.26022	2
APEX1	KO_gRNA	P1_B3	TATGGCTGTCGGGTAG	-0.157812	2
APEX1	KO_gRNA	P1_B3	TCTTTTGAGGAGCTGA	-0.0505124	2
APEX1	KO_gRNA	P1_B3	TGGCCAATATTTGTCT	-0.120016	2
APEX1	KO_gRNA	P1_B3	TGTCCCTTAGTACTTT	-0.16613	2
APEX1	KO_gRNA	P1_B3	TTGAACGCGGGCTCGG	-0.0842203	2
APEX2	KO_gRNA	P1_B4	ACCCCTAAAGGCGCTG	-0.062524	2
APEX2	KO_gRNA	P1_B4	ACTGTCGAGTTGTCCG	-0.0814778	2
APEX2	KO_gRNA	P1_B4	AGAAAATAATATGACG	0.0610773	2
APEX2	KO_gRNA	P1_B4	AGGGCGTAAAATATTT	0.000303327	2
APEX2	KO_gRNA	P1_B4	ATACTATATTTAACGG	-0.118307	2
APEX2	KO_gRNA	P1_B4	ATATCGTTGCTGGAGA	-0.0391467	2
APEX2	KO_gRNA	P1_B4	CATCCACCACACTTCA	0.111983	2
APEX2	KO_gRNA	P1_B4	CATTTCTGATCAATAA	0.0374086	2
APEX2	KO_gRNA	P1_B4	CCGGGGACGTATGCAC	0.0968577	2
APEX2	KO_gRNA	P1_B4	CGGCCTGAAGGTCAGG	-0.0598419	2
APEX2	KO_gRNA	P1_B4	GAGCGCGTCACCGGGT	0.0926252	2
APEX2	KO_gRNA	P1_B4	GCGCACCCTTTAATTG	0.0152365	2
APEX2	KO_gRNA	P1_B4	GCTAACATCACGAATC	0.0153793	2
APEX2	KO_gRNA	P1_B4	GTACCTCTCGATAGTG	-0.050475	2
APEX2	KO_gRNA	P1_B4	TATGGCTGTCGGGTAG	-0.0602926	2
APEX2	KO_gRNA	P1_B4	TCTTTTGAGGAGCTGA	0.0680635	2
APEX2	KO_gRNA	P1_B4	TGGCCAATATTTGTCT	-0.0496518	2
APEX2	KO_gRNA	P1_B4	TGTCCCTTAGTACTTT	-0.101179	2
APEX2	KO_gRNA	P1_B4	TTGAACGCGGGCTCGG	-0.106151	2
APLF	KO_gRNA	P1_B5	ACCCCTAAAGGCGCTG	0.00690756	2
APLF	KO_gRNA	P1_B5	ACTGTCGAGTTGTCCG	-0.196938	2
APLF	KO_gRNA	P1_B5	AGAAAATAATATGACG	-0.0551791	2
APLF	KO_gRNA	P1_B5	AGGGCGTAAAATATTT	0.0369951	2
APLF	KO_gRNA	P1_B5	ATACTATATTTAACGG	0.111534	2
APLF	KO_gRNA	P1_B5	ATATCGTTGCTGGAGA	-0.0707167	2
APLF	KO_gRNA	P1_B5	CATCCACCACACTTCA	-0.190771	2
APLF	KO_gRNA	P1_B5	CATTTCTGATCAATAA	-0.243259	2
APLF	KO_gRNA	P1_B5	CCGGGGACGTATGCAC	-0.0186875	2
APLF	KO_gRNA	P1_B5	CGGCCTGAAGGTCAGG	-0.200651	2
APLF	KO_gRNA	P1_B5	GAGCGCGTCACCGGGT	-0.0766945	2
APLF	KO_gRNA	P1_B5	GCGCACCCTTTAATTG	-0.0879076	2
APLF	KO_gRNA	P1_B5	GCTAACATCACGAATC	-0.140507	2
APLF	KO_gRNA	P1_B5	GTACCTCTCGATAGTG	-0.138978	2
APLF	KO_gRNA	P1_B5	TATGGCTGTCGGGTAG	-0.109902	2
APLF	KO_gRNA	P1_B5	TCTTTTGAGGAGCTGA	-0.0487593	2
APLF	KO_gRNA	P1_B5	TGGCCAATATTTGTCT	-0.185806	2
APLF	KO_gRNA	P1_B5	TGTCCCTTAGTACTTT	-0.252015	2
APLF	KO_gRNA	P1_B5	TTGAACGCGGGCTCGG	-0.0245495	2
APTX	KO_gRNA	P1_B12	ACCCCTAAAGGCGCTG	0.169746	2
APTX	KO_gRNA	P1_B12	ACTGTCGAGTTGTCCG	-0.249905	2
APTX	KO_gRNA	P1_B12	AGAAAATAATATGACG	-0.0275359	2
APTX	KO_gRNA	P1_B12	AGGGCGTAAAATATTT	-0.107025	2
APTX	KO_gRNA	P1_B12	ATACTATATTTAACGG	-0.0334504	2
APTX	KO_gRNA	P1_B12	ATATCGTTGCTGGAGA	-0.142843	2
APTX	KO_gRNA	P1_B12	CATCCACCACACTTCA	0.0594885	2
APTX	KO_gRNA	P1_B12	CATTTCTGATCAATAA	-0.390929	2
APTX	KO_gRNA	P1_B12	CCGGGGACGTATGCAC	-0.185402	2
APTX	KO_gRNA	P1_B12	CGGCCTGAAGGTCAGG	-0.275865	2
APTX	KO_gRNA	P1_B12	GAGCGCGTCACCGGGT	-0.133941	2
APTX	KO_gRNA	P1_B12	GCGCACCCTTTAATTG	-0.0325454	2
APTX	KO_gRNA	P1_B12	GCTAACATCACGAATC	0.0261564	2
APTX	KO_gRNA	P1_B12	GTACCTCTCGATAGTG	-0.055503	2
APTX	KO_gRNA	P1_B12	TATGGCTGTCGGGTAG	-0.0573134	2
APTX	KO_gRNA	P1_B12	TCTTTTGAGGAGCTGA	-0.227374	2
APTX	KO_gRNA	P1_B12	TGGCCAATATTTGTCT	-0.206201	2
APTX	KO_gRNA	P1_B12	TGTCCCTTAGTACTTT	-0.19979	2
APTX	KO_gRNA	P1_B12	TTGAACGCGGGCTCGG	-0.00454175	2
AQR	KO_gRNA	P1_B7	ACCCCTAAAGGCGCTG	-0.0848398	3
AQR	KO_gRNA	P1_B7	ACTGTCGAGTTGTCCG	-0.130884	3
AQR	KO_gRNA	P1_B7	AGAAAATAATATGACG	-0.0944556	3
AQR	KO_gRNA	P1_B7	AGGGCGTAAAATATTT	-0.0176873	3
AQR	KO_gRNA	P1_B7	ATACTATATTTAACGG	0.023916	3
AQR	KO_gRNA	P1_B7	ATATCGTTGCTGGAGA	-0.0232648	3
AQR	KO_gRNA	P1_B7	CATCCACCACACTTCA	-0.159275	3
AQR	KO_gRNA	P1_B7	CATTTCTGATCAATAA	-0.509453	3
AQR	KO_gRNA	P1_B7	CCGGGGACGTATGCAC	0.0345226	3
AQR	KO_gRNA	P1_B7	CGGCCTGAAGGTCAGG	-0.283874	3
AQR	KO_gRNA	P1_B7	GAGCGCGTCACCGGGT	-0.190768	3
AQR	KO_gRNA	P1_B7	GCGCACCCTTTAATTG	-0.265163	3
AQR	KO_gRNA	P1_B7	GCTAACATCACGAATC	0.0303606	3
AQR	KO_gRNA	P1_B7	GTACCTCTCGATAGTG	-0.159672	3
AQR	KO_gRNA	P1_B7	TATGGCTGTCGGGTAG	-0.11676	3
AQR	KO_gRNA	P1_B7	TCTTTTGAGGAGCTGA	-0.16649	3
AQR	KO_gRNA	P1_B7	TGGCCAATATTTGTCT	-0.0403337	3
AQR	KO_gRNA	P1_B7	TGTCCCTTAGTACTTT	-0.0986134	3
AQR	KO_gRNA	P1_B7	TTGAACGCGGGCTCGG	0.0232879	3
ASCC1	KO_gRNA	P1_B8	ACCCCTAAAGGCGCTG	-0.0233714	3
ASCC1	KO_gRNA	P1_B8	ACTGTCGAGTTGTCCG	-0.131272	3
ASCC1	KO_gRNA	P1_B8	AGAAAATAATATGACG	0.108561	3
ASCC1	KO_gRNA	P1_B8	AGGGCGTAAAATATTT	-0.00484113	3
ASCC1	KO_gRNA	P1_B8	ATACTATATTTAACGG	-0.0519568	3
ASCC1	KO_gRNA	P1_B8	ATATCGTTGCTGGAGA	0.10393	3
ASCC1	KO_gRNA	P1_B8	CATCCACCACACTTCA	0.111115	3
ASCC1	KO_gRNA	P1_B8	CATTTCTGATCAATAA	-0.176583	3
ASCC1	KO_gRNA	P1_B8	CCGGGGACGTATGCAC	0.0772926	3
ASCC1	KO_gRNA	P1_B8	CGGCCTGAAGGTCAGG	-0.0711799	3
ASCC1	KO_gRNA	P1_B8	GAGCGCGTCACCGGGT	-0.0147932	3
ASCC1	KO_gRNA	P1_B8	GCGCACCCTTTAATTG	-0.135099	3
ASCC1	KO_gRNA	P1_B8	GCTAACATCACGAATC	0.15602	3
ASCC1	KO_gRNA	P1_B8	GTACCTCTCGATAGTG	0.0537316	3
ASCC1	KO_gRNA	P1_B8	TATGGCTGTCGGGTAG	0.0290113	3
ASCC1	KO_gRNA	P1_B8	TCTTTTGAGGAGCTGA	-0.0815259	3
ASCC1	KO_gRNA	P1_B8	TGGCCAATATTTGTCT	0.0863171	3
ASCC1	KO_gRNA	P1_B8	TGTCCCTTAGTACTTT	-0.085487	3
ASCC1	KO_gRNA	P1_B8	TTGAACGCGGGCTCGG	0.0289262	3
ASCC2	KO_gRNA	P1_B9	ACCCCTAAAGGCGCTG	-0.040855	2
ASCC2	KO_gRNA	P1_B9	ACTGTCGAGTTGTCCG	0.114628	2
ASCC2	KO_gRNA	P1_B9	AGAAAATAATATGACG	0.120391	2
ASCC2	KO_gRNA	P1_B9	AGGGCGTAAAATATTT	0.0880433	2
ASCC2	KO_gRNA	P1_B9	ATACTATATTTAACGG	-0.0768529	2
ASCC2	KO_gRNA	P1_B9	ATATCGTTGCTGGAGA	0.00251111	2
ASCC2	KO_gRNA	P1_B9	CATCCACCACACTTCA	0.0724187	2
ASCC2	KO_gRNA	P1_B9	CATTTCTGATCAATAA	0.0254968	2
ASCC2	KO_gRNA	P1_B9	CCGGGGACGTATGCAC	0.0340323	2
ASCC2	KO_gRNA	P1_B9	CGGCCTGAAGGTCAGG	-0.264663	2
ASCC2	KO_gRNA	P1_B9	GAGCGCGTCACCGGGT	-0.0769186	2
ASCC2	KO_gRNA	P1_B9	GCGCACCCTTTAATTG	-0.118938	2
ASCC2	KO_gRNA	P1_B9	GCTAACATCACGAATC	0.102038	2
ASCC2	KO_gRNA	P1_B9	GTACCTCTCGATAGTG	0.139569	2
ASCC2	KO_gRNA	P1_B9	TATGGCTGTCGGGTAG	0.0412338	2
ASCC2	KO_gRNA	P1_B9	TCTTTTGAGGAGCTGA	-0.181437	2
ASCC2	KO_gRNA	P1_B9	TGGCCAATATTTGTCT	-0.33774	2
ASCC2	KO_gRNA	P1_B9	TGTCCCTTAGTACTTT	0.0955332	2
ASCC2	KO_gRNA	P1_B9	TTGAACGCGGGCTCGG	0.0399351	2
ASCC3	KO_gRNA	P1_B10	ACCCCTAAAGGCGCTG	0.0535843	2
ASCC3	KO_gRNA	P1_B10	ACTGTCGAGTTGTCCG	0.0346323	2
ASCC3	KO_gRNA	P1_B10	AGAAAATAATATGACG	-0.0300035	2
ASCC3	KO_gRNA	P1_B10	AGGGCGTAAAATATTT	0.043719	2
ASCC3	KO_gRNA	P1_B10	ATACTATATTTAACGG	-0.0483646	2
ASCC3	KO_gRNA	P1_B10	ATATCGTTGCTGGAGA	0.03403	2
ASCC3	KO_gRNA	P1_B10	CATCCACCACACTTCA	-0.0114415	2
ASCC3	KO_gRNA	P1_B10	CATTTCTGATCAATAA	-0.0981244	2
ASCC3	KO_gRNA	P1_B10	CCGGGGACGTATGCAC	0.111966	2
ASCC3	KO_gRNA	P1_B10	CGGCCTGAAGGTCAGG	-0.0517992	2
ASCC3	KO_gRNA	P1_B10	GAGCGCGTCACCGGGT	0.0438203	2
ASCC3	KO_gRNA	P1_B10	GCGCACCCTTTAATTG	-0.0265844	2
ASCC3	KO_gRNA	P1_B10	GCTAACATCACGAATC	0.180758	2
ASCC3	KO_gRNA	P1_B10	GTACCTCTCGATAGTG	0.128883	2
ASCC3	KO_gRNA	P1_B10	TATGGCTGTCGGGTAG	0.0756785	2
ASCC3	KO_gRNA	P1_B10	TCTTTTGAGGAGCTGA	0.148803	2
ASCC3	KO_gRNA	P1_B10	TGGCCAATATTTGTCT	-0.00972067	2
ASCC3	KO_gRNA	P1_B10	TGTCCCTTAGTACTTT	-0.0045274	2
ASCC3	KO_gRNA	P1_B10	TTGAACGCGGGCTCGG	0.128256	2
ASF1A	KO_gRNA	P1_B11	ACCCCTAAAGGCGCTG	0.167826	3
ASF1A	KO_gRNA	P1_B11	ACTGTCGAGTTGTCCG	0.152202	3
ASF1A	KO_gRNA	P1_B11	AGAAAATAATATGACG	0.137973	3
ASF1A	KO_gRNA	P1_B11	AGGGCGTAAAATATTT	0.0180309	3
ASF1A	KO_gRNA	P1_B11	ATACTATATTTAACGG	-0.00716071	3
ASF1A	KO_gRNA	P1_B11	ATATCGTTGCTGGAGA	0.050183	3
ASF1A	KO_gRNA	P1_B11	CATCCACCACACTTCA	0.0339935	3
ASF1A	KO_gRNA	P1_B11	CATTTCTGATCAATAA	0.0390936	3
ASF1A	KO_gRNA	P1_B11	CCGGGGACGTATGCAC	0.1937	3
ASF1A	KO_gRNA	P1_B11	CGGCCTGAAGGTCAGG	0.0272542	3
ASF1A	KO_gRNA	P1_B11	GAGCGCGTCACCGGGT	-0.0161487	3
ASF1A	KO_gRNA	P1_B11	GCGCACCCTTTAATTG	0.124534	3
ASF1A	KO_gRNA	P1_B11	GCTAACATCACGAATC	0.0812542	3
ASF1A	KO_gRNA	P1_B11	GTACCTCTCGATAGTG	0.216214	3
ASF1A	KO_gRNA	P1_B11	TATGGCTGTCGGGTAG	0.0245068	3
ASF1A	KO_gRNA	P1_B11	TCTTTTGAGGAGCTGA	0.170559	3
ASF1A	KO_gRNA	P1_B11	TGGCCAATATTTGTCT	0.18439	3
ASF1A	KO_gRNA	P1_B11	TGTCCCTTAGTACTTT	0.110049	3
ASF1A	KO_gRNA	P1_B11	TTGAACGCGGGCTCGG	0.143628	3
ASTE1	KO_gRNA	P1_C1	ACCCCTAAAGGCGCTG	0.0636496	2
ASTE1	KO_gRNA	P1_C1	ACTGTCGAGTTGTCCG	0.0360163	2
ASTE1	KO_gRNA	P1_C1	AGAAAATAATATGACG	-0.0177336	2
ASTE1	KO_gRNA	P1_C1	AGGGCGTAAAATATTT	0.0722085	2
ASTE1	KO_gRNA	P1_C1	ATACTATATTTAACGG	-0.145729	2
ASTE1	KO_gRNA	P1_C1	ATATCGTTGCTGGAGA	0.114036	2
ASTE1	KO_gRNA	P1_C1	CATCCACCACACTTCA	-0.118228	2
ASTE1	KO_gRNA	P1_C1	CATTTCTGATCAATAA	-0.0229781	2
ASTE1	KO_gRNA	P1_C1	CCGGGGACGTATGCAC	0.00815786	2
ASTE1	KO_gRNA	P1_C1	CGGCCTGAAGGTCAGG	0.121068	2
ASTE1	KO_gRNA	P1_C1	GAGCGCGTCACCGGGT	0.108303	2
ASTE1	KO_gRNA	P1_C1	GCGCACCCTTTAATTG	0.0273884	2
ASTE1	KO_gRNA	P1_C1	GCTAACATCACGAATC	0.0973137	2
ASTE1	KO_gRNA	P1_C1	GTACCTCTCGATAGTG	-0.119857	2
ASTE1	KO_gRNA	P1_C1	TATGGCTGTCGGGTAG	-0.059452	2
ASTE1	KO_gRNA	P1_C1	TCTTTTGAGGAGCTGA	-0.180679	2
ASTE1	KO_gRNA	P1_C1	TGGCCAATATTTGTCT	-0.017117	2
ASTE1	KO_gRNA	P1_C1	TGTCCCTTAGTACTTT	-0.141657	2
ASTE1	KO_gRNA	P1_C1	TTGAACGCGGGCTCGG	0.04942	2
ATM	KO_gRNA	P1_C2	ACCCCTAAAGGCGCTG	0.0437423	3
ATM	KO_gRNA	P1_C2	ACTGTCGAGTTGTCCG	-0.174703	3
ATM	KO_gRNA	P1_C2	AGAAAATAATATGACG	-0.0243192	3
ATM	KO_gRNA	P1_C2	AGGGCGTAAAATATTT	0.0980094	3
ATM	KO_gRNA	P1_C2	ATACTATATTTAACGG	-0.0828544	3
ATM	KO_gRNA	P1_C2	ATATCGTTGCTGGAGA	-0.303379	3
ATM	KO_gRNA	P1_C2	CATCCACCACACTTCA	-0.150161	3
ATM	KO_gRNA	P1_C2	CATTTCTGATCAATAA	-0.0341122	3
ATM	KO_gRNA	P1_C2	CCGGGGACGTATGCAC	-0.0949645	3
ATM	KO_gRNA	P1_C2	CGGCCTGAAGGTCAGG	-0.0951844	3
ATM	KO_gRNA	P1_C2	GAGCGCGTCACCGGGT	-0.16637	3
ATM	KO_gRNA	P1_C2	GCGCACCCTTTAATTG	-0.255666	3
ATM	KO_gRNA	P1_C2	GCTAACATCACGAATC	-0.0913015	3
ATM	KO_gRNA	P1_C2	GTACCTCTCGATAGTG	-0.205574	3
ATM	KO_gRNA	P1_C2	TATGGCTGTCGGGTAG	-0.0676684	3
ATM	KO_gRNA	P1_C2	TCTTTTGAGGAGCTGA	-0.152193	3
ATM	KO_gRNA	P1_C2	TGGCCAATATTTGTCT	-0.230313	3
ATM	KO_gRNA	P1_C2	TGTCCCTTAGTACTTT	-0.145636	3
ATM	KO_gRNA	P1_C2	TTGAACGCGGGCTCGG	-0.118602	3
ATP23	KO_gRNA	P1_C3	ACCCCTAAAGGCGCTG	0.0925619	2
ATP23	KO_gRNA	P1_C3	ACTGTCGAGTTGTCCG	-0.0962255	2
ATP23	KO_gRNA	P1_C3	AGAAAATAATATGACG	0.0127058	2
ATP23	KO_gRNA	P1_C3	AGGGCGTAAAATATTT	0.0489121	2
ATP23	KO_gRNA	P1_C3	ATACTATATTTAACGG	-0.0530638	2
ATP23	KO_gRNA	P1_C3	ATATCGTTGCTGGAGA	-0.135153	2
ATP23	KO_gRNA	P1_C3	CATCCACCACACTTCA	0.0447803	2
ATP23	KO_gRNA	P1_C3	CATTTCTGATCAATAA	-0.0981548	2
ATP23	KO_gRNA	P1_C3	CCGGGGACGTATGCAC	0.0888977	2
ATP23	KO_gRNA	P1_C3	CGGCCTGAAGGTCAGG	0.00531514	2
ATP23	KO_gRNA	P1_C3	GAGCGCGTCACCGGGT	0.0493944	2
ATP23	KO_gRNA	P1_C3	GCGCACCCTTTAATTG	0.0351043	2
ATP23	KO_gRNA	P1_C3	GCTAACATCACGAATC	0.043255	2
ATP23	KO_gRNA	P1_C3	GTACCTCTCGATAGTG	-0.146387	2
ATP23	KO_gRNA	P1_C3	TATGGCTGTCGGGTAG	-0.110228	2
ATP23	KO_gRNA	P1_C3	TCTTTTGAGGAGCTGA	-0.13905	2
ATP23	KO_gRNA	P1_C3	TGGCCAATATTTGTCT	-0.0920861	2
ATP23	KO_gRNA	P1_C3	TGTCCCTTAGTACTTT	-0.072447	2
ATP23	KO_gRNA	P1_C3	TTGAACGCGGGCTCGG	-0.101754	2
ATR	KO_gRNA	P1_C4	ACCCCTAAAGGCGCTG	-0.179753	3
ATR	KO_gRNA	P1_C4	ACTGTCGAGTTGTCCG	-0.202238	3
ATR	KO_gRNA	P1_C4	AGAAAATAATATGACG	-0.116684	3
ATR	KO_gRNA	P1_C4	AGGGCGTAAAATATTT	-0.256356	3
ATR	KO_gRNA	P1_C4	ATACTATATTTAACGG	-0.100728	3
ATR	KO_gRNA	P1_C4	ATATCGTTGCTGGAGA	-0.536602	3
ATR	KO_gRNA	P1_C4	CATCCACCACACTTCA	-0.739962	3
ATR	KO_gRNA	P1_C4	CATTTCTGATCAATAA	-0.517008	3
ATR	KO_gRNA	P1_C4	CCGGGGACGTATGCAC	-0.291683	3
ATR	KO_gRNA	P1_C4	CGGCCTGAAGGTCAGG	-0.319952	3
ATR	KO_gRNA	P1_C4	GAGCGCGTCACCGGGT	0.0134788	3
ATR	KO_gRNA	P1_C4	GCGCACCCTTTAATTG	-0.413195	3
ATR	KO_gRNA	P1_C4	GCTAACATCACGAATC	-0.168786	3
ATR	KO_gRNA	P1_C4	GTACCTCTCGATAGTG	-0.636534	3
ATR	KO_gRNA	P1_C4	TATGGCTGTCGGGTAG	-0.212863	3
ATR	KO_gRNA	P1_C4	TCTTTTGAGGAGCTGA	-0.531475	3
ATR	KO_gRNA	P1_C4	TGGCCAATATTTGTCT	-0.403264	3
ATR	KO_gRNA	P1_C4	TGTCCCTTAGTACTTT	-0.14385	3
ATR	KO_gRNA	P1_C4	TTGAACGCGGGCTCGG	-0.22696	3
ATRIP	KO_gRNA	P1_C5	ACCCCTAAAGGCGCTG	0.129358	2
ATRIP	KO_gRNA	P1_C5	ACTGTCGAGTTGTCCG	-0.0695648	2
ATRIP	KO_gRNA	P1_C5	AGAAAATAATATGACG	0.0651123	2
ATRIP	KO_gRNA	P1_C5	AGGGCGTAAAATATTT	0.0409054	2
ATRIP	KO_gRNA	P1_C5	ATACTATATTTAACGG	0.0362966	2
ATRIP	KO_gRNA	P1_C5	ATATCGTTGCTGGAGA	-0.151682	2
ATRIP	KO_gRNA	P1_C5	CATCCACCACACTTCA	-0.14801	2
ATRIP	KO_gRNA	P1_C5	CATTTCTGATCAATAA	-0.0921828	2
ATRIP	KO_gRNA	P1_C5	CCGGGGACGTATGCAC	0.0118895	2
ATRIP	KO_gRNA	P1_C5	CGGCCTGAAGGTCAGG	-0.0144327	2
ATRIP	KO_gRNA	P1_C5	GAGCGCGTCACCGGGT	-0.00369402	2
ATRIP	KO_gRNA	P1_C5	GCGCACCCTTTAATTG	-0.115093	2
ATRIP	KO_gRNA	P1_C5	GCTAACATCACGAATC	0.0520755	2
ATRIP	KO_gRNA	P1_C5	GTACCTCTCGATAGTG	-0.222798	2
ATRIP	KO_gRNA	P1_C5	TATGGCTGTCGGGTAG	-0.0295529	2
ATRIP	KO_gRNA	P1_C5	TCTTTTGAGGAGCTGA	-0.0424659	2
ATRIP	KO_gRNA	P1_C5	TGGCCAATATTTGTCT	-0.215697	2
ATRIP	KO_gRNA	P1_C5	TGTCCCTTAGTACTTT	-0.0939166	2
ATRIP	KO_gRNA	P1_C5	TTGAACGCGGGCTCGG	0.08619	2
ATRX	KO_gRNA	P1_C12	ACCCCTAAAGGCGCTG	-0.0337463	3
ATRX	KO_gRNA	P1_C12	ACTGTCGAGTTGTCCG	0.0134984	3
ATRX	KO_gRNA	P1_C12	AGAAAATAATATGACG	-0.00166026	3
ATRX	KO_gRNA	P1_C12	AGGGCGTAAAATATTT	0.154938	3
ATRX	KO_gRNA	P1_C12	ATACTATATTTAACGG	0.063597	3
ATRX	KO_gRNA	P1_C12	ATATCGTTGCTGGAGA	-0.0794784	3
ATRX	KO_gRNA	P1_C12	CATCCACCACACTTCA	0.301322	3
ATRX	KO_gRNA	P1_C12	CATTTCTGATCAATAA	0.0723062	3
ATRX	KO_gRNA	P1_C12	CCGGGGACGTATGCAC	0.105777	3
ATRX	KO_gRNA	P1_C12	CGGCCTGAAGGTCAGG	-0.00380056	3
ATRX	KO_gRNA	P1_C12	GAGCGCGTCACCGGGT	-0.0411379	3
ATRX	KO_gRNA	P1_C12	GCGCACCCTTTAATTG	0.0727473	3
ATRX	KO_gRNA	P1_C12	GCTAACATCACGAATC	0.0838826	3
ATRX	KO_gRNA	P1_C12	GTACCTCTCGATAGTG	0.0990509	3
ATRX	KO_gRNA	P1_C12	TATGGCTGTCGGGTAG	0.0521443	3
ATRX	KO_gRNA	P1_C12	TCTTTTGAGGAGCTGA	0.0676289	3
ATRX	KO_gRNA	P1_C12	TGGCCAATATTTGTCT	-0.0853833	3
ATRX	KO_gRNA	P1_C12	TGTCCCTTAGTACTTT	0.144048	3
ATRX	KO_gRNA	P1_C12	TTGAACGCGGGCTCGG	0.0964083	3
ATXN3	KO_gRNA	P1_C7	ACCCCTAAAGGCGCTG	0.0861878	3
ATXN3	KO_gRNA	P1_C7	ACTGTCGAGTTGTCCG	0.0342134	3
ATXN3	KO_gRNA	P1_C7	AGAAAATAATATGACG	0.0607567	3
ATXN3	KO_gRNA	P1_C7	AGGGCGTAAAATATTT	0.0558023	3
ATXN3	KO_gRNA	P1_C7	ATACTATATTTAACGG	0.0932555	3
ATXN3	KO_gRNA	P1_C7	ATATCGTTGCTGGAGA	0.0566062	3
ATXN3	KO_gRNA	P1_C7	CATCCACCACACTTCA	-0.251408	3
ATXN3	KO_gRNA	P1_C7	CATTTCTGATCAATAA	0.208187	3
ATXN3	KO_gRNA	P1_C7	CCGGGGACGTATGCAC	0.150996	3
ATXN3	KO_gRNA	P1_C7	CGGCCTGAAGGTCAGG	-0.0995363	3
ATXN3	KO_gRNA	P1_C7	GAGCGCGTCACCGGGT	0.0501267	3
ATXN3	KO_gRNA	P1_C7	GCGCACCCTTTAATTG	0.114271	3
ATXN3	KO_gRNA	P1_C7	GCTAACATCACGAATC	-0.00765939	3
ATXN3	KO_gRNA	P1_C7	GTACCTCTCGATAGTG	0.135252	3
ATXN3	KO_gRNA	P1_C7	TATGGCTGTCGGGTAG	0.276833	3
ATXN3	KO_gRNA	P1_C7	TCTTTTGAGGAGCTGA	0.127578	3
ATXN3	KO_gRNA	P1_C7	TGGCCAATATTTGTCT	0.100176	3
ATXN3	KO_gRNA	P1_C7	TGTCCCTTAGTACTTT	-0.016334	3
ATXN3	KO_gRNA	P1_C7	TTGAACGCGGGCTCGG	-0.00889461	3
AXIN2	KO_gRNA	P1_C8	ACCCCTAAAGGCGCTG	-0.0120721	3
AXIN2	KO_gRNA	P1_C8	ACTGTCGAGTTGTCCG	0.0837119	3
AXIN2	KO_gRNA	P1_C8	AGAAAATAATATGACG	0.0180681	3
AXIN2	KO_gRNA	P1_C8	AGGGCGTAAAATATTT	-0.0253355	3
AXIN2	KO_gRNA	P1_C8	ATACTATATTTAACGG	-0.0899123	3
AXIN2	KO_gRNA	P1_C8	ATATCGTTGCTGGAGA	-0.107684	3
AXIN2	KO_gRNA	P1_C8	CATCCACCACACTTCA	-0.191846	3
AXIN2	KO_gRNA	P1_C8	CATTTCTGATCAATAA	-0.0663927	3
AXIN2	KO_gRNA	P1_C8	CCGGGGACGTATGCAC	0.0885109	3
AXIN2	KO_gRNA	P1_C8	CGGCCTGAAGGTCAGG	0.0853965	3
AXIN2	KO_gRNA	P1_C8	GAGCGCGTCACCGGGT	0.098968	3
AXIN2	KO_gRNA	P1_C8	GCGCACCCTTTAATTG	-0.0433001	3
AXIN2	KO_gRNA	P1_C8	GCTAACATCACGAATC	0.0466324	3
AXIN2	KO_gRNA	P1_C8	GTACCTCTCGATAGTG	0.158151	3
AXIN2	KO_gRNA	P1_C8	TATGGCTGTCGGGTAG	0.0118931	3
AXIN2	KO_gRNA	P1_C8	TCTTTTGAGGAGCTGA	-0.124594	3
AXIN2	KO_gRNA	P1_C8	TGGCCAATATTTGTCT	0.0396716	3
AXIN2	KO_gRNA	P1_C8	TGTCCCTTAGTACTTT	0.000907224	3
AXIN2	KO_gRNA	P1_C8	TTGAACGCGGGCTCGG	0.0256031	3
BABAM1	KO_gRNA	P1_C9	ACCCCTAAAGGCGCTG	0.0175758	3
BABAM1	KO_gRNA	P1_C9	ACTGTCGAGTTGTCCG	0.018216	3
BABAM1	KO_gRNA	P1_C9	AGAAAATAATATGACG	0.00268586	3
BABAM1	KO_gRNA	P1_C9	AGGGCGTAAAATATTT	0.147932	3
BABAM1	KO_gRNA	P1_C9	ATACTATATTTAACGG	0.0477289	3
BABAM1	KO_gRNA	P1_C9	ATATCGTTGCTGGAGA	-0.0337458	3
BABAM1	KO_gRNA	P1_C9	CATCCACCACACTTCA	0.0275695	3
BABAM1	KO_gRNA	P1_C9	CATTTCTGATCAATAA	0.0577144	3
BABAM1	KO_gRNA	P1_C9	CCGGGGACGTATGCAC	0.0117955	3
BABAM1	KO_gRNA	P1_C9	CGGCCTGAAGGTCAGG	0.0180295	3
BABAM1	KO_gRNA	P1_C9	GAGCGCGTCACCGGGT	0.0856558	3
BABAM1	KO_gRNA	P1_C9	GCGCACCCTTTAATTG	0.081345	3
BABAM1	KO_gRNA	P1_C9	GCTAACATCACGAATC	0.0418064	3
BABAM1	KO_gRNA	P1_C9	GTACCTCTCGATAGTG	-0.0598109	3
BABAM1	KO_gRNA	P1_C9	TATGGCTGTCGGGTAG	0.0793696	3
BABAM1	KO_gRNA	P1_C9	TCTTTTGAGGAGCTGA	-0.0630543	3
BABAM1	KO_gRNA	P1_C9	TGGCCAATATTTGTCT	-0.0801552	3
BABAM1	KO_gRNA	P1_C9	TGTCCCTTAGTACTTT	0.083745	3
BABAM1	KO_gRNA	P1_C9	TTGAACGCGGGCTCGG	-0.0423679	3
BABAM2	KO_gRNA	P1_C10	ACCCCTAAAGGCGCTG	0.150845	3
BABAM2	KO_gRNA	P1_C10	ACTGTCGAGTTGTCCG	0.0564085	3
BABAM2	KO_gRNA	P1_C10	AGAAAATAATATGACG	-0.0739929	3
BABAM2	KO_gRNA	P1_C10	AGGGCGTAAAATATTT	0.172896	3
BABAM2	KO_gRNA	P1_C10	ATACTATATTTAACGG	0.0778587	3
BABAM2	KO_gRNA	P1_C10	ATATCGTTGCTGGAGA	-0.038148	3
BABAM2	KO_gRNA	P1_C10	CATCCACCACACTTCA	-0.0960227	3
BABAM2	KO_gRNA	P1_C10	CATTTCTGATCAATAA	0.170482	3
BABAM2	KO_gRNA	P1_C10	CCGGGGACGTATGCAC	0.170171	3
BABAM2	KO_gRNA	P1_C10	CGGCCTGAAGGTCAGG	-0.0228444	3
BABAM2	KO_gRNA	P1_C10	GAGCGCGTCACCGGGT	0.164923	3
BABAM2	KO_gRNA	P1_C10	GCGCACCCTTTAATTG	-0.0149704	3
BABAM2	KO_gRNA	P1_C10	GCTAACATCACGAATC	0.0443548	3
BABAM2	KO_gRNA	P1_C10	GTACCTCTCGATAGTG	0.128527	3
BABAM2	KO_gRNA	P1_C10	TATGGCTGTCGGGTAG	0.177444	3
BABAM2	KO_gRNA	P1_C10	TCTTTTGAGGAGCTGA	-0.113411	3
BABAM2	KO_gRNA	P1_C10	TGGCCAATATTTGTCT	0.184584	3
BABAM2	KO_gRNA	P1_C10	TGTCCCTTAGTACTTT	-0.0874661	3
BABAM2	KO_gRNA	P1_C10	TTGAACGCGGGCTCGG	-0.304528	3
BACH1	KO_gRNA	P1_C11	ACCCCTAAAGGCGCTG	0.103759	3
BACH1	KO_gRNA	P1_C11	ACTGTCGAGTTGTCCG	-0.20812	3
BACH1	KO_gRNA	P1_C11	AGAAAATAATATGACG	-0.00722358	3
BACH1	KO_gRNA	P1_C11	AGGGCGTAAAATATTT	0.223314	3
BACH1	KO_gRNA	P1_C11	ATACTATATTTAACGG	-0.143817	3
BACH1	KO_gRNA	P1_C11	ATATCGTTGCTGGAGA	0.0206795	3
BACH1	KO_gRNA	P1_C11	CATCCACCACACTTCA	0.0886347	3
BACH1	KO_gRNA	P1_C11	CATTTCTGATCAATAA	-0.193341	3
BACH1	KO_gRNA	P1_C11	CCGGGGACGTATGCAC	-0.0796088	3
BACH1	KO_gRNA	P1_C11	CGGCCTGAAGGTCAGG	-0.0716169	3
BACH1	KO_gRNA	P1_C11	GAGCGCGTCACCGGGT	0.0318917	3
BACH1	KO_gRNA	P1_C11	GCGCACCCTTTAATTG	0.0201137	3
BACH1	KO_gRNA	P1_C11	GCTAACATCACGAATC	0.00748838	3
BACH1	KO_gRNA	P1_C11	GTACCTCTCGATAGTG	0.0244425	3
BACH1	KO_gRNA	P1_C11	TATGGCTGTCGGGTAG	0.0257154	3
BACH1	KO_gRNA	P1_C11	TCTTTTGAGGAGCTGA	0.0428122	3
BACH1	KO_gRNA	P1_C11	TGGCCAATATTTGTCT	-0.0272275	3
BACH1	KO_gRNA	P1_C11	TGTCCCTTAGTACTTT	0.0206751	3
BACH1	KO_gRNA	P1_C11	TTGAACGCGGGCTCGG	0.0595352	3
BAP1	KO_gRNA	P1_D1	ACCCCTAAAGGCGCTG	-0.202509	3
BAP1	KO_gRNA	P1_D1	ACTGTCGAGTTGTCCG	-0.121722	3
BAP1	KO_gRNA	P1_D1	AGAAAATAATATGACG	0.0281071	3
BAP1	KO_gRNA	P1_D1	AGGGCGTAAAATATTT	0.312302	3
BAP1	KO_gRNA	P1_D1	ATACTATATTTAACGG	0.166436	3
BAP1	KO_gRNA	P1_D1	ATATCGTTGCTGGAGA	0.130591	3
BAP1	KO_gRNA	P1_D1	CATCCACCACACTTCA	0.0146269	3
BAP1	KO_gRNA	P1_D1	CATTTCTGATCAATAA	0.0172054	3
BAP1	KO_gRNA	P1_D1	CCGGGGACGTATGCAC	0.110708	3
BAP1	KO_gRNA	P1_D1	CGGCCTGAAGGTCAGG	0.0337985	3
BAP1	KO_gRNA	P1_D1	GAGCGCGTCACCGGGT	-0.0685824	3
BAP1	KO_gRNA	P1_D1	GCGCACCCTTTAATTG	0.0382671	3
BAP1	KO_gRNA	P1_D1	GCTAACATCACGAATC	0.0648314	3
BAP1	KO_gRNA	P1_D1	GTACCTCTCGATAGTG	0.0742702	3
BAP1	KO_gRNA	P1_D1	TATGGCTGTCGGGTAG	-0.265876	3
BAP1	KO_gRNA	P1_D1	TCTTTTGAGGAGCTGA	0.0450187	3
BAP1	KO_gRNA	P1_D1	TGGCCAATATTTGTCT	-0.11299	3
BAP1	KO_gRNA	P1_D1	TGTCCCTTAGTACTTT	-0.302331	3
BAP1	KO_gRNA	P1_D1	TTGAACGCGGGCTCGG	-0.0483972	3
BARD1	KO_gRNA	P1_D2	ACCCCTAAAGGCGCTG	-0.0503031	3
BARD1	KO_gRNA	P1_D2	ACTGTCGAGTTGTCCG	-0.686491	3
BARD1	KO_gRNA	P1_D2	AGAAAATAATATGACG	-0.316459	3
BARD1	KO_gRNA	P1_D2	AGGGCGTAAAATATTT	-0.301966	3
BARD1	KO_gRNA	P1_D2	ATACTATATTTAACGG	-0.161491	3
BARD1	KO_gRNA	P1_D2	ATATCGTTGCTGGAGA	-0.626745	3
BARD1	KO_gRNA	P1_D2	CATCCACCACACTTCA	-0.5864	3
BARD1	KO_gRNA	P1_D2	CATTTCTGATCAATAA	-0.659213	3
BARD1	KO_gRNA	P1_D2	CCGGGGACGTATGCAC	-0.658253	3
BARD1	KO_gRNA	P1_D2	CGGCCTGAAGGTCAGG	-0.604624	3
BARD1	KO_gRNA	P1_D2	GAGCGCGTCACCGGGT	-0.60493	3
BARD1	KO_gRNA	P1_D2	GCGCACCCTTTAATTG	-0.546472	3
BARD1	KO_gRNA	P1_D2	GCTAACATCACGAATC	-0.290279	3
BARD1	KO_gRNA	P1_D2	GTACCTCTCGATAGTG	-0.507094	3
BARD1	KO_gRNA	P1_D2	TATGGCTGTCGGGTAG	-0.220334	3
BARD1	KO_gRNA	P1_D2	TCTTTTGAGGAGCTGA	-0.222789	3
BARD1	KO_gRNA	P1_D2	TGGCCAATATTTGTCT	-0.701457	3
BARD1	KO_gRNA	P1_D2	TGTCCCTTAGTACTTT	-0.357705	3
BARD1	KO_gRNA	P1_D2	TTGAACGCGGGCTCGG	-0.636981	3
BCCIP	KO_gRNA	P1_D3	ACCCCTAAAGGCGCTG	0.237804	2
BCCIP	KO_gRNA	P1_D3	ACTGTCGAGTTGTCCG	-0.0353666	2
BCCIP	KO_gRNA	P1_D3	AGAAAATAATATGACG	-0.236799	2
BCCIP	KO_gRNA	P1_D3	AGGGCGTAAAATATTT	0.13102	2
BCCIP	KO_gRNA	P1_D3	ATACTATATTTAACGG	0.0628259	2
BCCIP	KO_gRNA	P1_D3	ATATCGTTGCTGGAGA	-0.0497035	2
BCCIP	KO_gRNA	P1_D3	CATCCACCACACTTCA	-0.21904	2
BCCIP	KO_gRNA	P1_D3	CATTTCTGATCAATAA	-0.2243	2
BCCIP	KO_gRNA	P1_D3	CCGGGGACGTATGCAC	-0.282314	2
BCCIP	KO_gRNA	P1_D3	CGGCCTGAAGGTCAGG	0.0516325	2
BCCIP	KO_gRNA	P1_D3	GAGCGCGTCACCGGGT	-0.0432426	2
BCCIP	KO_gRNA	P1_D3	GCGCACCCTTTAATTG	-0.146898	2
BCCIP	KO_gRNA	P1_D3	GCTAACATCACGAATC	-0.0977419	2
BCCIP	KO_gRNA	P1_D3	GTACCTCTCGATAGTG	0.0653984	2
BCCIP	KO_gRNA	P1_D3	TATGGCTGTCGGGTAG	0.0404903	2
BCCIP	KO_gRNA	P1_D3	TCTTTTGAGGAGCTGA	0.0266537	2
BCCIP	KO_gRNA	P1_D3	TGGCCAATATTTGTCT	-0.0193241	2
BCCIP	KO_gRNA	P1_D3	TGTCCCTTAGTACTTT	0.0143128	2
BCCIP	KO_gRNA	P1_D3	TTGAACGCGGGCTCGG	-0.0522852	2
BLM	KO_gRNA	P1_D4	ACCCCTAAAGGCGCTG	-0.437844	3
BLM	KO_gRNA	P1_D4	ACTGTCGAGTTGTCCG	-0.222576	3
BLM	KO_gRNA	P1_D4	AGAAAATAATATGACG	-0.18335	3
BLM	KO_gRNA	P1_D4	AGGGCGTAAAATATTT	-0.127078	3
BLM	KO_gRNA	P1_D4	ATACTATATTTAACGG	-0.150029	3
BLM	KO_gRNA	P1_D4	ATATCGTTGCTGGAGA	-0.12601	3
BLM	KO_gRNA	P1_D4	CATCCACCACACTTCA	0.106146	3
BLM	KO_gRNA	P1_D4	CATTTCTGATCAATAA	-0.0449506	3
BLM	KO_gRNA	P1_D4	CCGGGGACGTATGCAC	-0.081108	3
BLM	KO_gRNA	P1_D4	CGGCCTGAAGGTCAGG	-0.477858	3
BLM	KO_gRNA	P1_D4	GAGCGCGTCACCGGGT	-0.141822	3
BLM	KO_gRNA	P1_D4	GCGCACCCTTTAATTG	-0.249651	3
BLM	KO_gRNA	P1_D4	GCTAACATCACGAATC	-0.188023	3
BLM	KO_gRNA	P1_D4	GTACCTCTCGATAGTG	-0.262538	3
BLM	KO_gRNA	P1_D4	TATGGCTGTCGGGTAG	-0.224072	3
BLM	KO_gRNA	P1_D4	TCTTTTGAGGAGCTGA	-0.0735569	3
BLM	KO_gRNA	P1_D4	TGGCCAATATTTGTCT	-0.198452	3
BLM	KO_gRNA	P1_D4	TGTCCCTTAGTACTTT	-0.0290692	3
BLM	KO_gRNA	P1_D4	TTGAACGCGGGCTCGG	-0.217316	3
BOD1L1	KO_gRNA	P1_D5	ACCCCTAAAGGCGCTG	0.397204	2
BOD1L1	KO_gRNA	P1_D5	ACTGTCGAGTTGTCCG	-0.448436	2
BOD1L1	KO_gRNA	P1_D5	AGAAAATAATATGACG	0.0142366	2
BOD1L1	KO_gRNA	P1_D5	AGGGCGTAAAATATTT	0.279124	2
BOD1L1	KO_gRNA	P1_D5	ATACTATATTTAACGG	0.0748089	2
BOD1L1	KO_gRNA	P1_D5	ATATCGTTGCTGGAGA	0.0188165	2
BOD1L1	KO_gRNA	P1_D5	CATCCACCACACTTCA	-0.441169	2
BOD1L1	KO_gRNA	P1_D5	CATTTCTGATCAATAA	-0.520499	2
BOD1L1	KO_gRNA	P1_D5	CCGGGGACGTATGCAC	0.00111295	2
BOD1L1	KO_gRNA	P1_D5	CGGCCTGAAGGTCAGG	0.169943	2
BOD1L1	KO_gRNA	P1_D5	GAGCGCGTCACCGGGT	0.0851203	2
BOD1L1	KO_gRNA	P1_D5	GCGCACCCTTTAATTG	0.0704548	2
BOD1L1	KO_gRNA	P1_D5	GCTAACATCACGAATC	-0.0962099	2
BOD1L1	KO_gRNA	P1_D5	GTACCTCTCGATAGTG	-0.199373	2
BOD1L1	KO_gRNA	P1_D5	TATGGCTGTCGGGTAG	0.17089	2
BOD1L1	KO_gRNA	P1_D5	TCTTTTGAGGAGCTGA	-0.285183	2
BOD1L1	KO_gRNA	P1_D5	TGGCCAATATTTGTCT	-0.213459	2
BOD1L1	KO_gRNA	P1_D5	TGTCCCTTAGTACTTT	-0.0782668	2
BOD1L1	KO_gRNA	P1_D5	TTGAACGCGGGCTCGG	0.228821	2
BRCA1	KO_gRNA	P1_D12	ACCCCTAAAGGCGCTG	-0.0279629	3
BRCA1	KO_gRNA	P1_D12	ACTGTCGAGTTGTCCG	-0.127003	3
BRCA1	KO_gRNA	P1_D12	AGAAAATAATATGACG	-0.0598251	3
BRCA1	KO_gRNA	P1_D12	AGGGCGTAAAATATTT	0.0551636	3
BRCA1	KO_gRNA	P1_D12	ATACTATATTTAACGG	-0.068294	3
BRCA1	KO_gRNA	P1_D12	ATATCGTTGCTGGAGA	-0.0102318	3
BRCA1	KO_gRNA	P1_D12	CATCCACCACACTTCA	-0.346583	3
BRCA1	KO_gRNA	P1_D12	CATTTCTGATCAATAA	0.076806	3
BRCA1	KO_gRNA	P1_D12	CCGGGGACGTATGCAC	0.0165506	3
BRCA1	KO_gRNA	P1_D12	CGGCCTGAAGGTCAGG	-0.150571	3
BRCA1	KO_gRNA	P1_D12	GAGCGCGTCACCGGGT	0.120773	3
BRCA1	KO_gRNA	P1_D12	GCGCACCCTTTAATTG	0.0420752	3
BRCA1	KO_gRNA	P1_D12	GCTAACATCACGAATC	-0.0163863	3
BRCA1	KO_gRNA	P1_D12	GTACCTCTCGATAGTG	-0.0616795	3
BRCA1	KO_gRNA	P1_D12	TATGGCTGTCGGGTAG	0.19169	3
BRCA1	KO_gRNA	P1_D12	TCTTTTGAGGAGCTGA	-0.0137119	3
BRCA1	KO_gRNA	P1_D12	TGGCCAATATTTGTCT	0.141998	3
BRCA1	KO_gRNA	P1_D12	TGTCCCTTAGTACTTT	-0.00848046	3
BRCA1	KO_gRNA	P1_D12	TTGAACGCGGGCTCGG	0.12705	3
BRCA2	KO_gRNA	P1_D7	ACCCCTAAAGGCGCTG	0.359708	3
BRCA2	KO_gRNA	P1_D7	ACTGTCGAGTTGTCCG	0.0673773	3
BRCA2	KO_gRNA	P1_D7	AGAAAATAATATGACG	0.080938	3
BRCA2	KO_gRNA	P1_D7	AGGGCGTAAAATATTT	0.123242	3
BRCA2	KO_gRNA	P1_D7	ATACTATATTTAACGG	-0.0121687	3
BRCA2	KO_gRNA	P1_D7	ATATCGTTGCTGGAGA	0.0034181	3
BRCA2	KO_gRNA	P1_D7	CATCCACCACACTTCA	0.0882673	3
BRCA2	KO_gRNA	P1_D7	CATTTCTGATCAATAA	-0.00368344	3
BRCA2	KO_gRNA	P1_D7	CCGGGGACGTATGCAC	0.29143	3
BRCA2	KO_gRNA	P1_D7	CGGCCTGAAGGTCAGG	0.290314	3
BRCA2	KO_gRNA	P1_D7	GAGCGCGTCACCGGGT	0.184961	3
BRCA2	KO_gRNA	P1_D7	GCGCACCCTTTAATTG	0.0679235	3
BRCA2	KO_gRNA	P1_D7	GCTAACATCACGAATC	0.0853073	3
BRCA2	KO_gRNA	P1_D7	GTACCTCTCGATAGTG	0.0737436	3
BRCA2	KO_gRNA	P1_D7	TATGGCTGTCGGGTAG	0.351211	3
BRCA2	KO_gRNA	P1_D7	TCTTTTGAGGAGCTGA	-0.0708715	3
BRCA2	KO_gRNA	P1_D7	TGGCCAATATTTGTCT	-0.0270998	3
BRCA2	KO_gRNA	P1_D7	TGTCCCTTAGTACTTT	0.106958	3
BRCA2	KO_gRNA	P1_D7	TTGAACGCGGGCTCGG	0.239779	3
BRCC3	KO_gRNA	P1_D8	ACCCCTAAAGGCGCTG	0.291362	3
BRCC3	KO_gRNA	P1_D8	ACTGTCGAGTTGTCCG	-0.04125	3
BRCC3	KO_gRNA	P1_D8	AGAAAATAATATGACG	0.0731474	3
BRCC3	KO_gRNA	P1_D8	AGGGCGTAAAATATTT	0.239522	3
BRCC3	KO_gRNA	P1_D8	ATACTATATTTAACGG	0.108618	3
BRCC3	KO_gRNA	P1_D8	ATATCGTTGCTGGAGA	0.107415	3
BRCC3	KO_gRNA	P1_D8	CATCCACCACACTTCA	-0.176801	3
BRCC3	KO_gRNA	P1_D8	CATTTCTGATCAATAA	0.0757906	3
BRCC3	KO_gRNA	P1_D8	CCGGGGACGTATGCAC	0.288607	3
BRCC3	KO_gRNA	P1_D8	CGGCCTGAAGGTCAGG	0.0631953	3
BRCC3	KO_gRNA	P1_D8	GAGCGCGTCACCGGGT	0.0895438	3
BRCC3	KO_gRNA	P1_D8	GCGCACCCTTTAATTG	-0.0198681	3
BRCC3	KO_gRNA	P1_D8	GCTAACATCACGAATC	-0.0409426	3
BRCC3	KO_gRNA	P1_D8	GTACCTCTCGATAGTG	0.137967	3
BRCC3	KO_gRNA	P1_D8	TATGGCTGTCGGGTAG	0.236528	3
BRCC3	KO_gRNA	P1_D8	TCTTTTGAGGAGCTGA	-0.130437	3
BRCC3	KO_gRNA	P1_D8	TGGCCAATATTTGTCT	-0.0217102	3
BRCC3	KO_gRNA	P1_D8	TGTCCCTTAGTACTTT	0.148197	3
BRCC3	KO_gRNA	P1_D8	TTGAACGCGGGCTCGG	0.305737	3
BRIP1	KO_gRNA	P1_D9	ACCCCTAAAGGCGCTG	0.210243	3
BRIP1	KO_gRNA	P1_D9	ACTGTCGAGTTGTCCG	0.199459	3
BRIP1	KO_gRNA	P1_D9	AGAAAATAATATGACG	0.0449126	3
BRIP1	KO_gRNA	P1_D9	AGGGCGTAAAATATTT	0.100056	3
BRIP1	KO_gRNA	P1_D9	ATACTATATTTAACGG	0.00306024	3
BRIP1	KO_gRNA	P1_D9	ATATCGTTGCTGGAGA	0.0525281	3
BRIP1	KO_gRNA	P1_D9	CATCCACCACACTTCA	-0.194904	3
BRIP1	KO_gRNA	P1_D9	CATTTCTGATCAATAA	-0.164751	3
BRIP1	KO_gRNA	P1_D9	CCGGGGACGTATGCAC	0.26448	3
BRIP1	KO_gRNA	P1_D9	CGGCCTGAAGGTCAGG	0.208456	3
BRIP1	KO_gRNA	P1_D9	GAGCGCGTCACCGGGT	0.0569508	3
BRIP1	KO_gRNA	P1_D9	GCGCACCCTTTAATTG	0.179992	3
BRIP1	KO_gRNA	P1_D9	GCTAACATCACGAATC	0.348818	3
BRIP1	KO_gRNA	P1_D9	GTACCTCTCGATAGTG	-0.00306883	3
BRIP1	KO_gRNA	P1_D9	TATGGCTGTCGGGTAG	-0.0100898	3
BRIP1	KO_gRNA	P1_D9	TCTTTTGAGGAGCTGA	-0.118293	3
BRIP1	KO_gRNA	P1_D9	TGGCCAATATTTGTCT	0.289537	3
BRIP1	KO_gRNA	P1_D9	TGTCCCTTAGTACTTT	0.129415	3
BRIP1	KO_gRNA	P1_D9	TTGAACGCGGGCTCGG	0.165732	3
BTG2	KO_gRNA	P1_D10	ACCCCTAAAGGCGCTG	-0.18969	3
BTG2	KO_gRNA	P1_D10	ACTGTCGAGTTGTCCG	0.0433815	3
BTG2	KO_gRNA	P1_D10	AGAAAATAATATGACG	-0.133626	3
BTG2	KO_gRNA	P1_D10	AGGGCGTAAAATATTT	0.0656949	3
BTG2	KO_gRNA	P1_D10	ATACTATATTTAACGG	-0.165497	3
BTG2	KO_gRNA	P1_D10	ATATCGTTGCTGGAGA	-0.0219607	3
BTG2	KO_gRNA	P1_D10	CATCCACCACACTTCA	0.00981113	3
BTG2	KO_gRNA	P1_D10	CATTTCTGATCAATAA	-0.0274683	3
BTG2	KO_gRNA	P1_D10	CCGGGGACGTATGCAC	-0.231114	3
BTG2	KO_gRNA	P1_D10	CGGCCTGAAGGTCAGG	-0.0719253	3
BTG2	KO_gRNA	P1_D10	GAGCGCGTCACCGGGT	-0.0568407	3
BTG2	KO_gRNA	P1_D10	GCGCACCCTTTAATTG	-0.00992281	3
BTG2	KO_gRNA	P1_D10	GCTAACATCACGAATC	-0.229822	3
BTG2	KO_gRNA	P1_D10	GTACCTCTCGATAGTG	-0.0663771	3
BTG2	KO_gRNA	P1_D10	TATGGCTGTCGGGTAG	0.0139791	3
BTG2	KO_gRNA	P1_D10	TCTTTTGAGGAGCTGA	-0.189586	3
BTG2	KO_gRNA	P1_D10	TGGCCAATATTTGTCT	-0.167033	3
BTG2	KO_gRNA	P1_D10	TGTCCCTTAGTACTTT	-0.157723	3
BTG2	KO_gRNA	P1_D10	TTGAACGCGGGCTCGG	-0.149239	3
C14orf39	KO_gRNA	P1_D11	ACCCCTAAAGGCGCTG	0.10469	3
C14orf39	KO_gRNA	P1_D11	ACTGTCGAGTTGTCCG	-0.0434256	3
C14orf39	KO_gRNA	P1_D11	AGAAAATAATATGACG	0.097923	3
C14orf39	KO_gRNA	P1_D11	AGGGCGTAAAATATTT	0.101594	3
C14orf39	KO_gRNA	P1_D11	ATACTATATTTAACGG	0.0358837	3
C14orf39	KO_gRNA	P1_D11	ATATCGTTGCTGGAGA	0.0722133	3
C14orf39	KO_gRNA	P1_D11	CATCCACCACACTTCA	-0.00397692	3
C14orf39	KO_gRNA	P1_D11	CATTTCTGATCAATAA	0.0413869	3
C14orf39	KO_gRNA	P1_D11	CCGGGGACGTATGCAC	0.129017	3
C14orf39	KO_gRNA	P1_D11	CGGCCTGAAGGTCAGG	-0.0354357	3
C14orf39	KO_gRNA	P1_D11	GAGCGCGTCACCGGGT	-0.0155269	3
C14orf39	KO_gRNA	P1_D11	GCGCACCCTTTAATTG	0.16076	3
C14orf39	KO_gRNA	P1_D11	GCTAACATCACGAATC	-0.00253312	3
C14orf39	KO_gRNA	P1_D11	GTACCTCTCGATAGTG	-0.0748756	3
C14orf39	KO_gRNA	P1_D11	TATGGCTGTCGGGTAG	0.151334	3
C14orf39	KO_gRNA	P1_D11	TCTTTTGAGGAGCTGA	-0.0962043	3
C14orf39	KO_gRNA	P1_D11	TGGCCAATATTTGTCT	0.108234	3
C14orf39	KO_gRNA	P1_D11	TGTCCCTTAGTACTTT	0.211576	3
C14orf39	KO_gRNA	P1_D11	TTGAACGCGGGCTCGG	0.0700439	3
CBX8	KO_gRNA	P1_E1	ACCCCTAAAGGCGCTG	-0.0272357	3
CBX8	KO_gRNA	P1_E1	ACTGTCGAGTTGTCCG	0.1301	3
CBX8	KO_gRNA	P1_E1	AGAAAATAATATGACG	0.0833143	3
CBX8	KO_gRNA	P1_E1	AGGGCGTAAAATATTT	0.0447503	3
CBX8	KO_gRNA	P1_E1	ATACTATATTTAACGG	-0.0938125	3
CBX8	KO_gRNA	P1_E1	ATATCGTTGCTGGAGA	0.0352888	3
CBX8	KO_gRNA	P1_E1	CATCCACCACACTTCA	-0.00325282	3
CBX8	KO_gRNA	P1_E1	CATTTCTGATCAATAA	-0.0629672	3
CBX8	KO_gRNA	P1_E1	CCGGGGACGTATGCAC	-0.0217466	3
CBX8	KO_gRNA	P1_E1	CGGCCTGAAGGTCAGG	0.0252192	3
CBX8	KO_gRNA	P1_E1	GAGCGCGTCACCGGGT	-0.165075	3
CBX8	KO_gRNA	P1_E1	GCGCACCCTTTAATTG	-0.0170839	3
CBX8	KO_gRNA	P1_E1	GCTAACATCACGAATC	-0.0165285	3
CBX8	KO_gRNA	P1_E1	GTACCTCTCGATAGTG	-0.125917	3
CBX8	KO_gRNA	P1_E1	TATGGCTGTCGGGTAG	-0.065754	3
CBX8	KO_gRNA	P1_E1	TCTTTTGAGGAGCTGA	-0.0230505	3
CBX8	KO_gRNA	P1_E1	TGGCCAATATTTGTCT	-0.00124838	3
CBX8	KO_gRNA	P1_E1	TGTCCCTTAGTACTTT	0.0412462	3
CBX8	KO_gRNA	P1_E1	TTGAACGCGGGCTCGG	0.032826	3
CCDC155	KO_gRNA	P1_E2	ACCCCTAAAGGCGCTG	-0.0495937	3
CCDC155	KO_gRNA	P1_E2	ACTGTCGAGTTGTCCG	-0.347677	3
CCDC155	KO_gRNA	P1_E2	AGAAAATAATATGACG	-0.190416	3
CCDC155	KO_gRNA	P1_E2	AGGGCGTAAAATATTT	0.0569231	3
CCDC155	KO_gRNA	P1_E2	ATACTATATTTAACGG	-0.0288127	3
CCDC155	KO_gRNA	P1_E2	ATATCGTTGCTGGAGA	-0.0544297	3
CCDC155	KO_gRNA	P1_E2	CATCCACCACACTTCA	-0.249963	3
CCDC155	KO_gRNA	P1_E2	CATTTCTGATCAATAA	-0.0690645	3
CCDC155	KO_gRNA	P1_E2	CCGGGGACGTATGCAC	0.125492	3
CCDC155	KO_gRNA	P1_E2	CGGCCTGAAGGTCAGG	-0.0694195	3
CCDC155	KO_gRNA	P1_E2	GAGCGCGTCACCGGGT	-0.149362	3
CCDC155	KO_gRNA	P1_E2	GCGCACCCTTTAATTG	0.153602	3
CCDC155	KO_gRNA	P1_E2	GCTAACATCACGAATC	-0.0938359	3
CCDC155	KO_gRNA	P1_E2	GTACCTCTCGATAGTG	0.0310842	3
CCDC155	KO_gRNA	P1_E2	TATGGCTGTCGGGTAG	-0.0950988	3
CCDC155	KO_gRNA	P1_E2	TCTTTTGAGGAGCTGA	0.138992	3
CCDC155	KO_gRNA	P1_E2	TGGCCAATATTTGTCT	-0.0955469	3
CCDC155	KO_gRNA	P1_E2	TGTCCCTTAGTACTTT	0.0289311	3
CCDC155	KO_gRNA	P1_E2	TTGAACGCGGGCTCGG	0.094931	3
CCNH	KO_gRNA	P1_E3	ACCCCTAAAGGCGCTG	-0.000342822	2
CCNH	KO_gRNA	P1_E3	ACTGTCGAGTTGTCCG	-0.0445897	2
CCNH	KO_gRNA	P1_E3	AGAAAATAATATGACG	-0.0200167	2
CCNH	KO_gRNA	P1_E3	AGGGCGTAAAATATTT	-0.0157345	2
CCNH	KO_gRNA	P1_E3	ATACTATATTTAACGG	0.115336	2
CCNH	KO_gRNA	P1_E3	ATATCGTTGCTGGAGA	-0.133439	2
CCNH	KO_gRNA	P1_E3	CATCCACCACACTTCA	-0.356778	2
CCNH	KO_gRNA	P1_E3	CATTTCTGATCAATAA	-0.0461381	2
CCNH	KO_gRNA	P1_E3	CCGGGGACGTATGCAC	-0.0418908	2
CCNH	KO_gRNA	P1_E3	CGGCCTGAAGGTCAGG	-0.203013	2
CCNH	KO_gRNA	P1_E3	GAGCGCGTCACCGGGT	0.0452874	2
CCNH	KO_gRNA	P1_E3	GCGCACCCTTTAATTG	-0.0335551	2
CCNH	KO_gRNA	P1_E3	GCTAACATCACGAATC	0.108114	2
CCNH	KO_gRNA	P1_E3	GTACCTCTCGATAGTG	0.0931453	2
CCNH	KO_gRNA	P1_E3	TATGGCTGTCGGGTAG	0.00219359	2
CCNH	KO_gRNA	P1_E3	TCTTTTGAGGAGCTGA	0.176229	2
CCNH	KO_gRNA	P1_E3	TGGCCAATATTTGTCT	0.0459004	2
CCNH	KO_gRNA	P1_E3	TGTCCCTTAGTACTTT	-0.105558	2
CCNH	KO_gRNA	P1_E3	TTGAACGCGGGCTCGG	-0.0144809	2
CDC14B	KO_gRNA	P1_E4	ACCCCTAAAGGCGCTG	-0.0148283	3
CDC14B	KO_gRNA	P1_E4	ACTGTCGAGTTGTCCG	-0.175997	3
CDC14B	KO_gRNA	P1_E4	AGAAAATAATATGACG	0.043473	3
CDC14B	KO_gRNA	P1_E4	AGGGCGTAAAATATTT	0.0636945	3
CDC14B	KO_gRNA	P1_E4	ATACTATATTTAACGG	0.0196156	3
CDC14B	KO_gRNA	P1_E4	ATATCGTTGCTGGAGA	0.0097676	3
CDC14B	KO_gRNA	P1_E4	CATCCACCACACTTCA	-0.163833	3
CDC14B	KO_gRNA	P1_E4	CATTTCTGATCAATAA	-0.104385	3
CDC14B	KO_gRNA	P1_E4	CCGGGGACGTATGCAC	-0.0240015	3
CDC14B	KO_gRNA	P1_E4	CGGCCTGAAGGTCAGG	-0.116719	3
CDC14B	KO_gRNA	P1_E4	GAGCGCGTCACCGGGT	-0.147362	3
CDC14B	KO_gRNA	P1_E4	GCGCACCCTTTAATTG	-0.115738	3
CDC14B	KO_gRNA	P1_E4	GCTAACATCACGAATC	-0.0272472	3
CDC14B	KO_gRNA	P1_E4	GTACCTCTCGATAGTG	-0.00537471	3
CDC14B	KO_gRNA	P1_E4	TATGGCTGTCGGGTAG	0.0166976	3
CDC14B	KO_gRNA	P1_E4	TCTTTTGAGGAGCTGA	0.0726871	3
CDC14B	KO_gRNA	P1_E4	TGGCCAATATTTGTCT	-0.102539	3
CDC14B	KO_gRNA	P1_E4	TGTCCCTTAGTACTTT	-0.129135	3
CDC14B	KO_gRNA	P1_E4	TTGAACGCGGGCTCGG	0.069929	3
CDC45	KO_gRNA	P1_E5	ACCCCTAAAGGCGCTG	-0.54077	3
CDC45	KO_gRNA	P1_E5	ACTGTCGAGTTGTCCG	-0.247243	3
CDC45	KO_gRNA	P1_E5	AGAAAATAATATGACG	-0.299235	3
CDC45	KO_gRNA	P1_E5	AGGGCGTAAAATATTT	-0.194646	3
CDC45	KO_gRNA	P1_E5	ATACTATATTTAACGG	-0.134609	3
CDC45	KO_gRNA	P1_E5	ATATCGTTGCTGGAGA	-0.331138	3
CDC45	KO_gRNA	P1_E5	CATCCACCACACTTCA	0.061766	3
CDC45	KO_gRNA	P1_E5	CATTTCTGATCAATAA	-0.164573	3
CDC45	KO_gRNA	P1_E5	CCGGGGACGTATGCAC	-0.284197	3
CDC45	KO_gRNA	P1_E5	CGGCCTGAAGGTCAGG	-0.383681	3
CDC45	KO_gRNA	P1_E5	GAGCGCGTCACCGGGT	-0.2572	3
CDC45	KO_gRNA	P1_E5	GCGCACCCTTTAATTG	-0.176749	3
CDC45	KO_gRNA	P1_E5	GCTAACATCACGAATC	-0.265399	3
CDC45	KO_gRNA	P1_E5	GTACCTCTCGATAGTG	-0.209883	3
CDC45	KO_gRNA	P1_E5	TATGGCTGTCGGGTAG	-0.447712	3
CDC45	KO_gRNA	P1_E5	TCTTTTGAGGAGCTGA	-0.206723	3
CDC45	KO_gRNA	P1_E5	TGGCCAATATTTGTCT	-0.267277	3
CDC45	KO_gRNA	P1_E5	TGTCCCTTAGTACTTT	0.0391028	3
CDC45	KO_gRNA	P1_E5	TTGAACGCGGGCTCGG	-0.0558741	3
CDC5L	KO_gRNA	P1_E12	ACCCCTAAAGGCGCTG	-0.0318705	3
CDC5L	KO_gRNA	P1_E12	ACTGTCGAGTTGTCCG	-0.0118137	3
CDC5L	KO_gRNA	P1_E12	AGAAAATAATATGACG	0.0346967	3
CDC5L	KO_gRNA	P1_E12	AGGGCGTAAAATATTT	0.0188038	3
CDC5L	KO_gRNA	P1_E12	ATACTATATTTAACGG	0.0190326	3
CDC5L	KO_gRNA	P1_E12	ATATCGTTGCTGGAGA	0.0175087	3
CDC5L	KO_gRNA	P1_E12	CATCCACCACACTTCA	0.143585	3
CDC5L	KO_gRNA	P1_E12	CATTTCTGATCAATAA	-0.114306	3
CDC5L	KO_gRNA	P1_E12	CCGGGGACGTATGCAC	-0.0500476	3
CDC5L	KO_gRNA	P1_E12	CGGCCTGAAGGTCAGG	-0.126049	3
CDC5L	KO_gRNA	P1_E12	GAGCGCGTCACCGGGT	-0.0791129	3
CDC5L	KO_gRNA	P1_E12	GCGCACCCTTTAATTG	0.0107416	3
CDC5L	KO_gRNA	P1_E12	GCTAACATCACGAATC	0.145098	3
CDC5L	KO_gRNA	P1_E12	GTACCTCTCGATAGTG	-0.150598	3
CDC5L	KO_gRNA	P1_E12	TATGGCTGTCGGGTAG	-0.115029	3
CDC5L	KO_gRNA	P1_E12	TCTTTTGAGGAGCTGA	0.0443829	3
CDC5L	KO_gRNA	P1_E12	TGGCCAATATTTGTCT	-0.0899743	3
CDC5L	KO_gRNA	P1_E12	TGTCCCTTAGTACTTT	-0.112588	3
CDC5L	KO_gRNA	P1_E12	TTGAACGCGGGCTCGG	0.0903023	3
CDC7	KO_gRNA	P1_E7	ACCCCTAAAGGCGCTG	-0.39227	3
CDC7	KO_gRNA	P1_E7	ACTGTCGAGTTGTCCG	-0.387924	3
CDC7	KO_gRNA	P1_E7	AGAAAATAATATGACG	-0.0732491	3
CDC7	KO_gRNA	P1_E7	AGGGCGTAAAATATTT	0.00921763	3
CDC7	KO_gRNA	P1_E7	ATACTATATTTAACGG	-0.184672	3
CDC7	KO_gRNA	P1_E7	ATATCGTTGCTGGAGA	-0.332576	3
CDC7	KO_gRNA	P1_E7	CATCCACCACACTTCA	-0.551247	3
CDC7	KO_gRNA	P1_E7	CATTTCTGATCAATAA	-0.435477	3
CDC7	KO_gRNA	P1_E7	CCGGGGACGTATGCAC	-0.305054	3
CDC7	KO_gRNA	P1_E7	CGGCCTGAAGGTCAGG	-0.459569	3
CDC7	KO_gRNA	P1_E7	GAGCGCGTCACCGGGT	-0.403738	3
CDC7	KO_gRNA	P1_E7	GCGCACCCTTTAATTG	-0.293132	3
CDC7	KO_gRNA	P1_E7	GCTAACATCACGAATC	-0.0834484	3
CDC7	KO_gRNA	P1_E7	GTACCTCTCGATAGTG	-0.453645	3
CDC7	KO_gRNA	P1_E7	TATGGCTGTCGGGTAG	-0.21085	3
CDC7	KO_gRNA	P1_E7	TCTTTTGAGGAGCTGA	-0.29813	3
CDC7	KO_gRNA	P1_E7	TGGCCAATATTTGTCT	-0.403604	3
CDC7	KO_gRNA	P1_E7	TGTCCCTTAGTACTTT	-0.160471	3
CDC7	KO_gRNA	P1_E7	TTGAACGCGGGCTCGG	-0.150539	3
CDCA5	KO_gRNA	P1_E8	ACCCCTAAAGGCGCTG	0.0713686	3
CDCA5	KO_gRNA	P1_E8	ACTGTCGAGTTGTCCG	0.030139	3
CDCA5	KO_gRNA	P1_E8	AGAAAATAATATGACG	-0.169677	3
CDCA5	KO_gRNA	P1_E8	AGGGCGTAAAATATTT	0.0509008	3
CDCA5	KO_gRNA	P1_E8	ATACTATATTTAACGG	-0.0562348	3
CDCA5	KO_gRNA	P1_E8	ATATCGTTGCTGGAGA	-0.0729116	3
CDCA5	KO_gRNA	P1_E8	CATCCACCACACTTCA	0.0159454	3
CDCA5	KO_gRNA	P1_E8	CATTTCTGATCAATAA	0.0632033	3
CDCA5	KO_gRNA	P1_E8	CCGGGGACGTATGCAC	0.0652773	3
CDCA5	KO_gRNA	P1_E8	CGGCCTGAAGGTCAGG	-0.0983024	3
CDCA5	KO_gRNA	P1_E8	GAGCGCGTCACCGGGT	0.0155966	3
CDCA5	KO_gRNA	P1_E8	GCGCACCCTTTAATTG	0.111047	3
CDCA5	KO_gRNA	P1_E8	GCTAACATCACGAATC	-0.107498	3
CDCA5	KO_gRNA	P1_E8	GTACCTCTCGATAGTG	-0.0668075	3
CDCA5	KO_gRNA	P1_E8	TATGGCTGTCGGGTAG	-0.0135733	3
CDCA5	KO_gRNA	P1_E8	TCTTTTGAGGAGCTGA	-0.169633	3
CDCA5	KO_gRNA	P1_E8	TGGCCAATATTTGTCT	-0.0613913	3
CDCA5	KO_gRNA	P1_E8	TGTCCCTTAGTACTTT	0.0202555	3
CDCA5	KO_gRNA	P1_E8	TTGAACGCGGGCTCGG	0.0804421	3
CDK1	KO_gRNA	P1_E9	ACCCCTAAAGGCGCTG	-0.155283	3
CDK1	KO_gRNA	P1_E9	ACTGTCGAGTTGTCCG	-0.138482	3
CDK1	KO_gRNA	P1_E9	AGAAAATAATATGACG	-0.0383408	3
CDK1	KO_gRNA	P1_E9	AGGGCGTAAAATATTT	-0.150362	3
CDK1	KO_gRNA	P1_E9	ATACTATATTTAACGG	-0.096201	3
CDK1	KO_gRNA	P1_E9	ATATCGTTGCTGGAGA	-0.112084	3
CDK1	KO_gRNA	P1_E9	CATCCACCACACTTCA	-0.479168	3
CDK1	KO_gRNA	P1_E9	CATTTCTGATCAATAA	-0.421435	3
CDK1	KO_gRNA	P1_E9	CCGGGGACGTATGCAC	0.039242	3
CDK1	KO_gRNA	P1_E9	CGGCCTGAAGGTCAGG	-0.193867	3
CDK1	KO_gRNA	P1_E9	GAGCGCGTCACCGGGT	-0.200304	3
CDK1	KO_gRNA	P1_E9	GCGCACCCTTTAATTG	-0.270239	3
CDK1	KO_gRNA	P1_E9	GCTAACATCACGAATC	-0.186437	3
CDK1	KO_gRNA	P1_E9	GTACCTCTCGATAGTG	-0.291116	3
CDK1	KO_gRNA	P1_E9	TATGGCTGTCGGGTAG	-0.110548	3
CDK1	KO_gRNA	P1_E9	TCTTTTGAGGAGCTGA	-0.138476	3
CDK1	KO_gRNA	P1_E9	TGGCCAATATTTGTCT	-0.254361	3
CDK1	KO_gRNA	P1_E9	TGTCCCTTAGTACTTT	-0.105095	3
CDK1	KO_gRNA	P1_E9	TTGAACGCGGGCTCGG	-0.0767974	3
CDK2	KO_gRNA	P1_E10	ACCCCTAAAGGCGCTG	-0.0122987	3
CDK2	KO_gRNA	P1_E10	ACTGTCGAGTTGTCCG	-0.247513	3
CDK2	KO_gRNA	P1_E10	AGAAAATAATATGACG	-0.156393	3
CDK2	KO_gRNA	P1_E10	AGGGCGTAAAATATTT	-0.350337	3
CDK2	KO_gRNA	P1_E10	ATACTATATTTAACGG	-0.311634	3
CDK2	KO_gRNA	P1_E10	ATATCGTTGCTGGAGA	-0.315955	3
CDK2	KO_gRNA	P1_E10	CATCCACCACACTTCA	-0.20502	3
CDK2	KO_gRNA	P1_E10	CATTTCTGATCAATAA	-0.532725	3
CDK2	KO_gRNA	P1_E10	CCGGGGACGTATGCAC	-0.347494	3
CDK2	KO_gRNA	P1_E10	CGGCCTGAAGGTCAGG	-0.275817	3
CDK2	KO_gRNA	P1_E10	GAGCGCGTCACCGGGT	-0.333837	3
CDK2	KO_gRNA	P1_E10	GCGCACCCTTTAATTG	-0.364262	3
CDK2	KO_gRNA	P1_E10	GCTAACATCACGAATC	0.00555103	3
CDK2	KO_gRNA	P1_E10	GTACCTCTCGATAGTG	-0.167812	3
CDK2	KO_gRNA	P1_E10	TATGGCTGTCGGGTAG	-0.165702	3
CDK2	KO_gRNA	P1_E10	TCTTTTGAGGAGCTGA	-0.395611	3
CDK2	KO_gRNA	P1_E10	TGGCCAATATTTGTCT	-0.390698	3
CDK2	KO_gRNA	P1_E10	TGTCCCTTAGTACTTT	-0.221854	3
CDK2	KO_gRNA	P1_E10	TTGAACGCGGGCTCGG	-0.178198	3
CDK7	KO_gRNA	P1_E11	ACCCCTAAAGGCGCTG	-0.0480689	3
CDK7	KO_gRNA	P1_E11	ACTGTCGAGTTGTCCG	-0.130163	3
CDK7	KO_gRNA	P1_E11	AGAAAATAATATGACG	0.0770029	3
CDK7	KO_gRNA	P1_E11	AGGGCGTAAAATATTT	-0.169753	3
CDK7	KO_gRNA	P1_E11	ATACTATATTTAACGG	-0.0275661	3
CDK7	KO_gRNA	P1_E11	ATATCGTTGCTGGAGA	-0.0975506	3
CDK7	KO_gRNA	P1_E11	CATCCACCACACTTCA	-0.0870339	3
CDK7	KO_gRNA	P1_E11	CATTTCTGATCAATAA	-0.169815	3
CDK7	KO_gRNA	P1_E11	CCGGGGACGTATGCAC	-0.107945	3
CDK7	KO_gRNA	P1_E11	CGGCCTGAAGGTCAGG	-0.132352	3
CDK7	KO_gRNA	P1_E11	GAGCGCGTCACCGGGT	-0.086588	3
CDK7	KO_gRNA	P1_E11	GCGCACCCTTTAATTG	-0.134585	3
CDK7	KO_gRNA	P1_E11	GCTAACATCACGAATC	-0.039866	3
CDK7	KO_gRNA	P1_E11	GTACCTCTCGATAGTG	-0.178559	3
CDK7	KO_gRNA	P1_E11	TATGGCTGTCGGGTAG	-0.0470323	3
CDK7	KO_gRNA	P1_E11	TCTTTTGAGGAGCTGA	-0.0173578	3
CDK7	KO_gRNA	P1_E11	TGGCCAATATTTGTCT	-0.275562	3
CDK7	KO_gRNA	P1_E11	TGTCCCTTAGTACTTT	-0.102467	3
CDK7	KO_gRNA	P1_E11	TTGAACGCGGGCTCGG	-0.0237798	3
CDK9	KO_gRNA	P1_F1	ACCCCTAAAGGCGCTG	-0.0424893	3
CDK9	KO_gRNA	P1_F1	ACTGTCGAGTTGTCCG	-0.171265	3
CDK9	KO_gRNA	P1_F1	AGAAAATAATATGACG	0.0161414	3
CDK9	KO_gRNA	P1_F1	AGGGCGTAAAATATTT	-0.0470705	3
CDK9	KO_gRNA	P1_F1	ATACTATATTTAACGG	0.00275176	3
CDK9	KO_gRNA	P1_F1	ATATCGTTGCTGGAGA	-0.164103	3
CDK9	KO_gRNA	P1_F1	CATCCACCACACTTCA	-0.46387	3
CDK9	KO_gRNA	P1_F1	CATTTCTGATCAATAA	-0.0563237	3
CDK9	KO_gRNA	P1_F1	CCGGGGACGTATGCAC	0.00627665	3
CDK9	KO_gRNA	P1_F1	CGGCCTGAAGGTCAGG	-0.144551	3
CDK9	KO_gRNA	P1_F1	GAGCGCGTCACCGGGT	0.0483736	3
CDK9	KO_gRNA	P1_F1	GCGCACCCTTTAATTG	-0.107491	3
CDK9	KO_gRNA	P1_F1	GCTAACATCACGAATC	-0.114384	3
CDK9	KO_gRNA	P1_F1	GTACCTCTCGATAGTG	-0.0151721	3
CDK9	KO_gRNA	P1_F1	TATGGCTGTCGGGTAG	0.0172122	3
CDK9	KO_gRNA	P1_F1	TCTTTTGAGGAGCTGA	-0.123492	3
CDK9	KO_gRNA	P1_F1	TGGCCAATATTTGTCT	-0.219703	3
CDK9	KO_gRNA	P1_F1	TGTCCCTTAGTACTTT	0.0905095	3
CDK9	KO_gRNA	P1_F1	TTGAACGCGGGCTCGG	0.137754	3
CDKN2D	KO_gRNA	P1_F2	ACCCCTAAAGGCGCTG	0.0486472	3
CDKN2D	KO_gRNA	P1_F2	ACTGTCGAGTTGTCCG	-0.353652	3
CDKN2D	KO_gRNA	P1_F2	AGAAAATAATATGACG	-0.13173	3
CDKN2D	KO_gRNA	P1_F2	AGGGCGTAAAATATTT	-0.077926	3
CDKN2D	KO_gRNA	P1_F2	ATACTATATTTAACGG	-0.114899	3
CDKN2D	KO_gRNA	P1_F2	ATATCGTTGCTGGAGA	0.134861	3
CDKN2D	KO_gRNA	P1_F2	CATCCACCACACTTCA	-0.403447	3
CDKN2D	KO_gRNA	P1_F2	CATTTCTGATCAATAA	-0.174208	3
CDKN2D	KO_gRNA	P1_F2	CCGGGGACGTATGCAC	0.0061276	3
CDKN2D	KO_gRNA	P1_F2	CGGCCTGAAGGTCAGG	-0.073027	3
CDKN2D	KO_gRNA	P1_F2	GAGCGCGTCACCGGGT	-0.0702169	3
CDKN2D	KO_gRNA	P1_F2	GCGCACCCTTTAATTG	-0.230977	3
CDKN2D	KO_gRNA	P1_F2	GCTAACATCACGAATC	-0.20521	3
CDKN2D	KO_gRNA	P1_F2	GTACCTCTCGATAGTG	-0.0120077	3
CDKN2D	KO_gRNA	P1_F2	TATGGCTGTCGGGTAG	0.0231669	3
CDKN2D	KO_gRNA	P1_F2	TCTTTTGAGGAGCTGA	0.18073	3
CDKN2D	KO_gRNA	P1_F2	TGGCCAATATTTGTCT	-0.0632812	3
CDKN2D	KO_gRNA	P1_F2	TGTCCCTTAGTACTTT	0.111981	3
CDKN2D	KO_gRNA	P1_F2	TTGAACGCGGGCTCGG	-0.10821	3
CEBPG	KO_gRNA	P1_F3	ACCCCTAAAGGCGCTG	0.0798848	3
CEBPG	KO_gRNA	P1_F3	ACTGTCGAGTTGTCCG	0.0516545	3
CEBPG	KO_gRNA	P1_F3	AGAAAATAATATGACG	0.158135	3
CEBPG	KO_gRNA	P1_F3	AGGGCGTAAAATATTT	-0.146397	3
CEBPG	KO_gRNA	P1_F3	ATACTATATTTAACGG	0.148399	3
CEBPG	KO_gRNA	P1_F3	ATATCGTTGCTGGAGA	-0.0747324	3
CEBPG	KO_gRNA	P1_F3	CATCCACCACACTTCA	-0.311877	3
CEBPG	KO_gRNA	P1_F3	CATTTCTGATCAATAA	-0.0638857	3
CEBPG	KO_gRNA	P1_F3	CCGGGGACGTATGCAC	0.175615	3
CEBPG	KO_gRNA	P1_F3	CGGCCTGAAGGTCAGG	0.195218	3
CEBPG	KO_gRNA	P1_F3	GAGCGCGTCACCGGGT	-0.0994381	3
CEBPG	KO_gRNA	P1_F3	GCGCACCCTTTAATTG	-0.0330564	3
CEBPG	KO_gRNA	P1_F3	GCTAACATCACGAATC	0.102387	3
CEBPG	KO_gRNA	P1_F3	GTACCTCTCGATAGTG	-0.230236	3
CEBPG	KO_gRNA	P1_F3	TATGGCTGTCGGGTAG	0.200364	3
CEBPG	KO_gRNA	P1_F3	TCTTTTGAGGAGCTGA	-0.0794643	3
CEBPG	KO_gRNA	P1_F3	TGGCCAATATTTGTCT	-0.132768	3
CEBPG	KO_gRNA	P1_F3	TGTCCCTTAGTACTTT	-0.102476	3
CEBPG	KO_gRNA	P1_F3	TTGAACGCGGGCTCGG	-0.0361167	3
CENPS	KO_gRNA	P1_F4	ACCCCTAAAGGCGCTG	0.126234	3
CENPS	KO_gRNA	P1_F4	ACTGTCGAGTTGTCCG	-0.145335	3
CENPS	KO_gRNA	P1_F4	AGAAAATAATATGACG	0.104194	3
CENPS	KO_gRNA	P1_F4	AGGGCGTAAAATATTT	0.106995	3
CENPS	KO_gRNA	P1_F4	ATACTATATTTAACGG	0.0591856	3
CENPS	KO_gRNA	P1_F4	ATATCGTTGCTGGAGA	-0.119028	3
CENPS	KO_gRNA	P1_F4	CATCCACCACACTTCA	0.0371874	3
CENPS	KO_gRNA	P1_F4	CATTTCTGATCAATAA	-0.116357	3
CENPS	KO_gRNA	P1_F4	CCGGGGACGTATGCAC	-0.129223	3
CENPS	KO_gRNA	P1_F4	CGGCCTGAAGGTCAGG	-0.199288	3
CENPS	KO_gRNA	P1_F4	GAGCGCGTCACCGGGT	0.0669299	3
CENPS	KO_gRNA	P1_F4	GCGCACCCTTTAATTG	-0.234851	3
CENPS	KO_gRNA	P1_F4	GCTAACATCACGAATC	0.0073177	3
CENPS	KO_gRNA	P1_F4	GTACCTCTCGATAGTG	0.108388	3
CENPS	KO_gRNA	P1_F4	TATGGCTGTCGGGTAG	0.0253748	3
CENPS	KO_gRNA	P1_F4	TCTTTTGAGGAGCTGA	-0.226163	3
CENPS	KO_gRNA	P1_F4	TGGCCAATATTTGTCT	-0.339601	3
CENPS	KO_gRNA	P1_F4	TGTCCCTTAGTACTTT	-0.222296	3
CENPS	KO_gRNA	P1_F4	TTGAACGCGGGCTCGG	-0.0977594	3
CENPX	KO_gRNA	P1_F5	ACCCCTAAAGGCGCTG	-0.129675	3
CENPX	KO_gRNA	P1_F5	ACTGTCGAGTTGTCCG	-0.355012	3
CENPX	KO_gRNA	P1_F5	AGAAAATAATATGACG	-0.364655	3
CENPX	KO_gRNA	P1_F5	AGGGCGTAAAATATTT	-0.20945	3
CENPX	KO_gRNA	P1_F5	ATACTATATTTAACGG	-0.0765619	3
CENPX	KO_gRNA	P1_F5	ATATCGTTGCTGGAGA	-0.41366	3
CENPX	KO_gRNA	P1_F5	CATCCACCACACTTCA	-0.0380998	2
CENPX	KO_gRNA	P1_F5	CATTTCTGATCAATAA	-0.21948	3
CENPX	KO_gRNA	P1_F5	CCGGGGACGTATGCAC	-0.454729	3
CENPX	KO_gRNA	P1_F5	CGGCCTGAAGGTCAGG	0.00940064	3
CENPX	KO_gRNA	P1_F5	GAGCGCGTCACCGGGT	-0.0691619	3
CENPX	KO_gRNA	P1_F5	GCGCACCCTTTAATTG	-0.544819	3
CENPX	KO_gRNA	P1_F5	GCTAACATCACGAATC	-0.0546016	3
CENPX	KO_gRNA	P1_F5	GTACCTCTCGATAGTG	-0.26395	3
CENPX	KO_gRNA	P1_F5	TATGGCTGTCGGGTAG	-0.0389268	3
CENPX	KO_gRNA	P1_F5	TCTTTTGAGGAGCTGA	0.335846	3
CENPX	KO_gRNA	P1_F5	TGGCCAATATTTGTCT	-0.130634	3
CENPX	KO_gRNA	P1_F5	TGTCCCTTAGTACTTT	-0.0417217	3
CENPX	KO_gRNA	P1_F5	TTGAACGCGGGCTCGG	-0.214272	3
CEP164	KO_gRNA	P1_F12	ACCCCTAAAGGCGCTG	0.210782	3
CEP164	KO_gRNA	P1_F12	ACTGTCGAGTTGTCCG	0.148771	3
CEP164	KO_gRNA	P1_F12	AGAAAATAATATGACG	0.0934898	3
CEP164	KO_gRNA	P1_F12	AGGGCGTAAAATATTT	-0.0508449	3
CEP164	KO_gRNA	P1_F12	ATACTATATTTAACGG	0.0898097	3
CEP164	KO_gRNA	P1_F12	ATATCGTTGCTGGAGA	-0.0335475	3
CEP164	KO_gRNA	P1_F12	CATCCACCACACTTCA	0.00884917	3
CEP164	KO_gRNA	P1_F12	CATTTCTGATCAATAA	-0.0574367	3
CEP164	KO_gRNA	P1_F12	CCGGGGACGTATGCAC	0.0063833	3
CEP164	KO_gRNA	P1_F12	CGGCCTGAAGGTCAGG	-0.0033	3
CEP164	KO_gRNA	P1_F12	GAGCGCGTCACCGGGT	0.106379	3
CEP164	KO_gRNA	P1_F12	GCGCACCCTTTAATTG	0.0886676	3
CEP164	KO_gRNA	P1_F12	GCTAACATCACGAATC	-0.0279808	3
CEP164	KO_gRNA	P1_F12	GTACCTCTCGATAGTG	0.0572257	3
CEP164	KO_gRNA	P1_F12	TATGGCTGTCGGGTAG	0.0404479	3
CEP164	KO_gRNA	P1_F12	TCTTTTGAGGAGCTGA	-0.106392	3
CEP164	KO_gRNA	P1_F12	TGGCCAATATTTGTCT	-0.0403376	3
CEP164	KO_gRNA	P1_F12	TGTCCCTTAGTACTTT	-0.0273677	3
CEP164	KO_gRNA	P1_F12	TTGAACGCGGGCTCGG	0.0385431	3
CETN2	KO_gRNA	P1_F7	ACCCCTAAAGGCGCTG	0.00189419	3
CETN2	KO_gRNA	P1_F7	ACTGTCGAGTTGTCCG	0.00681615	3
CETN2	KO_gRNA	P1_F7	AGAAAATAATATGACG	0.137542	3
CETN2	KO_gRNA	P1_F7	AGGGCGTAAAATATTT	0.0804764	3
CETN2	KO_gRNA	P1_F7	ATACTATATTTAACGG	0.135879	3
CETN2	KO_gRNA	P1_F7	ATATCGTTGCTGGAGA	-0.117601	3
CETN2	KO_gRNA	P1_F7	CATCCACCACACTTCA	-0.214302	2
CETN2	KO_gRNA	P1_F7	CATTTCTGATCAATAA	0.0319411	2
CETN2	KO_gRNA	P1_F7	CCGGGGACGTATGCAC	-0.11631	3
CETN2	KO_gRNA	P1_F7	CGGCCTGAAGGTCAGG	-0.0464278	3
CETN2	KO_gRNA	P1_F7	GAGCGCGTCACCGGGT	-0.0494178	3
CETN2	KO_gRNA	P1_F7	GCGCACCCTTTAATTG	-0.0926954	3
CETN2	KO_gRNA	P1_F7	GCTAACATCACGAATC	0.132116	3
CETN2	KO_gRNA	P1_F7	GTACCTCTCGATAGTG	-0.188143	2
CETN2	KO_gRNA	P1_F7	TATGGCTGTCGGGTAG	0.178972	3
CETN2	KO_gRNA	P1_F7	TCTTTTGAGGAGCTGA	-0.202602	2
CETN2	KO_gRNA	P1_F7	TGGCCAATATTTGTCT	-0.0635026	3
CETN2	KO_gRNA	P1_F7	TGTCCCTTAGTACTTT	0.125901	3
CETN2	KO_gRNA	P1_F7	TTGAACGCGGGCTCGG	-0.0792036	3
CGAS	KO_gRNA	P1_F8	ACCCCTAAAGGCGCTG	0.00235463	3
CGAS	KO_gRNA	P1_F8	ACTGTCGAGTTGTCCG	-0.268447	3
CGAS	KO_gRNA	P1_F8	AGAAAATAATATGACG	0.00713402	3
CGAS	KO_gRNA	P1_F8	AGGGCGTAAAATATTT	0.0096232	3
CGAS	KO_gRNA	P1_F8	ATACTATATTTAACGG	0.135019	3
CGAS	KO_gRNA	P1_F8	ATATCGTTGCTGGAGA	0.0246822	3
CGAS	KO_gRNA	P1_F8	CATCCACCACACTTCA	-0.0162132	3
CGAS	KO_gRNA	P1_F8	CATTTCTGATCAATAA	-0.155696	3
CGAS	KO_gRNA	P1_F8	CCGGGGACGTATGCAC	0.078469	3
CGAS	KO_gRNA	P1_F8	CGGCCTGAAGGTCAGG	-0.0370231	3
CGAS	KO_gRNA	P1_F8	GAGCGCGTCACCGGGT	-0.0978993	3
CGAS	KO_gRNA	P1_F8	GCGCACCCTTTAATTG	-0.125551	3
CGAS	KO_gRNA	P1_F8	GCTAACATCACGAATC	-0.116733	3
CGAS	KO_gRNA	P1_F8	GTACCTCTCGATAGTG	-0.0849909	3
CGAS	KO_gRNA	P1_F8	TATGGCTGTCGGGTAG	-0.102006	3
CGAS	KO_gRNA	P1_F8	TCTTTTGAGGAGCTGA	0.348889	3
CGAS	KO_gRNA	P1_F8	TGGCCAATATTTGTCT	-0.00867048	3
CGAS	KO_gRNA	P1_F8	TGTCCCTTAGTACTTT	0.0612825	3
CGAS	KO_gRNA	P1_F8	TTGAACGCGGGCTCGG	0.0598835	3
CHAF1A	KO_gRNA	P1_F9	ACCCCTAAAGGCGCTG	-0.0104841	3
CHAF1A	KO_gRNA	P1_F9	ACTGTCGAGTTGTCCG	0.134224	3
CHAF1A	KO_gRNA	P1_F9	AGAAAATAATATGACG	0.0038458	3
CHAF1A	KO_gRNA	P1_F9	AGGGCGTAAAATATTT	0.0164906	3
CHAF1A	KO_gRNA	P1_F9	ATACTATATTTAACGG	0.0256437	3
CHAF1A	KO_gRNA	P1_F9	ATATCGTTGCTGGAGA	-0.0473681	3
CHAF1A	KO_gRNA	P1_F9	CATCCACCACACTTCA	0.22564	3
CHAF1A	KO_gRNA	P1_F9	CATTTCTGATCAATAA	0.121306	3
CHAF1A	KO_gRNA	P1_F9	CCGGGGACGTATGCAC	0.0392956	3
CHAF1A	KO_gRNA	P1_F9	CGGCCTGAAGGTCAGG	0.0615571	3
CHAF1A	KO_gRNA	P1_F9	GAGCGCGTCACCGGGT	0.0759798	3
CHAF1A	KO_gRNA	P1_F9	GCGCACCCTTTAATTG	0.103912	3
CHAF1A	KO_gRNA	P1_F9	GCTAACATCACGAATC	0.167705	3
CHAF1A	KO_gRNA	P1_F9	GTACCTCTCGATAGTG	0.178779	3
CHAF1A	KO_gRNA	P1_F9	TATGGCTGTCGGGTAG	0.0817014	3
CHAF1A	KO_gRNA	P1_F9	TCTTTTGAGGAGCTGA	0.370983	3
CHAF1A	KO_gRNA	P1_F9	TGGCCAATATTTGTCT	0.0972997	3
CHAF1A	KO_gRNA	P1_F9	TGTCCCTTAGTACTTT	-0.0161412	3
CHAF1A	KO_gRNA	P1_F9	TTGAACGCGGGCTCGG	0.159017	3
CHAF1B	KO_gRNA	P1_F10	ACCCCTAAAGGCGCTG	0.121627	3
CHAF1B	KO_gRNA	P1_F10	ACTGTCGAGTTGTCCG	0.12613	3
CHAF1B	KO_gRNA	P1_F10	AGAAAATAATATGACG	0.0956087	3
CHAF1B	KO_gRNA	P1_F10	AGGGCGTAAAATATTT	0.04073	3
CHAF1B	KO_gRNA	P1_F10	ATACTATATTTAACGG	-0.0728435	3
CHAF1B	KO_gRNA	P1_F10	ATATCGTTGCTGGAGA	-0.0290215	3
CHAF1B	KO_gRNA	P1_F10	CATCCACCACACTTCA	0.153443	3
CHAF1B	KO_gRNA	P1_F10	CATTTCTGATCAATAA	0.159584	3
CHAF1B	KO_gRNA	P1_F10	CCGGGGACGTATGCAC	-0.0467013	3
CHAF1B	KO_gRNA	P1_F10	CGGCCTGAAGGTCAGG	0.186571	3
CHAF1B	KO_gRNA	P1_F10	GAGCGCGTCACCGGGT	0.0735827	3
CHAF1B	KO_gRNA	P1_F10	GCGCACCCTTTAATTG	0.107826	3
CHAF1B	KO_gRNA	P1_F10	GCTAACATCACGAATC	0.0788038	3
CHAF1B	KO_gRNA	P1_F10	GTACCTCTCGATAGTG	0.116635	3
CHAF1B	KO_gRNA	P1_F10	TATGGCTGTCGGGTAG	-0.0749513	3
CHAF1B	KO_gRNA	P1_F10	TCTTTTGAGGAGCTGA	0.170148	3
CHAF1B	KO_gRNA	P1_F10	TGGCCAATATTTGTCT	-0.12829	3
CHAF1B	KO_gRNA	P1_F10	TGTCCCTTAGTACTTT	0.0410017	3
CHAF1B	KO_gRNA	P1_F10	TTGAACGCGGGCTCGG	0.0451177	3
CHD1L	KO_gRNA	P1_F11	ACCCCTAAAGGCGCTG	0.0201771	3
CHD1L	KO_gRNA	P1_F11	ACTGTCGAGTTGTCCG	0.0255807	3
CHD1L	KO_gRNA	P1_F11	AGAAAATAATATGACG	0.0679776	3
CHD1L	KO_gRNA	P1_F11	AGGGCGTAAAATATTT	0.118264	3
CHD1L	KO_gRNA	P1_F11	ATACTATATTTAACGG	-0.0376422	3
CHD1L	KO_gRNA	P1_F11	ATATCGTTGCTGGAGA	0.0762307	3
CHD1L	KO_gRNA	P1_F11	CATCCACCACACTTCA	0.126473	3
CHD1L	KO_gRNA	P1_F11	CATTTCTGATCAATAA	0.052267	3
CHD1L	KO_gRNA	P1_F11	CCGGGGACGTATGCAC	0.00285664	3
CHD1L	KO_gRNA	P1_F11	CGGCCTGAAGGTCAGG	0.0210616	3
CHD1L	KO_gRNA	P1_F11	GAGCGCGTCACCGGGT	0.0562093	3
CHD1L	KO_gRNA	P1_F11	GCGCACCCTTTAATTG	0.0896439	3
CHD1L	KO_gRNA	P1_F11	GCTAACATCACGAATC	0.0497763	3
CHD1L	KO_gRNA	P1_F11	GTACCTCTCGATAGTG	-0.0394584	3
CHD1L	KO_gRNA	P1_F11	TATGGCTGTCGGGTAG	0.0838005	3
CHD1L	KO_gRNA	P1_F11	TCTTTTGAGGAGCTGA	-0.0165799	3
CHD1L	KO_gRNA	P1_F11	TGGCCAATATTTGTCT	-0.0365207	3
CHD1L	KO_gRNA	P1_F11	TGTCCCTTAGTACTTT	0.0731248	3
CHD1L	KO_gRNA	P1_F11	TTGAACGCGGGCTCGG	0.100175	3
CHEK1	KO_gRNA	P1_G1	ACCCCTAAAGGCGCTG	0.118021	3
CHEK1	KO_gRNA	P1_G1	ACTGTCGAGTTGTCCG	0.119876	3
CHEK1	KO_gRNA	P1_G1	AGAAAATAATATGACG	-0.0280802	3
CHEK1	KO_gRNA	P1_G1	AGGGCGTAAAATATTT	-0.0231446	3
CHEK1	KO_gRNA	P1_G1	ATACTATATTTAACGG	0.0818064	3
CHEK1	KO_gRNA	P1_G1	ATATCGTTGCTGGAGA	0.0729286	3
CHEK1	KO_gRNA	P1_G1	CATCCACCACACTTCA	-0.141759	3
CHEK1	KO_gRNA	P1_G1	CATTTCTGATCAATAA	-0.146532	3
CHEK1	KO_gRNA	P1_G1	CCGGGGACGTATGCAC	-0.00398366	3
CHEK1	KO_gRNA	P1_G1	CGGCCTGAAGGTCAGG	0.135572	3
CHEK1	KO_gRNA	P1_G1	GAGCGCGTCACCGGGT	0.143586	3
CHEK1	KO_gRNA	P1_G1	GCGCACCCTTTAATTG	0.103507	3
CHEK1	KO_gRNA	P1_G1	GCTAACATCACGAATC	0.140017	3
CHEK1	KO_gRNA	P1_G1	GTACCTCTCGATAGTG	-0.169367	3
CHEK1	KO_gRNA	P1_G1	TATGGCTGTCGGGTAG	0.158809	3
CHEK1	KO_gRNA	P1_G1	TCTTTTGAGGAGCTGA	-0.0254086	3
CHEK1	KO_gRNA	P1_G1	TGGCCAATATTTGTCT	0.0356652	3
CHEK1	KO_gRNA	P1_G1	TGTCCCTTAGTACTTT	-0.0749707	3
CHEK1	KO_gRNA	P1_G1	TTGAACGCGGGCTCGG	0.0208705	3
CHEK2	KO_gRNA	P1_G2	ACCCCTAAAGGCGCTG	-0.0787413	3
CHEK2	KO_gRNA	P1_G2	ACTGTCGAGTTGTCCG	-0.0596967	3
CHEK2	KO_gRNA	P1_G2	AGAAAATAATATGACG	-0.0350836	3
CHEK2	KO_gRNA	P1_G2	AGGGCGTAAAATATTT	0.0212285	3
CHEK2	KO_gRNA	P1_G2	ATACTATATTTAACGG	-0.163871	3
CHEK2	KO_gRNA	P1_G2	ATATCGTTGCTGGAGA	0.0177359	3
CHEK2	KO_gRNA	P1_G2	CATCCACCACACTTCA	0.0198918	3
CHEK2	KO_gRNA	P1_G2	CATTTCTGATCAATAA	-0.05491	3
CHEK2	KO_gRNA	P1_G2	CCGGGGACGTATGCAC	0.102255	3
CHEK2	KO_gRNA	P1_G2	CGGCCTGAAGGTCAGG	-0.121789	3
CHEK2	KO_gRNA	P1_G2	GAGCGCGTCACCGGGT	-0.208329	3
CHEK2	KO_gRNA	P1_G2	GCGCACCCTTTAATTG	-0.131182	3
CHEK2	KO_gRNA	P1_G2	GCTAACATCACGAATC	0.0850121	3
CHEK2	KO_gRNA	P1_G2	GTACCTCTCGATAGTG	0.0755251	3
CHEK2	KO_gRNA	P1_G2	TATGGCTGTCGGGTAG	0.107535	3
CHEK2	KO_gRNA	P1_G2	TCTTTTGAGGAGCTGA	0.136066	3
CHEK2	KO_gRNA	P1_G2	TGGCCAATATTTGTCT	-0.0986475	3
CHEK2	KO_gRNA	P1_G2	TGTCCCTTAGTACTTT	0.0284811	3
CHEK2	KO_gRNA	P1_G2	TTGAACGCGGGCTCGG	0.0631552	3
CHFR	KO_gRNA	P1_G3	ACCCCTAAAGGCGCTG	0.053533	3
CHFR	KO_gRNA	P1_G3	ACTGTCGAGTTGTCCG	-0.0145154	3
CHFR	KO_gRNA	P1_G3	AGAAAATAATATGACG	-0.0178366	3
CHFR	KO_gRNA	P1_G3	AGGGCGTAAAATATTT	0.18238	3
CHFR	KO_gRNA	P1_G3	ATACTATATTTAACGG	0.159761	3
CHFR	KO_gRNA	P1_G3	ATATCGTTGCTGGAGA	-0.0928329	3
CHFR	KO_gRNA	P1_G3	CATCCACCACACTTCA	-0.25796	3
CHFR	KO_gRNA	P1_G3	CATTTCTGATCAATAA	-0.0922433	3
CHFR	KO_gRNA	P1_G3	CCGGGGACGTATGCAC	-0.00961609	3
CHFR	KO_gRNA	P1_G3	CGGCCTGAAGGTCAGG	0.0372103	3
CHFR	KO_gRNA	P1_G3	GAGCGCGTCACCGGGT	0.14918	3
CHFR	KO_gRNA	P1_G3	GCGCACCCTTTAATTG	0.0734415	3
CHFR	KO_gRNA	P1_G3	GCTAACATCACGAATC	-0.0189837	3
CHFR	KO_gRNA	P1_G3	GTACCTCTCGATAGTG	-0.0305377	3
CHFR	KO_gRNA	P1_G3	TATGGCTGTCGGGTAG	0.0248131	3
CHFR	KO_gRNA	P1_G3	TCTTTTGAGGAGCTGA	0.080158	3
CHFR	KO_gRNA	P1_G3	TGGCCAATATTTGTCT	-0.0607347	3
CHFR	KO_gRNA	P1_G3	TGTCCCTTAGTACTTT	0.127513	3
CHFR	KO_gRNA	P1_G3	TTGAACGCGGGCTCGG	0.101464	3
CHRNA4	KO_gRNA	P1_G4	ACCCCTAAAGGCGCTG	0.0492798	3
CHRNA4	KO_gRNA	P1_G4	ACTGTCGAGTTGTCCG	-0.0570578	3
CHRNA4	KO_gRNA	P1_G4	AGAAAATAATATGACG	0.100317	3
CHRNA4	KO_gRNA	P1_G4	AGGGCGTAAAATATTT	-0.0607056	3
CHRNA4	KO_gRNA	P1_G4	ATACTATATTTAACGG	0.0393432	3
CHRNA4	KO_gRNA	P1_G4	ATATCGTTGCTGGAGA	0.0445901	3
CHRNA4	KO_gRNA	P1_G4	CATCCACCACACTTCA	0.0340383	3
CHRNA4	KO_gRNA	P1_G4	CATTTCTGATCAATAA	-0.0727085	3
CHRNA4	KO_gRNA	P1_G4	CCGGGGACGTATGCAC	0.031517	3
CHRNA4	KO_gRNA	P1_G4	CGGCCTGAAGGTCAGG	-0.060452	3
CHRNA4	KO_gRNA	P1_G4	GAGCGCGTCACCGGGT	-0.0093208	3
CHRNA4	KO_gRNA	P1_G4	GCGCACCCTTTAATTG	0.14912	3
CHRNA4	KO_gRNA	P1_G4	GCTAACATCACGAATC	-0.0583435	3
CHRNA4	KO_gRNA	P1_G4	GTACCTCTCGATAGTG	-0.105308	3
CHRNA4	KO_gRNA	P1_G4	TATGGCTGTCGGGTAG	-0.0545598	3
CHRNA4	KO_gRNA	P1_G4	TCTTTTGAGGAGCTGA	-0.152779	3
CHRNA4	KO_gRNA	P1_G4	TGGCCAATATTTGTCT	0.145258	3
CHRNA4	KO_gRNA	P1_G4	TGTCCCTTAGTACTTT	-0.0191376	3
CHRNA4	KO_gRNA	P1_G4	TTGAACGCGGGCTCGG	0.0420117	3
CIB1	KO_gRNA	P1_G5	ACCCCTAAAGGCGCTG	-0.0488852	3
CIB1	KO_gRNA	P1_G5	ACTGTCGAGTTGTCCG	-0.0145997	3
CIB1	KO_gRNA	P1_G5	AGAAAATAATATGACG	0.0245014	3
CIB1	KO_gRNA	P1_G5	AGGGCGTAAAATATTT	-0.035195	3
CIB1	KO_gRNA	P1_G5	ATACTATATTTAACGG	0.0263981	3
CIB1	KO_gRNA	P1_G5	ATATCGTTGCTGGAGA	-0.0972706	3
CIB1	KO_gRNA	P1_G5	CATCCACCACACTTCA	-0.0342572	3
CIB1	KO_gRNA	P1_G5	CATTTCTGATCAATAA	-0.15548	3
CIB1	KO_gRNA	P1_G5	CCGGGGACGTATGCAC	0.166051	3
CIB1	KO_gRNA	P1_G5	CGGCCTGAAGGTCAGG	-0.103523	3
CIB1	KO_gRNA	P1_G5	GAGCGCGTCACCGGGT	-0.127213	3
CIB1	KO_gRNA	P1_G5	GCGCACCCTTTAATTG	0.0439855	3
CIB1	KO_gRNA	P1_G5	GCTAACATCACGAATC	-0.0769555	3
CIB1	KO_gRNA	P1_G5	GTACCTCTCGATAGTG	-0.145332	3
CIB1	KO_gRNA	P1_G5	TATGGCTGTCGGGTAG	0.0497044	3
CIB1	KO_gRNA	P1_G5	TCTTTTGAGGAGCTGA	-0.000597884	3
CIB1	KO_gRNA	P1_G5	TGGCCAATATTTGTCT	-0.129028	3
CIB1	KO_gRNA	P1_G5	TGTCCCTTAGTACTTT	0.00735598	3
CIB1	KO_gRNA	P1_G5	TTGAACGCGGGCTCGG	-0.029567	3
CINP	KO_gRNA	P1_G12	ACCCCTAAAGGCGCTG	0.00415056	3
CINP	KO_gRNA	P1_G12	ACTGTCGAGTTGTCCG	0.00230491	3
CINP	KO_gRNA	P1_G12	AGAAAATAATATGACG	0.0209855	3
CINP	KO_gRNA	P1_G12	AGGGCGTAAAATATTT	0.0589147	3
CINP	KO_gRNA	P1_G12	ATACTATATTTAACGG	-0.115991	3
CINP	KO_gRNA	P1_G12	ATATCGTTGCTGGAGA	0.0724799	3
CINP	KO_gRNA	P1_G12	CATCCACCACACTTCA	0.00149473	3
CINP	KO_gRNA	P1_G12	CATTTCTGATCAATAA	-0.127746	3
CINP	KO_gRNA	P1_G12	CCGGGGACGTATGCAC	0.173776	3
CINP	KO_gRNA	P1_G12	CGGCCTGAAGGTCAGG	0.062544	3
CINP	KO_gRNA	P1_G12	GAGCGCGTCACCGGGT	0.0490735	3
CINP	KO_gRNA	P1_G12	GCGCACCCTTTAATTG	-0.0305293	3
CINP	KO_gRNA	P1_G12	GCTAACATCACGAATC	-0.00291554	3
CINP	KO_gRNA	P1_G12	GTACCTCTCGATAGTG	-0.000513545	3
CINP	KO_gRNA	P1_G12	TATGGCTGTCGGGTAG	0.014589	3
CINP	KO_gRNA	P1_G12	TCTTTTGAGGAGCTGA	0.123678	3
CINP	KO_gRNA	P1_G12	TGGCCAATATTTGTCT	-0.0165702	3
CINP	KO_gRNA	P1_G12	TGTCCCTTAGTACTTT	0.215908	3
CINP	KO_gRNA	P1_G12	TTGAACGCGGGCTCGG	0.096204	3
CLSPN	KO_gRNA	P1_G7	ACCCCTAAAGGCGCTG	0.0473313	3
CLSPN	KO_gRNA	P1_G7	ACTGTCGAGTTGTCCG	-0.0771017	3
CLSPN	KO_gRNA	P1_G7	AGAAAATAATATGACG	-0.103161	3
CLSPN	KO_gRNA	P1_G7	AGGGCGTAAAATATTT	0.115706	3
CLSPN	KO_gRNA	P1_G7	ATACTATATTTAACGG	-0.0612669	3
CLSPN	KO_gRNA	P1_G7	ATATCGTTGCTGGAGA	-0.0305512	3
CLSPN	KO_gRNA	P1_G7	CATCCACCACACTTCA	-0.38108	3
CLSPN	KO_gRNA	P1_G7	CATTTCTGATCAATAA	-0.278944	3
CLSPN	KO_gRNA	P1_G7	CCGGGGACGTATGCAC	-0.0997966	3
CLSPN	KO_gRNA	P1_G7	CGGCCTGAAGGTCAGG	-0.128197	3
CLSPN	KO_gRNA	P1_G7	GAGCGCGTCACCGGGT	-0.0991667	3
CLSPN	KO_gRNA	P1_G7	GCGCACCCTTTAATTG	0.0206955	3
CLSPN	KO_gRNA	P1_G7	GCTAACATCACGAATC	0.0130649	3
CLSPN	KO_gRNA	P1_G7	GTACCTCTCGATAGTG	0.0223981	3
CLSPN	KO_gRNA	P1_G7	TATGGCTGTCGGGTAG	-0.0270936	3
CLSPN	KO_gRNA	P1_G7	TCTTTTGAGGAGCTGA	-0.0720194	3
CLSPN	KO_gRNA	P1_G7	TGGCCAATATTTGTCT	-0.0456904	3
CLSPN	KO_gRNA	P1_G7	TGTCCCTTAGTACTTT	-0.260656	3
CLSPN	KO_gRNA	P1_G7	TTGAACGCGGGCTCGG	0.082224	3
COPS2	KO_gRNA	P1_G8	ACCCCTAAAGGCGCTG	0.0944634	3
COPS2	KO_gRNA	P1_G8	ACTGTCGAGTTGTCCG	-0.145923	3
COPS2	KO_gRNA	P1_G8	AGAAAATAATATGACG	0.114575	3
COPS2	KO_gRNA	P1_G8	AGGGCGTAAAATATTT	0.0669725	3
COPS2	KO_gRNA	P1_G8	ATACTATATTTAACGG	0.171657	3
COPS2	KO_gRNA	P1_G8	ATATCGTTGCTGGAGA	-0.0213797	3
COPS2	KO_gRNA	P1_G8	CATCCACCACACTTCA	-0.0697555	3
COPS2	KO_gRNA	P1_G8	CATTTCTGATCAATAA	0.0567983	3
COPS2	KO_gRNA	P1_G8	CCGGGGACGTATGCAC	0.130126	3
COPS2	KO_gRNA	P1_G8	CGGCCTGAAGGTCAGG	-0.124228	3
COPS2	KO_gRNA	P1_G8	GAGCGCGTCACCGGGT	0.0593074	3
COPS2	KO_gRNA	P1_G8	GCGCACCCTTTAATTG	-0.0194875	3
COPS2	KO_gRNA	P1_G8	GCTAACATCACGAATC	0.152796	3
COPS2	KO_gRNA	P1_G8	GTACCTCTCGATAGTG	0.216643	3
COPS2	KO_gRNA	P1_G8	TATGGCTGTCGGGTAG	0.149426	3
COPS2	KO_gRNA	P1_G8	TCTTTTGAGGAGCTGA	0.0130309	3
COPS2	KO_gRNA	P1_G8	TGGCCAATATTTGTCT	-0.0757048	3
COPS2	KO_gRNA	P1_G8	TGTCCCTTAGTACTTT	0.0975111	3
COPS2	KO_gRNA	P1_G8	TTGAACGCGGGCTCGG	0.118856	3
COPS3	KO_gRNA	P1_G9	ACCCCTAAAGGCGCTG	0.200566	3
COPS3	KO_gRNA	P1_G9	ACTGTCGAGTTGTCCG	-0.00860847	3
COPS3	KO_gRNA	P1_G9	AGAAAATAATATGACG	0.00375737	3
COPS3	KO_gRNA	P1_G9	AGGGCGTAAAATATTT	0.103649	3
COPS3	KO_gRNA	P1_G9	ATACTATATTTAACGG	0.0568341	3
COPS3	KO_gRNA	P1_G9	ATATCGTTGCTGGAGA	0.00503335	3
COPS3	KO_gRNA	P1_G9	CATCCACCACACTTCA	0.0550844	3
COPS3	KO_gRNA	P1_G9	CATTTCTGATCAATAA	0.0108477	3
COPS3	KO_gRNA	P1_G9	CCGGGGACGTATGCAC	-0.00420987	3
COPS3	KO_gRNA	P1_G9	CGGCCTGAAGGTCAGG	0.0623558	3
COPS3	KO_gRNA	P1_G9	GAGCGCGTCACCGGGT	-0.0765309	3
COPS3	KO_gRNA	P1_G9	GCGCACCCTTTAATTG	-0.00654414	3
COPS3	KO_gRNA	P1_G9	GCTAACATCACGAATC	0.0100518	3
COPS3	KO_gRNA	P1_G9	GTACCTCTCGATAGTG	0.11719	3
COPS3	KO_gRNA	P1_G9	TATGGCTGTCGGGTAG	0.148425	3
COPS3	KO_gRNA	P1_G9	TCTTTTGAGGAGCTGA	0.0523179	3
COPS3	KO_gRNA	P1_G9	TGGCCAATATTTGTCT	-0.162287	3
COPS3	KO_gRNA	P1_G9	TGTCCCTTAGTACTTT	-0.0122638	3
COPS3	KO_gRNA	P1_G9	TTGAACGCGGGCTCGG	0.0417786	3
COPS4	KO_gRNA	P1_G10	ACCCCTAAAGGCGCTG	0.313174	3
COPS4	KO_gRNA	P1_G10	ACTGTCGAGTTGTCCG	-0.130968	3
COPS4	KO_gRNA	P1_G10	AGAAAATAATATGACG	0.113463	3
COPS4	KO_gRNA	P1_G10	AGGGCGTAAAATATTT	0.0989723	3
COPS4	KO_gRNA	P1_G10	ATACTATATTTAACGG	0.053216	3
COPS4	KO_gRNA	P1_G10	ATATCGTTGCTGGAGA	0.115714	3
COPS4	KO_gRNA	P1_G10	CATCCACCACACTTCA	-0.308926	3
COPS4	KO_gRNA	P1_G10	CATTTCTGATCAATAA	0.00302456	3
COPS4	KO_gRNA	P1_G10	CCGGGGACGTATGCAC	0.0272928	3
COPS4	KO_gRNA	P1_G10	CGGCCTGAAGGTCAGG	0.104222	3
COPS4	KO_gRNA	P1_G10	GAGCGCGTCACCGGGT	-0.0794229	3
COPS4	KO_gRNA	P1_G10	GCGCACCCTTTAATTG	0.112402	3
COPS4	KO_gRNA	P1_G10	GCTAACATCACGAATC	-0.0291151	3
COPS4	KO_gRNA	P1_G10	GTACCTCTCGATAGTG	0.102786	3
COPS4	KO_gRNA	P1_G10	TATGGCTGTCGGGTAG	0.0725386	3
COPS4	KO_gRNA	P1_G10	TCTTTTGAGGAGCTGA	0.0348244	3
COPS4	KO_gRNA	P1_G10	TGGCCAATATTTGTCT	0.111396	3
COPS4	KO_gRNA	P1_G10	TGTCCCTTAGTACTTT	0.0573735	3
COPS4	KO_gRNA	P1_G10	TTGAACGCGGGCTCGG	0.049219	3
COPS5	KO_gRNA	P1_G11	ACCCCTAAAGGCGCTG	0.223436	3
COPS5	KO_gRNA	P1_G11	ACTGTCGAGTTGTCCG	-0.0550914	3
COPS5	KO_gRNA	P1_G11	AGAAAATAATATGACG	0.0588006	3
COPS5	KO_gRNA	P1_G11	AGGGCGTAAAATATTT	0.0881264	3
COPS5	KO_gRNA	P1_G11	ATACTATATTTAACGG	0.0442918	3
COPS5	KO_gRNA	P1_G11	ATATCGTTGCTGGAGA	0.0431018	3
COPS5	KO_gRNA	P1_G11	CATCCACCACACTTCA	-0.296352	3
COPS5	KO_gRNA	P1_G11	CATTTCTGATCAATAA	-0.0211377	3
COPS5	KO_gRNA	P1_G11	CCGGGGACGTATGCAC	-0.0368756	3
COPS5	KO_gRNA	P1_G11	CGGCCTGAAGGTCAGG	-0.00615566	3
COPS5	KO_gRNA	P1_G11	GAGCGCGTCACCGGGT	0.0943869	3
COPS5	KO_gRNA	P1_G11	GCGCACCCTTTAATTG	-0.0353766	3
COPS5	KO_gRNA	P1_G11	GCTAACATCACGAATC	-0.0315405	3
COPS5	KO_gRNA	P1_G11	GTACCTCTCGATAGTG	-0.218221	3
COPS5	KO_gRNA	P1_G11	TATGGCTGTCGGGTAG	0.0843648	3
COPS5	KO_gRNA	P1_G11	TCTTTTGAGGAGCTGA	-0.00963423	3
COPS5	KO_gRNA	P1_G11	TGGCCAATATTTGTCT	0.0620567	3
COPS5	KO_gRNA	P1_G11	TGTCCCTTAGTACTTT	-0.0157541	3
COPS5	KO_gRNA	P1_G11	TTGAACGCGGGCTCGG	0.139814	3
COPS6	KO_gRNA	P1_H1	ACCCCTAAAGGCGCTG	0.292496	3
COPS6	KO_gRNA	P1_H1	ACTGTCGAGTTGTCCG	0.0427556	3
COPS6	KO_gRNA	P1_H1	AGAAAATAATATGACG	-0.111038	3
COPS6	KO_gRNA	P1_H1	AGGGCGTAAAATATTT	0.0670345	3
COPS6	KO_gRNA	P1_H1	ATACTATATTTAACGG	-0.0174821	3
COPS6	KO_gRNA	P1_H1	ATATCGTTGCTGGAGA	0.0803368	3
COPS6	KO_gRNA	P1_H1	CATCCACCACACTTCA	0.141476	3
COPS6	KO_gRNA	P1_H1	CATTTCTGATCAATAA	-0.0296925	3
COPS6	KO_gRNA	P1_H1	CCGGGGACGTATGCAC	0.0667427	3
COPS6	KO_gRNA	P1_H1	CGGCCTGAAGGTCAGG	0.040043	3
COPS6	KO_gRNA	P1_H1	GAGCGCGTCACCGGGT	0.0727418	3
COPS6	KO_gRNA	P1_H1	GCGCACCCTTTAATTG	-0.128791	3
COPS6	KO_gRNA	P1_H1	GCTAACATCACGAATC	0.0802932	3
COPS6	KO_gRNA	P1_H1	GTACCTCTCGATAGTG	0.0969937	3
COPS6	KO_gRNA	P1_H1	TATGGCTGTCGGGTAG	0.142696	3
COPS6	KO_gRNA	P1_H1	TCTTTTGAGGAGCTGA	0.213081	3
COPS6	KO_gRNA	P1_H1	TGGCCAATATTTGTCT	-0.0612828	3
COPS6	KO_gRNA	P1_H1	TGTCCCTTAGTACTTT	0.0427146	3
COPS6	KO_gRNA	P1_H1	TTGAACGCGGGCTCGG	0.0730427	3
COPS7A	KO_gRNA	P1_H2	ACCCCTAAAGGCGCTG	0.213696	3
COPS7A	KO_gRNA	P1_H2	ACTGTCGAGTTGTCCG	-0.0503841	3
COPS7A	KO_gRNA	P1_H2	AGAAAATAATATGACG	0.0143272	3
COPS7A	KO_gRNA	P1_H2	AGGGCGTAAAATATTT	0.102906	3
COPS7A	KO_gRNA	P1_H2	ATACTATATTTAACGG	0.107972	3
COPS7A	KO_gRNA	P1_H2	ATATCGTTGCTGGAGA	0.0521352	3
COPS7A	KO_gRNA	P1_H2	CATCCACCACACTTCA	0.228449	3
COPS7A	KO_gRNA	P1_H2	CATTTCTGATCAATAA	-0.0333142	3
COPS7A	KO_gRNA	P1_H2	CCGGGGACGTATGCAC	0.0292858	3
COPS7A	KO_gRNA	P1_H2	CGGCCTGAAGGTCAGG	-0.171863	3
COPS7A	KO_gRNA	P1_H2	GAGCGCGTCACCGGGT	0.144859	3
COPS7A	KO_gRNA	P1_H2	GCGCACCCTTTAATTG	-0.0610453	3
COPS7A	KO_gRNA	P1_H2	GCTAACATCACGAATC	0.049489	3
COPS7A	KO_gRNA	P1_H2	GTACCTCTCGATAGTG	0.0023773	3
COPS7A	KO_gRNA	P1_H2	TATGGCTGTCGGGTAG	0.126284	3
COPS7A	KO_gRNA	P1_H2	TCTTTTGAGGAGCTGA	0.142034	3
COPS7A	KO_gRNA	P1_H2	TGGCCAATATTTGTCT	-0.125595	3
COPS7A	KO_gRNA	P1_H2	TGTCCCTTAGTACTTT	0.0280243	3
COPS7A	KO_gRNA	P1_H2	TTGAACGCGGGCTCGG	0.0950773	3
COPS7B	KO_gRNA	P1_H3	ACCCCTAAAGGCGCTG	0.16695	3
COPS7B	KO_gRNA	P1_H3	ACTGTCGAGTTGTCCG	-0.0153021	3
COPS7B	KO_gRNA	P1_H3	AGAAAATAATATGACG	0.0377019	3
COPS7B	KO_gRNA	P1_H3	AGGGCGTAAAATATTT	0.0460305	3
COPS7B	KO_gRNA	P1_H3	ATACTATATTTAACGG	-0.109809	3
COPS7B	KO_gRNA	P1_H3	ATATCGTTGCTGGAGA	-0.13413	3
COPS7B	KO_gRNA	P1_H3	CATCCACCACACTTCA	0.0646973	3
COPS7B	KO_gRNA	P1_H3	CATTTCTGATCAATAA	0.077971	3
COPS7B	KO_gRNA	P1_H3	CCGGGGACGTATGCAC	0.0372881	3
COPS7B	KO_gRNA	P1_H3	CGGCCTGAAGGTCAGG	0.0796536	3
COPS7B	KO_gRNA	P1_H3	GAGCGCGTCACCGGGT	0.0953962	3
COPS7B	KO_gRNA	P1_H3	GCGCACCCTTTAATTG	0.0409723	3
COPS7B	KO_gRNA	P1_H3	GCTAACATCACGAATC	0.0656211	3
COPS7B	KO_gRNA	P1_H3	GTACCTCTCGATAGTG	0.176844	3
COPS7B	KO_gRNA	P1_H3	TATGGCTGTCGGGTAG	-0.028026	3
COPS7B	KO_gRNA	P1_H3	TCTTTTGAGGAGCTGA	0.0103716	3
COPS7B	KO_gRNA	P1_H3	TGGCCAATATTTGTCT	0.0268263	3
COPS7B	KO_gRNA	P1_H3	TGTCCCTTAGTACTTT	-0.0368176	3
COPS7B	KO_gRNA	P1_H3	TTGAACGCGGGCTCGG	0.0852262	3
COPS8	KO_gRNA	P1_H4	ACCCCTAAAGGCGCTG	0.256663	3
COPS8	KO_gRNA	P1_H4	ACTGTCGAGTTGTCCG	0.346039	3
COPS8	KO_gRNA	P1_H4	AGAAAATAATATGACG	-0.0447907	3
COPS8	KO_gRNA	P1_H4	AGGGCGTAAAATATTT	0.156685	3
COPS8	KO_gRNA	P1_H4	ATACTATATTTAACGG	0.0443966	3
COPS8	KO_gRNA	P1_H4	ATATCGTTGCTGGAGA	0.117706	3
COPS8	KO_gRNA	P1_H4	CATCCACCACACTTCA	0.0768457	3
COPS8	KO_gRNA	P1_H4	CATTTCTGATCAATAA	0.0940808	3
COPS8	KO_gRNA	P1_H4	CCGGGGACGTATGCAC	0.251503	3
COPS8	KO_gRNA	P1_H4	CGGCCTGAAGGTCAGG	0.237575	3
COPS8	KO_gRNA	P1_H4	GAGCGCGTCACCGGGT	0.185603	3
COPS8	KO_gRNA	P1_H4	GCGCACCCTTTAATTG	0.14726	3
COPS8	KO_gRNA	P1_H4	GCTAACATCACGAATC	0.168326	3
COPS8	KO_gRNA	P1_H4	GTACCTCTCGATAGTG	0.198889	3
COPS8	KO_gRNA	P1_H4	TATGGCTGTCGGGTAG	0.208564	3
COPS8	KO_gRNA	P1_H4	TCTTTTGAGGAGCTGA	-0.00116708	3
COPS8	KO_gRNA	P1_H4	TGGCCAATATTTGTCT	0.140709	3
COPS8	KO_gRNA	P1_H4	TGTCCCTTAGTACTTT	0.215405	3
COPS8	KO_gRNA	P1_H4	TTGAACGCGGGCTCGG	0.278171	3
CSNK1E	KO_gRNA	P1_H5	ACCCCTAAAGGCGCTG	-0.0121509	3
CSNK1E	KO_gRNA	P1_H5	ACTGTCGAGTTGTCCG	-0.088914	3
CSNK1E	KO_gRNA	P1_H5	AGAAAATAATATGACG	0.188422	3
CSNK1E	KO_gRNA	P1_H5	AGGGCGTAAAATATTT	0.104577	3
CSNK1E	KO_gRNA	P1_H5	ATACTATATTTAACGG	-0.0334422	3
CSNK1E	KO_gRNA	P1_H5	ATATCGTTGCTGGAGA	0.0118214	3
CSNK1E	KO_gRNA	P1_H5	CATCCACCACACTTCA	0.103582	3
CSNK1E	KO_gRNA	P1_H5	CATTTCTGATCAATAA	-0.0515042	3
CSNK1E	KO_gRNA	P1_H5	CCGGGGACGTATGCAC	0.131792	3
CSNK1E	KO_gRNA	P1_H5	CGGCCTGAAGGTCAGG	-0.107214	3
CSNK1E	KO_gRNA	P1_H5	GAGCGCGTCACCGGGT	-0.0353791	3
CSNK1E	KO_gRNA	P1_H5	GCGCACCCTTTAATTG	-0.0625837	3
CSNK1E	KO_gRNA	P1_H5	GCTAACATCACGAATC	0.0170705	3
CSNK1E	KO_gRNA	P1_H5	GTACCTCTCGATAGTG	0.055518	3
CSNK1E	KO_gRNA	P1_H5	TATGGCTGTCGGGTAG	0.0995691	3
CSNK1E	KO_gRNA	P1_H5	TCTTTTGAGGAGCTGA	0.180488	3
CSNK1E	KO_gRNA	P1_H5	TGGCCAATATTTGTCT	0.0639051	3
CSNK1E	KO_gRNA	P1_H5	TGTCCCTTAGTACTTT	-0.00728212	3
CSNK1E	KO_gRNA	P1_H5	TTGAACGCGGGCTCGG	-0.00856025	3
CTC1	KO_gRNA	P1_H12	ACCCCTAAAGGCGCTG	0.0853873	3
CTC1	KO_gRNA	P1_H12	ACTGTCGAGTTGTCCG	0.00513763	3
CTC1	KO_gRNA	P1_H12	AGAAAATAATATGACG	0.0408647	3
CTC1	KO_gRNA	P1_H12	AGGGCGTAAAATATTT	0.0502658	3
CTC1	KO_gRNA	P1_H12	ATACTATATTTAACGG	0.0992396	3
CTC1	KO_gRNA	P1_H12	ATATCGTTGCTGGAGA	0.000742721	3
CTC1	KO_gRNA	P1_H12	CATCCACCACACTTCA	-0.0838933	3
CTC1	KO_gRNA	P1_H12	CATTTCTGATCAATAA	-0.0543672	3
CTC1	KO_gRNA	P1_H12	CCGGGGACGTATGCAC	0.00254418	3
CTC1	KO_gRNA	P1_H12	CGGCCTGAAGGTCAGG	-0.125988	3
CTC1	KO_gRNA	P1_H12	GAGCGCGTCACCGGGT	-0.0105855	3
CTC1	KO_gRNA	P1_H12	GCGCACCCTTTAATTG	0.0643065	3
CTC1	KO_gRNA	P1_H12	GCTAACATCACGAATC	0.0374901	3
CTC1	KO_gRNA	P1_H12	GTACCTCTCGATAGTG	0.0556106	3
CTC1	KO_gRNA	P1_H12	TATGGCTGTCGGGTAG	0.0967553	3
CTC1	KO_gRNA	P1_H12	TCTTTTGAGGAGCTGA	0.0150622	3
CTC1	KO_gRNA	P1_H12	TGGCCAATATTTGTCT	0.00782351	3
CTC1	KO_gRNA	P1_H12	TGTCCCTTAGTACTTT	-0.0058029	3
CTC1	KO_gRNA	P1_H12	TTGAACGCGGGCTCGG	0.0238118	3
CUL3	KO_gRNA	P1_H7	ACCCCTAAAGGCGCTG	0.14919	3
CUL3	KO_gRNA	P1_H7	ACTGTCGAGTTGTCCG	0.0181802	3
CUL3	KO_gRNA	P1_H7	AGAAAATAATATGACG	0.0605928	3
CUL3	KO_gRNA	P1_H7	AGGGCGTAAAATATTT	0.0643693	3
CUL3	KO_gRNA	P1_H7	ATACTATATTTAACGG	-0.00955419	3
CUL3	KO_gRNA	P1_H7	ATATCGTTGCTGGAGA	0.0216285	3
CUL3	KO_gRNA	P1_H7	CATCCACCACACTTCA	-0.0696002	3
CUL3	KO_gRNA	P1_H7	CATTTCTGATCAATAA	0.0197886	3
CUL3	KO_gRNA	P1_H7	CCGGGGACGTATGCAC	0.102151	3
CUL3	KO_gRNA	P1_H7	CGGCCTGAAGGTCAGG	0.0965595	3
CUL3	KO_gRNA	P1_H7	GAGCGCGTCACCGGGT	0.0180465	3
CUL3	KO_gRNA	P1_H7	GCGCACCCTTTAATTG	-0.0458514	3
CUL3	KO_gRNA	P1_H7	GCTAACATCACGAATC	0.0808462	3
CUL3	KO_gRNA	P1_H7	GTACCTCTCGATAGTG	0.0125163	3
CUL3	KO_gRNA	P1_H7	TATGGCTGTCGGGTAG	-0.0548112	3
CUL3	KO_gRNA	P1_H7	TCTTTTGAGGAGCTGA	0.110661	3
CUL3	KO_gRNA	P1_H7	TGGCCAATATTTGTCT	0.0987531	3
CUL3	KO_gRNA	P1_H7	TGTCCCTTAGTACTTT	0.0208161	3
CUL3	KO_gRNA	P1_H7	TTGAACGCGGGCTCGG	0.09873	3
CUL4A	KO_gRNA	P1_H8	ACCCCTAAAGGCGCTG	0.00754034	3
CUL4A	KO_gRNA	P1_H8	ACTGTCGAGTTGTCCG	0.0696216	3
CUL4A	KO_gRNA	P1_H8	AGAAAATAATATGACG	-0.0222673	3
CUL4A	KO_gRNA	P1_H8	AGGGCGTAAAATATTT	0.00645947	3
CUL4A	KO_gRNA	P1_H8	ATACTATATTTAACGG	0.254451	3
CUL4A	KO_gRNA	P1_H8	ATATCGTTGCTGGAGA	0.127368	3
CUL4A	KO_gRNA	P1_H8	CATCCACCACACTTCA	-0.0463351	3
CUL4A	KO_gRNA	P1_H8	CATTTCTGATCAATAA	0.142488	3
CUL4A	KO_gRNA	P1_H8	CCGGGGACGTATGCAC	0.193755	3
CUL4A	KO_gRNA	P1_H8	CGGCCTGAAGGTCAGG	0.0550828	3
CUL4A	KO_gRNA	P1_H8	GAGCGCGTCACCGGGT	-0.0489166	3
CUL4A	KO_gRNA	P1_H8	GCGCACCCTTTAATTG	0.080873	3
CUL4A	KO_gRNA	P1_H8	GCTAACATCACGAATC	0.108143	3
CUL4A	KO_gRNA	P1_H8	GTACCTCTCGATAGTG	0.146628	3
CUL4A	KO_gRNA	P1_H8	TATGGCTGTCGGGTAG	-0.0219787	3
CUL4A	KO_gRNA	P1_H8	TCTTTTGAGGAGCTGA	-0.00293354	3
CUL4A	KO_gRNA	P1_H8	TGGCCAATATTTGTCT	-0.0439389	3
CUL4A	KO_gRNA	P1_H8	TGTCCCTTAGTACTTT	0.0532955	3
CUL4A	KO_gRNA	P1_H8	TTGAACGCGGGCTCGG	0.208479	3
CUL4B	KO_gRNA	P1_H9	ACCCCTAAAGGCGCTG	0.189986	3
CUL4B	KO_gRNA	P1_H9	ACTGTCGAGTTGTCCG	0.107882	3
CUL4B	KO_gRNA	P1_H9	AGAAAATAATATGACG	-0.00870796	3
CUL4B	KO_gRNA	P1_H9	AGGGCGTAAAATATTT	0.141685	3
CUL4B	KO_gRNA	P1_H9	ATACTATATTTAACGG	-0.0505508	3
CUL4B	KO_gRNA	P1_H9	ATATCGTTGCTGGAGA	0.00491283	3
CUL4B	KO_gRNA	P1_H9	CATCCACCACACTTCA	0.217288	3
CUL4B	KO_gRNA	P1_H9	CATTTCTGATCAATAA	0.0537994	3
CUL4B	KO_gRNA	P1_H9	CCGGGGACGTATGCAC	0.112444	3
CUL4B	KO_gRNA	P1_H9	CGGCCTGAAGGTCAGG	0.0600385	3
CUL4B	KO_gRNA	P1_H9	GAGCGCGTCACCGGGT	0.174006	3
CUL4B	KO_gRNA	P1_H9	GCGCACCCTTTAATTG	0.142515	3
CUL4B	KO_gRNA	P1_H9	GCTAACATCACGAATC	0.137041	3
CUL4B	KO_gRNA	P1_H9	GTACCTCTCGATAGTG	-0.0488621	3
CUL4B	KO_gRNA	P1_H9	TATGGCTGTCGGGTAG	-0.0370038	3
CUL4B	KO_gRNA	P1_H9	TCTTTTGAGGAGCTGA	0.0836567	3
CUL4B	KO_gRNA	P1_H9	TGGCCAATATTTGTCT	0.244438	3
CUL4B	KO_gRNA	P1_H9	TGTCCCTTAGTACTTT	0.0641605	3
CUL4B	KO_gRNA	P1_H9	TTGAACGCGGGCTCGG	0.0159478	3
DB_1	mock_KO	P1_D6	ACCCCTAAAGGCGCTG	0.112877	2
DB_1	mock_KO	P1_D6	ACTGTCGAGTTGTCCG	0.124245	2
DB_1	mock_KO	P1_D6	AGAAAATAATATGACG	0.0490112	2
DB_1	mock_KO	P1_D6	AGGGCGTAAAATATTT	-0.0733585	2
DB_1	mock_KO	P1_D6	ATACTATATTTAACGG	-0.0970565	2
DB_1	mock_KO	P1_D6	ATATCGTTGCTGGAGA	0.0317029	2
DB_1	mock_KO	P1_D6	CATCCACCACACTTCA	0.19892	2
DB_1	mock_KO	P1_D6	CATTTCTGATCAATAA	-0.0982613	2
DB_1	mock_KO	P1_D6	CCGGGGACGTATGCAC	0.180532	2
DB_1	mock_KO	P1_D6	CGGCCTGAAGGTCAGG	-0.0383507	2
DB_1	mock_KO	P1_D6	GAGCGCGTCACCGGGT	-0.0150456	2
DB_1	mock_KO	P1_D6	GCGCACCCTTTAATTG	0.178065	2
DB_1	mock_KO	P1_D6	GCTAACATCACGAATC	0.0662636	2
DB_1	mock_KO	P1_D6	GTACCTCTCGATAGTG	0.11043	2
DB_1	mock_KO	P1_D6	TATGGCTGTCGGGTAG	0.309948	2
DB_1	mock_KO	P1_D6	TCTTTTGAGGAGCTGA	0.141723	2
DB_1	mock_KO	P1_D6	TGGCCAATATTTGTCT	-0.00416581	2
DB_1	mock_KO	P1_D6	TGTCCCTTAGTACTTT	0.091097	2
DB_1	mock_KO	P1_D6	TTGAACGCGGGCTCGG	0.124344	2
DB_1	mock_KO	P2_D6	ACCCCTAAAGGCGCTG	-0.0945126	3
DB_1	mock_KO	P2_D6	ACTGTCGAGTTGTCCG	-0.00381167	3
DB_1	mock_KO	P2_D6	AGAAAATAATATGACG	-0.00665644	3
DB_1	mock_KO	P2_D6	AGGGCGTAAAATATTT	-0.0517833	3
DB_1	mock_KO	P2_D6	ATACTATATTTAACGG	-0.0207245	3
DB_1	mock_KO	P2_D6	ATATCGTTGCTGGAGA	-0.0400101	3
DB_1	mock_KO	P2_D6	CATCCACCACACTTCA	-0.143563	3
DB_1	mock_KO	P2_D6	CATTTCTGATCAATAA	-0.102489	3
DB_1	mock_KO	P2_D6	CCGGGGACGTATGCAC	0.0803911	3
DB_1	mock_KO	P2_D6	CGGCCTGAAGGTCAGG	0.0330184	3
DB_1	mock_KO	P2_D6	GAGCGCGTCACCGGGT	0.0327118	3
DB_1	mock_KO	P2_D6	GCGCACCCTTTAATTG	-0.0803819	3
DB_1	mock_KO	P2_D6	GCTAACATCACGAATC	-0.118034	3
DB_1	mock_KO	P2_D6	GTACCTCTCGATAGTG	-0.0212005	3
DB_1	mock_KO	P2_D6	TATGGCTGTCGGGTAG	-0.0568226	3
DB_1	mock_KO	P2_D6	TCTTTTGAGGAGCTGA	-0.0475877	3
DB_1	mock_KO	P2_D6	TGGCCAATATTTGTCT	-0.0979337	3
DB_1	mock_KO	P2_D6	TGTCCCTTAGTACTTT	-0.0738576	3
DB_1	mock_KO	P2_D6	TTGAACGCGGGCTCGG	0.0169079	3
DB_1	mock_KO	P3_D6	ACCCCTAAAGGCGCTG	0.201543	3
DB_1	mock_KO	P3_D6	ACTGTCGAGTTGTCCG	-0.0194591	3
DB_1	mock_KO	P3_D6	AGAAAATAATATGACG	-0.0466661	3
DB_1	mock_KO	P3_D6	AGGGCGTAAAATATTT	0.0859908	3
DB_1	mock_KO	P3_D6	ATACTATATTTAACGG	0.0709626	3
DB_1	mock_KO	P3_D6	ATATCGTTGCTGGAGA	-0.107549	3
DB_1	mock_KO	P3_D6	CATCCACCACACTTCA	-0.216595	3
DB_1	mock_KO	P3_D6	CATTTCTGATCAATAA	0.0891234	3
DB_1	mock_KO	P3_D6	CCGGGGACGTATGCAC	0.143405	3
DB_1	mock_KO	P3_D6	CGGCCTGAAGGTCAGG	0.00418479	3
DB_1	mock_KO	P3_D6	GAGCGCGTCACCGGGT	0.242258	3
DB_1	mock_KO	P3_D6	GCGCACCCTTTAATTG	-0.152759	3
DB_1	mock_KO	P3_D6	GCTAACATCACGAATC	0.140578	3
DB_1	mock_KO	P3_D6	GTACCTCTCGATAGTG	0.0727157	3
DB_1	mock_KO	P3_D6	TATGGCTGTCGGGTAG	-0.0295539	3
DB_1	mock_KO	P3_D6	TCTTTTGAGGAGCTGA	-0.206816	3
DB_1	mock_KO	P3_D6	TGGCCAATATTTGTCT	0.20394	3
DB_1	mock_KO	P3_D6	TGTCCCTTAGTACTTT	0.104271	3
DB_1	mock_KO	P3_D6	TTGAACGCGGGCTCGG	-0.0414247	3
DB_1	mock_KO	P4_D6	ACCCCTAAAGGCGCTG	-0.0661427	3
DB_1	mock_KO	P4_D6	ACTGTCGAGTTGTCCG	-0.14735	3
DB_1	mock_KO	P4_D6	AGAAAATAATATGACG	-0.113975	3
DB_1	mock_KO	P4_D6	AGGGCGTAAAATATTT	-0.138013	3
DB_1	mock_KO	P4_D6	ATACTATATTTAACGG	-0.0699249	3
DB_1	mock_KO	P4_D6	ATATCGTTGCTGGAGA	-0.0603616	3
DB_1	mock_KO	P4_D6	CATCCACCACACTTCA	0.146523	3
DB_1	mock_KO	P4_D6	CATTTCTGATCAATAA	-0.123111	3
DB_1	mock_KO	P4_D6	CCGGGGACGTATGCAC	-0.12913	3
DB_1	mock_KO	P4_D6	CGGCCTGAAGGTCAGG	-0.0697912	3
DB_1	mock_KO	P4_D6	GAGCGCGTCACCGGGT	0.00510384	3
DB_1	mock_KO	P4_D6	GCGCACCCTTTAATTG	0.0682472	3
DB_1	mock_KO	P4_D6	GCTAACATCACGAATC	-0.136805	3
DB_1	mock_KO	P4_D6	GTACCTCTCGATAGTG	-0.034616	3
DB_1	mock_KO	P4_D6	TATGGCTGTCGGGTAG	-0.0608416	3
DB_1	mock_KO	P4_D6	TCTTTTGAGGAGCTGA	-0.0872336	3
DB_1	mock_KO	P4_D6	TGGCCAATATTTGTCT	0.139381	3
DB_1	mock_KO	P4_D6	TGTCCCTTAGTACTTT	0.0240451	3
DB_1	mock_KO	P4_D6	TTGAACGCGGGCTCGG	-0.141316	3
DB_1	mock_KO	P5_D6	ACCCCTAAAGGCGCTG	0.0264635	3
DB_1	mock_KO	P5_D6	ACTGTCGAGTTGTCCG	-0.0884616	3
DB_1	mock_KO	P5_D6	AGAAAATAATATGACG	0.0163546	3
DB_1	mock_KO	P5_D6	AGGGCGTAAAATATTT	-0.152814	3
DB_1	mock_KO	P5_D6	ATACTATATTTAACGG	-0.0873819	3
DB_1	mock_KO	P5_D6	ATATCGTTGCTGGAGA	-0.0669194	3
DB_1	mock_KO	P5_D6	CATCCACCACACTTCA	-0.269521	3
DB_1	mock_KO	P5_D6	CATTTCTGATCAATAA	-0.0634855	3
DB_1	mock_KO	P5_D6	CCGGGGACGTATGCAC	-0.031483	3
DB_1	mock_KO	P5_D6	CGGCCTGAAGGTCAGG	-0.0564254	3
DB_1	mock_KO	P5_D6	GAGCGCGTCACCGGGT	-0.0458088	3
DB_1	mock_KO	P5_D6	GCGCACCCTTTAATTG	-0.0872871	3
DB_1	mock_KO	P5_D6	GCTAACATCACGAATC	-0.0709778	3
DB_1	mock_KO	P5_D6	GTACCTCTCGATAGTG	-0.0172828	3
DB_1	mock_KO	P5_D6	TATGGCTGTCGGGTAG	-0.104196	3
DB_1	mock_KO	P5_D6	TCTTTTGAGGAGCTGA	-0.067202	3
DB_1	mock_KO	P5_D6	TGGCCAATATTTGTCT	0.0325209	3
DB_1	mock_KO	P5_D6	TGTCCCTTAGTACTTT	-0.0612	3
DB_1	mock_KO	P5_D6	TTGAACGCGGGCTCGG	-0.0583957	3
DB_1	mock_KO	P6_D6	ACCCCTAAAGGCGCTG	0.0120315	3
DB_1	mock_KO	P6_D6	ACTGTCGAGTTGTCCG	-0.148449	3
DB_1	mock_KO	P6_D6	AGAAAATAATATGACG	-0.0791247	3
DB_1	mock_KO	P6_D6	AGGGCGTAAAATATTT	-0.01426	3
DB_1	mock_KO	P6_D6	ATACTATATTTAACGG	0.101988	3
DB_1	mock_KO	P6_D6	ATATCGTTGCTGGAGA	-0.178419	3
DB_1	mock_KO	P6_D6	CATCCACCACACTTCA	-0.154792	3
DB_1	mock_KO	P6_D6	CATTTCTGATCAATAA	-0.0835894	3
DB_1	mock_KO	P6_D6	CCGGGGACGTATGCAC	-0.103658	3
DB_1	mock_KO	P6_D6	CGGCCTGAAGGTCAGG	0.133674	3
DB_1	mock_KO	P6_D6	GAGCGCGTCACCGGGT	-0.0605604	3
DB_1	mock_KO	P6_D6	GCGCACCCTTTAATTG	0.0796419	3
DB_1	mock_KO	P6_D6	GCTAACATCACGAATC	-0.083896	3
DB_1	mock_KO	P6_D6	GTACCTCTCGATAGTG	-0.144885	3
DB_1	mock_KO	P6_D6	TATGGCTGTCGGGTAG	0.0669473	3
DB_1	mock_KO	P6_D6	TCTTTTGAGGAGCTGA	-0.0270685	3
DB_1	mock_KO	P6_D6	TGGCCAATATTTGTCT	-0.0373024	3
DB_1	mock_KO	P6_D6	TGTCCCTTAGTACTTT	-0.0373096	3
DB_1	mock_KO	P6_D6	TTGAACGCGGGCTCGG	-0.00184272	3
DB_2	mock_KO	P1_E6	ACCCCTAAAGGCGCTG	0.0366691	3
DB_2	mock_KO	P1_E6	ACTGTCGAGTTGTCCG	0.181496	3
DB_2	mock_KO	P1_E6	AGAAAATAATATGACG	0.0177657	3
DB_2	mock_KO	P1_E6	AGGGCGTAAAATATTT	0.0657638	3
DB_2	mock_KO	P1_E6	ATACTATATTTAACGG	0.13742	3
DB_2	mock_KO	P1_E6	ATATCGTTGCTGGAGA	0.0664274	3
DB_2	mock_KO	P1_E6	CATCCACCACACTTCA	-0.013694	3
DB_2	mock_KO	P1_E6	CATTTCTGATCAATAA	0.0546216	3
DB_2	mock_KO	P1_E6	CCGGGGACGTATGCAC	-0.0311527	3
DB_2	mock_KO	P1_E6	CGGCCTGAAGGTCAGG	0.134565	3
DB_2	mock_KO	P1_E6	GAGCGCGTCACCGGGT	0.00538573	3
DB_2	mock_KO	P1_E6	GCGCACCCTTTAATTG	0.0150106	3
DB_2	mock_KO	P1_E6	GCTAACATCACGAATC	0.0975785	3
DB_2	mock_KO	P1_E6	GTACCTCTCGATAGTG	-0.0408195	3
DB_2	mock_KO	P1_E6	TATGGCTGTCGGGTAG	-0.198164	3
DB_2	mock_KO	P1_E6	TCTTTTGAGGAGCTGA	0.108882	3
DB_2	mock_KO	P1_E6	TGGCCAATATTTGTCT	0.0966331	3
DB_2	mock_KO	P1_E6	TGTCCCTTAGTACTTT	0.0787384	3
DB_2	mock_KO	P1_E6	TTGAACGCGGGCTCGG	0.0349992	3
DB_2	mock_KO	P2_E6	ACCCCTAAAGGCGCTG	0.00288363	3
DB_2	mock_KO	P2_E6	ACTGTCGAGTTGTCCG	-0.000940478	3
DB_2	mock_KO	P2_E6	AGAAAATAATATGACG	0.0106072	3
DB_2	mock_KO	P2_E6	AGGGCGTAAAATATTT	0.107548	3
DB_2	mock_KO	P2_E6	ATACTATATTTAACGG	0.0214543	3
DB_2	mock_KO	P2_E6	ATATCGTTGCTGGAGA	-0.00768899	3
DB_2	mock_KO	P2_E6	CATCCACCACACTTCA	0.180745	3
DB_2	mock_KO	P2_E6	CATTTCTGATCAATAA	0.104755	3
DB_2	mock_KO	P2_E6	CCGGGGACGTATGCAC	-0.00393009	3
DB_2	mock_KO	P2_E6	CGGCCTGAAGGTCAGG	-0.00734128	3
DB_2	mock_KO	P2_E6	GAGCGCGTCACCGGGT	0.0695454	3
DB_2	mock_KO	P2_E6	GCGCACCCTTTAATTG	0.0176513	3
DB_2	mock_KO	P2_E6	GCTAACATCACGAATC	-0.0320556	3
DB_2	mock_KO	P2_E6	GTACCTCTCGATAGTG	-0.12634	3
DB_2	mock_KO	P2_E6	TATGGCTGTCGGGTAG	0.0491947	3
DB_2	mock_KO	P2_E6	TCTTTTGAGGAGCTGA	0.100951	3
DB_2	mock_KO	P2_E6	TGGCCAATATTTGTCT	-0.0715008	3
DB_2	mock_KO	P2_E6	TGTCCCTTAGTACTTT	-0.0742193	3
DB_2	mock_KO	P2_E6	TTGAACGCGGGCTCGG	-0.0398392	3
DB_2	mock_KO	P3_E6	ACCCCTAAAGGCGCTG	0.104578	3
DB_2	mock_KO	P3_E6	ACTGTCGAGTTGTCCG	0.112975	3
DB_2	mock_KO	P3_E6	AGAAAATAATATGACG	0.0703597	3
DB_2	mock_KO	P3_E6	AGGGCGTAAAATATTT	0.195287	3
DB_2	mock_KO	P3_E6	ATACTATATTTAACGG	0.0640017	3
DB_2	mock_KO	P3_E6	ATATCGTTGCTGGAGA	-0.0247511	3
DB_2	mock_KO	P3_E6	CATCCACCACACTTCA	0.0774249	3
DB_2	mock_KO	P3_E6	CATTTCTGATCAATAA	0.134076	3
DB_2	mock_KO	P3_E6	CCGGGGACGTATGCAC	0.014143	3
DB_2	mock_KO	P3_E6	CGGCCTGAAGGTCAGG	0.242761	3
DB_2	mock_KO	P3_E6	GAGCGCGTCACCGGGT	-0.0124623	3
DB_2	mock_KO	P3_E6	GCGCACCCTTTAATTG	-0.0449528	3
DB_2	mock_KO	P3_E6	GCTAACATCACGAATC	0.097471	3
DB_2	mock_KO	P3_E6	GTACCTCTCGATAGTG	0.102333	3
DB_2	mock_KO	P3_E6	TATGGCTGTCGGGTAG	0.132194	3
DB_2	mock_KO	P3_E6	TCTTTTGAGGAGCTGA	0.0929982	3
DB_2	mock_KO	P3_E6	TGGCCAATATTTGTCT	-0.0186838	3
DB_2	mock_KO	P3_E6	TGTCCCTTAGTACTTT	0.157901	3
DB_2	mock_KO	P3_E6	TTGAACGCGGGCTCGG	0.0345219	3
DB_2	mock_KO	P4_E6	ACCCCTAAAGGCGCTG	-0.0016415	3
DB_2	mock_KO	P4_E6	ACTGTCGAGTTGTCCG	0.0387961	3
DB_2	mock_KO	P4_E6	AGAAAATAATATGACG	-0.156328	3
DB_2	mock_KO	P4_E6	AGGGCGTAAAATATTT	-0.0571301	3
DB_2	mock_KO	P4_E6	ATACTATATTTAACGG	-0.0124285	3
DB_2	mock_KO	P4_E6	ATATCGTTGCTGGAGA	-0.0505185	3
DB_2	mock_KO	P4_E6	CATCCACCACACTTCA	0.160538	3
DB_2	mock_KO	P4_E6	CATTTCTGATCAATAA	-0.160921	3
DB_2	mock_KO	P4_E6	CCGGGGACGTATGCAC	-0.140051	3
DB_2	mock_KO	P4_E6	CGGCCTGAAGGTCAGG	-0.135828	3
DB_2	mock_KO	P4_E6	GAGCGCGTCACCGGGT	-0.0345274	3
DB_2	mock_KO	P4_E6	GCGCACCCTTTAATTG	0.00763976	3
DB_2	mock_KO	P4_E6	GCTAACATCACGAATC	0.0316918	3
DB_2	mock_KO	P4_E6	GTACCTCTCGATAGTG	-0.0519857	3
DB_2	mock_KO	P4_E6	TATGGCTGTCGGGTAG	-0.0248571	3
DB_2	mock_KO	P4_E6	TCTTTTGAGGAGCTGA	0.133803	3
DB_2	mock_KO	P4_E6	TGGCCAATATTTGTCT	0.0147942	3
DB_2	mock_KO	P4_E6	TGTCCCTTAGTACTTT	-0.175667	3
DB_2	mock_KO	P4_E6	TTGAACGCGGGCTCGG	-0.0291249	3
DB_2	mock_KO	P5_E6	ACCCCTAAAGGCGCTG	-0.102889	3
DB_2	mock_KO	P5_E6	ACTGTCGAGTTGTCCG	-0.0532758	3
DB_2	mock_KO	P5_E6	AGAAAATAATATGACG	-0.0369872	3
DB_2	mock_KO	P5_E6	AGGGCGTAAAATATTT	-0.103246	3
DB_2	mock_KO	P5_E6	ATACTATATTTAACGG	-0.0823209	3
DB_2	mock_KO	P5_E6	ATATCGTTGCTGGAGA	-0.0583544	3
DB_2	mock_KO	P5_E6	CATCCACCACACTTCA	0.0362567	3
DB_2	mock_KO	P5_E6	CATTTCTGATCAATAA	-0.168485	3
DB_2	mock_KO	P5_E6	CCGGGGACGTATGCAC	-0.109899	3
DB_2	mock_KO	P5_E6	CGGCCTGAAGGTCAGG	-0.112048	3
DB_2	mock_KO	P5_E6	GAGCGCGTCACCGGGT	-0.0575772	3
DB_2	mock_KO	P5_E6	GCGCACCCTTTAATTG	-0.0335777	3
DB_2	mock_KO	P5_E6	GCTAACATCACGAATC	-0.0792879	3
DB_2	mock_KO	P5_E6	GTACCTCTCGATAGTG	0.0473401	3
DB_2	mock_KO	P5_E6	TATGGCTGTCGGGTAG	-0.028111	3
DB_2	mock_KO	P5_E6	TCTTTTGAGGAGCTGA	-0.0706596	3
DB_2	mock_KO	P5_E6	TGGCCAATATTTGTCT	-0.104039	3
DB_2	mock_KO	P5_E6	TGTCCCTTAGTACTTT	-0.0584339	3
DB_2	mock_KO	P5_E6	TTGAACGCGGGCTCGG	-0.0133444	3
DB_2	mock_KO	P6_E6	ACCCCTAAAGGCGCTG	-0.0676661	3
DB_2	mock_KO	P6_E6	ACTGTCGAGTTGTCCG	-0.0217047	3
DB_2	mock_KO	P6_E6	AGAAAATAATATGACG	0.0265136	3
DB_2	mock_KO	P6_E6	AGGGCGTAAAATATTT	0.0407749	3
DB_2	mock_KO	P6_E6	ATACTATATTTAACGG	-0.111717	3
DB_2	mock_KO	P6_E6	ATATCGTTGCTGGAGA	-0.138437	3
DB_2	mock_KO	P6_E6	CATCCACCACACTTCA	-0.0324014	3
DB_2	mock_KO	P6_E6	CATTTCTGATCAATAA	0.018988	3
DB_2	mock_KO	P6_E6	CCGGGGACGTATGCAC	0.00312757	3
DB_2	mock_KO	P6_E6	CGGCCTGAAGGTCAGG	-0.029041	3
DB_2	mock_KO	P6_E6	GAGCGCGTCACCGGGT	-0.0478057	3
DB_2	mock_KO	P6_E6	GCGCACCCTTTAATTG	-0.0457603	3
DB_2	mock_KO	P6_E6	GCTAACATCACGAATC	-0.00155654	3
DB_2	mock_KO	P6_E6	GTACCTCTCGATAGTG	0.103648	3
DB_2	mock_KO	P6_E6	TATGGCTGTCGGGTAG	-0.0341495	3
DB_2	mock_KO	P6_E6	TCTTTTGAGGAGCTGA	0.0161159	3
DB_2	mock_KO	P6_E6	TGGCCAATATTTGTCT	0.0385858	3
DB_2	mock_KO	P6_E6	TGTCCCTTAGTACTTT	0.0378358	3
DB_2	mock_KO	P6_E6	TTGAACGCGGGCTCGG	0.0167973	3
DB_3	mock_KO	P1_F6	ACCCCTAAAGGCGCTG	-0.0461484	3
DB_3	mock_KO	P1_F6	ACTGTCGAGTTGTCCG	-0.0503989	3
DB_3	mock_KO	P1_F6	AGAAAATAATATGACG	0.0426928	3
DB_3	mock_KO	P1_F6	AGGGCGTAAAATATTT	0.0595748	3
DB_3	mock_KO	P1_F6	ATACTATATTTAACGG	0.143188	3
DB_3	mock_KO	P1_F6	ATATCGTTGCTGGAGA	0.169123	3
DB_3	mock_KO	P1_F6	CATCCACCACACTTCA	0.311105	3
DB_3	mock_KO	P1_F6	CATTTCTGATCAATAA	0.198262	3
DB_3	mock_KO	P1_F6	CCGGGGACGTATGCAC	0.0122925	3
DB_3	mock_KO	P1_F6	CGGCCTGAAGGTCAGG	0.0899396	3
DB_3	mock_KO	P1_F6	GAGCGCGTCACCGGGT	0.0567767	3
DB_3	mock_KO	P1_F6	GCGCACCCTTTAATTG	0.0170912	3
DB_3	mock_KO	P1_F6	GCTAACATCACGAATC	-0.000296106	3
DB_3	mock_KO	P1_F6	GTACCTCTCGATAGTG	0.0252236	3
DB_3	mock_KO	P1_F6	TATGGCTGTCGGGTAG	-0.0860966	3
DB_3	mock_KO	P1_F6	TCTTTTGAGGAGCTGA	-0.0833764	3
DB_3	mock_KO	P1_F6	TGGCCAATATTTGTCT	-0.131936	3
DB_3	mock_KO	P1_F6	TGTCCCTTAGTACTTT	0.0925197	3
DB_3	mock_KO	P1_F6	TTGAACGCGGGCTCGG	0.0258347	3
DB_3	mock_KO	P2_F6	ACCCCTAAAGGCGCTG	-0.0518931	3
DB_3	mock_KO	P2_F6	ACTGTCGAGTTGTCCG	-0.0812692	3
DB_3	mock_KO	P2_F6	AGAAAATAATATGACG	0.0557987	3
DB_3	mock_KO	P2_F6	AGGGCGTAAAATATTT	-0.00636374	3
DB_3	mock_KO	P2_F6	ATACTATATTTAACGG	0.103236	3
DB_3	mock_KO	P2_F6	ATATCGTTGCTGGAGA	0.0762659	3
DB_3	mock_KO	P2_F6	CATCCACCACACTTCA	0.132066	3
DB_3	mock_KO	P2_F6	CATTTCTGATCAATAA	0.0979633	3
DB_3	mock_KO	P2_F6	CCGGGGACGTATGCAC	0.0949342	3
DB_3	mock_KO	P2_F6	CGGCCTGAAGGTCAGG	0.0932491	3
DB_3	mock_KO	P2_F6	GAGCGCGTCACCGGGT	-0.032354	3
DB_3	mock_KO	P2_F6	GCGCACCCTTTAATTG	0.063935	3
DB_3	mock_KO	P2_F6	GCTAACATCACGAATC	0.0302359	3
DB_3	mock_KO	P2_F6	GTACCTCTCGATAGTG	0.0800437	3
DB_3	mock_KO	P2_F6	TATGGCTGTCGGGTAG	0.194715	3
DB_3	mock_KO	P2_F6	TCTTTTGAGGAGCTGA	-0.00388225	3
DB_3	mock_KO	P2_F6	TGGCCAATATTTGTCT	0.0420679	3
DB_3	mock_KO	P2_F6	TGTCCCTTAGTACTTT	0.0742513	3
DB_3	mock_KO	P2_F6	TTGAACGCGGGCTCGG	0.119679	3
DB_3	mock_KO	P3_F6	ACCCCTAAAGGCGCTG	-0.0744625	3
DB_3	mock_KO	P3_F6	ACTGTCGAGTTGTCCG	0.122466	3
DB_3	mock_KO	P3_F6	AGAAAATAATATGACG	-0.0379278	3
DB_3	mock_KO	P3_F6	AGGGCGTAAAATATTT	-0.0272936	3
DB_3	mock_KO	P3_F6	ATACTATATTTAACGG	-0.00226832	3
DB_3	mock_KO	P3_F6	ATATCGTTGCTGGAGA	0.130939	3
DB_3	mock_KO	P3_F6	CATCCACCACACTTCA	-0.115239	3
DB_3	mock_KO	P3_F6	CATTTCTGATCAATAA	-0.0282379	3
DB_3	mock_KO	P3_F6	CCGGGGACGTATGCAC	0.0150861	3
DB_3	mock_KO	P3_F6	CGGCCTGAAGGTCAGG	-0.0801356	3
DB_3	mock_KO	P3_F6	GAGCGCGTCACCGGGT	-0.181291	3
DB_3	mock_KO	P3_F6	GCGCACCCTTTAATTG	-0.0494887	3
DB_3	mock_KO	P3_F6	GCTAACATCACGAATC	0.065668	3
DB_3	mock_KO	P3_F6	GTACCTCTCGATAGTG	-0.01644	3
DB_3	mock_KO	P3_F6	TATGGCTGTCGGGTAG	0.0351108	3
DB_3	mock_KO	P3_F6	TCTTTTGAGGAGCTGA	-0.104913	3
DB_3	mock_KO	P3_F6	TGGCCAATATTTGTCT	-0.0144351	3
DB_3	mock_KO	P3_F6	TGTCCCTTAGTACTTT	-0.102919	3
DB_3	mock_KO	P3_F6	TTGAACGCGGGCTCGG	-0.0252163	3
DB_3	mock_KO	P4_F6	ACCCCTAAAGGCGCTG	0.0132577	3
DB_3	mock_KO	P4_F6	ACTGTCGAGTTGTCCG	-0.131267	3
DB_3	mock_KO	P4_F6	AGAAAATAATATGACG	-0.0354812	3
DB_3	mock_KO	P4_F6	AGGGCGTAAAATATTT	-0.0405646	3
DB_3	mock_KO	P4_F6	ATACTATATTTAACGG	-0.0659894	3
DB_3	mock_KO	P4_F6	ATATCGTTGCTGGAGA	-0.0278196	3
DB_3	mock_KO	P4_F6	CATCCACCACACTTCA	0.107707	3
DB_3	mock_KO	P4_F6	CATTTCTGATCAATAA	-0.129914	3
DB_3	mock_KO	P4_F6	CCGGGGACGTATGCAC	-0.036216	3
DB_3	mock_KO	P4_F6	CGGCCTGAAGGTCAGG	0.00614063	3
DB_3	mock_KO	P4_F6	GAGCGCGTCACCGGGT	-0.0878122	3
DB_3	mock_KO	P4_F6	GCGCACCCTTTAATTG	0.00725413	3
DB_3	mock_KO	P4_F6	GCTAACATCACGAATC	-0.031363	3
DB_3	mock_KO	P4_F6	GTACCTCTCGATAGTG	0.0607263	3
DB_3	mock_KO	P4_F6	TATGGCTGTCGGGTAG	-0.100959	3
DB_3	mock_KO	P4_F6	TCTTTTGAGGAGCTGA	-0.00316617	3
DB_3	mock_KO	P4_F6	TGGCCAATATTTGTCT	-0.076037	3
DB_3	mock_KO	P4_F6	TGTCCCTTAGTACTTT	0.0643486	3
DB_3	mock_KO	P4_F6	TTGAACGCGGGCTCGG	-0.00719816	3
DB_3	mock_KO	P5_F6	ACCCCTAAAGGCGCTG	-0.0323981	3
DB_3	mock_KO	P5_F6	ACTGTCGAGTTGTCCG	0.0693788	3
DB_3	mock_KO	P5_F6	AGAAAATAATATGACG	-0.0364337	3
DB_3	mock_KO	P5_F6	AGGGCGTAAAATATTT	-0.142714	3
DB_3	mock_KO	P5_F6	ATACTATATTTAACGG	-0.0773308	3
DB_3	mock_KO	P5_F6	ATATCGTTGCTGGAGA	-0.03922	3
DB_3	mock_KO	P5_F6	CATCCACCACACTTCA	-0.131535	3
DB_3	mock_KO	P5_F6	CATTTCTGATCAATAA	0.0463787	3
DB_3	mock_KO	P5_F6	CCGGGGACGTATGCAC	-0.0258831	3
DB_3	mock_KO	P5_F6	CGGCCTGAAGGTCAGG	-0.0058968	3
DB_3	mock_KO	P5_F6	GAGCGCGTCACCGGGT	-0.051814	3
DB_3	mock_KO	P5_F6	GCGCACCCTTTAATTG	-0.0378173	3
DB_3	mock_KO	P5_F6	GCTAACATCACGAATC	-0.065101	3
DB_3	mock_KO	P5_F6	GTACCTCTCGATAGTG	0.0274317	3
DB_3	mock_KO	P5_F6	TATGGCTGTCGGGTAG	0.00454214	3
DB_3	mock_KO	P5_F6	TCTTTTGAGGAGCTGA	0.0324062	3
DB_3	mock_KO	P5_F6	TGGCCAATATTTGTCT	-0.0119782	3
DB_3	mock_KO	P5_F6	TGTCCCTTAGTACTTT	-0.146117	3
DB_3	mock_KO	P5_F6	TTGAACGCGGGCTCGG	-0.00736274	3
DB_3	mock_KO	P6_F6	ACCCCTAAAGGCGCTG	-0.0784197	3
DB_3	mock_KO	P6_F6	ACTGTCGAGTTGTCCG	0.116959	3
DB_3	mock_KO	P6_F6	AGAAAATAATATGACG	-0.0826378	3
DB_3	mock_KO	P6_F6	AGGGCGTAAAATATTT	-0.0308695	3
DB_3	mock_KO	P6_F6	ATACTATATTTAACGG	-0.145126	3
DB_3	mock_KO	P6_F6	ATATCGTTGCTGGAGA	0.026622	3
DB_3	mock_KO	P6_F6	CATCCACCACACTTCA	0.00613744	3
DB_3	mock_KO	P6_F6	CATTTCTGATCAATAA	0.00325115	3
DB_3	mock_KO	P6_F6	CCGGGGACGTATGCAC	0.0630201	3
DB_3	mock_KO	P6_F6	CGGCCTGAAGGTCAGG	-0.0704662	3
DB_3	mock_KO	P6_F6	GAGCGCGTCACCGGGT	-0.0257614	3
DB_3	mock_KO	P6_F6	GCGCACCCTTTAATTG	-0.0395652	3
DB_3	mock_KO	P6_F6	GCTAACATCACGAATC	0.01684	3
DB_3	mock_KO	P6_F6	GTACCTCTCGATAGTG	0.0152844	3
DB_3	mock_KO	P6_F6	TATGGCTGTCGGGTAG	0.00342279	3
DB_3	mock_KO	P6_F6	TCTTTTGAGGAGCTGA	-0.0131487	3
DB_3	mock_KO	P6_F6	TGGCCAATATTTGTCT	0.0144982	3
DB_3	mock_KO	P6_F6	TGTCCCTTAGTACTTT	-0.122289	3
DB_3	mock_KO	P6_F6	TTGAACGCGGGCTCGG	-0.00280778	3
DB_4	mock_KO	P1_G6	ACCCCTAAAGGCGCTG	-0.0371397	3
DB_4	mock_KO	P1_G6	ACTGTCGAGTTGTCCG	0.0287048	3
DB_4	mock_KO	P1_G6	AGAAAATAATATGACG	0.0577726	3
DB_4	mock_KO	P1_G6	AGGGCGTAAAATATTT	0.107386	3
DB_4	mock_KO	P1_G6	ATACTATATTTAACGG	-0.123953	3
DB_4	mock_KO	P1_G6	ATATCGTTGCTGGAGA	-0.108185	3
DB_4	mock_KO	P1_G6	CATCCACCACACTTCA	-0.100131	3
DB_4	mock_KO	P1_G6	CATTTCTGATCAATAA	-0.00661883	3
DB_4	mock_KO	P1_G6	CCGGGGACGTATGCAC	0.00620812	3
DB_4	mock_KO	P1_G6	CGGCCTGAAGGTCAGG	-0.0925869	3
DB_4	mock_KO	P1_G6	GAGCGCGTCACCGGGT	0.00492966	3
DB_4	mock_KO	P1_G6	GCGCACCCTTTAATTG	0.160274	3
DB_4	mock_KO	P1_G6	GCTAACATCACGAATC	0.00892587	3
DB_4	mock_KO	P1_G6	GTACCTCTCGATAGTG	-0.169636	3
DB_4	mock_KO	P1_G6	TATGGCTGTCGGGTAG	0.159953	3
DB_4	mock_KO	P1_G6	TCTTTTGAGGAGCTGA	-0.0709684	3
DB_4	mock_KO	P1_G6	TGGCCAATATTTGTCT	-0.0967917	3
DB_4	mock_KO	P1_G6	TGTCCCTTAGTACTTT	-0.0254762	3
DB_4	mock_KO	P1_G6	TTGAACGCGGGCTCGG	0.0732585	3
DB_4	mock_KO	P2_G6	ACCCCTAAAGGCGCTG	-0.0211644	3
DB_4	mock_KO	P2_G6	ACTGTCGAGTTGTCCG	0.145492	3
DB_4	mock_KO	P2_G6	AGAAAATAATATGACG	0.0892047	3
DB_4	mock_KO	P2_G6	AGGGCGTAAAATATTT	0.141808	3
[truncated: 8,603 more rows]

## Sheet: K562_inhibitor_data
drug	IPR_barcode	delta_log2_MMEJ_NHEJ	number_replicates
ATMi	ACCCCTAAAGGCGCTG	-1.63398	3
ATMi	ACTGTCGAGTTGTCCG	-2.46976	3
ATMi	AGAAAATAATATGACG	-1.39612	3
ATMi	AGGGCGTAAAATATTT	-0.934547	3
ATMi	ATACTATATTTAACGG	-1.55789	3
ATMi	ATATCGTTGCTGGAGA	-2.15046	3
ATMi	CATCCACCACACTTCA	-1.58208	3
ATMi	CATTTCTGATCAATAA	-2.16872	3
ATMi	CCGGGGACGTATGCAC	-1.53865	3
ATMi	CGGCCTGAAGGTCAGG	-2.67836	3
ATMi	GAGCGCGTCACCGGGT	-2.31839	3
ATMi	GCGCACCCTTTAATTG	-2.15526	3
ATMi	GCTAACATCACGAATC	-1.64743	3
ATMi	GTACCTCTCGATAGTG	-2.03522	3
ATMi	TATGGCTGTCGGGTAG	-1.35179	3
ATMi	TCTTTTGAGGAGCTGA	-1.71385	3
ATMi	TGGCCAATATTTGTCT	-2.32209	3
ATMi	TGTCCCTTAGTACTTT	-1.86885	3
ATMi	TTGAACGCGGGCTCGG	-1.86898	3
DMSO	ACCCCTAAAGGCGCTG	0	3
DMSO	ACTGTCGAGTTGTCCG	0	3
DMSO	AGAAAATAATATGACG	0	3
DMSO	AGGGCGTAAAATATTT	0	3
DMSO	ATACTATATTTAACGG	0	3
DMSO	ATATCGTTGCTGGAGA	0	3
DMSO	CATCCACCACACTTCA	0	3
DMSO	CATTTCTGATCAATAA	0	3
DMSO	CCGGGGACGTATGCAC	0	3
DMSO	CGGCCTGAAGGTCAGG	0	3
DMSO	GAGCGCGTCACCGGGT	0	3
DMSO	GCGCACCCTTTAATTG	0	3
DMSO	GCTAACATCACGAATC	0	3
DMSO	GTACCTCTCGATAGTG	0	3
DMSO	TATGGCTGTCGGGTAG	0	3
DMSO	TCTTTTGAGGAGCTGA	0	3
DMSO	TGGCCAATATTTGTCT	0	3
DMSO	TGTCCCTTAGTACTTT	0	3
DMSO	TTGAACGCGGGCTCGG	0	3
DNAPKi	ACCCCTAAAGGCGCTG	6.47738	3
DNAPKi	ACTGTCGAGTTGTCCG	6.45635	3
DNAPKi	AGAAAATAATATGACG	5.76965	3
DNAPKi	AGGGCGTAAAATATTT	6.3288	3
DNAPKi	ATACTATATTTAACGG	5.71087	3
DNAPKi	ATATCGTTGCTGGAGA	5.94654	3
DNAPKi	CATCCACCACACTTCA	6.67403	3
DNAPKi	CATTTCTGATCAATAA	6.18825	3
DNAPKi	CCGGGGACGTATGCAC	6.48116	3
DNAPKi	CGGCCTGAAGGTCAGG	5.50355	3
DNAPKi	GAGCGCGTCACCGGGT	6.22839	3
DNAPKi	GCGCACCCTTTAATTG	6.25928	3
DNAPKi	GCTAACATCACGAATC	5.94975	3
DNAPKi	GTACCTCTCGATAGTG	6.12676	3
DNAPKi	TATGGCTGTCGGGTAG	7.15731	3
DNAPKi	TCTTTTGAGGAGCTGA	5.85524	3
DNAPKi	TGGCCAATATTTGTCT	6.24568	3
DNAPKi	TGTCCCTTAGTACTTT	6.77018	3
DNAPKi	TTGAACGCGGGCTCGG	5.91324	3

## Sheet: RPE1_p53_KO
cell_line	gene	gRNA_pool	IPR_barcode	delta_log2_MMEJ_NHEJ	number_replicates
RPE1_p53_KO	ATM	36	ACTGACTTTCGACGAC	-1.31068	3
RPE1_p53_KO	ATM	36	CCAGCAGACATGCTCT	-0.919415	3
RPE1_p53_KO	ATM	36	CCTAACTTTTGTTAGC	-1.1641	3
RPE1_p53_KO	ATM	36	CGAGCTCTGATGCCTG	-1.36433	3
RPE1_p53_KO	ATM	36	CTTTTCGGGTTCTTAA	-1.00193	3
RPE1_p53_KO	ATM	36	GACTCACCCCCTCTTC	-0.916237	3
RPE1_p53_KO	ATM	36	GTAAGTATTTCCGGAT	-1.09031	3
RPE1_p53_KO	ATM	36	TCACCGGTTCATGAAG	-1.67601	3
RPE1_p53_KO	ATM	36	TCATCTCCTGGCAGTA	-0.970097	3
RPE1_p53_KO	ATM	36	TTACAGAATAAACCAC	-1.18685	3
RPE1_p53_KO	ATR	38	ACTGACTTTCGACGAC	-0.385197	3
RPE1_p53_KO	ATR	38	CCAGCAGACATGCTCT	-0.093119	3
RPE1_p53_KO	ATR	38	CCTAACTTTTGTTAGC	-0.152395	3
RPE1_p53_KO	ATR	38	CGAGCTCTGATGCCTG	-0.744989	3
RPE1_p53_KO	ATR	38	CTTTTCGGGTTCTTAA	-0.335689	3
RPE1_p53_KO	ATR	38	GACTCACCCCCTCTTC	-0.261031	3
RPE1_p53_KO	ATR	38	GTAAGTATTTCCGGAT	-0.396032	3
RPE1_p53_KO	ATR	38	TCACCGGTTCATGAAG	-0.320818	3
RPE1_p53_KO	ATR	38	TCATCTCCTGGCAGTA	-0.27198	3
RPE1_p53_KO	ATR	38	TTACAGAATAAACCAC	-0.361141	3
RPE1_p53_KO	BLM	40	ACTGACTTTCGACGAC	-0.132128	3
RPE1_p53_KO	BLM	40	CCAGCAGACATGCTCT	-0.0313564	3
RPE1_p53_KO	BLM	40	CCTAACTTTTGTTAGC	-0.253029	3
RPE1_p53_KO	BLM	40	CGAGCTCTGATGCCTG	-0.258744	3
RPE1_p53_KO	BLM	40	CTTTTCGGGTTCTTAA	-0.0470386	3
RPE1_p53_KO	BLM	40	GACTCACCCCCTCTTC	-0.033129	3
RPE1_p53_KO	BLM	40	GTAAGTATTTCCGGAT	-0.109192	3
RPE1_p53_KO	BLM	40	TCACCGGTTCATGAAG	-0.176121	3
RPE1_p53_KO	BLM	40	TCATCTCCTGGCAGTA	-0.15847	3
RPE1_p53_KO	BLM	40	TTACAGAATAAACCAC	-0.111536	3
RPE1_p53_KO	BOD1L1	42	ACTGACTTTCGACGAC	-0.137163	3
RPE1_p53_KO	BOD1L1	42	CCAGCAGACATGCTCT	-0.160756	3
RPE1_p53_KO	BOD1L1	42	CCTAACTTTTGTTAGC	-0.245709	3
RPE1_p53_KO	BOD1L1	42	CGAGCTCTGATGCCTG	-0.524985	3
RPE1_p53_KO	BOD1L1	42	CTTTTCGGGTTCTTAA	-0.353836	3
RPE1_p53_KO	BOD1L1	42	GACTCACCCCCTCTTC	-0.222691	3
RPE1_p53_KO	BOD1L1	42	GTAAGTATTTCCGGAT	-0.131473	3
RPE1_p53_KO	BOD1L1	42	TCACCGGTTCATGAAG	-0.241598	3
RPE1_p53_KO	BOD1L1	42	TCATCTCCTGGCAGTA	-0.323354	3
RPE1_p53_KO	BOD1L1	42	TTACAGAATAAACCAC	-0.140323	3
RPE1_p53_KO	BRCA2	44	ACTGACTTTCGACGAC	0.242347	3
RPE1_p53_KO	BRCA2	44	CCAGCAGACATGCTCT	0.155729	3
RPE1_p53_KO	BRCA2	44	CCTAACTTTTGTTAGC	0.317391	3
RPE1_p53_KO	BRCA2	44	CGAGCTCTGATGCCTG	-0.00141058	3
RPE1_p53_KO	BRCA2	44	CTTAGCGCTGCGGCCG	0.17073	3
RPE1_p53_KO	BRCA2	44	CTTTTCGGGTTCTTAA	0.0566843	3
RPE1_p53_KO	BRCA2	44	GACTCACCCCCTCTTC	0.0865595	3
RPE1_p53_KO	BRCA2	44	GTAAGTATTTCCGGAT	0.145446	3
RPE1_p53_KO	BRCA2	44	TCACCGGTTCATGAAG	-0.0481881	3
RPE1_p53_KO	BRCA2	44	TCATCTCCTGGCAGTA	0.0755103	3
RPE1_p53_KO	BRCA2	44	TTACAGAATAAACCAC	0.169948	3
RPE1_p53_KO	BRCC3	46	ACTGACTTTCGACGAC	0.00385189	3
RPE1_p53_KO	BRCC3	46	CCAGCAGACATGCTCT	0.0515531	3
RPE1_p53_KO	BRCC3	46	CCTAACTTTTGTTAGC	0.0759659	3
RPE1_p53_KO	BRCC3	46	CGAGCTCTGATGCCTG	-0.112698	3
RPE1_p53_KO	BRCC3	46	CTTTTCGGGTTCTTAA	0.0279577	3
RPE1_p53_KO	BRCC3	46	GACTCACCCCCTCTTC	0.0689016	3
RPE1_p53_KO	BRCC3	46	GTAAGTATTTCCGGAT	0.0075482	3
RPE1_p53_KO	BRCC3	46	TCACCGGTTCATGAAG	-0.202012	3
RPE1_p53_KO	BRCC3	46	TCATCTCCTGGCAGTA	-0.0450334	3
RPE1_p53_KO	BRCC3	46	TTACAGAATAAACCAC	0.122313	3
RPE1_p53_KO	CHAF1A	48	ACTGACTTTCGACGAC	-0.21857	3
RPE1_p53_KO	CHAF1A	48	CCAGCAGACATGCTCT	-0.09132	3
RPE1_p53_KO	CHAF1A	48	CCTAACTTTTGTTAGC	-0.296861	3
RPE1_p53_KO	CHAF1A	48	CGAGCTCTGATGCCTG	-0.332717	3
RPE1_p53_KO	CHAF1A	48	CTTAGCGCTGCGGCCG	0.0660778	3
RPE1_p53_KO	CHAF1A	48	CTTTTCGGGTTCTTAA	-0.250558	3
RPE1_p53_KO	CHAF1A	48	GACTCACCCCCTCTTC	-0.103174	3
RPE1_p53_KO	CHAF1A	48	GTAAGTATTTCCGGAT	-0.213225	3
RPE1_p53_KO	CHAF1A	48	TCACCGGTTCATGAAG	-0.355585	3
RPE1_p53_KO	CHAF1A	48	TCATCTCCTGGCAGTA	-0.166779	3
RPE1_p53_KO	CHAF1A	48	TTACAGAATAAACCAC	-0.18996	3
RPE1_p53_KO	CHEK2	50	ACTGACTTTCGACGAC	-0.179408	3
RPE1_p53_KO	CHEK2	50	CCAGCAGACATGCTCT	0.0494251	3
RPE1_p53_KO	CHEK2	50	CCTAACTTTTGTTAGC	-0.0566395	3
RPE1_p53_KO	CHEK2	50	CGAGCTCTGATGCCTG	-0.200321	3
RPE1_p53_KO	CHEK2	50	CTTAGCGCTGCGGCCG	0.244132	3
RPE1_p53_KO	CHEK2	50	CTTTTCGGGTTCTTAA	-0.193638	3
RPE1_p53_KO	CHEK2	50	GACTCACCCCCTCTTC	-0.0600219	3
RPE1_p53_KO	CHEK2	50	GTAAGTATTTCCGGAT	-0.108409	3
RPE1_p53_KO	CHEK2	50	TCACCGGTTCATGAAG	-0.110157	3
RPE1_p53_KO	CHEK2	50	TCATCTCCTGGCAGTA	-0.011659	3
RPE1_p53_KO	CHEK2	50	TTACAGAATAAACCAC	-0.0475042	3
RPE1_p53_KO	FAAP24	52	ACTGACTTTCGACGAC	-0.822181	3
RPE1_p53_KO	FAAP24	52	CCAGCAGACATGCTCT	-0.428173	3
RPE1_p53_KO	FAAP24	52	CCTAACTTTTGTTAGC	-0.700575	3
RPE1_p53_KO	FAAP24	52	CGAGCTCTGATGCCTG	-0.654757	3
RPE1_p53_KO	FAAP24	52	CTTAGCGCTGCGGCCG	-0.585435	3
RPE1_p53_KO	FAAP24	52	CTTTTCGGGTTCTTAA	-0.551712	3
RPE1_p53_KO	FAAP24	52	GACTCACCCCCTCTTC	-0.437615	3
RPE1_p53_KO	FAAP24	52	GTAAGTATTTCCGGAT	-0.696369	3
RPE1_p53_KO	FAAP24	52	TCACCGGTTCATGAAG	-0.935649	3
RPE1_p53_KO	FAAP24	52	TCATCTCCTGGCAGTA	-0.633322	3
RPE1_p53_KO	FAAP24	52	TTACAGAATAAACCAC	-0.551102	3
RPE1_p53_KO	FANCD2	54	ACTGACTTTCGACGAC	-0.617203	3
RPE1_p53_KO	FANCD2	54	CCAGCAGACATGCTCT	-0.184313	3
RPE1_p53_KO	FANCD2	54	CCTAACTTTTGTTAGC	-0.451053	3
RPE1_p53_KO	FANCD2	54	CGAGCTCTGATGCCTG	-0.498854	3
RPE1_p53_KO	FANCD2	54	CTTTTCGGGTTCTTAA	-0.366446	3
RPE1_p53_KO	FANCD2	54	GACTCACCCCCTCTTC	-0.281957	3
RPE1_p53_KO	FANCD2	54	GTAAGTATTTCCGGAT	-0.50802	3
RPE1_p53_KO	FANCD2	54	TCACCGGTTCATGAAG	-0.439461	3
RPE1_p53_KO	FANCD2	54	TCATCTCCTGGCAGTA	-0.286989	3
RPE1_p53_KO	FANCD2	54	TTACAGAATAAACCAC	-0.442051	3
RPE1_p53_KO	FANCG	56	ACTGACTTTCGACGAC	-0.594825	3
RPE1_p53_KO	FANCG	56	CCAGCAGACATGCTCT	-0.190767	3
RPE1_p53_KO	FANCG	56	CCTAACTTTTGTTAGC	-0.491674	3
RPE1_p53_KO	FANCG	56	CGAGCTCTGATGCCTG	-0.47963	3
RPE1_p53_KO	FANCG	56	CTTAGCGCTGCGGCCG	-0.478202	3
RPE1_p53_KO	FANCG	56	CTTTTCGGGTTCTTAA	-0.37664	3
RPE1_p53_KO	FANCG	56	GACTCACCCCCTCTTC	-0.306329	3
RPE1_p53_KO	FANCG	56	GTAAGTATTTCCGGAT	-0.507586	3
RPE1_p53_KO	FANCG	56	TCACCGGTTCATGAAG	-0.594688	3
RPE1_p53_KO	FANCG	56	TCATCTCCTGGCAGTA	-0.402554	3
RPE1_p53_KO	FANCG	56	TTACAGAATAAACCAC	-0.397249	3
RPE1_p53_KO	FANCM	58	ACTGACTTTCGACGAC	-0.942859	3
RPE1_p53_KO	FANCM	58	CCAGCAGACATGCTCT	-0.562864	3
RPE1_p53_KO	FANCM	58	CCTAACTTTTGTTAGC	-0.715535	3
RPE1_p53_KO	FANCM	58	CGAGCTCTGATGCCTG	-0.762665	3
RPE1_p53_KO	FANCM	58	CTTAGCGCTGCGGCCG	-0.422172	3
RPE1_p53_KO	FANCM	58	CTTTTCGGGTTCTTAA	-0.626934	3
RPE1_p53_KO	FANCM	58	GACTCACCCCCTCTTC	-0.512667	3
RPE1_p53_KO	FANCM	58	GTAAGTATTTCCGGAT	-0.807816	3
RPE1_p53_KO	FANCM	58	TCACCGGTTCATGAAG	-0.768578	3
RPE1_p53_KO	FANCM	58	TCATCTCCTGGCAGTA	-0.553602	3
RPE1_p53_KO	FANCM	58	TTACAGAATAAACCAC	-0.546726	3
RPE1_p53_KO	MDC1	60	ACTGACTTTCGACGAC	-0.588954	3
RPE1_p53_KO	MDC1	60	CCAGCAGACATGCTCT	-0.259345	3
RPE1_p53_KO	MDC1	60	CCTAACTTTTGTTAGC	-0.511165	3
RPE1_p53_KO	MDC1	60	CGAGCTCTGATGCCTG	-0.80058	3
RPE1_p53_KO	MDC1	60	CTTAGCGCTGCGGCCG	-0.566079	3
RPE1_p53_KO	MDC1	60	CTTTTCGGGTTCTTAA	-0.5881	3
RPE1_p53_KO	MDC1	60	GACTCACCCCCTCTTC	-0.380538	3
RPE1_p53_KO	MDC1	60	GTAAGTATTTCCGGAT	-0.528608	3
RPE1_p53_KO	MDC1	60	TCACCGGTTCATGAAG	-0.813291	3
RPE1_p53_KO	MDC1	60	TCATCTCCTGGCAGTA	-0.348878	3
RPE1_p53_KO	MDC1	60	TTACAGAATAAACCAC	-0.606363	3
RPE1_p53_KO	PARP1	62	ACTGACTTTCGACGAC	-0.210142	3
RPE1_p53_KO	PARP1	62	CCAGCAGACATGCTCT	0.0218491	3
RPE1_p53_KO	PARP1	62	CCTAACTTTTGTTAGC	-0.195032	3
RPE1_p53_KO	PARP1	62	CGAGCTCTGATGCCTG	-0.101923	3
RPE1_p53_KO	PARP1	62	CTTAGCGCTGCGGCCG	0.161455	3
RPE1_p53_KO	PARP1	62	CTTTTCGGGTTCTTAA	-0.119217	3
RPE1_p53_KO	PARP1	62	GACTCACCCCCTCTTC	-0.0738087	3
RPE1_p53_KO	PARP1	62	GTAAGTATTTCCGGAT	-0.14494	3
RPE1_p53_KO	PARP1	62	TCACCGGTTCATGAAG	-0.188558	3
RPE1_p53_KO	PARP1	62	TCATCTCCTGGCAGTA	-0.0909979	3
RPE1_p53_KO	PARP1	62	TTACAGAATAAACCAC	-0.133511	3
RPE1_p53_KO	POLL	64	ACTGACTTTCGACGAC	1.78453	3
RPE1_p53_KO	POLL	64	CCAGCAGACATGCTCT	1.96114	3
RPE1_p53_KO	POLL	64	CCTAACTTTTGTTAGC	2.08719	3
RPE1_p53_KO	POLL	64	CGAGCTCTGATGCCTG	2.14273	3
RPE1_p53_KO	POLL	64	CTTTTCGGGTTCTTAA	1.67054	3
RPE1_p53_KO	POLL	64	GACTCACCCCCTCTTC	1.89294	3
RPE1_p53_KO	POLL	64	GTAAGTATTTCCGGAT	1.84155	3
RPE1_p53_KO	POLL	64	TCACCGGTTCATGAAG	2.01631	3
RPE1_p53_KO	POLL	64	TCATCTCCTGGCAGTA	1.89605	3
RPE1_p53_KO	POLL	64	TTACAGAATAAACCAC	1.66525	3
RPE1_p53_KO	RAD50	66	ACTGACTTTCGACGAC	-1.4548	3
RPE1_p53_KO	RAD50	66	CCAGCAGACATGCTCT	-0.720151	3
RPE1_p53_KO	RAD50	66	CCTAACTTTTGTTAGC	-1.32505	3
RPE1_p53_KO	RAD50	66	CGAGCTCTGATGCCTG	-1.55222	3
RPE1_p53_KO	RAD50	66	CTTAGCGCTGCGGCCG	-1.33403	3
RPE1_p53_KO	RAD50	66	CTTTTCGGGTTCTTAA	-0.836491	3
RPE1_p53_KO	RAD50	66	GACTCACCCCCTCTTC	-0.621303	3
RPE1_p53_KO	RAD50	66	GTAAGTATTTCCGGAT	-1.36977	3
RPE1_p53_KO	RAD50	66	TCACCGGTTCATGAAG	-1.62138	3
RPE1_p53_KO	RAD50	66	TCATCTCCTGGCAGTA	-0.777545	3
RPE1_p53_KO	RAD50	66	TTACAGAATAAACCAC	-1.25243	3
RPE1_p53_KO	RBBP8	68	ACTGACTTTCGACGAC	-1.29302	3
RPE1_p53_KO	RBBP8	68	CCAGCAGACATGCTCT	-1.26151	3
RPE1_p53_KO	RBBP8	68	CCTAACTTTTGTTAGC	-2.33162	3
RPE1_p53_KO	RBBP8	68	CGAGCTCTGATGCCTG	-2.47711	3
RPE1_p53_KO	RBBP8	68	CTTAGCGCTGCGGCCG	-2.92732	3
RPE1_p53_KO	RBBP8	68	CTTTTCGGGTTCTTAA	-1.51626	3
RPE1_p53_KO	RBBP8	68	GACTCACCCCCTCTTC	-1.34939	3
RPE1_p53_KO	RBBP8	68	GTAAGTATTTCCGGAT	-1.39165	3
RPE1_p53_KO	RBBP8	68	TCACCGGTTCATGAAG	-2.00104	3
RPE1_p53_KO	RBBP8	68	TCATCTCCTGGCAGTA	-1.32773	3
RPE1_p53_KO	RBBP8	68	TTACAGAATAAACCAC	-1.34656	3
RPE1_p53_KO	RMI2	70	ACTGACTTTCGACGAC	-0.173497	3
RPE1_p53_KO	RMI2	70	CCAGCAGACATGCTCT	0.09244	3
RPE1_p53_KO	RMI2	70	CCTAACTTTTGTTAGC	-0.117782	3
RPE1_p53_KO	RMI2	70	CGAGCTCTGATGCCTG	-0.228144	3
RPE1_p53_KO	RMI2	70	CTTAGCGCTGCGGCCG	0.233453	3
RPE1_p53_KO	RMI2	70	CTTTTCGGGTTCTTAA	-0.144289	3
RPE1_p53_KO	RMI2	70	GACTCACCCCCTCTTC	-0.13651	3
RPE1_p53_KO	RMI2	70	GTAAGTATTTCCGGAT	-0.12928	3
RPE1_p53_KO	RMI2	70	TCACCGGTTCATGAAG	-0.0476427	3
RPE1_p53_KO	RMI2	70	TCATCTCCTGGCAGTA	-0.155717	3
RPE1_p53_KO	RMI2	70	TTACAGAATAAACCAC	-0.163185	3
RPE1_p53_KO	SMC5	72	ACTGACTTTCGACGAC	-0.365654	3
RPE1_p53_KO	SMC5	72	CCAGCAGACATGCTCT	-0.0969256	3
RPE1_p53_KO	SMC5	72	CCTAACTTTTGTTAGC	-0.367445	3
RPE1_p53_KO	SMC5	72	CGAGCTCTGATGCCTG	-0.339275	3
RPE1_p53_KO	SMC5	72	CTTTTCGGGTTCTTAA	-0.185988	3
RPE1_p53_KO	SMC5	72	GACTCACCCCCTCTTC	-0.0741901	3
RPE1_p53_KO	SMC5	72	GTAAGTATTTCCGGAT	-0.404759	3
RPE1_p53_KO	SMC5	72	TCACCGGTTCATGAAG	-0.418449	3
RPE1_p53_KO	SMC5	72	TCATCTCCTGGCAGTA	-0.313899	3
RPE1_p53_KO	SMC5	72	TTACAGAATAAACCAC	-0.302157	3
RPE1_p53_KO	TOPBP1	74	ACTGACTTTCGACGAC	-0.551965	3
RPE1_p53_KO	TOPBP1	74	CCAGCAGACATGCTCT	-0.522826	3
RPE1_p53_KO	TOPBP1	74	CCTAACTTTTGTTAGC	-0.773082	3
RPE1_p53_KO	TOPBP1	74	CGAGCTCTGATGCCTG	-0.487283	3
RPE1_p53_KO	TOPBP1	74	CTTTTCGGGTTCTTAA	-0.630786	3
RPE1_p53_KO	TOPBP1	74	GACTCACCCCCTCTTC	-0.603663	3
RPE1_p53_KO	TOPBP1	74	GTAAGTATTTCCGGAT	-0.505532	3
RPE1_p53_KO	TOPBP1	74	TCACCGGTTCATGAAG	-0.92358	3
RPE1_p53_KO	TOPBP1	74	TCATCTCCTGGCAGTA	-0.587423	3
RPE1_p53_KO	TOPBP1	74	TTACAGAATAAACCAC	-0.682815	3

## Sheet: RPE1_p53_BRCA1_dKO
cell_line	gene	gRNA_pool	IPR_barcode	delta_log2_MMEJ_NHEJ	number_replicates
RPE1_p53_BRCA1_dKO	ATM	36	AAGCCATTCCACCATT	-0.572491	3
RPE1_p53_BRCA1_dKO	ATM	36	CAAGGCATGCTCGAGT	-0.3766	3
RPE1_p53_BRCA1_dKO	ATM	36	CCGGTTGTCGCGTATT	-0.88512	3
RPE1_p53_BRCA1_dKO	ATM	36	CCTACCCAAATGAAGC	-0.243847	3
RPE1_p53_BRCA1_dKO	ATM	36	CCTGTAGAATTGTAGA	-1.06563	3
RPE1_p53_BRCA1_dKO	ATM	36	CTGGATTCATGATTCG	-0.739066	3
RPE1_p53_BRCA1_dKO	ATM	36	GAAGCATATTTTTGGG	-0.520698	3
RPE1_p53_BRCA1_dKO	ATM	36	GAATACCAGTTCCAGA	-0.777043	3
RPE1_p53_BRCA1_dKO	ATM	36	TACTAAGCTCGTGTAT	-1.09437	3
RPE1_p53_BRCA1_dKO	ATM	36	TATGTGGTATGGCGCA	-0.553957	3
RPE1_p53_BRCA1_dKO	ATM	36	TCACATAACCTTCGTG	-0.0267938	3
RPE1_p53_BRCA1_dKO	ATM	36	TGCCATTCCGACTGGA	-0.803406	3
RPE1_p53_BRCA1_dKO	ATM	36	TTAACCTTAATGATCA	-0.888782	3
RPE1_p53_BRCA1_dKO	ATM	36	TTGTAGTGGCTTAGCC	-1.02655	3
RPE1_p53_BRCA1_dKO	ATM	36	TTTGTCAGATATGCTC	-1.26908	3
RPE1_p53_BRCA1_dKO	ATR	38	AAGCCATTCCACCATT	-0.242175	3
RPE1_p53_BRCA1_dKO	ATR	38	CAAGGCATGCTCGAGT	0.111514	3
RPE1_p53_BRCA1_dKO	ATR	38	CCGGTTGTCGCGTATT	1.15942	3
RPE1_p53_BRCA1_dKO	ATR	38	CCTACCCAAATGAAGC	-0.134342	3
RPE1_p53_BRCA1_dKO	ATR	38	CCTGTAGAATTGTAGA	-0.413238	3
RPE1_p53_BRCA1_dKO	ATR	38	CTGGATTCATGATTCG	-0.081378	3
RPE1_p53_BRCA1_dKO	ATR	38	GAAGCATATTTTTGGG	-0.845931	3
RPE1_p53_BRCA1_dKO	ATR	38	GAATACCAGTTCCAGA	-0.429242	3
RPE1_p53_BRCA1_dKO	ATR	38	TACTAAGCTCGTGTAT	-0.540419	3
RPE1_p53_BRCA1_dKO	ATR	38	TATGTGGTATGGCGCA	-0.619949	3
RPE1_p53_BRCA1_dKO	ATR	38	TCACATAACCTTCGTG	-0.45753	3
RPE1_p53_BRCA1_dKO	ATR	38	TGCCATTCCGACTGGA	-0.0602998	3
RPE1_p53_BRCA1_dKO	ATR	38	TTAACCTTAATGATCA	-0.307287	3
RPE1_p53_BRCA1_dKO	ATR	38	TTGTAGTGGCTTAGCC	-0.458531	3
RPE1_p53_BRCA1_dKO	ATR	38	TTTGTCAGATATGCTC	-0.728611	3
RPE1_p53_BRCA1_dKO	BLM	40	AAGCCATTCCACCATT	-0.249679	3
RPE1_p53_BRCA1_dKO	BLM	40	CAAGGCATGCTCGAGT	-0.0076664	3
RPE1_p53_BRCA1_dKO	BLM	40	CCGGTTGTCGCGTATT	0.875684	3
RPE1_p53_BRCA1_dKO	BLM	40	CCTACCCAAATGAAGC	-0.18756	3
RPE1_p53_BRCA1_dKO	BLM	40	CCTGTAGAATTGTAGA	-0.556503	3
RPE1_p53_BRCA1_dKO	BLM	40	CTGGATTCATGATTCG	-0.252449	3
RPE1_p53_BRCA1_dKO	BLM	40	GAAGCATATTTTTGGG	-0.479463	3
RPE1_p53_BRCA1_dKO	BLM	40	GAATACCAGTTCCAGA	-0.319428	3
RPE1_p53_BRCA1_dKO	BLM	40	GGGCCAATCGTACGAG	-0.0884989	3
RPE1_p53_BRCA1_dKO	BLM	40	TACTAAGCTCGTGTAT	-0.529646	3
RPE1_p53_BRCA1_dKO	BLM	40	TATGTGGTATGGCGCA	-0.432524	3
RPE1_p53_BRCA1_dKO	BLM	40	TCACATAACCTTCGTG	-0.542133	3
RPE1_p53_BRCA1_dKO	BLM	40	TGCCATTCCGACTGGA	-0.231693	3
RPE1_p53_BRCA1_dKO	BLM	40	TTAACCTTAATGATCA	-0.449066	3
RPE1_p53_BRCA1_dKO	BLM	40	TTGTAGTGGCTTAGCC	-0.332164	3
RPE1_p53_BRCA1_dKO	BLM	40	TTTGTCAGATATGCTC	-0.433135	3
RPE1_p53_BRCA1_dKO	BOD1L1	42	AAGCCATTCCACCATT	-0.454395	3
RPE1_p53_BRCA1_dKO	BOD1L1	42	CAAGGCATGCTCGAGT	-0.658346	3
RPE1_p53_BRCA1_dKO	BOD1L1	42	CCCAATCATAACGGAT	-0.124571	3
RPE1_p53_BRCA1_dKO	BOD1L1	42	CCGGTTGTCGCGTATT	0.188483	3
RPE1_p53_BRCA1_dKO	BOD1L1	42	CCTACCCAAATGAAGC	-0.523683	3
RPE1_p53_BRCA1_dKO	BOD1L1	42	CCTGTAGAATTGTAGA	-0.472258	3
RPE1_p53_BRCA1_dKO	BOD1L1	42	CTGGATTCATGATTCG	-0.464944	3
RPE1_p53_BRCA1_dKO	BOD1L1	42	GAAGCATATTTTTGGG	-0.657443	3
RPE1_p53_BRCA1_dKO	BOD1L1	42	GAATACCAGTTCCAGA	-0.520036	3
RPE1_p53_BRCA1_dKO	BOD1L1	42	TACTAAGCTCGTGTAT	-0.428468	3
RPE1_p53_BRCA1_dKO	BOD1L1	42	TATGTGGTATGGCGCA	-0.484289	3
RPE1_p53_BRCA1_dKO	BOD1L1	42	TCACATAACCTTCGTG	0.00728419	3
RPE1_p53_BRCA1_dKO	BOD1L1	42	TGCCATTCCGACTGGA	-0.10882	3
RPE1_p53_BRCA1_dKO	BOD1L1	42	TTAACCTTAATGATCA	-0.589499	3
RPE1_p53_BRCA1_dKO	BOD1L1	42	TTGTAGTGGCTTAGCC	-0.609913	3
RPE1_p53_BRCA1_dKO	BOD1L1	42	TTTGTCAGATATGCTC	-0.655043	3
RPE1_p53_BRCA1_dKO	BRCA2	44	AAGCCATTCCACCATT	-0.097528	3
RPE1_p53_BRCA1_dKO	BRCA2	44	CAAGGCATGCTCGAGT	-0.302164	3
RPE1_p53_BRCA1_dKO	BRCA2	44	CCGGTTGTCGCGTATT	0.819025	3
RPE1_p53_BRCA1_dKO	BRCA2	44	CCTACCCAAATGAAGC	-0.0226637	3
RPE1_p53_BRCA1_dKO	BRCA2	44	CCTGTAGAATTGTAGA	-0.117006	3
RPE1_p53_BRCA1_dKO	BRCA2	44	CTGGATTCATGATTCG	0.116555	3
RPE1_p53_BRCA1_dKO	BRCA2	44	GAAGCATATTTTTGGG	-0.683766	3
RPE1_p53_BRCA1_dKO	BRCA2	44	GAATACCAGTTCCAGA	-0.141599	3
RPE1_p53_BRCA1_dKO	BRCA2	44	GGGCCAATCGTACGAG	0.320724	3
RPE1_p53_BRCA1_dKO	BRCA2	44	TACTAAGCTCGTGTAT	-0.111839	3
RPE1_p53_BRCA1_dKO	BRCA2	44	TATGTGGTATGGCGCA	-0.24567	3
RPE1_p53_BRCA1_dKO	BRCA2	44	TCACATAACCTTCGTG	0.0547616	3
RPE1_p53_BRCA1_dKO	BRCA2	44	TGCCATTCCGACTGGA	-0.173311	3
RPE1_p53_BRCA1_dKO	BRCA2	44	TTAACCTTAATGATCA	-0.0462587	3
RPE1_p53_BRCA1_dKO	BRCA2	44	TTGTAGTGGCTTAGCC	-0.00605215	3
RPE1_p53_BRCA1_dKO	BRCA2	44	TTTGTCAGATATGCTC	-0.239083	3
RPE1_p53_BRCA1_dKO	BRCC3	46	AAGCCATTCCACCATT	0.0688121	3
RPE1_p53_BRCA1_dKO	BRCC3	46	CAAGGCATGCTCGAGT	0.160197	3
RPE1_p53_BRCA1_dKO	BRCC3	46	CCCAATCATAACGGAT	-0.0341764	3
RPE1_p53_BRCA1_dKO	BRCC3	46	CCGGTTGTCGCGTATT	0.74387	3
RPE1_p53_BRCA1_dKO	BRCC3	46	CCTACCCAAATGAAGC	-0.23375	3
RPE1_p53_BRCA1_dKO	BRCC3	46	CCTGTAGAATTGTAGA	-0.230997	3
RPE1_p53_BRCA1_dKO	BRCC3	46	CTGGATTCATGATTCG	-0.0478519	3
RPE1_p53_BRCA1_dKO	BRCC3	46	GAAGCATATTTTTGGG	-0.503783	3
RPE1_p53_BRCA1_dKO	BRCC3	46	GAATACCAGTTCCAGA	-0.131808	3
RPE1_p53_BRCA1_dKO	BRCC3	46	GGGCCAATCGTACGAG	-0.53886	3
RPE1_p53_BRCA1_dKO	BRCC3	46	TACTAAGCTCGTGTAT	-0.453798	3
RPE1_p53_BRCA1_dKO	BRCC3	46	TATGTGGTATGGCGCA	-0.103491	3
RPE1_p53_BRCA1_dKO	BRCC3	46	TCACATAACCTTCGTG	-0.130859	3
RPE1_p53_BRCA1_dKO	BRCC3	46	TGCCATTCCGACTGGA	-0.328622	3
RPE1_p53_BRCA1_dKO	BRCC3	46	TTAACCTTAATGATCA	-0.164737	3
RPE1_p53_BRCA1_dKO	BRCC3	46	TTGTAGTGGCTTAGCC	-0.256138	3
RPE1_p53_BRCA1_dKO	BRCC3	46	TTTGTCAGATATGCTC	-0.205503	3
RPE1_p53_BRCA1_dKO	CHAF1A	48	AAGCCATTCCACCATT	-0.110558	3
RPE1_p53_BRCA1_dKO	CHAF1A	48	CAAGGCATGCTCGAGT	-0.200861	3
RPE1_p53_BRCA1_dKO	CHAF1A	48	CCGGTTGTCGCGTATT	0.13748	3
RPE1_p53_BRCA1_dKO	CHAF1A	48	CCTACCCAAATGAAGC	0.056768	3
RPE1_p53_BRCA1_dKO	CHAF1A	48	CCTGTAGAATTGTAGA	-0.39554	3
RPE1_p53_BRCA1_dKO	CHAF1A	48	CTGGATTCATGATTCG	-0.420757	3
RPE1_p53_BRCA1_dKO	CHAF1A	48	GAAGCATATTTTTGGG	-1.02859	3
RPE1_p53_BRCA1_dKO	CHAF1A	48	GAATACCAGTTCCAGA	-0.424158	3
RPE1_p53_BRCA1_dKO	CHAF1A	48	GGGCCAATCGTACGAG	-0.105731	3
RPE1_p53_BRCA1_dKO	CHAF1A	48	TACTAAGCTCGTGTAT	-0.422832	3
RPE1_p53_BRCA1_dKO	CHAF1A	48	TATGTGGTATGGCGCA	-0.518377	3
RPE1_p53_BRCA1_dKO	CHAF1A	48	TCACATAACCTTCGTG	0.207221	3
RPE1_p53_BRCA1_dKO	CHAF1A	48	TGCCATTCCGACTGGA	-0.19651	3
RPE1_p53_BRCA1_dKO	CHAF1A	48	TTAACCTTAATGATCA	-0.52192	3
RPE1_p53_BRCA1_dKO	CHAF1A	48	TTGTAGTGGCTTAGCC	-0.180995	3
RPE1_p53_BRCA1_dKO	CHAF1A	48	TTTGTCAGATATGCTC	-0.297117	3
RPE1_p53_BRCA1_dKO	CHEK2	50	AAGCCATTCCACCATT	0.0513875	3
RPE1_p53_BRCA1_dKO	CHEK2	50	CAAGGCATGCTCGAGT	-0.0411627	3
RPE1_p53_BRCA1_dKO	CHEK2	50	CCTACCCAAATGAAGC	-0.043842	3
RPE1_p53_BRCA1_dKO	CHEK2	50	CCTGTAGAATTGTAGA	-0.261319	3
RPE1_p53_BRCA1_dKO	CHEK2	50	CTGGATTCATGATTCG	-0.19676	3
RPE1_p53_BRCA1_dKO	CHEK2	50	GAAGCATATTTTTGGG	-0.439159	3
RPE1_p53_BRCA1_dKO	CHEK2	50	GAATACCAGTTCCAGA	0.0318779	3
RPE1_p53_BRCA1_dKO	CHEK2	50	TACTAAGCTCGTGTAT	-0.292853	3
RPE1_p53_BRCA1_dKO	CHEK2	50	TATGTGGTATGGCGCA	-0.336516	3
RPE1_p53_BRCA1_dKO	CHEK2	50	TCACATAACCTTCGTG	-0.122184	3
RPE1_p53_BRCA1_dKO	CHEK2	50	TGCCATTCCGACTGGA	0.0251878	3
RPE1_p53_BRCA1_dKO	CHEK2	50	TTAACCTTAATGATCA	-0.0644703	3
RPE1_p53_BRCA1_dKO	CHEK2	50	TTGTAGTGGCTTAGCC	-0.231603	3
RPE1_p53_BRCA1_dKO	CHEK2	50	TTTGTCAGATATGCTC	-0.193706	3
RPE1_p53_BRCA1_dKO	FAAP24	52	AAGCCATTCCACCATT	-0.312775	3
RPE1_p53_BRCA1_dKO	FAAP24	52	CAAGGCATGCTCGAGT	-1.11345	3
RPE1_p53_BRCA1_dKO	FAAP24	52	CCGGTTGTCGCGTATT	0.214102	3
RPE1_p53_BRCA1_dKO	FAAP24	52	CCTACCCAAATGAAGC	-0.354114	3
RPE1_p53_BRCA1_dKO	FAAP24	52	CCTGTAGAATTGTAGA	-0.657201	3
RPE1_p53_BRCA1_dKO	FAAP24	52	CTGGATTCATGATTCG	-0.176411	3
RPE1_p53_BRCA1_dKO	FAAP24	52	GAAGCATATTTTTGGG	-0.966078	3
RPE1_p53_BRCA1_dKO	FAAP24	52	GAATACCAGTTCCAGA	-0.425529	3
RPE1_p53_BRCA1_dKO	FAAP24	52	GGGCCAATCGTACGAG	-0.799697	3
RPE1_p53_BRCA1_dKO	FAAP24	52	TACTAAGCTCGTGTAT	-1.03513	3
RPE1_p53_BRCA1_dKO	FAAP24	52	TATGTGGTATGGCGCA	-0.610043	3
RPE1_p53_BRCA1_dKO	FAAP24	52	TCACATAACCTTCGTG	-0.765171	3
RPE1_p53_BRCA1_dKO	FAAP24	52	TGCCATTCCGACTGGA	-0.10279	3
RPE1_p53_BRCA1_dKO	FAAP24	52	TTAACCTTAATGATCA	-0.562245	3
RPE1_p53_BRCA1_dKO	FAAP24	52	TTGTAGTGGCTTAGCC	-0.402056	3
RPE1_p53_BRCA1_dKO	FAAP24	52	TTTGTCAGATATGCTC	-0.728618	3
RPE1_p53_BRCA1_dKO	FANCD2	54	AAGCCATTCCACCATT	-0.0762858	3
RPE1_p53_BRCA1_dKO	FANCD2	54	CAAGGCATGCTCGAGT	-0.580672	3
RPE1_p53_BRCA1_dKO	FANCD2	54	CCGGTTGTCGCGTATT	0.169911	3
RPE1_p53_BRCA1_dKO	FANCD2	54	CCTACCCAAATGAAGC	-0.272982	3
RPE1_p53_BRCA1_dKO	FANCD2	54	CCTGTAGAATTGTAGA	-0.500454	3
RPE1_p53_BRCA1_dKO	FANCD2	54	CTGGATTCATGATTCG	-0.435478	3
RPE1_p53_BRCA1_dKO	FANCD2	54	GAAGCATATTTTTGGG	-0.726854	3
RPE1_p53_BRCA1_dKO	FANCD2	54	GAATACCAGTTCCAGA	-0.469717	3
RPE1_p53_BRCA1_dKO	FANCD2	54	GGGCCAATCGTACGAG	-0.663685	3
RPE1_p53_BRCA1_dKO	FANCD2	54	TACTAAGCTCGTGTAT	-0.586047	3
RPE1_p53_BRCA1_dKO	FANCD2	54	TATGTGGTATGGCGCA	-0.49792	3
RPE1_p53_BRCA1_dKO	FANCD2	54	TCACATAACCTTCGTG	-0.192576	3
RPE1_p53_BRCA1_dKO	FANCD2	54	TGCCATTCCGACTGGA	-0.581937	3
RPE1_p53_BRCA1_dKO	FANCD2	54	TTAACCTTAATGATCA	-0.462328	3
RPE1_p53_BRCA1_dKO	FANCD2	54	TTGTAGTGGCTTAGCC	-0.367143	3
RPE1_p53_BRCA1_dKO	FANCD2	54	TTTGTCAGATATGCTC	-0.67085	3
RPE1_p53_BRCA1_dKO	FANCG	56	AAGCCATTCCACCATT	-0.360731	3
RPE1_p53_BRCA1_dKO	FANCG	56	CAAGGCATGCTCGAGT	-0.132359	3
RPE1_p53_BRCA1_dKO	FANCG	56	CCGGTTGTCGCGTATT	0.00204941	3
RPE1_p53_BRCA1_dKO	FANCG	56	CCTACCCAAATGAAGC	-0.241605	3
RPE1_p53_BRCA1_dKO	FANCG	56	CCTGTAGAATTGTAGA	-0.4392	3
RPE1_p53_BRCA1_dKO	FANCG	56	CTGGATTCATGATTCG	-0.411996	3
RPE1_p53_BRCA1_dKO	FANCG	56	GAAGCATATTTTTGGG	-0.971084	3
RPE1_p53_BRCA1_dKO	FANCG	56	GAATACCAGTTCCAGA	-0.226896	3
RPE1_p53_BRCA1_dKO	FANCG	56	GGGCCAATCGTACGAG	-0.160195	3
RPE1_p53_BRCA1_dKO	FANCG	56	TACTAAGCTCGTGTAT	-0.533991	3
RPE1_p53_BRCA1_dKO	FANCG	56	TATGTGGTATGGCGCA	-0.39124	3
RPE1_p53_BRCA1_dKO	FANCG	56	TCACATAACCTTCGTG	-0.615855	3
RPE1_p53_BRCA1_dKO	FANCG	56	TGCCATTCCGACTGGA	-0.20357	3
RPE1_p53_BRCA1_dKO	FANCG	56	TTAACCTTAATGATCA	-0.528583	3
RPE1_p53_BRCA1_dKO	FANCG	56	TTGTAGTGGCTTAGCC	-0.426508	3
RPE1_p53_BRCA1_dKO	FANCG	56	TTTGTCAGATATGCTC	-0.37543	3
RPE1_p53_BRCA1_dKO	FANCM	58	AAGCCATTCCACCATT	-0.456487	3
RPE1_p53_BRCA1_dKO	FANCM	58	CAAGGCATGCTCGAGT	-1.22618	3
RPE1_p53_BRCA1_dKO	FANCM	58	CCGGTTGTCGCGTATT	-1.29395	3
RPE1_p53_BRCA1_dKO	FANCM	58	CCTACCCAAATGAAGC	-0.236814	3
RPE1_p53_BRCA1_dKO	FANCM	58	CCTGTAGAATTGTAGA	-1.01134	3
RPE1_p53_BRCA1_dKO	FANCM	58	CTGGATTCATGATTCG	-0.51024	3
RPE1_p53_BRCA1_dKO	FANCM	58	GAAGCATATTTTTGGG	-0.770275	3
RPE1_p53_BRCA1_dKO	FANCM	58	GAATACCAGTTCCAGA	-0.552215	3
RPE1_p53_BRCA1_dKO	FANCM	58	GGGCCAATCGTACGAG	0.0890805	3
RPE1_p53_BRCA1_dKO	FANCM	58	TACTAAGCTCGTGTAT	-1.23555	3
RPE1_p53_BRCA1_dKO	FANCM	58	TATGTGGTATGGCGCA	-0.694932	3
RPE1_p53_BRCA1_dKO	FANCM	58	TCACATAACCTTCGTG	-1.05628	3
RPE1_p53_BRCA1_dKO	FANCM	58	TGCCATTCCGACTGGA	-1.0599	3
RPE1_p53_BRCA1_dKO	FANCM	58	TTAACCTTAATGATCA	-1.17505	3
RPE1_p53_BRCA1_dKO	FANCM	58	TTGTAGTGGCTTAGCC	-0.909173	3
RPE1_p53_BRCA1_dKO	FANCM	58	TTTGTCAGATATGCTC	-0.75237	3
RPE1_p53_BRCA1_dKO	MDC1	60	AAGCCATTCCACCATT	0.0649962	3
RPE1_p53_BRCA1_dKO	MDC1	60	CAAGGCATGCTCGAGT	-0.424113	3
RPE1_p53_BRCA1_dKO	MDC1	60	CCGGTTGTCGCGTATT	0.15923	3
RPE1_p53_BRCA1_dKO	MDC1	60	CCTACCCAAATGAAGC	-0.0543336	3
RPE1_p53_BRCA1_dKO	MDC1	60	CCTGTAGAATTGTAGA	-0.574832	3
RPE1_p53_BRCA1_dKO	MDC1	60	CTGGATTCATGATTCG	0.0305376	3
RPE1_p53_BRCA1_dKO	MDC1	60	GAAGCATATTTTTGGG	-0.70847	3
RPE1_p53_BRCA1_dKO	MDC1	60	GAATACCAGTTCCAGA	-0.309045	3
RPE1_p53_BRCA1_dKO	MDC1	60	TACTAAGCTCGTGTAT	-0.308895	3
RPE1_p53_BRCA1_dKO	MDC1	60	TATGTGGTATGGCGCA	-0.505639	3
RPE1_p53_BRCA1_dKO	MDC1	60	TCACATAACCTTCGTG	0.273382	3
RPE1_p53_BRCA1_dKO	MDC1	60	TGCCATTCCGACTGGA	-0.157036	3
RPE1_p53_BRCA1_dKO	MDC1	60	TTAACCTTAATGATCA	-0.28327	3
RPE1_p53_BRCA1_dKO	MDC1	60	TTGTAGTGGCTTAGCC	-0.311624	3
RPE1_p53_BRCA1_dKO	MDC1	60	TTTGTCAGATATGCTC	-0.460547	3
RPE1_p53_BRCA1_dKO	PARP1	62	AAGCCATTCCACCATT	-0.0957389	3
RPE1_p53_BRCA1_dKO	PARP1	62	CAAGGCATGCTCGAGT	-0.336223	3
RPE1_p53_BRCA1_dKO	PARP1	62	CCGGTTGTCGCGTATT	0.427282	3
RPE1_p53_BRCA1_dKO	PARP1	62	CCTACCCAAATGAAGC	-0.195206	3
RPE1_p53_BRCA1_dKO	PARP1	62	CCTGTAGAATTGTAGA	-0.287562	3
RPE1_p53_BRCA1_dKO	PARP1	62	CTGGATTCATGATTCG	-0.18763	3
RPE1_p53_BRCA1_dKO	PARP1	62	GAAGCATATTTTTGGG	-0.36744	3
RPE1_p53_BRCA1_dKO	PARP1	62	GAATACCAGTTCCAGA	-0.40137	3
RPE1_p53_BRCA1_dKO	PARP1	62	GGGCCAATCGTACGAG	-0.872935	3
RPE1_p53_BRCA1_dKO	PARP1	62	TACTAAGCTCGTGTAT	-0.406851	3
RPE1_p53_BRCA1_dKO	PARP1	62	TATGTGGTATGGCGCA	-0.266617	3
RPE1_p53_BRCA1_dKO	PARP1	62	TCACATAACCTTCGTG	-0.181574	3
RPE1_p53_BRCA1_dKO	PARP1	62	TGCCATTCCGACTGGA	0.245534	3
RPE1_p53_BRCA1_dKO	PARP1	62	TTAACCTTAATGATCA	-0.279127	3
RPE1_p53_BRCA1_dKO	PARP1	62	TTGTAGTGGCTTAGCC	-0.135116	3
RPE1_p53_BRCA1_dKO	PARP1	62	TTTGTCAGATATGCTC	-0.125373	3
RPE1_p53_BRCA1_dKO	POLL	64	AAGCCATTCCACCATT	1.64017	3
RPE1_p53_BRCA1_dKO	POLL	64	CAAGGCATGCTCGAGT	1.46088	3
RPE1_p53_BRCA1_dKO	POLL	64	CCTACCCAAATGAAGC	1.97147	3
RPE1_p53_BRCA1_dKO	POLL	64	CCTGTAGAATTGTAGA	2.11967	3
RPE1_p53_BRCA1_dKO	POLL	64	CTGGATTCATGATTCG	2.09058	3
RPE1_p53_BRCA1_dKO	POLL	64	GAAGCATATTTTTGGG	1.27043	3
RPE1_p53_BRCA1_dKO	POLL	64	GAATACCAGTTCCAGA	1.83864	3
RPE1_p53_BRCA1_dKO	POLL	64	TACTAAGCTCGTGTAT	2.05298	3
RPE1_p53_BRCA1_dKO	POLL	64	TATGTGGTATGGCGCA	1.94206	3
RPE1_p53_BRCA1_dKO	POLL	64	TCACATAACCTTCGTG	1.88191	3
RPE1_p53_BRCA1_dKO	POLL	64	TGCCATTCCGACTGGA	1.55757	3
RPE1_p53_BRCA1_dKO	POLL	64	TTAACCTTAATGATCA	2.09414	3
RPE1_p53_BRCA1_dKO	POLL	64	TTGTAGTGGCTTAGCC	2.24368	3
RPE1_p53_BRCA1_dKO	POLL	64	TTTGTCAGATATGCTC	2.0763	3
RPE1_p53_BRCA1_dKO	RAD50	66	AAGCCATTCCACCATT	-0.789131	3
RPE1_p53_BRCA1_dKO	RAD50	66	CAAGGCATGCTCGAGT	-0.981369	3
RPE1_p53_BRCA1_dKO	RAD50	66	CCTACCCAAATGAAGC	-1.09577	3
RPE1_p53_BRCA1_dKO	RAD50	66	CCTGTAGAATTGTAGA	-1.84425	3
RPE1_p53_BRCA1_dKO	RAD50	66	CTGGATTCATGATTCG	-0.985903	3
RPE1_p53_BRCA1_dKO	RAD50	66	GAAGCATATTTTTGGG	-1.12472	3
RPE1_p53_BRCA1_dKO	RAD50	66	GAATACCAGTTCCAGA	-1.21673	3
RPE1_p53_BRCA1_dKO	RAD50	66	TACTAAGCTCGTGTAT	-1.97205	3
RPE1_p53_BRCA1_dKO	RAD50	66	TATGTGGTATGGCGCA	-1.17886	3
RPE1_p53_BRCA1_dKO	RAD50	66	TCACATAACCTTCGTG	-1.47869	3
RPE1_p53_BRCA1_dKO	RAD50	66	TGCCATTCCGACTGGA	-0.82267	3
RPE1_p53_BRCA1_dKO	RAD50	66	TTAACCTTAATGATCA	-1.62075	3
RPE1_p53_BRCA1_dKO	RAD50	66	TTGTAGTGGCTTAGCC	-1.68671	3
RPE1_p53_BRCA1_dKO	RAD50	66	TTTGTCAGATATGCTC	-2.04333	3
RPE1_p53_BRCA1_dKO	RBBP8	68	AAGCCATTCCACCATT	-1.60711	3
RPE1_p53_BRCA1_dKO	RBBP8	68	CAAGGCATGCTCGAGT	-1.46804	3
RPE1_p53_BRCA1_dKO	RBBP8	68	CCGGTTGTCGCGTATT	-0.921429	3
RPE1_p53_BRCA1_dKO	RBBP8	68	CCTACCCAAATGAAGC	-1.81474	3
RPE1_p53_BRCA1_dKO	RBBP8	68	CCTGTAGAATTGTAGA	-2.27802	3
RPE1_p53_BRCA1_dKO	RBBP8	68	CTGGATTCATGATTCG	-1.25372	3
RPE1_p53_BRCA1_dKO	RBBP8	68	GAAGCATATTTTTGGG	-2.06509	3
RPE1_p53_BRCA1_dKO	RBBP8	68	GAATACCAGTTCCAGA	-1.85451	3
RPE1_p53_BRCA1_dKO	RBBP8	68	GGGCCAATCGTACGAG	-1.66625	3
RPE1_p53_BRCA1_dKO	RBBP8	68	TACTAAGCTCGTGTAT	-1.80885	3
RPE1_p53_BRCA1_dKO	RBBP8	68	TATGTGGTATGGCGCA	-1.88504	3
RPE1_p53_BRCA1_dKO	RBBP8	68	TGCCATTCCGACTGGA	-2.35731	3
RPE1_p53_BRCA1_dKO	RBBP8	68	TTAACCTTAATGATCA	-1.33653	3
RPE1_p53_BRCA1_dKO	RBBP8	68	TTGTAGTGGCTTAGCC	-1.50106	3
RPE1_p53_BRCA1_dKO	RBBP8	68	TTTGTCAGATATGCTC	-1.83901	3
RPE1_p53_BRCA1_dKO	RMI2	70	AAGCCATTCCACCATT	-0.236923	3
RPE1_p53_BRCA1_dKO	RMI2	70	CAAGGCATGCTCGAGT	-0.017309	3
RPE1_p53_BRCA1_dKO	RMI2	70	CCTACCCAAATGAAGC	-0.269019	3
RPE1_p53_BRCA1_dKO	RMI2	70	CCTGTAGAATTGTAGA	-0.34629	3
RPE1_p53_BRCA1_dKO	RMI2	70	CTGGATTCATGATTCG	-0.487733	3
RPE1_p53_BRCA1_dKO	RMI2	70	GAAGCATATTTTTGGG	-0.289358	3
RPE1_p53_BRCA1_dKO	RMI2	70	GAATACCAGTTCCAGA	-0.123262	3
RPE1_p53_BRCA1_dKO	RMI2	70	TACTAAGCTCGTGTAT	-0.39361	3
RPE1_p53_BRCA1_dKO	RMI2	70	TATGTGGTATGGCGCA	-0.366173	3
RPE1_p53_BRCA1_dKO	RMI2	70	TCACATAACCTTCGTG	0.00891275	3
RPE1_p53_BRCA1_dKO	RMI2	70	TGCCATTCCGACTGGA	-0.116197	3
RPE1_p53_BRCA1_dKO	RMI2	70	TTAACCTTAATGATCA	-0.330975	3
RPE1_p53_BRCA1_dKO	RMI2	70	TTGTAGTGGCTTAGCC	-0.0821743	3
RPE1_p53_BRCA1_dKO	RMI2	70	TTTGTCAGATATGCTC	-0.288697	3
RPE1_p53_BRCA1_dKO	SMC5	72	AAGCCATTCCACCATT	-0.596052	3
RPE1_p53_BRCA1_dKO	SMC5	72	CAAGGCATGCTCGAGT	-0.255619	3
RPE1_p53_BRCA1_dKO	SMC5	72	CCCAATCATAACGGAT	-0.0154822	3
RPE1_p53_BRCA1_dKO	SMC5	72	CCGGTTGTCGCGTATT	-0.253956	3
RPE1_p53_BRCA1_dKO	SMC5	72	CCTACCCAAATGAAGC	-0.348571	3
RPE1_p53_BRCA1_dKO	SMC5	72	CCTGTAGAATTGTAGA	-0.74911	3
RPE1_p53_BRCA1_dKO	SMC5	72	CTGGATTCATGATTCG	-0.536279	3
RPE1_p53_BRCA1_dKO	SMC5	72	GAAGCATATTTTTGGG	-0.973834	3
RPE1_p53_BRCA1_dKO	SMC5	72	GAATACCAGTTCCAGA	-0.532425	3
RPE1_p53_BRCA1_dKO	SMC5	72	GGGCCAATCGTACGAG	-0.224338	3
RPE1_p53_BRCA1_dKO	SMC5	72	TACTAAGCTCGTGTAT	-0.579592	3
RPE1_p53_BRCA1_dKO	SMC5	72	TATGTGGTATGGCGCA	-0.845789	3
RPE1_p53_BRCA1_dKO	SMC5	72	TCACATAACCTTCGTG	-0.251733	3
RPE1_p53_BRCA1_dKO	SMC5	72	TGCCATTCCGACTGGA	-0.651409	3
RPE1_p53_BRCA1_dKO	SMC5	72	TTAACCTTAATGATCA	-0.469894	3
RPE1_p53_BRCA1_dKO	SMC5	72	TTGTAGTGGCTTAGCC	-0.522875	3
RPE1_p53_BRCA1_dKO	SMC5	72	TTTGTCAGATATGCTC	-0.665612	3
RPE1_p53_BRCA1_dKO	TOPBP1	74	AAGCCATTCCACCATT	-0.403394	3
RPE1_p53_BRCA1_dKO	TOPBP1	74	CAAGGCATGCTCGAGT	-1.26001	3
RPE1_p53_BRCA1_dKO	TOPBP1	74	CCGGTTGTCGCGTATT	-1.12762	3
RPE1_p53_BRCA1_dKO	TOPBP1	74	CCTACCCAAATGAAGC	-1.10967	3
RPE1_p53_BRCA1_dKO	TOPBP1	74	CCTGTAGAATTGTAGA	-0.225865	3
RPE1_p53_BRCA1_dKO	TOPBP1	74	CTGGATTCATGATTCG	-0.416744	3
RPE1_p53_BRCA1_dKO	TOPBP1	74	GAAGCATATTTTTGGG	-1.10588	3
RPE1_p53_BRCA1_dKO	TOPBP1	74	GAATACCAGTTCCAGA	-0.649815	3
RPE1_p53_BRCA1_dKO	TOPBP1	74	TACTAAGCTCGTGTAT	-0.979337	3
RPE1_p53_BRCA1_dKO	TOPBP1	74	TATGTGGTATGGCGCA	-0.919786	3
RPE1_p53_BRCA1_dKO	TOPBP1	74	TCACATAACCTTCGTG	-0.469288	3
RPE1_p53_BRCA1_dKO	TOPBP1	74	TGCCATTCCGACTGGA	-0.0643971	3
RPE1_p53_BRCA1_dKO	TOPBP1	74	TTAACCTTAATGATCA	-0.420343	3
RPE1_p53_BRCA1_dKO	TOPBP1	74	TTGTAGTGGCTTAGCC	-0.54649	3
RPE1_p53_BRCA1_dKO	TOPBP1	74	TTTGTCAGATATGCTC	-0.815857	3

## Sheet: RPE1_ATM_inhibitor
cell_line	inhibitor	IPR_barcode	delta_log2_MMEJ_NHEJ	number_replicates
RPE1_p53_BRCA1_dKO	ATMi	AACCCACTCTATCACA	-1.45628	3
RPE1_p53_KO	ATMi	AACGGCAATCCCATGC	-2.31765	3
RPE1_p53_KO	ATMi	ACAGGGCACTGAATCG	-2.49389	3
RPE1_p53_KO	ATMi	ACTGACTTTCGACGAC	-2.47319	3
RPE1_p53_BRCA1_dKO	ATMi	CAAGGCATGCTCGAGT	-1.06167	3
RPE1_p53_KO	ATMi	CAATAAGCTCGACTGC	-1.7769	3
RPE1_p53_KO	ATMi	CCAGCAGACATGCTCT	-2.18673	3
RPE1_p53_BRCA1_dKO	ATMi	CCCTGACTATGAGGGG	-0.100597	3
RPE1_p53_BRCA1_dKO	ATMi	CCGAAACCGTATGACT	-1.9279	3
RPE1_p53_BRCA1_dKO	ATMi	CCGGTTGTCGCGTATT	-1.12399	3
RPE1_p53_KO	ATMi	CCTAACTTTTGTTAGC	-2.81092	3
RPE1_p53_BRCA1_dKO	ATMi	CCTACCCAAATGAAGC	-1.10634	3
RPE1_p53_BRCA1_dKO	ATMi	CCTGTAGAATTGTAGA	-1.72301	3
RPE1_p53_KO	ATMi	CGAGCTCTGATGCCTG	-2.41263	3
RPE1_p53_BRCA1_dKO	ATMi	CGAGCTTTCGTCGGCT	-1.79112	3
RPE1_p53_BRCA1_dKO	ATMi	CGGTATGCTTCTTCCA	-1.58459	3
RPE1_p53_KO	ATMi	CGTCGCTGGAAAGTTA	-1.6961	3
RPE1_p53_KO	ATMi	CTTAGCGCTGCGGCCG	-2.02815	3
RPE1_p53_KO	ATMi	CTTTGACATCCTAAGT	-2.87842	3
RPE1_p53_KO	ATMi	CTTTTCGGGTTCTTAA	-2.29587	3
RPE1_p53_BRCA1_dKO	ATMi	GAATACCAGTTCCAGA	-1.18711	3
RPE1_p53_KO	ATMi	GACTCACCCCCTCTTC	-2.10484	3
RPE1_p53_BRCA1_dKO	ATMi	GCGGTGTTATAACTGA	-0.274457	3
RPE1_p53_BRCA1_dKO	ATMi	GGGCCAATCGTACGAG	-2.02322	3
RPE1_p53_KO	ATMi	GTAAGTATTTCCGGAT	-2.08201	3
RPE1_p53_BRCA1_dKO	ATMi	TACTAAGCTCGTGTAT	-2.17919	3
RPE1_p53_BRCA1_dKO	ATMi	TATCCTCCTATAGCTT	-0.850376	3
RPE1_p53_BRCA1_dKO	ATMi	TATGTGGTATGGCGCA	-1.90354	3
RPE1_p53_BRCA1_dKO	ATMi	TCACATAACCTTCGTG	-1.51978	3
RPE1_p53_KO	ATMi	TCACCGGTTCATGAAG	-2.30715	3
RPE1_p53_KO	ATMi	TCATCTCCTGGCAGTA	-2.58015	3
RPE1_p53_BRCA1_dKO	ATMi	TCATGGCTTACTCTAG	-0.484257	3
RPE1_p53_BRCA1_dKO	ATMi	TCCTGAAATATACAAG	-2.38037	3
RPE1_p53_KO	ATMi	TCGTTGAATTTATAC	-1.74324	3
RPE1_p53_KO	ATMi	TCTGTCTAGGCATGTA	-2.66417	3
RPE1_p53_BRCA1_dKO	ATMi	TGTGCCACCAGAAGGT	0.510064	3
RPE1_p53_KO	ATMi	TGTTTCGGAACCCAAC	-1.3711	3
RPE1_p53_BRCA1_dKO	ATMi	TTAACCTTAATGATCA	-1.45934	3
RPE1_p53_KO	ATMi	TTACAGAATAAACCAC	-2.05535	3
RPE1_p53_KO	ATMi	TTCTCGGTTACGCCT	-2.35286	3
RPE1_p53_BRCA1_dKO	ATMi	TTGTAGTGGCTTAGCC	-2.0315	3
RPE1_p53_BRCA1_dKO	ATMi	TTTGTCAGATATGCTC	-1.83537	3
