# Supplementary material for: Widespread chromatin context-dependencies of DNA double-strand break repair proteins
Source: Nat Commun. 2024 Jun 22;15:5334. doi: 10.1038/s41467-024-49232-x (PMC11193718; doi:10.1038/s41467-024-49232-x)
Supplement: Supplementary file 8 — Supplementary Data 5 [file 41467_2024_49232_MOESM8_ESM.xlsx]

## Sheet: Parameter_key
Column_name	Explanation
Gene/drug/inhibitor	Perturbation used in the experiment
Screen_position	Plate and well coordinates in the CRISPR screen (only in K562_screen sheet)
CCD_model_p_adj	FDR corrected two-sided p-value of the principal component regression (one per perturbation)
chrom_feature	Individual chromatin feature that the following values refer to
CCD_synergy_score	Slope of the correlation between perturbation and chromatin feature
CCD_estim_diff	Estimation of the CCD effect size
global_diff	Global effect of the perturbation (one per perturbation)
global_p_adj	FDR corrected two-sided p-value of a Student's t-test of the global diff (one per perturbation)
DR_effect_type	Effect type (none = no effect, global = no CCD, CCD = only CCD and both = both CCD and global effects)
global_effect	Either favors MMEJ or NHEJ globally
cell_line	Cell line used for this experiment
CCD_effect	If a proteins has a M-synergy or N-synergy

## Sheet: K562_screen
gene	screen_position	CCD_model_p_adj	chrom_feature	CCD_synergy_score	CCD_estim_diff	global_diff	global_p_adj	DR_effect_type	global_effect	cell_line	CCD_effect
ABL1	P1_A1	0.31564	CTCF	-0.0103554	-0.0606142	-0.0993008	0.00355105	none	none	K562_clone5	none
ABL1	P1_A1	0.31564	Dam	-0.027554	-0.131607	-0.0993008	0.00355105	none	none	K562_clone5	none
ABL1	P1_A1	0.31564	DNAse	-0.0383266	-0.181344	-0.0993008	0.00355105	none	none	K562_clone5	none
ABL1	P1_A1	0.31564	EZH2	-0.0132553	-0.0773357	-0.0993008	0.00355105	none	none	K562_clone5	none
ABL1	P1_A1	0.31564	H2AFZ	-0.000779964	-0.00326657	-0.0993008	0.00355105	none	none	K562_clone5	none
ABL1	P1_A1	0.31564	H3K27ac	-0.000383252	-0.00152883	-0.0993008	0.00355105	none	none	K562_clone5	none
ABL1	P1_A1	0.31564	H3K27me3	0	0	-0.0993008	0.00355105	none	none	K562_clone5	none
ABL1	P1_A1	0.31564	H3K36me3	0	0	-0.0993008	0.00355105	none	none	K562_clone5	none
ABL1	P1_A1	0.31564	H3K4me1	0	0	-0.0993008	0.00355105	none	none	K562_clone5	none
ABL1	P1_A1	0.31564	H3K4me2	-0.00316573	-0.0110843	-0.0993008	0.00355105	none	none	K562_clone5	none
ABL1	P1_A1	0.31564	H3K4me3	-0.0152267	-0.0604129	-0.0993008	0.00355105	none	none	K562_clone5	none
ABL1	P1_A1	0.31564	H3K79me2	-0.00304307	-0.0139045	-0.0993008	0.00355105	none	none	K562_clone5	none
ABL1	P1_A1	0.31564	H3K9me2	0	0	-0.0993008	0.00355105	none	none	K562_clone5	none
ABL1	P1_A1	0.31564	H3K9me3	0	0	-0.0993008	0.00355105	none	none	K562_clone5	none
ABL1	P1_A1	0.31564	H4K5acK8ac	-0.0255986	-0.127056	-0.0993008	0.00355105	none	none	K562_clone5	none
ABL1	P1_A1	0.31564	HDAC1	0	0	-0.0993008	0.00355105	none	none	K562_clone5	none
ABL1	P1_A1	0.31564	HDAC2	-0.0400396	-0.206352	-0.0993008	0.00355105	none	none	K562_clone5	none
ABL1	P1_A1	0.31564	HDAC3	-0.0124498	-0.0704155	-0.0993008	0.00355105	none	none	K562_clone5	none
ABL1	P1_A1	0.31564	late_replicating	0	0	-0.0993008	0.00355105	none	none	K562_clone5	none
ABL1	P1_A1	0.31564	LMNB1	0	0	-0.0993008	0.00355105	none	none	K562_clone5	none
ABL1	P1_A1	0.31564	m5C	0	0	-0.0993008	0.00355105	none	none	K562_clone5	none
ABL1	P1_A1	0.31564	POL2	-0.00829502	-0.0425966	-0.0993008	0.00355105	none	none	K562_clone5	none
ABL1	P1_A1	0.31564	POL2AS2	-0.0240353	-0.114118	-0.0993008	0.00355105	none	none	K562_clone5	none
ABL1	P1_A1	0.31564	SMC3	-0.0510423	-0.292922	-0.0993008	0.00355105	none	none	K562_clone5	none
ABL1	P1_A1	0.31564	TTseq	0	0	-0.0993008	0.00355105	none	none	K562_clone5	none
ABRAXAS1	P1_A2	0.0553994	CTCF	0.019283	0.112871	0.0876081	0.000177119	global	favorNHEJ	K562_clone5	none
ABRAXAS1	P1_A2	0.0553994	Dam	0	0	0.0876081	0.000177119	global	favorNHEJ	K562_clone5	none
ABRAXAS1	P1_A2	0.0553994	DNAse	0	0	0.0876081	0.000177119	global	favorNHEJ	K562_clone5	none
ABRAXAS1	P1_A2	0.0553994	EZH2	0	0	0.0876081	0.000177119	global	favorNHEJ	K562_clone5	none
ABRAXAS1	P1_A2	0.0553994	H2AFZ	0	0	0.0876081	0.000177119	global	favorNHEJ	K562_clone5	none
ABRAXAS1	P1_A2	0.0553994	H3K27ac	0.00789112	0.0314785	0.0876081	0.000177119	global	favorNHEJ	K562_clone5	none
ABRAXAS1	P1_A2	0.0553994	H3K27me3	0.0107339	0.0553135	0.0876081	0.000177119	global	favorNHEJ	K562_clone5	none
ABRAXAS1	P1_A2	0.0553994	H3K36me3	0.0190393	0.082268	0.0876081	0.000177119	global	favorNHEJ	K562_clone5	none
ABRAXAS1	P1_A2	0.0553994	H3K4me1	0.027878	0.102069	0.0876081	0.000177119	global	favorNHEJ	K562_clone5	none
ABRAXAS1	P1_A2	0.0553994	H3K4me2	0.00201468	0.0070541	0.0876081	0.000177119	global	favorNHEJ	K562_clone5	none
ABRAXAS1	P1_A2	0.0553994	H3K4me3	0	0	0.0876081	0.000177119	global	favorNHEJ	K562_clone5	none
ABRAXAS1	P1_A2	0.0553994	H3K79me2	0	0	0.0876081	0.000177119	global	favorNHEJ	K562_clone5	none
ABRAXAS1	P1_A2	0.0553994	H3K9me2	0	0	0.0876081	0.000177119	global	favorNHEJ	K562_clone5	none
ABRAXAS1	P1_A2	0.0553994	H3K9me3	0	0	0.0876081	0.000177119	global	favorNHEJ	K562_clone5	none
ABRAXAS1	P1_A2	0.0553994	H4K5acK8ac	0	0	0.0876081	0.000177119	global	favorNHEJ	K562_clone5	none
ABRAXAS1	P1_A2	0.0553994	HDAC1	0.0367825	0.209647	0.0876081	0.000177119	global	favorNHEJ	K562_clone5	none
ABRAXAS1	P1_A2	0.0553994	HDAC2	0.0209959	0.108207	0.0876081	0.000177119	global	favorNHEJ	K562_clone5	none
ABRAXAS1	P1_A2	0.0553994	HDAC3	0	0	0.0876081	0.000177119	global	favorNHEJ	K562_clone5	none
ABRAXAS1	P1_A2	0.0553994	late_replicating	0	0	0.0876081	0.000177119	global	favorNHEJ	K562_clone5	none
ABRAXAS1	P1_A2	0.0553994	LMNB1	0.00617762	0.0267751	0.0876081	0.000177119	global	favorNHEJ	K562_clone5	none
ABRAXAS1	P1_A2	0.0553994	m5C	0.0270426	0.100254	0.0876081	0.000177119	global	favorNHEJ	K562_clone5	none
ABRAXAS1	P1_A2	0.0553994	POL2	0	0	0.0876081	0.000177119	global	favorNHEJ	K562_clone5	none
ABRAXAS1	P1_A2	0.0553994	POL2AS2	4.05839e-05	0.000192691	0.0876081	0.000177119	global	favorNHEJ	K562_clone5	none
ABRAXAS1	P1_A2	0.0553994	SMC3	0.00332311	0.0190707	0.0876081	0.000177119	global	favorNHEJ	K562_clone5	none
ABRAXAS1	P1_A2	0.0553994	TTseq	0.000706276	0.00204017	0.0876081	0.000177119	global	favorNHEJ	K562_clone5	none
ACTL6A	P1_A3	0.0743375	CTCF	0	0	-0.188719	0.000177768	global	favorMMEJ	K562_clone5	none
ACTL6A	P1_A3	0.0743375	Dam	0	0	-0.188719	0.000177768	global	favorMMEJ	K562_clone5	none
ACTL6A	P1_A3	0.0743375	DNAse	0	0	-0.188719	0.000177768	global	favorMMEJ	K562_clone5	none
ACTL6A	P1_A3	0.0743375	EZH2	0	0	-0.188719	0.000177768	global	favorMMEJ	K562_clone5	none
ACTL6A	P1_A3	0.0743375	H2AFZ	0	0	-0.188719	0.000177768	global	favorMMEJ	K562_clone5	none
ACTL6A	P1_A3	0.0743375	H3K27ac	0	0	-0.188719	0.000177768	global	favorMMEJ	K562_clone5	none
ACTL6A	P1_A3	0.0743375	H3K27me3	0	0	-0.188719	0.000177768	global	favorMMEJ	K562_clone5	none
ACTL6A	P1_A3	0.0743375	H3K36me3	0	0	-0.188719	0.000177768	global	favorMMEJ	K562_clone5	none
ACTL6A	P1_A3	0.0743375	H3K4me1	0	0	-0.188719	0.000177768	global	favorMMEJ	K562_clone5	none
ACTL6A	P1_A3	0.0743375	H3K4me2	0	0	-0.188719	0.000177768	global	favorMMEJ	K562_clone5	none
ACTL6A	P1_A3	0.0743375	H3K4me3	0	0	-0.188719	0.000177768	global	favorMMEJ	K562_clone5	none
ACTL6A	P1_A3	0.0743375	H3K79me2	0	0	-0.188719	0.000177768	global	favorMMEJ	K562_clone5	none
ACTL6A	P1_A3	0.0743375	H3K9me2	-0.0332199	-0.161029	-0.188719	0.000177768	global	favorMMEJ	K562_clone5	none
ACTL6A	P1_A3	0.0743375	H3K9me3	-0.0604234	-0.290153	-0.188719	0.000177768	global	favorMMEJ	K562_clone5	none
ACTL6A	P1_A3	0.0743375	H4K5acK8ac	0	0	-0.188719	0.000177768	global	favorMMEJ	K562_clone5	none
ACTL6A	P1_A3	0.0743375	HDAC1	-0.0048037	-0.0273793	-0.188719	0.000177768	global	favorMMEJ	K562_clone5	none
ACTL6A	P1_A3	0.0743375	HDAC2	0	0	-0.188719	0.000177768	global	favorMMEJ	K562_clone5	none
ACTL6A	P1_A3	0.0743375	HDAC3	-0.0515441	-0.291531	-0.188719	0.000177768	global	favorMMEJ	K562_clone5	none
ACTL6A	P1_A3	0.0743375	late_replicating	-0.0269774	-0.117287	-0.188719	0.000177768	global	favorMMEJ	K562_clone5	none
ACTL6A	P1_A3	0.0743375	LMNB1	-0.0645287	-0.279681	-0.188719	0.000177768	global	favorMMEJ	K562_clone5	none
ACTL6A	P1_A3	0.0743375	m5C	0	0	-0.188719	0.000177768	global	favorMMEJ	K562_clone5	none
ACTL6A	P1_A3	0.0743375	POL2	0	0	-0.188719	0.000177768	global	favorMMEJ	K562_clone5	none
ACTL6A	P1_A3	0.0743375	POL2AS2	0	0	-0.188719	0.000177768	global	favorMMEJ	K562_clone5	none
ACTL6A	P1_A3	0.0743375	SMC3	0	0	-0.188719	0.000177768	global	favorMMEJ	K562_clone5	none
ACTL6A	P1_A3	0.0743375	TTseq	0	0	-0.188719	0.000177768	global	favorMMEJ	K562_clone5	none
ACTR5	P1_A4	0.0745525	CTCF	0	0	-0.0391778	0.25497	none	none	K562_clone5	none
ACTR5	P1_A4	0.0745525	Dam	0	0	-0.0391778	0.25497	none	none	K562_clone5	none
ACTR5	P1_A4	0.0745525	DNAse	0	0	-0.0391778	0.25497	none	none	K562_clone5	none
ACTR5	P1_A4	0.0745525	EZH2	-0.00903464	-0.0527108	-0.0391778	0.25497	none	none	K562_clone5	none
ACTR5	P1_A4	0.0745525	H2AFZ	-0.0246895	-0.103402	-0.0391778	0.25497	none	none	K562_clone5	none
ACTR5	P1_A4	0.0745525	H3K27ac	0	0	-0.0391778	0.25497	none	none	K562_clone5	none
ACTR5	P1_A4	0.0745525	H3K27me3	-0.0115252	-0.0593916	-0.0391778	0.25497	none	none	K562_clone5	none
ACTR5	P1_A4	0.0745525	H3K36me3	0	0	-0.0391778	0.25497	none	none	K562_clone5	none
ACTR5	P1_A4	0.0745525	H3K4me1	0	0	-0.0391778	0.25497	none	none	K562_clone5	none
ACTR5	P1_A4	0.0745525	H3K4me2	0	0	-0.0391778	0.25497	none	none	K562_clone5	none
ACTR5	P1_A4	0.0745525	H3K4me3	0	0	-0.0391778	0.25497	none	none	K562_clone5	none
ACTR5	P1_A4	0.0745525	H3K79me2	0	0	-0.0391778	0.25497	none	none	K562_clone5	none
ACTR5	P1_A4	0.0745525	H3K9me2	0	0	-0.0391778	0.25497	none	none	K562_clone5	none
ACTR5	P1_A4	0.0745525	H3K9me3	-0.0157947	-0.0758461	-0.0391778	0.25497	none	none	K562_clone5	none
ACTR5	P1_A4	0.0745525	H4K5acK8ac	0	0	-0.0391778	0.25497	none	none	K562_clone5	none
ACTR5	P1_A4	0.0745525	HDAC1	0	0	-0.0391778	0.25497	none	none	K562_clone5	none
ACTR5	P1_A4	0.0745525	HDAC2	0	0	-0.0391778	0.25497	none	none	K562_clone5	none
ACTR5	P1_A4	0.0745525	HDAC3	-0.00140173	-0.00792811	-0.0391778	0.25497	none	none	K562_clone5	none
ACTR5	P1_A4	0.0745525	late_replicating	-0.0321356	-0.139713	-0.0391778	0.25497	none	none	K562_clone5	none
ACTR5	P1_A4	0.0745525	LMNB1	-0.0294591	-0.127682	-0.0391778	0.25497	none	none	K562_clone5	none
ACTR5	P1_A4	0.0745525	m5C	0	0	-0.0391778	0.25497	none	none	K562_clone5	none
ACTR5	P1_A4	0.0745525	POL2	0	0	-0.0391778	0.25497	none	none	K562_clone5	none
ACTR5	P1_A4	0.0745525	POL2AS2	0	0	-0.0391778	0.25497	none	none	K562_clone5	none
ACTR5	P1_A4	0.0745525	SMC3	0	0	-0.0391778	0.25497	none	none	K562_clone5	none
ACTR5	P1_A4	0.0745525	TTseq	0	0	-0.0391778	0.25497	none	none	K562_clone5	none
ACTR8	P1_A5	0.110077	CTCF	0.00945456	0.0553412	0.0644558	0.0188407	none	none	K562_clone5	none
ACTR8	P1_A5	0.110077	Dam	0.018712	0.0893744	0.0644558	0.0188407	none	none	K562_clone5	none
ACTR8	P1_A5	0.110077	DNAse	0.0241448	0.114242	0.0644558	0.0188407	none	none	K562_clone5	none
ACTR8	P1_A5	0.110077	EZH2	0.00614761	0.035867	0.0644558	0.0188407	none	none	K562_clone5	none
ACTR8	P1_A5	0.110077	H2AFZ	0.0173321	0.0725888	0.0644558	0.0188407	none	none	K562_clone5	none
ACTR8	P1_A5	0.110077	H3K27ac	0.0450984	0.179902	0.0644558	0.0188407	none	none	K562_clone5	none
ACTR8	P1_A5	0.110077	H3K27me3	0	0	0.0644558	0.0188407	none	none	K562_clone5	none
ACTR8	P1_A5	0.110077	H3K36me3	0.0242483	0.104776	0.0644558	0.0188407	none	none	K562_clone5	none
ACTR8	P1_A5	0.110077	H3K4me1	0.0341757	0.125127	0.0644558	0.0188407	none	none	K562_clone5	none
ACTR8	P1_A5	0.110077	H3K4me2	0.0511911	0.179238	0.0644558	0.0188407	none	none	K562_clone5	none
ACTR8	P1_A5	0.110077	H3K4me3	0.053167	0.210943	0.0644558	0.0188407	none	none	K562_clone5	none
ACTR8	P1_A5	0.110077	H3K79me2	0.0610093	0.278766	0.0644558	0.0188407	none	none	K562_clone5	none
ACTR8	P1_A5	0.110077	H3K9me2	0	0	0.0644558	0.0188407	none	none	K562_clone5	none
ACTR8	P1_A5	0.110077	H3K9me3	0	0	0.0644558	0.0188407	none	none	K562_clone5	none
ACTR8	P1_A5	0.110077	H4K5acK8ac	0.032691	0.162258	0.0644558	0.0188407	none	none	K562_clone5	none
ACTR8	P1_A5	0.110077	HDAC1	0	0	0.0644558	0.0188407	none	none	K562_clone5	none
ACTR8	P1_A5	0.110077	HDAC2	0.0455193	0.234593	0.0644558	0.0188407	none	none	K562_clone5	none
ACTR8	P1_A5	0.110077	HDAC3	0.00375206	0.0212215	0.0644558	0.0188407	none	none	K562_clone5	none
ACTR8	P1_A5	0.110077	late_replicating	0	0	0.0644558	0.0188407	none	none	K562_clone5	none
ACTR8	P1_A5	0.110077	LMNB1	0	0	0.0644558	0.0188407	none	none	K562_clone5	none
ACTR8	P1_A5	0.110077	m5C	0.0261092	0.0967941	0.0644558	0.0188407	none	none	K562_clone5	none
ACTR8	P1_A5	0.110077	POL2	0.0278262	0.142893	0.0644558	0.0188407	none	none	K562_clone5	none
ACTR8	P1_A5	0.110077	POL2AS2	0.032679	0.155158	0.0644558	0.0188407	none	none	K562_clone5	none
ACTR8	P1_A5	0.110077	SMC3	0.00810564	0.0465168	0.0644558	0.0188407	none	none	K562_clone5	none
ACTR8	P1_A5	0.110077	TTseq	0.0343819	0.0993169	0.0644558	0.0188407	none	none	K562_clone5	none
ALKBH1	P1_A12	0.181881	CTCF	0	0	0.131235	2.58917e-05	global	favorNHEJ	K562_clone5	none
ALKBH1	P1_A12	0.181881	Dam	0.0162831	0.0777733	0.131235	2.58917e-05	global	favorNHEJ	K562_clone5	none
ALKBH1	P1_A12	0.181881	DNAse	0.0130953	0.0619609	0.131235	2.58917e-05	global	favorNHEJ	K562_clone5	none
ALKBH1	P1_A12	0.181881	EZH2	0.0268924	0.156898	0.131235	2.58917e-05	global	favorNHEJ	K562_clone5	none
ALKBH1	P1_A12	0.181881	H2AFZ	0.0149621	0.0626629	0.131235	2.58917e-05	global	favorNHEJ	K562_clone5	none
ALKBH1	P1_A12	0.181881	H3K27ac	0.0297534	0.118689	0.131235	2.58917e-05	global	favorNHEJ	K562_clone5	none
ALKBH1	P1_A12	0.181881	H3K27me3	0	0	0.131235	2.58917e-05	global	favorNHEJ	K562_clone5	none
ALKBH1	P1_A12	0.181881	H3K36me3	0.0125881	0.0543925	0.131235	2.58917e-05	global	favorNHEJ	K562_clone5	none
ALKBH1	P1_A12	0.181881	H3K4me1	0.0411759	0.150756	0.131235	2.58917e-05	global	favorNHEJ	K562_clone5	none
ALKBH1	P1_A12	0.181881	H3K4me2	0.0350565	0.122745	0.131235	2.58917e-05	global	favorNHEJ	K562_clone5	none
ALKBH1	P1_A12	0.181881	H3K4me3	0.0316575	0.125603	0.131235	2.58917e-05	global	favorNHEJ	K562_clone5	none
ALKBH1	P1_A12	0.181881	H3K79me2	0.0270179	0.123451	0.131235	2.58917e-05	global	favorNHEJ	K562_clone5	none
ALKBH1	P1_A12	0.181881	H3K9me2	0	0	0.131235	2.58917e-05	global	favorNHEJ	K562_clone5	none
ALKBH1	P1_A12	0.181881	H3K9me3	0.000434913	0.00208845	0.131235	2.58917e-05	global	favorNHEJ	K562_clone5	none
ALKBH1	P1_A12	0.181881	H4K5acK8ac	0.025572	0.126924	0.131235	2.58917e-05	global	favorNHEJ	K562_clone5	none
ALKBH1	P1_A12	0.181881	HDAC1	0.0270705	0.154292	0.131235	2.58917e-05	global	favorNHEJ	K562_clone5	none
ALKBH1	P1_A12	0.181881	HDAC2	0.0541244	0.278941	0.131235	2.58917e-05	global	favorNHEJ	K562_clone5	none
ALKBH1	P1_A12	0.181881	HDAC3	0.0253486	0.14337	0.131235	2.58917e-05	global	favorNHEJ	K562_clone5	none
ALKBH1	P1_A12	0.181881	late_replicating	0	0	0.131235	2.58917e-05	global	favorNHEJ	K562_clone5	none
ALKBH1	P1_A12	0.181881	LMNB1	0	0	0.131235	2.58917e-05	global	favorNHEJ	K562_clone5	none
ALKBH1	P1_A12	0.181881	m5C	0.0259085	0.0960497	0.131235	2.58917e-05	global	favorNHEJ	K562_clone5	none
ALKBH1	P1_A12	0.181881	POL2	0.0236076	0.12123	0.131235	2.58917e-05	global	favorNHEJ	K562_clone5	none
ALKBH1	P1_A12	0.181881	POL2AS2	0.0175415	0.0832864	0.131235	2.58917e-05	global	favorNHEJ	K562_clone5	none
ALKBH1	P1_A12	0.181881	SMC3	0.00260824	0.0149682	0.131235	2.58917e-05	global	favorNHEJ	K562_clone5	none
ALKBH1	P1_A12	0.181881	TTseq	0.0263644	0.0761572	0.131235	2.58917e-05	global	favorNHEJ	K562_clone5	none
ALKBH5	P1_A9	0.0432071	CTCF	-0.00482634	-0.0282504	-0.0162037	0.50394	CCD	none	K562_clone5	M_synergy
ALKBH5	P1_A9	0.0432071	Dam	-0.0155944	-0.074484	-0.0162037	0.50394	CCD	none	K562_clone5	M_synergy
ALKBH5	P1_A9	0.0432071	DNAse	-0.0196534	-0.092991	-0.0162037	0.50394	CCD	none	K562_clone5	M_synergy
ALKBH5	P1_A9	0.0432071	EZH2	-0.0124536	-0.0726581	-0.0162037	0.50394	CCD	none	K562_clone5	M_synergy
ALKBH5	P1_A9	0.0432071	H2AFZ	-0.0642893	-0.26925	-0.0162037	0.50394	CCD	none	K562_clone5	M_synergy
ALKBH5	P1_A9	0.0432071	H3K27ac	-0.0205114	-0.0818222	-0.0162037	0.50394	CCD	none	K562_clone5	M_synergy
ALKBH5	P1_A9	0.0432071	H3K27me3	-0.0196262	-0.101138	-0.0162037	0.50394	CCD	none	K562_clone5	M_synergy
ALKBH5	P1_A9	0.0432071	H3K36me3	0	0	-0.0162037	0.50394	CCD	none	K562_clone5	M_synergy
ALKBH5	P1_A9	0.0432071	H3K4me1	-0.0158068	-0.0578731	-0.0162037	0.50394	CCD	none	K562_clone5	M_synergy
ALKBH5	P1_A9	0.0432071	H3K4me2	-0.0385248	-0.134889	-0.0162037	0.50394	CCD	none	K562_clone5	M_synergy
ALKBH5	P1_A9	0.0432071	H3K4me3	-0.0191548	-0.0759978	-0.0162037	0.50394	CCD	none	K562_clone5	M_synergy
ALKBH5	P1_A9	0.0432071	H3K79me2	0	0	-0.0162037	0.50394	CCD	none	K562_clone5	M_synergy
ALKBH5	P1_A9	0.0432071	H3K9me2	0	0	-0.0162037	0.50394	CCD	none	K562_clone5	M_synergy
ALKBH5	P1_A9	0.0432071	H3K9me3	0	0	-0.0162037	0.50394	CCD	none	K562_clone5	M_synergy
ALKBH5	P1_A9	0.0432071	H4K5acK8ac	-0.040662	-0.201822	-0.0162037	0.50394	CCD	none	K562_clone5	M_synergy
ALKBH5	P1_A9	0.0432071	HDAC1	0	0	-0.0162037	0.50394	CCD	none	K562_clone5	M_synergy
ALKBH5	P1_A9	0.0432071	HDAC2	0	0	-0.0162037	0.50394	CCD	none	K562_clone5	M_synergy
ALKBH5	P1_A9	0.0432071	HDAC3	0	0	-0.0162037	0.50394	CCD	none	K562_clone5	M_synergy
ALKBH5	P1_A9	0.0432071	late_replicating	-0.0146279	-0.0635964	-0.0162037	0.50394	CCD	none	K562_clone5	M_synergy
ALKBH5	P1_A9	0.0432071	LMNB1	-0.00660425	-0.0286242	-0.0162037	0.50394	CCD	none	K562_clone5	M_synergy
ALKBH5	P1_A9	0.0432071	m5C	0	0	-0.0162037	0.50394	CCD	none	K562_clone5	M_synergy
ALKBH5	P1_A9	0.0432071	POL2	0	0	-0.0162037	0.50394	CCD	none	K562_clone5	M_synergy
ALKBH5	P1_A9	0.0432071	POL2AS2	0	0	-0.0162037	0.50394	CCD	none	K562_clone5	M_synergy
ALKBH5	P1_A9	0.0432071	SMC3	-0.0028485	-0.016347	-0.0162037	0.50394	CCD	none	K562_clone5	M_synergy
ALKBH5	P1_A9	0.0432071	TTseq	0	0	-0.0162037	0.50394	CCD	none	K562_clone5	M_synergy
AP5S1	P1_A11	0.0575416	CTCF	0.0173844	0.101757	0.051137	0.0328525	none	none	K562_clone5	none
AP5S1	P1_A11	0.0575416	Dam	0	0	0.051137	0.0328525	none	none	K562_clone5	none
AP5S1	P1_A11	0.0575416	DNAse	0	0	0.051137	0.0328525	none	none	K562_clone5	none
AP5S1	P1_A11	0.0575416	EZH2	0.019115	0.111523	0.051137	0.0328525	none	none	K562_clone5	none
AP5S1	P1_A11	0.0575416	H2AFZ	0	0	0.051137	0.0328525	none	none	K562_clone5	none
AP5S1	P1_A11	0.0575416	H3K27ac	0	0	0.051137	0.0328525	none	none	K562_clone5	none
AP5S1	P1_A11	0.0575416	H3K27me3	0.0140272	0.0722845	0.051137	0.0328525	none	none	K562_clone5	none
AP5S1	P1_A11	0.0575416	H3K36me3	0	0	0.051137	0.0328525	none	none	K562_clone5	none
AP5S1	P1_A11	0.0575416	H3K4me1	0	0	0.051137	0.0328525	none	none	K562_clone5	none
AP5S1	P1_A11	0.0575416	H3K4me2	0	0	0.051137	0.0328525	none	none	K562_clone5	none
AP5S1	P1_A11	0.0575416	H3K4me3	0	0	0.051137	0.0328525	none	none	K562_clone5	none
AP5S1	P1_A11	0.0575416	H3K79me2	0	0	0.051137	0.0328525	none	none	K562_clone5	none
AP5S1	P1_A11	0.0575416	H3K9me2	0	0	0.051137	0.0328525	none	none	K562_clone5	none
AP5S1	P1_A11	0.0575416	H3K9me3	0	0	0.051137	0.0328525	none	none	K562_clone5	none
AP5S1	P1_A11	0.0575416	H4K5acK8ac	0	0	0.051137	0.0328525	none	none	K562_clone5	none
AP5S1	P1_A11	0.0575416	HDAC1	0	0	0.051137	0.0328525	none	none	K562_clone5	none
AP5S1	P1_A11	0.0575416	HDAC2	0	0	0.051137	0.0328525	none	none	K562_clone5	none
AP5S1	P1_A11	0.0575416	HDAC3	0	0	0.051137	0.0328525	none	none	K562_clone5	none
AP5S1	P1_A11	0.0575416	late_replicating	0	0	0.051137	0.0328525	none	none	K562_clone5	none
AP5S1	P1_A11	0.0575416	LMNB1	0	0	0.051137	0.0328525	none	none	K562_clone5	none
AP5S1	P1_A11	0.0575416	m5C	0	0	0.051137	0.0328525	none	none	K562_clone5	none
AP5S1	P1_A11	0.0575416	POL2	0	0	0.051137	0.0328525	none	none	K562_clone5	none
AP5S1	P1_A11	0.0575416	POL2AS2	0	0	0.051137	0.0328525	none	none	K562_clone5	none
AP5S1	P1_A11	0.0575416	SMC3	0.0172156	0.0987969	0.051137	0.0328525	none	none	K562_clone5	none
AP5S1	P1_A11	0.0575416	TTseq	0	0	0.051137	0.0328525	none	none	K562_clone5	none
AP5Z1	P1_B1	0.155611	CTCF	0.0106467	0.0623191	0.0763043	0.000671647	global	favorNHEJ	K562_clone5	none
AP5Z1	P1_B1	0.155611	Dam	0	0	0.0763043	0.000671647	global	favorNHEJ	K562_clone5	none
AP5Z1	P1_B1	0.155611	DNAse	0	0	0.0763043	0.000671647	global	favorNHEJ	K562_clone5	none
AP5Z1	P1_B1	0.155611	EZH2	0	0	0.0763043	0.000671647	global	favorNHEJ	K562_clone5	none
AP5Z1	P1_B1	0.155611	H2AFZ	0	0	0.0763043	0.000671647	global	favorNHEJ	K562_clone5	none
AP5Z1	P1_B1	0.155611	H3K27ac	0.00247305	0.00986525	0.0763043	0.000671647	global	favorNHEJ	K562_clone5	none
AP5Z1	P1_B1	0.155611	H3K27me3	0	0	0.0763043	0.000671647	global	favorNHEJ	K562_clone5	none
AP5Z1	P1_B1	0.155611	H3K36me3	0.0191378	0.0826935	0.0763043	0.000671647	global	favorNHEJ	K562_clone5	none
AP5Z1	P1_B1	0.155611	H3K4me1	0.00999382	0.0365902	0.0763043	0.000671647	global	favorNHEJ	K562_clone5	none
AP5Z1	P1_B1	0.155611	H3K4me2	0	0	0.0763043	0.000671647	global	favorNHEJ	K562_clone5	none
AP5Z1	P1_B1	0.155611	H3K4me3	0	0	0.0763043	0.000671647	global	favorNHEJ	K562_clone5	none
AP5Z1	P1_B1	0.155611	H3K79me2	0	0	0.0763043	0.000671647	global	favorNHEJ	K562_clone5	none
AP5Z1	P1_B1	0.155611	H3K9me2	0.0181907	0.0881765	0.0763043	0.000671647	global	favorNHEJ	K562_clone5	none
AP5Z1	P1_B1	0.155611	H3K9me3	0.0140064	0.0672584	0.0763043	0.000671647	global	favorNHEJ	K562_clone5	none
AP5Z1	P1_B1	0.155611	H4K5acK8ac	0	0	0.0763043	0.000671647	global	favorNHEJ	K562_clone5	none
AP5Z1	P1_B1	0.155611	HDAC1	0.0461382	0.262971	0.0763043	0.000671647	global	favorNHEJ	K562_clone5	none
AP5Z1	P1_B1	0.155611	HDAC2	0.00568175	0.029282	0.0763043	0.000671647	global	favorNHEJ	K562_clone5	none
AP5Z1	P1_B1	0.155611	HDAC3	0.00261321	0.0147802	0.0763043	0.000671647	global	favorNHEJ	K562_clone5	none
AP5Z1	P1_B1	0.155611	late_replicating	0.00199299	0.00866471	0.0763043	0.000671647	global	favorNHEJ	K562_clone5	none
AP5Z1	P1_B1	0.155611	LMNB1	0.0262975	0.113979	0.0763043	0.000671647	global	favorNHEJ	K562_clone5	none
AP5Z1	P1_B1	0.155611	m5C	0.00912648	0.0338344	0.0763043	0.000671647	global	favorNHEJ	K562_clone5	none
AP5Z1	P1_B1	0.155611	POL2	0.0125408	0.0643998	0.0763043	0.000671647	global	favorNHEJ	K562_clone5	none
AP5Z1	P1_B1	0.155611	POL2AS2	0	0	0.0763043	0.000671647	global	favorNHEJ	K562_clone5	none
AP5Z1	P1_B1	0.155611	SMC3	0	0	0.0763043	0.000671647	global	favorNHEJ	K562_clone5	none
AP5Z1	P1_B1	0.155611	TTseq	0.023574	0.0680967	0.0763043	0.000671647	global	favorNHEJ	K562_clone5	none
APLF	P1_B5	0.145613	CTCF	-0.00371021	-0.0217173	-0.0992571	0.00110905	none	none	K562_clone5	none
APLF	P1_B5	0.145613	Dam	-0.00515555	-0.0246245	-0.0992571	0.00110905	none	none	K562_clone5	none
APLF	P1_B5	0.145613	DNAse	-0.00420461	-0.0198943	-0.0992571	0.00110905	none	none	K562_clone5	none
APLF	P1_B5	0.145613	EZH2	-0.0113781	-0.0663831	-0.0992571	0.00110905	none	none	K562_clone5	none
APLF	P1_B5	0.145613	H2AFZ	-0.0155103	-0.0649589	-0.0992571	0.00110905	none	none	K562_clone5	none
APLF	P1_B5	0.145613	H3K27ac	0	0	-0.0992571	0.00110905	none	none	K562_clone5	none
APLF	P1_B5	0.145613	H3K27me3	-0.00573316	-0.029544	-0.0992571	0.00110905	none	none	K562_clone5	none
APLF	P1_B5	0.145613	H3K36me3	0	0	-0.0992571	0.00110905	none	none	K562_clone5	none
APLF	P1_B5	0.145613	H3K4me1	0	0	-0.0992571	0.00110905	none	none	K562_clone5	none
APLF	P1_B5	0.145613	H3K4me2	0	0	-0.0992571	0.00110905	none	none	K562_clone5	none
APLF	P1_B5	0.145613	H3K4me3	0	0	-0.0992571	0.00110905	none	none	K562_clone5	none
APLF	P1_B5	0.145613	H3K79me2	0	0	-0.0992571	0.00110905	none	none	K562_clone5	none
APLF	P1_B5	0.145613	H3K9me2	-0.0108867	-0.0527716	-0.0992571	0.00110905	none	none	K562_clone5	none
APLF	P1_B5	0.145613	H3K9me3	-0.0134994	-0.0648243	-0.0992571	0.00110905	none	none	K562_clone5	none
APLF	P1_B5	0.145613	H4K5acK8ac	0	0	-0.0992571	0.00110905	none	none	K562_clone5	none
APLF	P1_B5	0.145613	HDAC1	0	0	-0.0992571	0.00110905	none	none	K562_clone5	none
APLF	P1_B5	0.145613	HDAC2	0	0	-0.0992571	0.00110905	none	none	K562_clone5	none
APLF	P1_B5	0.145613	HDAC3	-0.00645036	-0.0364829	-0.0992571	0.00110905	none	none	K562_clone5	none
APLF	P1_B5	0.145613	late_replicating	-0.0114841	-0.0499284	-0.0992571	0.00110905	none	none	K562_clone5	none
APLF	P1_B5	0.145613	LMNB1	-0.00542093	-0.0234954	-0.0992571	0.00110905	none	none	K562_clone5	none
APLF	P1_B5	0.145613	m5C	0	0	-0.0992571	0.00110905	none	none	K562_clone5	none
APLF	P1_B5	0.145613	POL2	0	0	-0.0992571	0.00110905	none	none	K562_clone5	none
APLF	P1_B5	0.145613	POL2AS2	0	0	-0.0992571	0.00110905	none	none	K562_clone5	none
APLF	P1_B5	0.145613	SMC3	-0.0201669	-0.115734	-0.0992571	0.00110905	none	none	K562_clone5	none
APLF	P1_B5	0.145613	TTseq	0	0	-0.0992571	0.00110905	none	none	K562_clone5	none
APTX	P1_B12	0.502111	CTCF	0	0	-0.109199	0.00547054	none	none	K562_clone5	none
APTX	P1_B12	0.502111	Dam	-0.0123214	-0.0588508	-0.109199	0.00547054	none	none	K562_clone5	none
APTX	P1_B12	0.502111	DNAse	-0.00172442	-0.00815916	-0.109199	0.00547054	none	none	K562_clone5	none
APTX	P1_B12	0.502111	EZH2	-0.0054038	-0.0315274	-0.109199	0.00547054	none	none	K562_clone5	none
APTX	P1_B12	0.502111	H2AFZ	0	0	-0.109199	0.00547054	none	none	K562_clone5	none
APTX	P1_B12	0.502111	H3K27ac	0	0	-0.109199	0.00547054	none	none	K562_clone5	none
APTX	P1_B12	0.502111	H3K27me3	0	0	-0.109199	0.00547054	none	none	K562_clone5	none
APTX	P1_B12	0.502111	H3K36me3	0	0	-0.109199	0.00547054	none	none	K562_clone5	none
APTX	P1_B12	0.502111	H3K4me1	0	0	-0.109199	0.00547054	none	none	K562_clone5	none
APTX	P1_B12	0.502111	H3K4me2	0	0	-0.109199	0.00547054	none	none	K562_clone5	none
APTX	P1_B12	0.502111	H3K4me3	0	0	-0.109199	0.00547054	none	none	K562_clone5	none
APTX	P1_B12	0.502111	H3K79me2	0	0	-0.109199	0.00547054	none	none	K562_clone5	none
APTX	P1_B12	0.502111	H3K9me2	-0.0019658	-0.0095289	-0.109199	0.00547054	none	none	K562_clone5	none
APTX	P1_B12	0.502111	H3K9me3	0	0	-0.109199	0.00547054	none	none	K562_clone5	none
APTX	P1_B12	0.502111	H4K5acK8ac	0	0	-0.109199	0.00547054	none	none	K562_clone5	none
APTX	P1_B12	0.502111	HDAC1	0	0	-0.109199	0.00547054	none	none	K562_clone5	none
APTX	P1_B12	0.502111	HDAC2	0	0	-0.109199	0.00547054	none	none	K562_clone5	none
APTX	P1_B12	0.502111	HDAC3	0	0	-0.109199	0.00547054	none	none	K562_clone5	none
APTX	P1_B12	0.502111	late_replicating	0	0	-0.109199	0.00547054	none	none	K562_clone5	none
APTX	P1_B12	0.502111	LMNB1	0	0	-0.109199	0.00547054	none	none	K562_clone5	none
APTX	P1_B12	0.502111	m5C	0	0	-0.109199	0.00547054	none	none	K562_clone5	none
APTX	P1_B12	0.502111	POL2	0	0	-0.109199	0.00547054	none	none	K562_clone5	none
APTX	P1_B12	0.502111	POL2AS2	0	0	-0.109199	0.00547054	none	none	K562_clone5	none
APTX	P1_B12	0.502111	SMC3	-0.0314777	-0.180645	-0.109199	0.00547054	none	none	K562_clone5	none
APTX	P1_B12	0.502111	TTseq	0	0	-0.109199	0.00547054	none	none	K562_clone5	none
AQR	P1_B7	0.0727145	CTCF	-0.0416641	-0.243876	-0.117339	0.00328449	none	none	K562_clone5	none
AQR	P1_B7	0.0727145	Dam	0	0	-0.117339	0.00328449	none	none	K562_clone5	none
AQR	P1_B7	0.0727145	DNAse	0	0	-0.117339	0.00328449	none	none	K562_clone5	none
AQR	P1_B7	0.0727145	EZH2	-0.0236173	-0.137791	-0.117339	0.00328449	none	none	K562_clone5	none
AQR	P1_B7	0.0727145	H2AFZ	-0.0134122	-0.0561716	-0.117339	0.00328449	none	none	K562_clone5	none
AQR	P1_B7	0.0727145	H3K27ac	0	0	-0.117339	0.00328449	none	none	K562_clone5	none
AQR	P1_B7	0.0727145	H3K27me3	-0.0277154	-0.142822	-0.117339	0.00328449	none	none	K562_clone5	none
AQR	P1_B7	0.0727145	H3K36me3	0	0	-0.117339	0.00328449	none	none	K562_clone5	none
AQR	P1_B7	0.0727145	H3K4me1	0	0	-0.117339	0.00328449	none	none	K562_clone5	none
AQR	P1_B7	0.0727145	H3K4me2	0	0	-0.117339	0.00328449	none	none	K562_clone5	none
AQR	P1_B7	0.0727145	H3K4me3	0	0	-0.117339	0.00328449	none	none	K562_clone5	none
AQR	P1_B7	0.0727145	H3K79me2	0	0	-0.117339	0.00328449	none	none	K562_clone5	none
AQR	P1_B7	0.0727145	H3K9me2	0	0	-0.117339	0.00328449	none	none	K562_clone5	none
AQR	P1_B7	0.0727145	H3K9me3	0	0	-0.117339	0.00328449	none	none	K562_clone5	none
AQR	P1_B7	0.0727145	H4K5acK8ac	0	0	-0.117339	0.00328449	none	none	K562_clone5	none
AQR	P1_B7	0.0727145	HDAC1	0	0	-0.117339	0.00328449	none	none	K562_clone5	none
AQR	P1_B7	0.0727145	HDAC2	0	0	-0.117339	0.00328449	none	none	K562_clone5	none
AQR	P1_B7	0.0727145	HDAC3	0	0	-0.117339	0.00328449	none	none	K562_clone5	none
AQR	P1_B7	0.0727145	late_replicating	-0.00150833	-0.0065576	-0.117339	0.00328449	none	none	K562_clone5	none
AQR	P1_B7	0.0727145	LMNB1	-0.0113893	-0.0493636	-0.117339	0.00328449	none	none	K562_clone5	none
AQR	P1_B7	0.0727145	m5C	0	0	-0.117339	0.00328449	none	none	K562_clone5	none
AQR	P1_B7	0.0727145	POL2	0	0	-0.117339	0.00328449	none	none	K562_clone5	none
AQR	P1_B7	0.0727145	POL2AS2	0	0	-0.117339	0.00328449	none	none	K562_clone5	none
AQR	P1_B7	0.0727145	SMC3	-0.0330574	-0.18971	-0.117339	0.00328449	none	none	K562_clone5	none
AQR	P1_B7	0.0727145	TTseq	0	0	-0.117339	0.00328449	none	none	K562_clone5	none
ASCC2	P1_B9	0.10162	CTCF	-0.0161406	-0.094477	-0.0116618	0.759773	none	none	K562_clone5	none
ASCC2	P1_B9	0.10162	Dam	0	0	-0.0116618	0.759773	none	none	K562_clone5	none
ASCC2	P1_B9	0.10162	DNAse	0	0	-0.0116618	0.759773	none	none	K562_clone5	none
ASCC2	P1_B9	0.10162	EZH2	-0.0272971	-0.159259	-0.0116618	0.759773	none	none	K562_clone5	none
ASCC2	P1_B9	0.10162	H2AFZ	-0.0140767	-0.0589547	-0.0116618	0.759773	none	none	K562_clone5	none
ASCC2	P1_B9	0.10162	H3K27ac	0	0	-0.0116618	0.759773	none	none	K562_clone5	none
ASCC2	P1_B9	0.10162	H3K27me3	-0.0396238	-0.204189	-0.0116618	0.759773	none	none	K562_clone5	none
ASCC2	P1_B9	0.10162	H3K36me3	0	0	-0.0116618	0.759773	none	none	K562_clone5	none
ASCC2	P1_B9	0.10162	H3K4me1	0	0	-0.0116618	0.759773	none	none	K562_clone5	none
ASCC2	P1_B9	0.10162	H3K4me2	0	0	-0.0116618	0.759773	none	none	K562_clone5	none
ASCC2	P1_B9	0.10162	H3K4me3	0	0	-0.0116618	0.759773	none	none	K562_clone5	none
ASCC2	P1_B9	0.10162	H3K79me2	0	0	-0.0116618	0.759773	none	none	K562_clone5	none
ASCC2	P1_B9	0.10162	H3K9me2	0	0	-0.0116618	0.759773	none	none	K562_clone5	none
ASCC2	P1_B9	0.10162	H3K9me3	0	0	-0.0116618	0.759773	none	none	K562_clone5	none
ASCC2	P1_B9	0.10162	H4K5acK8ac	-0.0049989	-0.0248115	-0.0116618	0.759773	none	none	K562_clone5	none
ASCC2	P1_B9	0.10162	HDAC1	0	0	-0.0116618	0.759773	none	none	K562_clone5	none
ASCC2	P1_B9	0.10162	HDAC2	0	0	-0.0116618	0.759773	none	none	K562_clone5	none
ASCC2	P1_B9	0.10162	HDAC3	0	0	-0.0116618	0.759773	none	none	K562_clone5	none
ASCC2	P1_B9	0.10162	late_replicating	0	0	-0.0116618	0.759773	none	none	K562_clone5	none
ASCC2	P1_B9	0.10162	LMNB1	0	0	-0.0116618	0.759773	none	none	K562_clone5	none
ASCC2	P1_B9	0.10162	m5C	0	0	-0.0116618	0.759773	none	none	K562_clone5	none
ASCC2	P1_B9	0.10162	POL2	0	0	-0.0116618	0.759773	none	none	K562_clone5	none
ASCC2	P1_B9	0.10162	POL2AS2	0	0	-0.0116618	0.759773	none	none	K562_clone5	none
ASCC2	P1_B9	0.10162	SMC3	-0.0277729	-0.159384	-0.0116618	0.759773	none	none	K562_clone5	none
ASCC2	P1_B9	0.10162	TTseq	0	0	-0.0116618	0.759773	none	none	K562_clone5	none
ASF1A	P1_B11	0.241226	CTCF	0.00545842	0.0319502	0.097478	9.18584e-05	global	favorNHEJ	K562_clone5	none
ASF1A	P1_B11	0.241226	Dam	0.00183251	0.00875268	0.097478	9.18584e-05	global	favorNHEJ	K562_clone5	none
ASF1A	P1_B11	0.241226	DNAse	0.00241762	0.0114391	0.097478	9.18584e-05	global	favorNHEJ	K562_clone5	none
ASF1A	P1_B11	0.241226	EZH2	0	0	0.097478	9.18584e-05	global	favorNHEJ	K562_clone5	none
ASF1A	P1_B11	0.241226	H2AFZ	0.0179302	0.0750935	0.097478	9.18584e-05	global	favorNHEJ	K562_clone5	none
ASF1A	P1_B11	0.241226	H3K27ac	0	0	0.097478	9.18584e-05	global	favorNHEJ	K562_clone5	none
ASF1A	P1_B11	0.241226	H3K27me3	0.0102044	0.052585	0.097478	9.18584e-05	global	favorNHEJ	K562_clone5	none
ASF1A	P1_B11	0.241226	H3K36me3	0	0	0.097478	9.18584e-05	global	favorNHEJ	K562_clone5	none
ASF1A	P1_B11	0.241226	H3K4me1	0	0	0.097478	9.18584e-05	global	favorNHEJ	K562_clone5	none
ASF1A	P1_B11	0.241226	H3K4me2	0.0103782	0.0363377	0.097478	9.18584e-05	global	favorNHEJ	K562_clone5	none
ASF1A	P1_B11	0.241226	H3K4me3	0.00815687	0.0323628	0.097478	9.18584e-05	global	favorNHEJ	K562_clone5	none
ASF1A	P1_B11	0.241226	H3K79me2	0	0	0.097478	9.18584e-05	global	favorNHEJ	K562_clone5	none
ASF1A	P1_B11	0.241226	H3K9me2	0.00780748	0.0378456	0.097478	9.18584e-05	global	favorNHEJ	K562_clone5	none
ASF1A	P1_B11	0.241226	H3K9me3	0.00452849	0.0217458	0.097478	9.18584e-05	global	favorNHEJ	K562_clone5	none
ASF1A	P1_B11	0.241226	H4K5acK8ac	0.0205695	0.102095	0.097478	9.18584e-05	global	favorNHEJ	K562_clone5	none
ASF1A	P1_B11	0.241226	HDAC1	0	0	0.097478	9.18584e-05	global	favorNHEJ	K562_clone5	none
ASF1A	P1_B11	0.241226	HDAC2	0.00601888	0.0310195	0.097478	9.18584e-05	global	favorNHEJ	K562_clone5	none
ASF1A	P1_B11	0.241226	HDAC3	0	0	0.097478	9.18584e-05	global	favorNHEJ	K562_clone5	none
ASF1A	P1_B11	0.241226	late_replicating	0.0194705	0.08465	0.097478	9.18584e-05	global	favorNHEJ	K562_clone5	none
ASF1A	P1_B11	0.241226	LMNB1	0.0216815	0.0939721	0.097478	9.18584e-05	global	favorNHEJ	K562_clone5	none
ASF1A	P1_B11	0.241226	m5C	0	0	0.097478	9.18584e-05	global	favorNHEJ	K562_clone5	none
ASF1A	P1_B11	0.241226	POL2	0	0	0.097478	9.18584e-05	global	favorNHEJ	K562_clone5	none
ASF1A	P1_B11	0.241226	POL2AS2	0	0	0.097478	9.18584e-05	global	favorNHEJ	K562_clone5	none
ASF1A	P1_B11	0.241226	SMC3	0	0	0.097478	9.18584e-05	global	favorNHEJ	K562_clone5	none
ASF1A	P1_B11	0.241226	TTseq	0	0	0.097478	9.18584e-05	global	favorNHEJ	K562_clone5	none
ATM	P1_C2	0.0216283	CTCF	0	0	-0.118487	0.000228045	both	favorMMEJ	K562_clone5	M_synergy
ATM	P1_C2	0.0216283	Dam	0	0	-0.118487	0.000228045	both	favorMMEJ	K562_clone5	M_synergy
ATM	P1_C2	0.0216283	DNAse	0	0	-0.118487	0.000228045	both	favorMMEJ	K562_clone5	M_synergy
ATM	P1_C2	0.0216283	EZH2	0	0	-0.118487	0.000228045	both	favorMMEJ	K562_clone5	M_synergy
ATM	P1_C2	0.0216283	H2AFZ	0	0	-0.118487	0.000228045	both	favorMMEJ	K562_clone5	M_synergy
ATM	P1_C2	0.0216283	H3K27ac	0	0	-0.118487	0.000228045	both	favorMMEJ	K562_clone5	M_synergy
ATM	P1_C2	0.0216283	H3K27me3	-0.0247834	-0.127713	-0.118487	0.000228045	both	favorMMEJ	K562_clone5	M_synergy
ATM	P1_C2	0.0216283	H3K36me3	0	0	-0.118487	0.000228045	both	favorMMEJ	K562_clone5	M_synergy
ATM	P1_C2	0.0216283	H3K4me1	0	0	-0.118487	0.000228045	both	favorMMEJ	K562_clone5	M_synergy
ATM	P1_C2	0.0216283	H3K4me2	0	0	-0.118487	0.000228045	both	favorMMEJ	K562_clone5	M_synergy
ATM	P1_C2	0.0216283	H3K4me3	0	0	-0.118487	0.000228045	both	favorMMEJ	K562_clone5	M_synergy
ATM	P1_C2	0.0216283	H3K79me2	0	0	-0.118487	0.000228045	both	favorMMEJ	K562_clone5	M_synergy
ATM	P1_C2	0.0216283	H3K9me2	-0.0299871	-0.145358	-0.118487	0.000228045	both	favorMMEJ	K562_clone5	M_synergy
ATM	P1_C2	0.0216283	H3K9me3	-0.012542	-0.0602268	-0.118487	0.000228045	both	favorMMEJ	K562_clone5	M_synergy
ATM	P1_C2	0.0216283	H4K5acK8ac	0	0	-0.118487	0.000228045	both	favorMMEJ	K562_clone5	M_synergy
ATM	P1_C2	0.0216283	HDAC1	0	0	-0.118487	0.000228045	both	favorMMEJ	K562_clone5	M_synergy
ATM	P1_C2	0.0216283	HDAC2	0	0	-0.118487	0.000228045	both	favorMMEJ	K562_clone5	M_synergy
ATM	P1_C2	0.0216283	HDAC3	0	0	-0.118487	0.000228045	both	favorMMEJ	K562_clone5	M_synergy
ATM	P1_C2	0.0216283	late_replicating	-0.0227011	-0.0986954	-0.118487	0.000228045	both	favorMMEJ	K562_clone5	M_synergy
ATM	P1_C2	0.0216283	LMNB1	-0.0435129	-0.188594	-0.118487	0.000228045	both	favorMMEJ	K562_clone5	M_synergy
ATM	P1_C2	0.0216283	m5C	0	0	-0.118487	0.000228045	both	favorMMEJ	K562_clone5	M_synergy
ATM	P1_C2	0.0216283	POL2	0	0	-0.118487	0.000228045	both	favorMMEJ	K562_clone5	M_synergy
ATM	P1_C2	0.0216283	POL2AS2	0	0	-0.118487	0.000228045	both	favorMMEJ	K562_clone5	M_synergy
ATM	P1_C2	0.0216283	SMC3	0	0	-0.118487	0.000228045	both	favorMMEJ	K562_clone5	M_synergy
ATM	P1_C2	0.0216283	TTseq	0	0	-0.118487	0.000228045	both	favorMMEJ	K562_clone5	M_synergy
ATR	P1_C4	0.00758925	CTCF	0	0	-0.314969	1.46206e-05	both	favorMMEJ	K562_clone5	M_synergy
ATR	P1_C4	0.00758925	Dam	0	0	-0.314969	1.46206e-05	both	favorMMEJ	K562_clone5	M_synergy
ATR	P1_C4	0.00758925	DNAse	0	0	-0.314969	1.46206e-05	both	favorMMEJ	K562_clone5	M_synergy
ATR	P1_C4	0.00758925	EZH2	0	0	-0.314969	1.46206e-05	both	favorMMEJ	K562_clone5	M_synergy
ATR	P1_C4	0.00758925	H2AFZ	0	0	-0.314969	1.46206e-05	both	favorMMEJ	K562_clone5	M_synergy
ATR	P1_C4	0.00758925	H3K27ac	0	0	-0.314969	1.46206e-05	both	favorMMEJ	K562_clone5	M_synergy
ATR	P1_C4	0.00758925	H3K27me3	0	0	-0.314969	1.46206e-05	both	favorMMEJ	K562_clone5	M_synergy
ATR	P1_C4	0.00758925	H3K36me3	0	0	-0.314969	1.46206e-05	both	favorMMEJ	K562_clone5	M_synergy
ATR	P1_C4	0.00758925	H3K4me1	0	0	-0.314969	1.46206e-05	both	favorMMEJ	K562_clone5	M_synergy
ATR	P1_C4	0.00758925	H3K4me2	0	0	-0.314969	1.46206e-05	both	favorMMEJ	K562_clone5	M_synergy
ATR	P1_C4	0.00758925	H3K4me3	0	0	-0.314969	1.46206e-05	both	favorMMEJ	K562_clone5	M_synergy
ATR	P1_C4	0.00758925	H3K79me2	0	0	-0.314969	1.46206e-05	both	favorMMEJ	K562_clone5	M_synergy
ATR	P1_C4	0.00758925	H3K9me2	-0.0775965	-0.376138	-0.314969	1.46206e-05	both	favorMMEJ	K562_clone5	M_synergy
ATR	P1_C4	0.00758925	H3K9me3	-0.0818648	-0.393114	-0.314969	1.46206e-05	both	favorMMEJ	K562_clone5	M_synergy
ATR	P1_C4	0.00758925	H4K5acK8ac	0	0	-0.314969	1.46206e-05	both	favorMMEJ	K562_clone5	M_synergy
ATR	P1_C4	0.00758925	HDAC1	0	0	-0.314969	1.46206e-05	both	favorMMEJ	K562_clone5	M_synergy
ATR	P1_C4	0.00758925	HDAC2	0	0	-0.314969	1.46206e-05	both	favorMMEJ	K562_clone5	M_synergy
ATR	P1_C4	0.00758925	HDAC3	-0.0129637	-0.073322	-0.314969	1.46206e-05	both	favorMMEJ	K562_clone5	M_synergy
ATR	P1_C4	0.00758925	late_replicating	-0.107604	-0.467819	-0.314969	1.46206e-05	both	favorMMEJ	K562_clone5	M_synergy
ATR	P1_C4	0.00758925	LMNB1	-0.139577	-0.604957	-0.314969	1.46206e-05	both	favorMMEJ	K562_clone5	M_synergy
ATR	P1_C4	0.00758925	m5C	0	0	-0.314969	1.46206e-05	both	favorMMEJ	K562_clone5	M_synergy
ATR	P1_C4	0.00758925	POL2	0	0	-0.314969	1.46206e-05	both	favorMMEJ	K562_clone5	M_synergy
ATR	P1_C4	0.00758925	POL2AS2	0	0	-0.314969	1.46206e-05	both	favorMMEJ	K562_clone5	M_synergy
ATR	P1_C4	0.00758925	SMC3	0	0	-0.314969	1.46206e-05	both	favorMMEJ	K562_clone5	M_synergy
ATR	P1_C4	0.00758925	TTseq	0	0	-0.314969	1.46206e-05	both	favorMMEJ	K562_clone5	M_synergy
ATRIP	P1_C5	0.0204595	CTCF	0	0	-0.0409086	0.133704	CCD	none	K562_clone5	M_synergy
ATRIP	P1_C5	0.0204595	Dam	0	0	-0.0409086	0.133704	CCD	none	K562_clone5	M_synergy
ATRIP	P1_C5	0.0204595	DNAse	0	0	-0.0409086	0.133704	CCD	none	K562_clone5	M_synergy
ATRIP	P1_C5	0.0204595	EZH2	0	0	-0.0409086	0.133704	CCD	none	K562_clone5	M_synergy
ATRIP	P1_C5	0.0204595	H2AFZ	0	0	-0.0409086	0.133704	CCD	none	K562_clone5	M_synergy
ATRIP	P1_C5	0.0204595	H3K27ac	0	0	-0.0409086	0.133704	CCD	none	K562_clone5	M_synergy
ATRIP	P1_C5	0.0204595	H3K27me3	-0.00203945	-0.0105097	-0.0409086	0.133704	CCD	none	K562_clone5	M_synergy
ATRIP	P1_C5	0.0204595	H3K36me3	0	0	-0.0409086	0.133704	CCD	none	K562_clone5	M_synergy
ATRIP	P1_C5	0.0204595	H3K4me1	0	0	-0.0409086	0.133704	CCD	none	K562_clone5	M_synergy
ATRIP	P1_C5	0.0204595	H3K4me2	0	0	-0.0409086	0.133704	CCD	none	K562_clone5	M_synergy
ATRIP	P1_C5	0.0204595	H3K4me3	0	0	-0.0409086	0.133704	CCD	none	K562_clone5	M_synergy
ATRIP	P1_C5	0.0204595	H3K79me2	0	0	-0.0409086	0.133704	CCD	none	K562_clone5	M_synergy
ATRIP	P1_C5	0.0204595	H3K9me2	-0.03205	-0.155358	-0.0409086	0.133704	CCD	none	K562_clone5	M_synergy
ATRIP	P1_C5	0.0204595	H3K9me3	-0.0188761	-0.0906431	-0.0409086	0.133704	CCD	none	K562_clone5	M_synergy
ATRIP	P1_C5	0.0204595	H4K5acK8ac	0	0	-0.0409086	0.133704	CCD	none	K562_clone5	M_synergy
ATRIP	P1_C5	0.0204595	HDAC1	0	0	-0.0409086	0.133704	CCD	none	K562_clone5	M_synergy
ATRIP	P1_C5	0.0204595	HDAC2	0	0	-0.0409086	0.133704	CCD	none	K562_clone5	M_synergy
ATRIP	P1_C5	0.0204595	HDAC3	0	0	-0.0409086	0.133704	CCD	none	K562_clone5	M_synergy
ATRIP	P1_C5	0.0204595	late_replicating	-0.0354743	-0.154228	-0.0409086	0.133704	CCD	none	K562_clone5	M_synergy
ATRIP	P1_C5	0.0204595	LMNB1	-0.0421065	-0.182498	-0.0409086	0.133704	CCD	none	K562_clone5	M_synergy
ATRIP	P1_C5	0.0204595	m5C	0	0	-0.0409086	0.133704	CCD	none	K562_clone5	M_synergy
ATRIP	P1_C5	0.0204595	POL2	0	0	-0.0409086	0.133704	CCD	none	K562_clone5	M_synergy
ATRIP	P1_C5	0.0204595	POL2AS2	0	0	-0.0409086	0.133704	CCD	none	K562_clone5	M_synergy
ATRIP	P1_C5	0.0204595	SMC3	0	0	-0.0409086	0.133704	CCD	none	K562_clone5	M_synergy
ATRIP	P1_C5	0.0204595	TTseq	0	0	-0.0409086	0.133704	CCD	none	K562_clone5	M_synergy
ATRX	P1_C12	0.0204595	CTCF	0	0	0.0569548	0.0254947	CCD	none	K562_clone5	N_synergy
ATRX	P1_C12	0.0204595	Dam	0.00906603	0.0433023	0.0569548	0.0254947	CCD	none	K562_clone5	N_synergy
ATRX	P1_C12	0.0204595	DNAse	0	0	0.0569548	0.0254947	CCD	none	K562_clone5	N_synergy
ATRX	P1_C12	0.0204595	EZH2	0	0	0.0569548	0.0254947	CCD	none	K562_clone5	N_synergy
ATRX	P1_C12	0.0204595	H2AFZ	0	0	0.0569548	0.0254947	CCD	none	K562_clone5	N_synergy
ATRX	P1_C12	0.0204595	H3K27ac	0.00330052	0.0131661	0.0569548	0.0254947	CCD	none	K562_clone5	N_synergy
ATRX	P1_C12	0.0204595	H3K27me3	0	0	0.0569548	0.0254947	CCD	none	K562_clone5	N_synergy
ATRX	P1_C12	0.0204595	H3K36me3	0.0303221	0.13102	0.0569548	0.0254947	CCD	none	K562_clone5	N_synergy
ATRX	P1_C12	0.0204595	H3K4me1	0	0	0.0569548	0.0254947	CCD	none	K562_clone5	N_synergy
ATRX	P1_C12	0.0204595	H3K4me2	0	0	0.0569548	0.0254947	CCD	none	K562_clone5	N_synergy
ATRX	P1_C12	0.0204595	H3K4me3	0	0	0.0569548	0.0254947	CCD	none	K562_clone5	N_synergy
ATRX	P1_C12	0.0204595	H3K79me2	0.0176874	0.080818	0.0569548	0.0254947	CCD	none	K562_clone5	N_synergy
ATRX	P1_C12	0.0204595	H3K9me2	0.0311573	0.15103	0.0569548	0.0254947	CCD	none	K562_clone5	N_synergy
ATRX	P1_C12	0.0204595	H3K9me3	0.051875	0.249104	0.0569548	0.0254947	CCD	none	K562_clone5	N_synergy
ATRX	P1_C12	0.0204595	H4K5acK8ac	0	0	0.0569548	0.0254947	CCD	none	K562_clone5	N_synergy
ATRX	P1_C12	0.0204595	HDAC1	0	0	0.0569548	0.0254947	CCD	none	K562_clone5	N_synergy
ATRX	P1_C12	0.0204595	HDAC2	0	0	0.0569548	0.0254947	CCD	none	K562_clone5	N_synergy
ATRX	P1_C12	0.0204595	HDAC3	0.0592439	0.33508	0.0569548	0.0254947	CCD	none	K562_clone5	N_synergy
ATRX	P1_C12	0.0204595	late_replicating	0.0159833	0.069489	0.0569548	0.0254947	CCD	none	K562_clone5	N_synergy
ATRX	P1_C12	0.0204595	LMNB1	0.0164501	0.071298	0.0569548	0.0254947	CCD	none	K562_clone5	N_synergy
ATRX	P1_C12	0.0204595	m5C	0.00934544	0.0346461	0.0569548	0.0254947	CCD	none	K562_clone5	N_synergy
ATRX	P1_C12	0.0204595	POL2	0.0261514	0.134293	0.0569548	0.0254947	CCD	none	K562_clone5	N_synergy
ATRX	P1_C12	0.0204595	POL2AS2	0.0150122	0.0712774	0.0569548	0.0254947	CCD	none	K562_clone5	N_synergy
ATRX	P1_C12	0.0204595	SMC3	0	0	0.0569548	0.0254947	CCD	none	K562_clone5	N_synergy
ATRX	P1_C12	0.0204595	TTseq	0.0343428	0.0992038	0.0569548	0.0254947	CCD	none	K562_clone5	N_synergy
ATXN3	P1_C7	0.217723	CTCF	0	0	0.0613899	0.049586	none	none	K562_clone5	none
ATXN3	P1_C7	0.217723	Dam	0.00244253	0.0116663	0.0613899	0.049586	none	none	K562_clone5	none
ATXN3	P1_C7	0.217723	DNAse	0	0	0.0613899	0.049586	none	none	K562_clone5	none
ATXN3	P1_C7	0.217723	EZH2	0	0	0.0613899	0.049586	none	none	K562_clone5	none
ATXN3	P1_C7	0.217723	H2AFZ	0.00116121	0.00486328	0.0613899	0.049586	none	none	K562_clone5	none
ATXN3	P1_C7	0.217723	H3K27ac	0.0224298	0.0894748	0.0613899	0.049586	none	none	K562_clone5	none
ATXN3	P1_C7	0.217723	H3K27me3	0.00206165	0.010624	0.0613899	0.049586	none	none	K562_clone5	none
ATXN3	P1_C7	0.217723	H3K36me3	0.0316082	0.136578	0.0613899	0.049586	none	none	K562_clone5	none
ATXN3	P1_C7	0.217723	H3K4me1	0.040923	0.149831	0.0613899	0.049586	none	none	K562_clone5	none
ATXN3	P1_C7	0.217723	H3K4me2	0.0150727	0.0527747	0.0613899	0.049586	none	none	K562_clone5	none
ATXN3	P1_C7	0.217723	H3K4me3	0	0	0.0613899	0.049586	none	none	K562_clone5	none
ATXN3	P1_C7	0.217723	H3K79me2	0.016542	0.0755843	0.0613899	0.049586	none	none	K562_clone5	none
ATXN3	P1_C7	0.217723	H3K9me2	0	0	0.0613899	0.049586	none	none	K562_clone5	none
ATXN3	P1_C7	0.217723	H3K9me3	0	0	0.0613899	0.049586	none	none	K562_clone5	none
ATXN3	P1_C7	0.217723	H4K5acK8ac	2.68367e-05	0.000133201	0.0613899	0.049586	none	none	K562_clone5	none
ATXN3	P1_C7	0.217723	HDAC1	0	0	0.0613899	0.049586	none	none	K562_clone5	none
ATXN3	P1_C7	0.217723	HDAC2	0	0	0.0613899	0.049586	none	none	K562_clone5	none
ATXN3	P1_C7	0.217723	HDAC3	0	0	0.0613899	0.049586	none	none	K562_clone5	none
ATXN3	P1_C7	0.217723	late_replicating	0	0	0.0613899	0.049586	none	none	K562_clone5	none
ATXN3	P1_C7	0.217723	LMNB1	0	0	0.0613899	0.049586	none	none	K562_clone5	none
ATXN3	P1_C7	0.217723	m5C	0.0338551	0.12551	0.0613899	0.049586	none	none	K562_clone5	none
ATXN3	P1_C7	0.217723	POL2	0.00199706	0.0102553	0.0613899	0.049586	none	none	K562_clone5	none
ATXN3	P1_C7	0.217723	POL2AS2	0.00337511	0.0160249	0.0613899	0.049586	none	none	K562_clone5	none
ATXN3	P1_C7	0.217723	SMC3	0	0	0.0613899	0.049586	none	none	K562_clone5	none
ATXN3	P1_C7	0.217723	TTseq	0.0111364	0.032169	0.0613899	0.049586	none	none	K562_clone5	none
BABAM2	P1_C10	0.0426036	CTCF	0.00258863	0.0151523	0.0393216	0.279558	CCD	none	K562_clone5	N_synergy
BABAM2	P1_C10	0.0426036	Dam	0	0	0.0393216	0.279558	CCD	none	K562_clone5	N_synergy
BABAM2	P1_C10	0.0426036	DNAse	0	0	0.0393216	0.279558	CCD	none	K562_clone5	N_synergy
BABAM2	P1_C10	0.0426036	EZH2	0.00997681	0.0582078	0.0393216	0.279558	CCD	none	K562_clone5	N_synergy
BABAM2	P1_C10	0.0426036	H2AFZ	0	0	0.0393216	0.279558	CCD	none	K562_clone5	N_synergy
BABAM2	P1_C10	0.0426036	H3K27ac	0	0	0.0393216	0.279558	CCD	none	K562_clone5	N_synergy
BABAM2	P1_C10	0.0426036	H3K27me3	0.0180185	0.0928528	0.0393216	0.279558	CCD	none	K562_clone5	N_synergy
BABAM2	P1_C10	0.0426036	H3K36me3	0.0329906	0.142551	0.0393216	0.279558	CCD	none	K562_clone5	N_synergy
BABAM2	P1_C10	0.0426036	H3K4me1	0.0168467	0.0616806	0.0393216	0.279558	CCD	none	K562_clone5	N_synergy
BABAM2	P1_C10	0.0426036	H3K4me2	0	0	0.0393216	0.279558	CCD	none	K562_clone5	N_synergy
BABAM2	P1_C10	0.0426036	H3K4me3	0	0	0.0393216	0.279558	CCD	none	K562_clone5	N_synergy
BABAM2	P1_C10	0.0426036	H3K79me2	0	0	0.0393216	0.279558	CCD	none	K562_clone5	N_synergy
BABAM2	P1_C10	0.0426036	H3K9me2	0	0	0.0393216	0.279558	CCD	none	K562_clone5	N_synergy
BABAM2	P1_C10	0.0426036	H3K9me3	0	0	0.0393216	0.279558	CCD	none	K562_clone5	N_synergy
BABAM2	P1_C10	0.0426036	H4K5acK8ac	0	0	0.0393216	0.279558	CCD	none	K562_clone5	N_synergy
BABAM2	P1_C10	0.0426036	HDAC1	0.00574318	0.032734	0.0393216	0.279558	CCD	none	K562_clone5	N_synergy
BABAM2	P1_C10	0.0426036	HDAC2	0	0	0.0393216	0.279558	CCD	none	K562_clone5	N_synergy
BABAM2	P1_C10	0.0426036	HDAC3	0	0	0.0393216	0.279558	CCD	none	K562_clone5	N_synergy
BABAM2	P1_C10	0.0426036	late_replicating	0	0	0.0393216	0.279558	CCD	none	K562_clone5	N_synergy
BABAM2	P1_C10	0.0426036	LMNB1	0	0	0.0393216	0.279558	CCD	none	K562_clone5	N_synergy
BABAM2	P1_C10	0.0426036	m5C	0.0270506	0.100284	0.0393216	0.279558	CCD	none	K562_clone5	N_synergy
BABAM2	P1_C10	0.0426036	POL2	0.00370905	0.0190467	0.0393216	0.279558	CCD	none	K562_clone5	N_synergy
BABAM2	P1_C10	0.0426036	POL2AS2	0	0	0.0393216	0.279558	CCD	none	K562_clone5	N_synergy
BABAM2	P1_C10	0.0426036	SMC3	0	0	0.0393216	0.279558	CCD	none	K562_clone5	N_synergy
BABAM2	P1_C10	0.0426036	TTseq	0	0	0.0393216	0.279558	CCD	none	K562_clone5	N_synergy
BACH1	P1_C11	0.222967	CTCF	0	0	-0.00325753	0.922207	none	none	K562_clone5	none
BACH1	P1_C11	0.222967	Dam	-0.0114747	-0.0548068	-0.00325753	0.922207	none	none	K562_clone5	none
BACH1	P1_C11	0.222967	DNAse	-0.00304665	-0.0144154	-0.00325753	0.922207	none	none	K562_clone5	none
BACH1	P1_C11	0.222967	EZH2	-0.0355705	-0.207529	-0.00325753	0.922207	none	none	K562_clone5	none
BACH1	P1_C11	0.222967	H2AFZ	-0.019137	-0.0801479	-0.00325753	0.922207	none	none	K562_clone5	none
BACH1	P1_C11	0.222967	H3K27ac	0	0	-0.00325753	0.922207	none	none	K562_clone5	none
BACH1	P1_C11	0.222967	H3K27me3	-0.0158995	-0.0819329	-0.00325753	0.922207	none	none	K562_clone5	none
BACH1	P1_C11	0.222967	H3K36me3	0	0	-0.00325753	0.922207	none	none	K562_clone5	none
BACH1	P1_C11	0.222967	H3K4me1	0	0	-0.00325753	0.922207	none	none	K562_clone5	none
BACH1	P1_C11	0.222967	H3K4me2	-0.000619001	-0.00216734	-0.00325753	0.922207	none	none	K562_clone5	none
BACH1	P1_C11	0.222967	H3K4me3	-0.000304201	-0.00120693	-0.00325753	0.922207	none	none	K562_clone5	none
BACH1	P1_C11	0.222967	H3K79me2	-0.0156738	-0.0716173	-0.00325753	0.922207	none	none	K562_clone5	none
BACH1	P1_C11	0.222967	H3K9me2	0	0	-0.00325753	0.922207	none	none	K562_clone5	none
BACH1	P1_C11	0.222967	H3K9me3	0	0	-0.00325753	0.922207	none	none	K562_clone5	none
BACH1	P1_C11	0.222967	H4K5acK8ac	-0.0107138	-0.0531768	-0.00325753	0.922207	none	none	K562_clone5	none
BACH1	P1_C11	0.222967	HDAC1	0	0	-0.00325753	0.922207	none	none	K562_clone5	none
BACH1	P1_C11	0.222967	HDAC2	0	0	-0.00325753	0.922207	none	none	K562_clone5	none
BACH1	P1_C11	0.222967	HDAC3	0	0	-0.00325753	0.922207	none	none	K562_clone5	none
BACH1	P1_C11	0.222967	late_replicating	0	0	-0.00325753	0.922207	none	none	K562_clone5	none
BACH1	P1_C11	0.222967	LMNB1	0	0	-0.00325753	0.922207	none	none	K562_clone5	none
BACH1	P1_C11	0.222967	m5C	0	0	-0.00325753	0.922207	none	none	K562_clone5	none
BACH1	P1_C11	0.222967	POL2	0	0	-0.00325753	0.922207	none	none	K562_clone5	none
BACH1	P1_C11	0.222967	POL2AS2	0	0	-0.00325753	0.922207	none	none	K562_clone5	none
BACH1	P1_C11	0.222967	SMC3	-0.0138386	-0.0794172	-0.00325753	0.922207	none	none	K562_clone5	none
BACH1	P1_C11	0.222967	TTseq	0	0	-0.00325753	0.922207	none	none	K562_clone5	none
BAP1	P1_D1	0.157427	CTCF	-0.0253822	-0.148572	-0.00453927	0.924726	none	none	K562_clone5	none
BAP1	P1_D1	0.157427	Dam	0.00166705	0.00796237	-0.00453927	0.924726	none	none	K562_clone5	none
BAP1	P1_D1	0.157427	DNAse	-0.0223025	-0.105525	-0.00453927	0.924726	none	none	K562_clone5	none
BAP1	P1_D1	0.157427	EZH2	-0.0423776	-0.247244	-0.00453927	0.924726	none	none	K562_clone5	none
BAP1	P1_D1	0.157427	H2AFZ	-0.0441422	-0.184872	-0.00453927	0.924726	none	none	K562_clone5	none
BAP1	P1_D1	0.157427	H3K27ac	-0.0165964	-0.066205	-0.00453927	0.924726	none	none	K562_clone5	none
BAP1	P1_D1	0.157427	H3K27me3	-0.0319479	-0.164633	-0.00453927	0.924726	none	none	K562_clone5	none
BAP1	P1_D1	0.157427	H3K36me3	0.0201989	0.0872784	-0.00453927	0.924726	none	none	K562_clone5	none
BAP1	P1_D1	0.157427	H3K4me1	-0.0347803	-0.12734	-0.00453927	0.924726	none	none	K562_clone5	none
BAP1	P1_D1	0.157427	H3K4me2	-0.0394972	-0.138293	-0.00453927	0.924726	none	none	K562_clone5	none
BAP1	P1_D1	0.157427	H3K4me3	-0.0155843	-0.0618317	-0.00453927	0.924726	none	none	K562_clone5	none
BAP1	P1_D1	0.157427	H3K79me2	0.0314217	0.143573	-0.00453927	0.924726	none	none	K562_clone5	none
BAP1	P1_D1	0.157427	H3K9me2	0.0332582	0.161214	-0.00453927	0.924726	none	none	K562_clone5	none
BAP1	P1_D1	0.157427	H3K9me3	0.0423715	0.203468	-0.00453927	0.924726	none	none	K562_clone5	none
BAP1	P1_D1	0.157427	H4K5acK8ac	-0.0247923	-0.123054	-0.00453927	0.924726	none	none	K562_clone5	none
BAP1	P1_D1	0.157427	HDAC1	-0.0265721	-0.151451	-0.00453927	0.924726	none	none	K562_clone5	none
BAP1	P1_D1	0.157427	HDAC2	-0.0654168	-0.337138	-0.00453927	0.924726	none	none	K562_clone5	none
BAP1	P1_D1	0.157427	HDAC3	0.0243495	0.137719	-0.00453927	0.924726	none	none	K562_clone5	none
BAP1	P1_D1	0.157427	late_replicating	0.0316792	0.137729	-0.00453927	0.924726	none	none	K562_clone5	none
BAP1	P1_D1	0.157427	LMNB1	0.0170166	0.0737533	-0.00453927	0.924726	none	none	K562_clone5	none
BAP1	P1_D1	0.157427	m5C	-0.0310065	-0.114949	-0.00453927	0.924726	none	none	K562_clone5	none
BAP1	P1_D1	0.157427	POL2	0.0241914	0.124228	-0.00453927	0.924726	none	none	K562_clone5	none
BAP1	P1_D1	0.157427	POL2AS2	-0.00606316	-0.0287877	-0.00453927	0.924726	none	none	K562_clone5	none
BAP1	P1_D1	0.157427	SMC3	-0.032167	-0.1846	-0.00453927	0.924726	none	none	K562_clone5	none
BAP1	P1_D1	0.157427	TTseq	0.0164033	0.0473831	-0.00453927	0.924726	none	none	K562_clone5	none
BARD1	P1_D2	0.0960227	CTCF	0	0	-0.459999	1.92962e-07	global	favorMMEJ	K562_clone5	none
BARD1	P1_D2	0.0960227	Dam	-0.0242078	-0.115624	-0.459999	1.92962e-07	global	favorMMEJ	K562_clone5	none
BARD1	P1_D2	0.0960227	DNAse	-0.00324445	-0.0153513	-0.459999	1.92962e-07	global	favorMMEJ	K562_clone5	none
BARD1	P1_D2	0.0960227	EZH2	-0.0265369	-0.154825	-0.459999	1.92962e-07	global	favorMMEJ	K562_clone5	none
BARD1	P1_D2	0.0960227	H2AFZ	-0.00714352	-0.0299178	-0.459999	1.92962e-07	global	favorMMEJ	K562_clone5	none
BARD1	P1_D2	0.0960227	H3K27ac	0	0	-0.459999	1.92962e-07	global	favorMMEJ	K562_clone5	none
BARD1	P1_D2	0.0960227	H3K27me3	-0.0243997	-0.125736	-0.459999	1.92962e-07	global	favorMMEJ	K562_clone5	none
BARD1	P1_D2	0.0960227	H3K36me3	0	0	-0.459999	1.92962e-07	global	favorMMEJ	K562_clone5	none
BARD1	P1_D2	0.0960227	H3K4me1	0	0	-0.459999	1.92962e-07	global	favorMMEJ	K562_clone5	none
BARD1	P1_D2	0.0960227	H3K4me2	0	0	-0.459999	1.92962e-07	global	favorMMEJ	K562_clone5	none
BARD1	P1_D2	0.0960227	H3K4me3	0	0	-0.459999	1.92962e-07	global	favorMMEJ	K562_clone5	none
BARD1	P1_D2	0.0960227	H3K79me2	0	0	-0.459999	1.92962e-07	global	favorMMEJ	K562_clone5	none
BARD1	P1_D2	0.0960227	H3K9me2	-0.0491151	-0.238078	-0.459999	1.92962e-07	global	favorMMEJ	K562_clone5	none
BARD1	P1_D2	0.0960227	H3K9me3	-0.0220313	-0.105794	-0.459999	1.92962e-07	global	favorMMEJ	K562_clone5	none
BARD1	P1_D2	0.0960227	H4K5acK8ac	0	0	-0.459999	1.92962e-07	global	favorMMEJ	K562_clone5	none
BARD1	P1_D2	0.0960227	HDAC1	0	0	-0.459999	1.92962e-07	global	favorMMEJ	K562_clone5	none
BARD1	P1_D2	0.0960227	HDAC2	0	0	-0.459999	1.92962e-07	global	favorMMEJ	K562_clone5	none
BARD1	P1_D2	0.0960227	HDAC3	0	0	-0.459999	1.92962e-07	global	favorMMEJ	K562_clone5	none
BARD1	P1_D2	0.0960227	late_replicating	-0.00732612	-0.031851	-0.459999	1.92962e-07	global	favorMMEJ	K562_clone5	none
BARD1	P1_D2	0.0960227	LMNB1	-0.0487332	-0.21122	-0.459999	1.92962e-07	global	favorMMEJ	K562_clone5	none
BARD1	P1_D2	0.0960227	m5C	0	0	-0.459999	1.92962e-07	global	favorMMEJ	K562_clone5	none
BARD1	P1_D2	0.0960227	POL2	0	0	-0.459999	1.92962e-07	global	favorMMEJ	K562_clone5	none
BARD1	P1_D2	0.0960227	POL2AS2	0	0	-0.459999	1.92962e-07	global	favorMMEJ	K562_clone5	none
BARD1	P1_D2	0.0960227	SMC3	-0.00536841	-0.0308083	-0.459999	1.92962e-07	global	favorMMEJ	K562_clone5	none
BARD1	P1_D2	0.0960227	TTseq	0	0	-0.459999	1.92962e-07	global	favorMMEJ	K562_clone5	none
BCCIP	P1_D3	0.054254	CTCF	0	0	-0.0408883	0.260778	none	none	K562_clone5	none
BCCIP	P1_D3	0.054254	Dam	-0.0255046	-0.121818	-0.0408883	0.260778	none	none	K562_clone5	none
BCCIP	P1_D3	0.054254	DNAse	-0.0292154	-0.138234	-0.0408883	0.260778	none	none	K562_clone5	none
BCCIP	P1_D3	0.054254	EZH2	0	0	-0.0408883	0.260778	none	none	K562_clone5	none
BCCIP	P1_D3	0.054254	H2AFZ	-0.0262296	-0.109852	-0.0408883	0.260778	none	none	K562_clone5	none
BCCIP	P1_D3	0.054254	H3K27ac	-7.46633e-05	-0.00029784	-0.0408883	0.260778	none	none	K562_clone5	none
BCCIP	P1_D3	0.054254	H3K27me3	0	0	-0.0408883	0.260778	none	none	K562_clone5	none
BCCIP	P1_D3	0.054254	H3K36me3	0	0	-0.0408883	0.260778	none	none	K562_clone5	none
BCCIP	P1_D3	0.054254	H3K4me1	0	0	-0.0408883	0.260778	none	none	K562_clone5	none
BCCIP	P1_D3	0.054254	H3K4me2	0	0	-0.0408883	0.260778	none	none	K562_clone5	none
BCCIP	P1_D3	0.054254	H3K4me3	-0.00439677	-0.0174444	-0.0408883	0.260778	none	none	K562_clone5	none
BCCIP	P1_D3	0.054254	H3K79me2	-0.0327721	-0.149744	-0.0408883	0.260778	none	none	K562_clone5	none
BCCIP	P1_D3	0.054254	H3K9me2	-0.0440779	-0.213661	-0.0408883	0.260778	none	none	K562_clone5	none
BCCIP	P1_D3	0.054254	H3K9me3	-0.046808	-0.224772	-0.0408883	0.260778	none	none	K562_clone5	none
BCCIP	P1_D3	0.054254	H4K5acK8ac	-0.028355	-0.140737	-0.0408883	0.260778	none	none	K562_clone5	none
BCCIP	P1_D3	0.054254	HDAC1	0	0	-0.0408883	0.260778	none	none	K562_clone5	none
BCCIP	P1_D3	0.054254	HDAC2	0	0	-0.0408883	0.260778	none	none	K562_clone5	none
BCCIP	P1_D3	0.054254	HDAC3	-0.0429066	-0.242677	-0.0408883	0.260778	none	none	K562_clone5	none
BCCIP	P1_D3	0.054254	late_replicating	-0.0283269	-0.123154	-0.0408883	0.260778	none	none	K562_clone5	none
BCCIP	P1_D3	0.054254	LMNB1	-0.0397673	-0.17236	-0.0408883	0.260778	none	none	K562_clone5	none
BCCIP	P1_D3	0.054254	m5C	0	0	-0.0408883	0.260778	none	none	K562_clone5	none
BCCIP	P1_D3	0.054254	POL2	0	0	-0.0408883	0.260778	none	none	K562_clone5	none
BCCIP	P1_D3	0.054254	POL2AS2	0	0	-0.0408883	0.260778	none	none	K562_clone5	none
BCCIP	P1_D3	0.054254	SMC3	0	0	-0.0408883	0.260778	none	none	K562_clone5	none
BCCIP	P1_D3	0.054254	TTseq	-0.00174542	-0.00504188	-0.0408883	0.260778	none	none	K562_clone5	none
BLM	P1_D4	0.00749265	CTCF	-0.0987096	-0.577785	-0.175219	9.61278e-05	both	favorMMEJ	K562_clone5	M_synergy
BLM	P1_D4	0.00749265	Dam	-0.00318919	-0.0152326	-0.175219	9.61278e-05	both	favorMMEJ	K562_clone5	M_synergy
BLM	P1_D4	0.00749265	DNAse	-0.030512	-0.144369	-0.175219	9.61278e-05	both	favorMMEJ	K562_clone5	M_synergy
BLM	P1_D4	0.00749265	EZH2	-0.0643278	-0.375308	-0.175219	9.61278e-05	both	favorMMEJ	K562_clone5	M_synergy
BLM	P1_D4	0.00749265	H2AFZ	-0.0407147	-0.170518	-0.175219	9.61278e-05	both	favorMMEJ	K562_clone5	M_synergy
BLM	P1_D4	0.00749265	H3K27ac	-0.0327715	-0.130729	-0.175219	9.61278e-05	both	favorMMEJ	K562_clone5	M_synergy
BLM	P1_D4	0.00749265	H3K27me3	-0.0654326	-0.337186	-0.175219	9.61278e-05	both	favorMMEJ	K562_clone5	M_synergy
BLM	P1_D4	0.00749265	H3K36me3	0	0	-0.175219	9.61278e-05	both	favorMMEJ	K562_clone5	M_synergy
BLM	P1_D4	0.00749265	H3K4me1	-0.0318898	-0.116758	-0.175219	9.61278e-05	both	favorMMEJ	K562_clone5	M_synergy
BLM	P1_D4	0.00749265	H3K4me2	-0.0462927	-0.162087	-0.175219	9.61278e-05	both	favorMMEJ	K562_clone5	M_synergy
BLM	P1_D4	0.00749265	H3K4me3	-0.0284097	-0.112717	-0.175219	9.61278e-05	both	favorMMEJ	K562_clone5	M_synergy
BLM	P1_D4	0.00749265	H3K79me2	0	0	-0.175219	9.61278e-05	both	favorMMEJ	K562_clone5	M_synergy
BLM	P1_D4	0.00749265	H3K9me2	0	0	-0.175219	9.61278e-05	both	favorMMEJ	K562_clone5	M_synergy
BLM	P1_D4	0.00749265	H3K9me3	0	0	-0.175219	9.61278e-05	both	favorMMEJ	K562_clone5	M_synergy
BLM	P1_D4	0.00749265	H4K5acK8ac	-0.0279963	-0.138957	-0.175219	9.61278e-05	both	favorMMEJ	K562_clone5	M_synergy
BLM	P1_D4	0.00749265	HDAC1	-0.0738379	-0.420849	-0.175219	9.61278e-05	both	favorMMEJ	K562_clone5	M_synergy
BLM	P1_D4	0.00749265	HDAC2	-0.0717019	-0.36953	-0.175219	9.61278e-05	both	favorMMEJ	K562_clone5	M_synergy
BLM	P1_D4	0.00749265	HDAC3	0	0	-0.175219	9.61278e-05	both	favorMMEJ	K562_clone5	M_synergy
BLM	P1_D4	0.00749265	late_replicating	0	0	-0.175219	9.61278e-05	both	favorMMEJ	K562_clone5	M_synergy
BLM	P1_D4	0.00749265	LMNB1	0	0	-0.175219	9.61278e-05	both	favorMMEJ	K562_clone5	M_synergy
BLM	P1_D4	0.00749265	m5C	-0.000848417	-0.00314531	-0.175219	9.61278e-05	both	favorMMEJ	K562_clone5	M_synergy
BLM	P1_D4	0.00749265	POL2	0	0	-0.175219	9.61278e-05	both	favorMMEJ	K562_clone5	M_synergy
BLM	P1_D4	0.00749265	POL2AS2	0	0	-0.175219	9.61278e-05	both	favorMMEJ	K562_clone5	M_synergy
BLM	P1_D4	0.00749265	SMC3	-0.0762988	-0.437864	-0.175219	9.61278e-05	both	favorMMEJ	K562_clone5	M_synergy
BLM	P1_D4	0.00749265	TTseq	0	0	-0.175219	9.61278e-05	both	favorMMEJ	K562_clone5	M_synergy
BOD1L1	P1_D5	0.0121899	CTCF	0.0991891	0.580592	-0.040635	0.563002	CCD	none	K562_clone5	both
BOD1L1	P1_D5	0.0121899	Dam	0.0239166	0.114234	-0.040635	0.563002	CCD	none	K562_clone5	both
BOD1L1	P1_D5	0.0121899	DNAse	0.0785897	0.371851	-0.040635	0.563002	CCD	none	K562_clone5	both
BOD1L1	P1_D5	0.0121899	EZH2	0.0157923	0.0921371	-0.040635	0.563002	CCD	none	K562_clone5	both
BOD1L1	P1_D5	0.0121899	H2AFZ	0.00922994	0.0386559	-0.040635	0.563002	CCD	none	K562_clone5	both
BOD1L1	P1_D5	0.0121899	H3K27ac	0.129111	0.515038	-0.040635	0.563002	CCD	none	K562_clone5	both
BOD1L1	P1_D5	0.0121899	H3K27me3	0.0286646	0.147714	-0.040635	0.563002	CCD	none	K562_clone5	both
BOD1L1	P1_D5	0.0121899	H3K36me3	0.0797719	0.344691	-0.040635	0.563002	CCD	none	K562_clone5	both
BOD1L1	P1_D5	0.0121899	H3K4me1	0.14575	0.533632	-0.040635	0.563002	CCD	none	K562_clone5	both
BOD1L1	P1_D5	0.0121899	H3K4me2	0.126767	0.443855	-0.040635	0.563002	CCD	none	K562_clone5	both
BOD1L1	P1_D5	0.0121899	H3K4me3	0.0905616	0.359308	-0.040635	0.563002	CCD	none	K562_clone5	both
BOD1L1	P1_D5	0.0121899	H3K79me2	0.0374951	0.171324	-0.040635	0.563002	CCD	none	K562_clone5	both
BOD1L1	P1_D5	0.0121899	H3K9me2	-0.0784886	-0.380462	-0.040635	0.563002	CCD	none	K562_clone5	both
BOD1L1	P1_D5	0.0121899	H3K9me3	-0.111743	-0.53659	-0.040635	0.563002	CCD	none	K562_clone5	both
BOD1L1	P1_D5	0.0121899	H4K5acK8ac	0.0817639	0.405827	-0.040635	0.563002	CCD	none	K562_clone5	both
BOD1L1	P1_D5	0.0121899	HDAC1	0.187786	1.07031	-0.040635	0.563002	CCD	none	K562_clone5	both
BOD1L1	P1_D5	0.0121899	HDAC2	0.150933	0.777865	-0.040635	0.563002	CCD	none	K562_clone5	both
BOD1L1	P1_D5	0.0121899	HDAC3	-0.0384114	-0.217252	-0.040635	0.563002	CCD	none	K562_clone5	both
BOD1L1	P1_D5	0.0121899	late_replicating	-0.113244	-0.492341	-0.040635	0.563002	CCD	none	K562_clone5	both
BOD1L1	P1_D5	0.0121899	LMNB1	-0.0994602	-0.431081	-0.040635	0.563002	CCD	none	K562_clone5	both
BOD1L1	P1_D5	0.0121899	m5C	0.0911616	0.337961	-0.040635	0.563002	CCD	none	K562_clone5	both
BOD1L1	P1_D5	0.0121899	POL2	0.0935512	0.480405	-0.040635	0.563002	CCD	none	K562_clone5	both
BOD1L1	P1_D5	0.0121899	POL2AS2	0.0871077	0.413584	-0.040635	0.563002	CCD	none	K562_clone5	both
BOD1L1	P1_D5	0.0121899	SMC3	0.079394	0.455627	-0.040635	0.563002	CCD	none	K562_clone5	both
BOD1L1	P1_D5	0.0121899	TTseq	0.0760902	0.219797	-0.040635	0.563002	CCD	none	K562_clone5	both
BRCA2	P1_D7	0.0335244	CTCF	0.0769453	0.45039	0.121092	0.00196306	CCD	none	K562_clone5	N_synergy
BRCA2	P1_D7	0.0335244	Dam	0.0106359	0.0508004	0.121092	0.00196306	CCD	none	K562_clone5	N_synergy
BRCA2	P1_D7	0.0335244	DNAse	0.0423135	0.200208	0.121092	0.00196306	CCD	none	K562_clone5	N_synergy
BRCA2	P1_D7	0.0335244	EZH2	0.0255884	0.14929	0.121092	0.00196306	CCD	none	K562_clone5	N_synergy
BRCA2	P1_D7	0.0335244	H2AFZ	0	0	0.121092	0.00196306	CCD	none	K562_clone5	N_synergy
BRCA2	P1_D7	0.0335244	H3K27ac	0.0432192	0.172406	0.121092	0.00196306	CCD	none	K562_clone5	N_synergy
BRCA2	P1_D7	0.0335244	H3K27me3	0.022765	0.117312	0.121092	0.00196306	CCD	none	K562_clone5	N_synergy
BRCA2	P1_D7	0.0335244	H3K36me3	0.0292701	0.126475	0.121092	0.00196306	CCD	none	K562_clone5	N_synergy
BRCA2	P1_D7	0.0335244	H3K4me1	0.068473	0.250699	0.121092	0.00196306	CCD	none	K562_clone5	N_synergy
BRCA2	P1_D7	0.0335244	H3K4me2	0.0346512	0.121326	0.121092	0.00196306	CCD	none	K562_clone5	N_synergy
BRCA2	P1_D7	0.0335244	H3K4me3	0.0102757	0.0407695	0.121092	0.00196306	CCD	none	K562_clone5	N_synergy
BRCA2	P1_D7	0.0335244	H3K79me2	0	0	0.121092	0.00196306	CCD	none	K562_clone5	N_synergy
BRCA2	P1_D7	0.0335244	H3K9me2	0	0	0.121092	0.00196306	CCD	none	K562_clone5	N_synergy
BRCA2	P1_D7	0.0335244	H3K9me3	0	0	0.121092	0.00196306	CCD	none	K562_clone5	N_synergy
BRCA2	P1_D7	0.0335244	H4K5acK8ac	0	0	0.121092	0.00196306	CCD	none	K562_clone5	N_synergy
BRCA2	P1_D7	0.0335244	HDAC1	0.134166	0.764696	0.121092	0.00196306	CCD	none	K562_clone5	N_synergy
BRCA2	P1_D7	0.0335244	HDAC2	0.0743999	0.383434	0.121092	0.00196306	CCD	none	K562_clone5	N_synergy
BRCA2	P1_D7	0.0335244	HDAC3	0	0	0.121092	0.00196306	CCD	none	K562_clone5	N_synergy
BRCA2	P1_D7	0.0335244	late_replicating	0	0	0.121092	0.00196306	CCD	none	K562_clone5	N_synergy
BRCA2	P1_D7	0.0335244	LMNB1	0	0	0.121092	0.00196306	CCD	none	K562_clone5	N_synergy
BRCA2	P1_D7	0.0335244	m5C	0.0396817	0.147111	0.121092	0.00196306	CCD	none	K562_clone5	N_synergy
BRCA2	P1_D7	0.0335244	POL2	0.0194257	0.0997548	0.121092	0.00196306	CCD	none	K562_clone5	N_synergy
BRCA2	P1_D7	0.0335244	POL2AS2	0.0159531	0.0757449	0.121092	0.00196306	CCD	none	K562_clone5	N_synergy
BRCA2	P1_D7	0.0335244	SMC3	0.0498213	0.285915	0.121092	0.00196306	CCD	none	K562_clone5	N_synergy
BRCA2	P1_D7	0.0335244	TTseq	0.0212631	0.0614213	0.121092	0.00196306	CCD	none	K562_clone5	N_synergy
BRCC3	P1_D8	0.00850073	CTCF	0.0329225	0.192708	0.0912958	0.0214494	CCD	none	K562_clone5	N_synergy
BRCC3	P1_D8	0.00850073	Dam	0.0359659	0.171785	0.0912958	0.0214494	CCD	none	K562_clone5	N_synergy
BRCC3	P1_D8	0.00850073	DNAse	0.0503665	0.238311	0.0912958	0.0214494	CCD	none	K562_clone5	N_synergy
BRCC3	P1_D8	0.00850073	EZH2	0	0	0.0912958	0.0214494	CCD	none	K562_clone5	N_synergy
BRCC3	P1_D8	0.00850073	H2AFZ	0	0	0.0912958	0.0214494	CCD	none	K562_clone5	N_synergy
BRCC3	P1_D8	0.00850073	H3K27ac	0.0792421	0.316105	0.0912958	0.0214494	CCD	none	K562_clone5	N_synergy
BRCC3	P1_D8	0.00850073	H3K27me3	0	0	0.0912958	0.0214494	CCD	none	K562_clone5	N_synergy
BRCC3	P1_D8	0.00850073	H3K36me3	0.0563352	0.243422	0.0912958	0.0214494	CCD	none	K562_clone5	N_synergy
BRCC3	P1_D8	0.00850073	H3K4me1	0.105878	0.387648	0.0912958	0.0214494	CCD	none	K562_clone5	N_synergy
BRCC3	P1_D8	0.00850073	H3K4me2	0.0695634	0.243566	0.0912958	0.0214494	CCD	none	K562_clone5	N_synergy
BRCC3	P1_D8	0.00850073	H3K4me3	0.0323717	0.128436	0.0912958	0.0214494	CCD	none	K562_clone5	N_synergy
BRCC3	P1_D8	0.00850073	H3K79me2	0.0281198	0.128486	0.0912958	0.0214494	CCD	none	K562_clone5	N_synergy
BRCC3	P1_D8	0.00850073	H3K9me2	0	0	0.0912958	0.0214494	CCD	none	K562_clone5	N_synergy
BRCC3	P1_D8	0.00850073	H3K9me3	0	0	0.0912958	0.0214494	CCD	none	K562_clone5	N_synergy
BRCC3	P1_D8	0.00850073	H4K5acK8ac	0.0302195	0.149991	0.0912958	0.0214494	CCD	none	K562_clone5	N_synergy
BRCC3	P1_D8	0.00850073	HDAC1	0.0887366	0.505766	0.0912958	0.0214494	CCD	none	K562_clone5	N_synergy
BRCC3	P1_D8	0.00850073	HDAC2	0.0967934	0.498844	0.0912958	0.0214494	CCD	none	K562_clone5	N_synergy
BRCC3	P1_D8	0.00850073	HDAC3	0	0	0.0912958	0.0214494	CCD	none	K562_clone5	N_synergy
BRCC3	P1_D8	0.00850073	late_replicating	0	0	0.0912958	0.0214494	CCD	none	K562_clone5	N_synergy
BRCC3	P1_D8	0.00850073	LMNB1	0	0	0.0912958	0.0214494	CCD	none	K562_clone5	N_synergy
BRCC3	P1_D8	0.00850073	m5C	0.0775801	0.287611	0.0912958	0.0214494	CCD	none	K562_clone5	N_synergy
BRCC3	P1_D8	0.00850073	POL2	0.0503975	0.258802	0.0912958	0.0214494	CCD	none	K562_clone5	N_synergy
BRCC3	P1_D8	0.00850073	POL2AS2	0.055499	0.263507	0.0912958	0.0214494	CCD	none	K562_clone5	N_synergy
BRCC3	P1_D8	0.00850073	SMC3	0.0435443	0.249892	0.0912958	0.0214494	CCD	none	K562_clone5	N_synergy
BRCC3	P1_D8	0.00850073	TTseq	0.0553018	0.159747	0.0912958	0.0214494	CCD	none	K562_clone5	N_synergy
BRIP1	P1_D9	0.12261	CTCF	0.0244137	0.142903	0.0927648	0.0281948	none	none	K562_clone5	none
BRIP1	P1_D9	0.12261	Dam	0.0334348	0.159695	0.0927648	0.0281948	none	none	K562_clone5	none
BRIP1	P1_D9	0.12261	DNAse	0.0372731	0.17636	0.0927648	0.0281948	none	none	K562_clone5	none
BRIP1	P1_D9	0.12261	EZH2	0.0545579	0.318308	0.0927648	0.0281948	none	none	K562_clone5	none
BRIP1	P1_D9	0.12261	H2AFZ	0.0419004	0.175483	0.0927648	0.0281948	none	none	K562_clone5	none
BRIP1	P1_D9	0.12261	H3K27ac	0.0385461	0.153765	0.0927648	0.0281948	none	none	K562_clone5	none
BRIP1	P1_D9	0.12261	H3K27me3	0.0455819	0.234892	0.0927648	0.0281948	none	none	K562_clone5	none
BRIP1	P1_D9	0.12261	H3K36me3	0.0172776	0.0746555	0.0927648	0.0281948	none	none	K562_clone5	none
BRIP1	P1_D9	0.12261	H3K4me1	0.0674303	0.246881	0.0927648	0.0281948	none	none	K562_clone5	none
BRIP1	P1_D9	0.12261	H3K4me2	0.0526126	0.184215	0.0927648	0.0281948	none	none	K562_clone5	none
BRIP1	P1_D9	0.12261	H3K4me3	0.0116201	0.0461036	0.0927648	0.0281948	none	none	K562_clone5	none
BRIP1	P1_D9	0.12261	H3K79me2	0.00775622	0.03544	0.0927648	0.0281948	none	none	K562_clone5	none
BRIP1	P1_D9	0.12261	H3K9me2	0	0	0.0927648	0.0281948	none	none	K562_clone5	none
BRIP1	P1_D9	0.12261	H3K9me3	0	0	0.0927648	0.0281948	none	none	K562_clone5	none
BRIP1	P1_D9	0.12261	H4K5acK8ac	0.0518364	0.257285	0.0927648	0.0281948	none	none	K562_clone5	none
BRIP1	P1_D9	0.12261	HDAC1	0.0568744	0.324163	0.0927648	0.0281948	none	none	K562_clone5	none
BRIP1	P1_D9	0.12261	HDAC2	0.038698	0.199438	0.0927648	0.0281948	none	none	K562_clone5	none
BRIP1	P1_D9	0.12261	HDAC3	0	0	0.0927648	0.0281948	none	none	K562_clone5	none
BRIP1	P1_D9	0.12261	late_replicating	0	0	0.0927648	0.0281948	none	none	K562_clone5	none
BRIP1	P1_D9	0.12261	LMNB1	0	0	0.0927648	0.0281948	none	none	K562_clone5	none
BRIP1	P1_D9	0.12261	m5C	0.0229598	0.0851181	0.0927648	0.0281948	none	none	K562_clone5	none
BRIP1	P1_D9	0.12261	POL2	0.0102056	0.0524081	0.0927648	0.0281948	none	none	K562_clone5	none
BRIP1	P1_D9	0.12261	POL2AS2	0.0181685	0.0862634	0.0927648	0.0281948	none	none	K562_clone5	none
BRIP1	P1_D9	0.12261	SMC3	0.0331348	0.190154	0.0927648	0.0281948	none	none	K562_clone5	none
BRIP1	P1_D9	0.12261	TTseq	0.00602658	0.0174086	0.0927648	0.0281948	none	none	K562_clone5	none
BTG2	P1_D10	0.27768	CTCF	-0.006843	-0.0400547	-0.0913136	0.00151641	none	none	K562_clone5	none
BTG2	P1_D10	0.27768	Dam	-0.00281295	-0.0134355	-0.0913136	0.00151641	none	none	K562_clone5	none
BTG2	P1_D10	0.27768	DNAse	-0.0138499	-0.0655313	-0.0913136	0.00151641	none	none	K562_clone5	none
BTG2	P1_D10	0.27768	EZH2	0	0	-0.0913136	0.00151641	none	none	K562_clone5	none
BTG2	P1_D10	0.27768	H2AFZ	-0.0339245	-0.142079	-0.0913136	0.00151641	none	none	K562_clone5	none
BTG2	P1_D10	0.27768	H3K27ac	-0.0240769	-0.0960454	-0.0913136	0.00151641	none	none	K562_clone5	none
BTG2	P1_D10	0.27768	H3K27me3	0	0	-0.0913136	0.00151641	none	none	K562_clone5	none
BTG2	P1_D10	0.27768	H3K36me3	-0.0141732	-0.0612417	-0.0913136	0.00151641	none	none	K562_clone5	none
BTG2	P1_D10	0.27768	H3K4me1	-0.0328511	-0.120277	-0.0913136	0.00151641	none	none	K562_clone5	none
BTG2	P1_D10	0.27768	H3K4me2	-0.0506996	-0.177517	-0.0913136	0.00151641	none	none	K562_clone5	none
BTG2	P1_D10	0.27768	H3K4me3	-0.0373982	-0.148379	-0.0913136	0.00151641	none	none	K562_clone5	none
BTG2	P1_D10	0.27768	H3K79me2	-0.0211495	-0.0966371	-0.0913136	0.00151641	none	none	K562_clone5	none
BTG2	P1_D10	0.27768	H3K9me2	-0.000285814	-0.00138544	-0.0913136	0.00151641	none	none	K562_clone5	none
BTG2	P1_D10	0.27768	H3K9me3	-0.0013511	-0.00648799	-0.0913136	0.00151641	none	none	K562_clone5	none
BTG2	P1_D10	0.27768	H4K5acK8ac	-0.0339343	-0.16843	-0.0913136	0.00151641	none	none	K562_clone5	none
BTG2	P1_D10	0.27768	HDAC1	0	0	-0.0913136	0.00151641	none	none	K562_clone5	none
BTG2	P1_D10	0.27768	HDAC2	-0.030808	-0.158775	-0.0913136	0.00151641	none	none	K562_clone5	none
BTG2	P1_D10	0.27768	HDAC3	0	0	-0.0913136	0.00151641	none	none	K562_clone5	none
BTG2	P1_D10	0.27768	late_replicating	-0.00424285	-0.0184462	-0.0913136	0.00151641	none	none	K562_clone5	none
BTG2	P1_D10	0.27768	LMNB1	-0.00275387	-0.0119358	-0.0913136	0.00151641	none	none	K562_clone5	none
BTG2	P1_D10	0.27768	m5C	-0.0274725	-0.101848	-0.0913136	0.00151641	none	none	K562_clone5	none
BTG2	P1_D10	0.27768	POL2	0	0	-0.0913136	0.00151641	none	none	K562_clone5	none
BTG2	P1_D10	0.27768	POL2AS2	-0.0201367	-0.0956081	-0.0913136	0.00151641	none	none	K562_clone5	none
BTG2	P1_D10	0.27768	SMC3	-0.0138316	-0.0793772	-0.0913136	0.00151641	none	none	K562_clone5	none
BTG2	P1_D10	0.27768	TTseq	-0.0363836	-0.105099	-0.0913136	0.00151641	none	none	K562_clone5	none
C14orf39	P1_D11	0.0204595	CTCF	0	0	0.0532988	0.0252138	CCD	none	K562_clone5	N_synergy
C14orf39	P1_D11	0.0204595	Dam	0.0235236	0.112356	0.0532988	0.0252138	CCD	none	K562_clone5	N_synergy
C14orf39	P1_D11	0.0204595	DNAse	0.0239142	0.113151	0.0532988	0.0252138	CCD	none	K562_clone5	N_synergy
C14orf39	P1_D11	0.0204595	EZH2	0	0	0.0532988	0.0252138	CCD	none	K562_clone5	N_synergy
C14orf39	P1_D11	0.0204595	H2AFZ	0.0122336	0.0512354	0.0532988	0.0252138	CCD	none	K562_clone5	N_synergy
C14orf39	P1_D11	0.0204595	H3K27ac	0.04706	0.187728	0.0532988	0.0252138	CCD	none	K562_clone5	N_synergy
C14orf39	P1_D11	0.0204595	H3K27me3	0	0	0.0532988	0.0252138	CCD	none	K562_clone5	N_synergy
C14orf39	P1_D11	0.0204595	H3K36me3	0.0360192	0.155637	0.0532988	0.0252138	CCD	none	K562_clone5	N_synergy
C14orf39	P1_D11	0.0204595	H3K4me1	0.056246	0.205932	0.0532988	0.0252138	CCD	none	K562_clone5	N_synergy
C14orf39	P1_D11	0.0204595	H3K4me2	0.0437495	0.153182	0.0532988	0.0252138	CCD	none	K562_clone5	N_synergy
C14orf39	P1_D11	0.0204595	H3K4me3	0.023074	0.0915472	0.0532988	0.0252138	CCD	none	K562_clone5	N_synergy
C14orf39	P1_D11	0.0204595	H3K79me2	0.0323355	0.147749	0.0532988	0.0252138	CCD	none	K562_clone5	N_synergy
C14orf39	P1_D11	0.0204595	H3K9me2	0	0	0.0532988	0.0252138	CCD	none	K562_clone5	N_synergy
C14orf39	P1_D11	0.0204595	H3K9me3	0	0	0.0532988	0.0252138	CCD	none	K562_clone5	N_synergy
C14orf39	P1_D11	0.0204595	H4K5acK8ac	0.0373833	0.185548	0.0532988	0.0252138	CCD	none	K562_clone5	N_synergy
C14orf39	P1_D11	0.0204595	HDAC1	0.0472383	0.269241	0.0532988	0.0252138	CCD	none	K562_clone5	N_synergy
C14orf39	P1_D11	0.0204595	HDAC2	0.0340282	0.175371	0.0532988	0.0252138	CCD	none	K562_clone5	N_synergy
C14orf39	P1_D11	0.0204595	HDAC3	0.00317636	0.0179653	0.0532988	0.0252138	CCD	none	K562_clone5	N_synergy
C14orf39	P1_D11	0.0204595	late_replicating	0	0	0.0532988	0.0252138	CCD	none	K562_clone5	N_synergy
C14orf39	P1_D11	0.0204595	LMNB1	0	0	0.0532988	0.0252138	CCD	none	K562_clone5	N_synergy
C14orf39	P1_D11	0.0204595	m5C	0.0468108	0.17354	0.0532988	0.0252138	CCD	none	K562_clone5	N_synergy
C14orf39	P1_D11	0.0204595	POL2	0.039505	0.202866	0.0532988	0.0252138	CCD	none	K562_clone5	N_synergy
C14orf39	P1_D11	0.0204595	POL2AS2	0.0378911	0.179905	0.0532988	0.0252138	CCD	none	K562_clone5	N_synergy
C14orf39	P1_D11	0.0204595	SMC3	0.000998418	0.00572974	0.0532988	0.0252138	CCD	none	K562_clone5	N_synergy
C14orf39	P1_D11	0.0204595	TTseq	0.0346377	0.100056	0.0532988	0.0252138	CCD	none	K562_clone5	N_synergy
CCDC155	P1_E2	0.210981	CTCF	-0.0102538	-0.0600197	-0.045435	0.206527	none	none	K562_clone5	none
CCDC155	P1_E2	0.210981	Dam	0	0	-0.045435	0.206527	none	none	K562_clone5	none
CCDC155	P1_E2	0.210981	DNAse	-0.0100249	-0.0474334	-0.045435	0.206527	none	none	K562_clone5	none
CCDC155	P1_E2	0.210981	EZH2	-0.0587052	-0.342504	-0.045435	0.206527	none	none	K562_clone5	none
CCDC155	P1_E2	0.210981	H2AFZ	-0.0173973	-0.0728616	-0.045435	0.206527	none	none	K562_clone5	none
CCDC155	P1_E2	0.210981	H3K27ac	0	0	-0.045435	0.206527	none	none	K562_clone5	none
CCDC155	P1_E2	0.210981	H3K27me3	-0.0134563	-0.0693428	-0.045435	0.206527	none	none	K562_clone5	none
CCDC155	P1_E2	0.210981	H3K36me3	0	0	-0.045435	0.206527	none	none	K562_clone5	none
CCDC155	P1_E2	0.210981	H3K4me1	0	0	-0.045435	0.206527	none	none	K562_clone5	none
CCDC155	P1_E2	0.210981	H3K4me2	0	0	-0.045435	0.206527	none	none	K562_clone5	none
CCDC155	P1_E2	0.210981	H3K4me3	-0.0183231	-0.072698	-0.045435	0.206527	none	none	K562_clone5	none
CCDC155	P1_E2	0.210981	H3K79me2	0	0	-0.045435	0.206527	none	none	K562_clone5	none
CCDC155	P1_E2	0.210981	H3K9me2	-0.000166368	-0.000806442	-0.045435	0.206527	none	none	K562_clone5	none
CCDC155	P1_E2	0.210981	H3K9me3	-0.0037578	-0.018045	-0.045435	0.206527	none	none	K562_clone5	none
CCDC155	P1_E2	0.210981	H4K5acK8ac	0	0	-0.045435	0.206527	none	none	K562_clone5	none
CCDC155	P1_E2	0.210981	HDAC1	-0.0182636	-0.104096	-0.045435	0.206527	none	none	K562_clone5	none
CCDC155	P1_E2	0.210981	HDAC2	-0.0349695	-0.180222	-0.045435	0.206527	none	none	K562_clone5	none
CCDC155	P1_E2	0.210981	HDAC3	-0.0286586	-0.162091	-0.045435	0.206527	none	none	K562_clone5	none
CCDC155	P1_E2	0.210981	late_replicating	-0.00567954	-0.0246924	-0.045435	0.206527	none	none	K562_clone5	none
CCDC155	P1_E2	0.210981	LMNB1	-0.0037482	-0.0162455	-0.045435	0.206527	none	none	K562_clone5	none
CCDC155	P1_E2	0.210981	m5C	0	0	-0.045435	0.206527	none	none	K562_clone5	none
CCDC155	P1_E2	0.210981	POL2	0	0	-0.045435	0.206527	none	none	K562_clone5	none
CCDC155	P1_E2	0.210981	POL2AS2	0	0	-0.045435	0.206527	none	none	K562_clone5	none
CCDC155	P1_E2	0.210981	SMC3	-0.00248862	-0.0142817	-0.045435	0.206527	none	none	K562_clone5	none
CCDC155	P1_E2	0.210981	TTseq	0	0	-0.045435	0.206527	none	none	K562_clone5	none
CCNH	P1_E3	0.526153	CTCF	-0.0208933	-0.122296	-0.0225963	0.49689	none	none	K562_clone5	none
CCNH	P1_E3	0.526153	Dam	0	0	-0.0225963	0.49689	none	none	K562_clone5	none
CCNH	P1_E3	0.526153	DNAse	-0.0120408	-0.0569718	-0.0225963	0.49689	none	none	K562_clone5	none
CCNH	P1_E3	0.526153	EZH2	-0.000225865	-0.00131776	-0.0225963	0.49689	none	none	K562_clone5	none
CCNH	P1_E3	0.526153	H2AFZ	0	0	-0.0225963	0.49689	none	none	K562_clone5	none
CCNH	P1_E3	0.526153	H3K27ac	0	0	-0.0225963	0.49689	none	none	K562_clone5	none
CCNH	P1_E3	0.526153	H3K27me3	0	0	-0.0225963	0.49689	none	none	K562_clone5	none
CCNH	P1_E3	0.526153	H3K36me3	0	0	-0.0225963	0.49689	none	none	K562_clone5	none
CCNH	P1_E3	0.526153	H3K4me1	0	0	-0.0225963	0.49689	none	none	K562_clone5	none
CCNH	P1_E3	0.526153	H3K4me2	0	0	-0.0225963	0.49689	none	none	K562_clone5	none
CCNH	P1_E3	0.526153	H3K4me3	0	0	-0.0225963	0.49689	none	none	K562_clone5	none
CCNH	P1_E3	0.526153	H3K79me2	0	0	-0.0225963	0.49689	none	none	K562_clone5	none
CCNH	P1_E3	0.526153	H3K9me2	-0.0300973	-0.145892	-0.0225963	0.49689	none	none	K562_clone5	none
CCNH	P1_E3	0.526153	H3K9me3	-0.0219913	-0.105602	-0.0225963	0.49689	none	none	K562_clone5	none
CCNH	P1_E3	0.526153	H4K5acK8ac	0	0	-0.0225963	0.49689	none	none	K562_clone5	none
CCNH	P1_E3	0.526153	HDAC1	-0.0945063	-0.538651	-0.0225963	0.49689	none	none	K562_clone5	none
CCNH	P1_E3	0.526153	HDAC2	-0.0107492	-0.055398	-0.0225963	0.49689	none	none	K562_clone5	none
CCNH	P1_E3	0.526153	HDAC3	-0.0491213	-0.277828	-0.0225963	0.49689	none	none	K562_clone5	none
CCNH	P1_E3	0.526153	late_replicating	0	0	-0.0225963	0.49689	none	none	K562_clone5	none
CCNH	P1_E3	0.526153	LMNB1	-0.0171418	-0.0742961	-0.0225963	0.49689	none	none	K562_clone5	none
CCNH	P1_E3	0.526153	m5C	0	0	-0.0225963	0.49689	none	none	K562_clone5	none
CCNH	P1_E3	0.526153	POL2	-0.00294517	-0.0151241	-0.0225963	0.49689	none	none	K562_clone5	none
CCNH	P1_E3	0.526153	POL2AS2	0	0	-0.0225963	0.49689	none	none	K562_clone5	none
CCNH	P1_E3	0.526153	SMC3	-0.0228776	-0.13129	-0.0225963	0.49689	none	none	K562_clone5	none
CCNH	P1_E3	0.526153	TTseq	0	0	-0.0225963	0.49689	none	none	K562_clone5	none
CDC45	P1_E5	0.0503261	CTCF	-0.0835227	-0.48889	-0.229792	1.55075e-05	global	favorMMEJ	K562_clone5	none
CDC45	P1_E5	0.0503261	Dam	0	0	-0.229792	1.55075e-05	global	favorMMEJ	K562_clone5	none
CDC45	P1_E5	0.0503261	DNAse	-0.00099199	-0.00469365	-0.229792	1.55075e-05	global	favorMMEJ	K562_clone5	none
CDC45	P1_E5	0.0503261	EZH2	-0.0388093	-0.226425	-0.229792	1.55075e-05	global	favorMMEJ	K562_clone5	none
CDC45	P1_E5	0.0503261	H2AFZ	-0.0137668	-0.0576567	-0.229792	1.55075e-05	global	favorMMEJ	K562_clone5	none
CDC45	P1_E5	0.0503261	H3K27ac	-0.00719215	-0.0286903	-0.229792	1.55075e-05	global	favorMMEJ	K562_clone5	none
CDC45	P1_E5	0.0503261	H3K27me3	-0.0508887	-0.262238	-0.229792	1.55075e-05	global	favorMMEJ	K562_clone5	none
CDC45	P1_E5	0.0503261	H3K36me3	0	0	-0.229792	1.55075e-05	global	favorMMEJ	K562_clone5	none
CDC45	P1_E5	0.0503261	H3K4me1	-0.025112	-0.0919422	-0.229792	1.55075e-05	global	favorMMEJ	K562_clone5	none
CDC45	P1_E5	0.0503261	H3K4me2	-0.023163	-0.0811016	-0.229792	1.55075e-05	global	favorMMEJ	K562_clone5	none
CDC45	P1_E5	0.0503261	H3K4me3	-0.0123261	-0.0489044	-0.229792	1.55075e-05	global	favorMMEJ	K562_clone5	none
CDC45	P1_E5	0.0503261	H3K79me2	0	0	-0.229792	1.55075e-05	global	favorMMEJ	K562_clone5	none
CDC45	P1_E5	0.0503261	H3K9me2	0	0	-0.229792	1.55075e-05	global	favorMMEJ	K562_clone5	none
CDC45	P1_E5	0.0503261	H3K9me3	0	0	-0.229792	1.55075e-05	global	favorMMEJ	K562_clone5	none
CDC45	P1_E5	0.0503261	H4K5acK8ac	0	0	-0.229792	1.55075e-05	global	favorMMEJ	K562_clone5	none
CDC45	P1_E5	0.0503261	HDAC1	-0.0883702	-0.503677	-0.229792	1.55075e-05	global	favorMMEJ	K562_clone5	none
CDC45	P1_E5	0.0503261	HDAC2	-0.0599894	-0.309167	-0.229792	1.55075e-05	global	favorMMEJ	K562_clone5	none
CDC45	P1_E5	0.0503261	HDAC3	0	0	-0.229792	1.55075e-05	global	favorMMEJ	K562_clone5	none
CDC45	P1_E5	0.0503261	late_replicating	0	0	-0.229792	1.55075e-05	global	favorMMEJ	K562_clone5	none
CDC45	P1_E5	0.0503261	LMNB1	0	0	-0.229792	1.55075e-05	global	favorMMEJ	K562_clone5	none
CDC45	P1_E5	0.0503261	m5C	-0.00866916	-0.0321389	-0.229792	1.55075e-05	global	favorMMEJ	K562_clone5	none
CDC45	P1_E5	0.0503261	POL2	0	0	-0.229792	1.55075e-05	global	favorMMEJ	K562_clone5	none
CDC45	P1_E5	0.0503261	POL2AS2	0	0	-0.229792	1.55075e-05	global	favorMMEJ	K562_clone5	none
CDC45	P1_E5	0.0503261	SMC3	-0.0382366	-0.219433	-0.229792	1.55075e-05	global	favorMMEJ	K562_clone5	none
CDC45	P1_E5	0.0503261	TTseq	0	0	-0.229792	1.55075e-05	global	favorMMEJ	K562_clone5	none
CDC7	P1_E7	0.00731732	CTCF	-0.031335	-0.183416	-0.293178	1.33996e-06	both	favorMMEJ	K562_clone5	M_synergy
CDC7	P1_E7	0.00731732	Dam	0	0	-0.293178	1.33996e-06	both	favorMMEJ	K562_clone5	M_synergy
CDC7	P1_E7	0.00731732	DNAse	0	0	-0.293178	1.33996e-06	both	favorMMEJ	K562_clone5	M_synergy
CDC7	P1_E7	0.00731732	EZH2	-0.0242795	-0.141654	-0.293178	1.33996e-06	both	favorMMEJ	K562_clone5	M_synergy
CDC7	P1_E7	0.00731732	H2AFZ	0	0	-0.293178	1.33996e-06	both	favorMMEJ	K562_clone5	M_synergy
CDC7	P1_E7	0.00731732	H3K27ac	0	0	-0.293178	1.33996e-06	both	favorMMEJ	K562_clone5	M_synergy
CDC7	P1_E7	0.00731732	H3K27me3	-0.0580707	-0.299249	-0.293178	1.33996e-06	both	favorMMEJ	K562_clone5	M_synergy
CDC7	P1_E7	0.00731732	H3K36me3	0	0	-0.293178	1.33996e-06	both	favorMMEJ	K562_clone5	M_synergy
CDC7	P1_E7	0.00731732	H3K4me1	0	0	-0.293178	1.33996e-06	both	favorMMEJ	K562_clone5	M_synergy
CDC7	P1_E7	0.00731732	H3K4me2	0	0	-0.293178	1.33996e-06	both	favorMMEJ	K562_clone5	M_synergy
CDC7	P1_E7	0.00731732	H3K4me3	0	0	-0.293178	1.33996e-06	both	favorMMEJ	K562_clone5	M_synergy
CDC7	P1_E7	0.00731732	H3K79me2	0	0	-0.293178	1.33996e-06	both	favorMMEJ	K562_clone5	M_synergy
CDC7	P1_E7	0.00731732	H3K9me2	-0.00919244	-0.044559	-0.293178	1.33996e-06	both	favorMMEJ	K562_clone5	M_synergy
CDC7	P1_E7	0.00731732	H3K9me3	0	0	-0.293178	1.33996e-06	both	favorMMEJ	K562_clone5	M_synergy
CDC7	P1_E7	0.00731732	H4K5acK8ac	0	0	-0.293178	1.33996e-06	both	favorMMEJ	K562_clone5	M_synergy
CDC7	P1_E7	0.00731732	HDAC1	-0.0117737	-0.0671058	-0.293178	1.33996e-06	both	favorMMEJ	K562_clone5	M_synergy
CDC7	P1_E7	0.00731732	HDAC2	0	0	-0.293178	1.33996e-06	both	favorMMEJ	K562_clone5	M_synergy
CDC7	P1_E7	0.00731732	HDAC3	0	0	-0.293178	1.33996e-06	both	favorMMEJ	K562_clone5	M_synergy
CDC7	P1_E7	0.00731732	late_replicating	-0.0243865	-0.106023	-0.293178	1.33996e-06	both	favorMMEJ	K562_clone5	M_synergy
CDC7	P1_E7	0.00731732	LMNB1	-0.0936463	-0.405882	-0.293178	1.33996e-06	both	favorMMEJ	K562_clone5	M_synergy
CDC7	P1_E7	0.00731732	m5C	0	0	-0.293178	1.33996e-06	both	favorMMEJ	K562_clone5	M_synergy
CDC7	P1_E7	0.00731732	POL2	0	0	-0.293178	1.33996e-06	both	favorMMEJ	K562_clone5	M_synergy
CDC7	P1_E7	0.00731732	POL2AS2	0	0	-0.293178	1.33996e-06	both	favorMMEJ	K562_clone5	M_synergy
CDC7	P1_E7	0.00731732	SMC3	-0.00488918	-0.0280581	-0.293178	1.33996e-06	both	favorMMEJ	K562_clone5	M_synergy
CDC7	P1_E7	0.00731732	TTseq	0	0	-0.293178	1.33996e-06	both	favorMMEJ	K562_clone5	M_synergy
CDK1	P1_E9	0.0508613	CTCF	0	0	-0.177861	3.78351e-05	global	favorMMEJ	K562_clone5	none
CDK1	P1_E9	0.0508613	Dam	0	0	-0.177861	3.78351e-05	global	favorMMEJ	K562_clone5	none
CDK1	P1_E9	0.0508613	DNAse	0	0	-0.177861	3.78351e-05	global	favorMMEJ	K562_clone5	none
CDK1	P1_E9	0.0508613	EZH2	0	0	-0.177861	3.78351e-05	global	favorMMEJ	K562_clone5	none
CDK1	P1_E9	0.0508613	H2AFZ	-0.0003812	-0.0015965	-0.177861	3.78351e-05	global	favorMMEJ	K562_clone5	none
CDK1	P1_E9	0.0508613	H3K27ac	0	0	-0.177861	3.78351e-05	global	favorMMEJ	K562_clone5	none
CDK1	P1_E9	0.0508613	H3K27me3	-0.0131899	-0.0679701	-0.177861	3.78351e-05	global	favorMMEJ	K562_clone5	none
CDK1	P1_E9	0.0508613	H3K36me3	0	0	-0.177861	3.78351e-05	global	favorMMEJ	K562_clone5	none
CDK1	P1_E9	0.0508613	H3K4me1	0	0	-0.177861	3.78351e-05	global	favorMMEJ	K562_clone5	none
CDK1	P1_E9	0.0508613	H3K4me2	0	0	-0.177861	3.78351e-05	global	favorMMEJ	K562_clone5	none
CDK1	P1_E9	0.0508613	H3K4me3	0	0	-0.177861	3.78351e-05	global	favorMMEJ	K562_clone5	none
CDK1	P1_E9	0.0508613	H3K79me2	0	0	-0.177861	3.78351e-05	global	favorMMEJ	K562_clone5	none
CDK1	P1_E9	0.0508613	H3K9me2	-0.00124317	-0.0060261	-0.177861	3.78351e-05	global	favorMMEJ	K562_clone5	none
CDK1	P1_E9	0.0508613	H3K9me3	-0.0201581	-0.0967991	-0.177861	3.78351e-05	global	favorMMEJ	K562_clone5	none
CDK1	P1_E9	0.0508613	H4K5acK8ac	0	0	-0.177861	3.78351e-05	global	favorMMEJ	K562_clone5	none
CDK1	P1_E9	0.0508613	HDAC1	0	0	-0.177861	3.78351e-05	global	favorMMEJ	K562_clone5	none
CDK1	P1_E9	0.0508613	HDAC2	0	0	-0.177861	3.78351e-05	global	favorMMEJ	K562_clone5	none
CDK1	P1_E9	0.0508613	HDAC3	-0.0197429	-0.111665	-0.177861	3.78351e-05	global	favorMMEJ	K562_clone5	none
CDK1	P1_E9	0.0508613	late_replicating	-0.0362717	-0.157695	-0.177861	3.78351e-05	global	favorMMEJ	K562_clone5	none
CDK1	P1_E9	0.0508613	LMNB1	-0.054545	-0.236409	-0.177861	3.78351e-05	global	favorMMEJ	K562_clone5	none
CDK1	P1_E9	0.0508613	m5C	0	0	-0.177861	3.78351e-05	global	favorMMEJ	K562_clone5	none
CDK1	P1_E9	0.0508613	POL2	0	0	-0.177861	3.78351e-05	global	favorMMEJ	K562_clone5	none
CDK1	P1_E9	0.0508613	POL2AS2	0	0	-0.177861	3.78351e-05	global	favorMMEJ	K562_clone5	none
CDK1	P1_E9	0.0508613	SMC3	0	0	-0.177861	3.78351e-05	global	favorMMEJ	K562_clone5	none
CDK1	P1_E9	0.0508613	TTseq	0	0	-0.177861	3.78351e-05	global	favorMMEJ	K562_clone5	none
CDK2	P1_E10	0.291631	CTCF	0	0	-0.261453	9.63264e-07	global	favorMMEJ	K562_clone5	none
CDK2	P1_E10	0.291631	Dam	0	0	-0.261453	9.63264e-07	global	favorMMEJ	K562_clone5	none
CDK2	P1_E10	0.291631	DNAse	0	0	-0.261453	9.63264e-07	global	favorMMEJ	K562_clone5	none
CDK2	P1_E10	0.291631	EZH2	0	0	-0.261453	9.63264e-07	global	favorMMEJ	K562_clone5	none
CDK2	P1_E10	0.291631	H2AFZ	0	0	-0.261453	9.63264e-07	global	favorMMEJ	K562_clone5	none
CDK2	P1_E10	0.291631	H3K27ac	0	0	-0.261453	9.63264e-07	global	favorMMEJ	K562_clone5	none
CDK2	P1_E10	0.291631	H3K27me3	0	0	-0.261453	9.63264e-07	global	favorMMEJ	K562_clone5	none
CDK2	P1_E10	0.291631	H3K36me3	0	0	-0.261453	9.63264e-07	global	favorMMEJ	K562_clone5	none
CDK2	P1_E10	0.291631	H3K4me1	0	0	-0.261453	9.63264e-07	global	favorMMEJ	K562_clone5	none
CDK2	P1_E10	0.291631	H3K4me2	0	0	-0.261453	9.63264e-07	global	favorMMEJ	K562_clone5	none
CDK2	P1_E10	0.291631	H3K4me3	0	0	-0.261453	9.63264e-07	global	favorMMEJ	K562_clone5	none
CDK2	P1_E10	0.291631	H3K79me2	0	0	-0.261453	9.63264e-07	global	favorMMEJ	K562_clone5	none
CDK2	P1_E10	0.291631	H3K9me2	-0.001165	-0.00564717	-0.261453	9.63264e-07	global	favorMMEJ	K562_clone5	none
CDK2	P1_E10	0.291631	H3K9me3	0	0	-0.261453	9.63264e-07	global	favorMMEJ	K562_clone5	none
CDK2	P1_E10	0.291631	H4K5acK8ac	0	0	-0.261453	9.63264e-07	global	favorMMEJ	K562_clone5	none
CDK2	P1_E10	0.291631	HDAC1	0	0	-0.261453	9.63264e-07	global	favorMMEJ	K562_clone5	none
CDK2	P1_E10	0.291631	HDAC2	0	0	-0.261453	9.63264e-07	global	favorMMEJ	K562_clone5	none
CDK2	P1_E10	0.291631	HDAC3	0	0	-0.261453	9.63264e-07	global	favorMMEJ	K562_clone5	none
CDK2	P1_E10	0.291631	late_replicating	-0.00240228	-0.0104441	-0.261453	9.63264e-07	global	favorMMEJ	K562_clone5	none
CDK2	P1_E10	0.291631	LMNB1	0	0	-0.261453	9.63264e-07	global	favorMMEJ	K562_clone5	none
CDK2	P1_E10	0.291631	m5C	0	0	-0.261453	9.63264e-07	global	favorMMEJ	K562_clone5	none
CDK2	P1_E10	0.291631	POL2	0	0	-0.261453	9.63264e-07	global	favorMMEJ	K562_clone5	none
CDK2	P1_E10	0.291631	POL2AS2	0	0	-0.261453	9.63264e-07	global	favorMMEJ	K562_clone5	none
CDK2	P1_E10	0.291631	SMC3	0	0	-0.261453	9.63264e-07	global	favorMMEJ	K562_clone5	none
CDK2	P1_E10	0.291631	TTseq	0	0	-0.261453	9.63264e-07	global	favorMMEJ	K562_clone5	none
CDK7	P1_E11	0.111737	CTCF	0	0	-0.0946864	0.000186921	global	favorMMEJ	K562_clone5	none
CDK7	P1_E11	0.111737	Dam	0	0	-0.0946864	0.000186921	global	favorMMEJ	K562_clone5	none
CDK7	P1_E11	0.111737	DNAse	0	0	-0.0946864	0.000186921	global	favorMMEJ	K562_clone5	none
CDK7	P1_E11	0.111737	EZH2	0	0	-0.0946864	0.000186921	global	favorMMEJ	K562_clone5	none
CDK7	P1_E11	0.111737	H2AFZ	0	0	-0.0946864	0.000186921	global	favorMMEJ	K562_clone5	none
CDK7	P1_E11	0.111737	H3K27ac	0	0	-0.0946864	0.000186921	global	favorMMEJ	K562_clone5	none
CDK7	P1_E11	0.111737	H3K27me3	-0.00890368	-0.0458823	-0.0946864	0.000186921	global	favorMMEJ	K562_clone5	none
CDK7	P1_E11	0.111737	H3K36me3	0	0	-0.0946864	0.000186921	global	favorMMEJ	K562_clone5	none
CDK7	P1_E11	0.111737	H3K4me1	0	0	-0.0946864	0.000186921	global	favorMMEJ	K562_clone5	none
CDK7	P1_E11	0.111737	H3K4me2	0	0	-0.0946864	0.000186921	global	favorMMEJ	K562_clone5	none
CDK7	P1_E11	0.111737	H3K4me3	0	0	-0.0946864	0.000186921	global	favorMMEJ	K562_clone5	none
CDK7	P1_E11	0.111737	H3K79me2	0	0	-0.0946864	0.000186921	global	favorMMEJ	K562_clone5	none
CDK7	P1_E11	0.111737	H3K9me2	-0.00499709	-0.0242226	-0.0946864	0.000186921	global	favorMMEJ	K562_clone5	none
CDK7	P1_E11	0.111737	H3K9me3	0	0	-0.0946864	0.000186921	global	favorMMEJ	K562_clone5	none
CDK7	P1_E11	0.111737	H4K5acK8ac	0	0	-0.0946864	0.000186921	global	favorMMEJ	K562_clone5	none
CDK7	P1_E11	0.111737	HDAC1	0	0	-0.0946864	0.000186921	global	favorMMEJ	K562_clone5	none
CDK7	P1_E11	0.111737	HDAC2	0	0	-0.0946864	0.000186921	global	favorMMEJ	K562_clone5	none
CDK7	P1_E11	0.111737	HDAC3	0	0	-0.0946864	0.000186921	global	favorMMEJ	K562_clone5	none
CDK7	P1_E11	0.111737	late_replicating	-0.00247842	-0.0107752	-0.0946864	0.000186921	global	favorMMEJ	K562_clone5	none
CDK7	P1_E11	0.111737	LMNB1	-0.00159611	-0.00691788	-0.0946864	0.000186921	global	favorMMEJ	K562_clone5	none
CDK7	P1_E11	0.111737	m5C	0	0	-0.0946864	0.000186921	global	favorMMEJ	K562_clone5	none
CDK7	P1_E11	0.111737	POL2	0	0	-0.0946864	0.000186921	global	favorMMEJ	K562_clone5	none
CDK7	P1_E11	0.111737	POL2AS2	0	0	-0.0946864	0.000186921	global	favorMMEJ	K562_clone5	none
CDK7	P1_E11	0.111737	SMC3	0	0	-0.0946864	0.000186921	global	favorMMEJ	K562_clone5	none
CDK7	P1_E11	0.111737	TTseq	0	0	-0.0946864	0.000186921	global	favorMMEJ	K562_clone5	none
CDK9	P1_F1	0.0131071	CTCF	0	0	-0.0710998	0.0532098	CCD	none	K562_clone5	M_synergy
CDK9	P1_F1	0.0131071	Dam	0	0	-0.0710998	0.0532098	CCD	none	K562_clone5	M_synergy
CDK9	P1_F1	0.0131071	DNAse	0	0	-0.0710998	0.0532098	CCD	none	K562_clone5	M_synergy
CDK9	P1_F1	0.0131071	EZH2	-0.00201704	-0.011768	-0.0710998	0.0532098	CCD	none	K562_clone5	M_synergy
CDK9	P1_F1	0.0131071	H2AFZ	0	0	-0.0710998	0.0532098	CCD	none	K562_clone5	M_synergy
CDK9	P1_F1	0.0131071	H3K27ac	0	0	-0.0710998	0.0532098	CCD	none	K562_clone5	M_synergy
CDK9	P1_F1	0.0131071	H3K27me3	-0.011312	-0.0582925	-0.0710998	0.0532098	CCD	none	K562_clone5	M_synergy
CDK9	P1_F1	0.0131071	H3K36me3	0	0	-0.0710998	0.0532098	CCD	none	K562_clone5	M_synergy
CDK9	P1_F1	0.0131071	H3K4me1	0	0	-0.0710998	0.0532098	CCD	none	K562_clone5	M_synergy
CDK9	P1_F1	0.0131071	H3K4me2	0	0	-0.0710998	0.0532098	CCD	none	K562_clone5	M_synergy
CDK9	P1_F1	0.0131071	H3K4me3	0	0	-0.0710998	0.0532098	CCD	none	K562_clone5	M_synergy
CDK9	P1_F1	0.0131071	H3K79me2	0	0	-0.0710998	0.0532098	CCD	none	K562_clone5	M_synergy
CDK9	P1_F1	0.0131071	H3K9me2	-0.0458584	-0.222292	-0.0710998	0.0532098	CCD	none	K562_clone5	M_synergy
CDK9	P1_F1	0.0131071	H3K9me3	-0.0524463	-0.251847	-0.0710998	0.0532098	CCD	none	K562_clone5	M_synergy
CDK9	P1_F1	0.0131071	H4K5acK8ac	0	0	-0.0710998	0.0532098	CCD	none	K562_clone5	M_synergy
CDK9	P1_F1	0.0131071	HDAC1	-0.00532465	-0.0303485	-0.0710998	0.0532098	CCD	none	K562_clone5	M_synergy
CDK9	P1_F1	0.0131071	HDAC2	0	0	-0.0710998	0.0532098	CCD	none	K562_clone5	M_synergy
CDK9	P1_F1	0.0131071	HDAC3	-0.0298898	-0.169055	-0.0710998	0.0532098	CCD	none	K562_clone5	M_synergy
CDK9	P1_F1	0.0131071	late_replicating	-0.0603562	-0.262405	-0.0710998	0.0532098	CCD	none	K562_clone5	M_synergy
CDK9	P1_F1	0.0131071	LMNB1	-0.0613399	-0.26586	-0.0710998	0.0532098	CCD	none	K562_clone5	M_synergy
CDK9	P1_F1	0.0131071	m5C	0	0	-0.0710998	0.0532098	CCD	none	K562_clone5	M_synergy
CDK9	P1_F1	0.0131071	POL2	0	0	-0.0710998	0.0532098	CCD	none	K562_clone5	M_synergy
CDK9	P1_F1	0.0131071	POL2AS2	0	0	-0.0710998	0.0532098	CCD	none	K562_clone5	M_synergy
CDK9	P1_F1	0.0131071	SMC3	0	0	-0.0710998	0.0532098	CCD	none	K562_clone5	M_synergy
CDK9	P1_F1	0.0131071	TTseq	0	0	-0.0710998	0.0532098	CCD	none	K562_clone5	M_synergy
CDKN2D	P1_F2	0.210981	CTCF	0	0	-0.0796462	0.0576667	none	none	K562_clone5	none
CDKN2D	P1_F2	0.210981	Dam	-0.0264011	-0.1261	-0.0796462	0.0576667	none	none	K562_clone5	none
CDKN2D	P1_F2	0.210981	DNAse	-0.0105985	-0.0501475	-0.0796462	0.0576667	none	none	K562_clone5	none
CDKN2D	P1_F2	0.210981	EZH2	-0.063959	-0.373156	-0.0796462	0.0576667	none	none	K562_clone5	none
CDKN2D	P1_F2	0.210981	H2AFZ	-0.0279866	-0.117211	-0.0796462	0.0576667	none	none	K562_clone5	none
CDKN2D	P1_F2	0.210981	H3K27ac	-0.00948444	-0.0378345	-0.0796462	0.0576667	none	none	K562_clone5	none
CDKN2D	P1_F2	0.210981	H3K27me3	-0.0219854	-0.113295	-0.0796462	0.0576667	none	none	K562_clone5	none
CDKN2D	P1_F2	0.210981	H3K36me3	0	0	-0.0796462	0.0576667	none	none	K562_clone5	none
CDKN2D	P1_F2	0.210981	H3K4me1	0	0	-0.0796462	0.0576667	none	none	K562_clone5	none
CDKN2D	P1_F2	0.210981	H3K4me2	0	0	-0.0796462	0.0576667	none	none	K562_clone5	none
CDKN2D	P1_F2	0.210981	H3K4me3	-0.00741257	-0.0294098	-0.0796462	0.0576667	none	none	K562_clone5	none
CDKN2D	P1_F2	0.210981	H3K79me2	-0.0169163	-0.0772946	-0.0796462	0.0576667	none	none	K562_clone5	none
CDKN2D	P1_F2	0.210981	H3K9me2	0	0	-0.0796462	0.0576667	none	none	K562_clone5	none
CDKN2D	P1_F2	0.210981	H3K9me3	-0.0245122	-0.117707	-0.0796462	0.0576667	none	none	K562_clone5	none
CDKN2D	P1_F2	0.210981	H4K5acK8ac	-0.0149906	-0.0744043	-0.0796462	0.0576667	none	none	K562_clone5	none
CDKN2D	P1_F2	0.210981	HDAC1	-0.0162028	-0.09235	-0.0796462	0.0576667	none	none	K562_clone5	none
CDKN2D	P1_F2	0.210981	HDAC2	0	0	-0.0796462	0.0576667	none	none	K562_clone5	none
CDKN2D	P1_F2	0.210981	HDAC3	-0.0639017	-0.361424	-0.0796462	0.0576667	none	none	K562_clone5	none
CDKN2D	P1_F2	0.210981	late_replicating	-0.016876	-0.0733699	-0.0796462	0.0576667	none	none	K562_clone5	none
CDKN2D	P1_F2	0.210981	LMNB1	-0.0102469	-0.0444121	-0.0796462	0.0576667	none	none	K562_clone5	none
CDKN2D	P1_F2	0.210981	m5C	0	0	-0.0796462	0.0576667	none	none	K562_clone5	none
CDKN2D	P1_F2	0.210981	POL2	0	0	-0.0796462	0.0576667	none	none	K562_clone5	none
CDKN2D	P1_F2	0.210981	POL2AS2	0	0	-0.0796462	0.0576667	none	none	K562_clone5	none
CDKN2D	P1_F2	0.210981	SMC3	0	0	-0.0796462	0.0576667	none	none	K562_clone5	none
CDKN2D	P1_F2	0.210981	TTseq	0	0	-0.0796462	0.0576667	none	none	K562_clone5	none
CEBPG	P1_F3	0.0267379	CTCF	0.065572	0.383818	-0.0104626	0.805927	CCD	none	K562_clone5	both
CEBPG	P1_F3	0.0267379	Dam	0.0323521	0.154524	-0.0104626	0.805927	CCD	none	K562_clone5	both
CEBPG	P1_F3	0.0267379	DNAse	0.0650435	0.307756	-0.0104626	0.805927	CCD	none	K562_clone5	both
CEBPG	P1_F3	0.0267379	EZH2	0.0495562	0.289126	-0.0104626	0.805927	CCD	none	K562_clone5	both
CEBPG	P1_F3	0.0267379	H2AFZ	0.035671	0.149394	-0.0104626	0.805927	CCD	none	K562_clone5	both
CEBPG	P1_F3	0.0267379	H3K27ac	0.0796163	0.317598	-0.0104626	0.805927	CCD	none	K562_clone5	both
CEBPG	P1_F3	0.0267379	H3K27me3	0.019859	0.102337	-0.0104626	0.805927	CCD	none	K562_clone5	both
CEBPG	P1_F3	0.0267379	H3K36me3	0.0376998	0.162899	-0.0104626	0.805927	CCD	none	K562_clone5	both
CEBPG	P1_F3	0.0267379	H3K4me1	0.0889761	0.325767	-0.0104626	0.805927	CCD	none	K562_clone5	both
CEBPG	P1_F3	0.0267379	H3K4me2	0.0767769	0.268823	-0.0104626	0.805927	CCD	none	K562_clone5	both
CEBPG	P1_F3	0.0267379	H3K4me3	0.0626791	0.248683	-0.0104626	0.805927	CCD	none	K562_clone5	both
CEBPG	P1_F3	0.0267379	H3K79me2	0.0684602	0.312811	-0.0104626	0.805927	CCD	none	K562_clone5	both
CEBPG	P1_F3	0.0267379	H3K9me2	-0.0491198	-0.238101	-0.0104626	0.805927	CCD	none	K562_clone5	both
CEBPG	P1_F3	0.0267379	H3K9me3	-0.0555645	-0.26682	-0.0104626	0.805927	CCD	none	K562_clone5	both
CEBPG	P1_F3	0.0267379	H4K5acK8ac	0.0537192	0.26663	-0.0104626	0.805927	CCD	none	K562_clone5	both
CEBPG	P1_F3	0.0267379	HDAC1	0.0970633	0.553225	-0.0104626	0.805927	CCD	none	K562_clone5	both
CEBPG	P1_F3	0.0267379	HDAC2	0.102971	0.530683	-0.0104626	0.805927	CCD	none	K562_clone5	both
CEBPG	P1_F3	0.0267379	HDAC3	-0.0134495	-0.0760695	-0.0104626	0.805927	CCD	none	K562_clone5	both
CEBPG	P1_F3	0.0267379	late_replicating	-0.0440799	-0.191642	-0.0104626	0.805927	CCD	none	K562_clone5	both
CEBPG	P1_F3	0.0267379	LMNB1	-0.0753345	-0.326515	-0.0104626	0.805927	CCD	none	K562_clone5	both
CEBPG	P1_F3	0.0267379	m5C	0.0552326	0.204762	-0.0104626	0.805927	CCD	none	K562_clone5	both
CEBPG	P1_F3	0.0267379	POL2	0.0167999	0.0862708	-0.0104626	0.805927	CCD	none	K562_clone5	both
CEBPG	P1_F3	0.0267379	POL2AS2	0.0220735	0.104804	-0.0104626	0.805927	CCD	none	K562_clone5	both
CEBPG	P1_F3	0.0267379	SMC3	0.0533264	0.30603	-0.0104626	0.805927	CCD	none	K562_clone5	both
CEBPG	P1_F3	0.0267379	TTseq	0.0418873	0.120997	-0.0104626	0.805927	CCD	none	K562_clone5	both
CENPS	P1_F4	0.369019	CTCF	0	0	-0.0625313	0.108332	none	none	K562_clone5	none
CENPS	P1_F4	0.369019	Dam	-0.00563772	-0.0269276	-0.0625313	0.108332	none	none	K562_clone5	none
CENPS	P1_F4	0.369019	DNAse	0	0	-0.0625313	0.108332	none	none	K562_clone5	none
CENPS	P1_F4	0.369019	EZH2	-0.0105716	-0.061678	-0.0625313	0.108332	none	none	K562_clone5	none
CENPS	P1_F4	0.369019	H2AFZ	-0.0180637	-0.0756527	-0.0625313	0.108332	none	none	K562_clone5	none
CENPS	P1_F4	0.369019	H3K27ac	0	0	-0.0625313	0.108332	none	none	K562_clone5	none
CENPS	P1_F4	0.369019	H3K27me3	-0.0147524	-0.0760215	-0.0625313	0.108332	none	none	K562_clone5	none
CENPS	P1_F4	0.369019	H3K36me3	0	0	-0.0625313	0.108332	none	none	K562_clone5	none
CENPS	P1_F4	0.369019	H3K4me1	0	0	-0.0625313	0.108332	none	none	K562_clone5	none
CENPS	P1_F4	0.369019	H3K4me2	0	0	-0.0625313	0.108332	none	none	K562_clone5	none
CENPS	P1_F4	0.369019	H3K4me3	0	0	-0.0625313	0.108332	none	none	K562_clone5	none
CENPS	P1_F4	0.369019	H3K79me2	0	0	-0.0625313	0.108332	none	none	K562_clone5	none
CENPS	P1_F4	0.369019	H3K9me2	-0.010013	-0.0485363	-0.0625313	0.108332	none	none	K562_clone5	none
CENPS	P1_F4	0.369019	H3K9me3	0	0	-0.0625313	0.108332	none	none	K562_clone5	none
CENPS	P1_F4	0.369019	H4K5acK8ac	-0.0171157	-0.0849521	-0.0625313	0.108332	none	none	K562_clone5	none
CENPS	P1_F4	0.369019	HDAC1	0	0	-0.0625313	0.108332	none	none	K562_clone5	none
CENPS	P1_F4	0.369019	HDAC2	0	0	-0.0625313	0.108332	none	none	K562_clone5	none
CENPS	P1_F4	0.369019	HDAC3	0	0	-0.0625313	0.108332	none	none	K562_clone5	none
CENPS	P1_F4	0.369019	late_replicating	-0.00920639	-0.0400257	-0.0625313	0.108332	none	none	K562_clone5	none
CENPS	P1_F4	0.369019	LMNB1	0	0	-0.0625313	0.108332	none	none	K562_clone5	none
CENPS	P1_F4	0.369019	m5C	0	0	-0.0625313	0.108332	none	none	K562_clone5	none
CENPS	P1_F4	0.369019	POL2	0	0	-0.0625313	0.108332	none	none	K562_clone5	none
CENPS	P1_F4	0.369019	POL2AS2	0	0	-0.0625313	0.108332	none	none	K562_clone5	none
CENPS	P1_F4	0.369019	SMC3	-0.0144456	-0.0829008	-0.0625313	0.108332	none	none	K562_clone5	none
CENPS	P1_F4	0.369019	TTseq	0	0	-0.0625313	0.108332	none	none	K562_clone5	none
CENPX	P1_F5	0.534763	CTCF	0	0	-0.172325	0.00399606	none	none	K562_clone5	none
CENPX	P1_F5	0.534763	Dam	-0.04277	-0.204283	-0.172325	0.00399606	none	none	K562_clone5	none
CENPX	P1_F5	0.534763	DNAse	-0.0329135	-0.155732	-0.172325	0.00399606	none	none	K562_clone5	none
CENPX	P1_F5	0.534763	EZH2	-0.0194325	-0.113375	-0.172325	0.00399606	none	none	K562_clone5	none
CENPX	P1_F5	0.534763	H2AFZ	-0.0215438	-0.0902276	-0.172325	0.00399606	none	none	K562_clone5	none
CENPX	P1_F5	0.534763	H3K27ac	-0.0434071	-0.173155	-0.172325	0.00399606	none	none	K562_clone5	none
CENPX	P1_F5	0.534763	H3K27me3	-0.0369686	-0.190506	-0.172325	0.00399606	none	none	K562_clone5	none
CENPX	P1_F5	0.534763	H3K36me3	-0.00713956	-0.0308497	-0.172325	0.00399606	none	none	K562_clone5	none
CENPX	P1_F5	0.534763	H3K4me1	-0.0176199	-0.0645116	-0.172325	0.00399606	none	none	K562_clone5	none
CENPX	P1_F5	0.534763	H3K4me2	-0.0211681	-0.0741167	-0.172325	0.00399606	none	none	K562_clone5	none
CENPX	P1_F5	0.534763	H3K4me3	-0.0203642	-0.0807963	-0.172325	0.00399606	none	none	K562_clone5	none
CENPX	P1_F5	0.534763	H3K79me2	-0.0361447	-0.165154	-0.172325	0.00399606	none	none	K562_clone5	none
CENPX	P1_F5	0.534763	H3K9me2	-0.0104704	-0.0507536	-0.172325	0.00399606	none	none	K562_clone5	none
CENPX	P1_F5	0.534763	H3K9me3	0	0	-0.172325	0.00399606	none	none	K562_clone5	none
CENPX	P1_F5	0.534763	H4K5acK8ac	-0.0698379	-0.346634	-0.172325	0.00399606	none	none	K562_clone5	none
CENPX	P1_F5	0.534763	HDAC1	-0.11108	-0.633117	-0.172325	0.00399606	none	none	K562_clone5	none
CENPX	P1_F5	0.534763	HDAC2	0	0	-0.172325	0.00399606	none	none	K562_clone5	none
CENPX	P1_F5	0.534763	HDAC3	0	0	-0.172325	0.00399606	none	none	K562_clone5	none
CENPX	P1_F5	0.534763	late_replicating	0	0	-0.172325	0.00399606	none	none	K562_clone5	none
CENPX	P1_F5	0.534763	LMNB1	-0.0139358	-0.0604006	-0.172325	0.00399606	none	none	K562_clone5	none
CENPX	P1_F5	0.534763	m5C	0	0	-0.172325	0.00399606	none	none	K562_clone5	none
CENPX	P1_F5	0.534763	POL2	-0.00502264	-0.0257923	-0.172325	0.00399606	none	none	K562_clone5	none
CENPX	P1_F5	0.534763	POL2AS2	0	0	-0.172325	0.00399606	none	none	K562_clone5	none
CENPX	P1_F5	0.534763	SMC3	0	0	-0.172325	0.00399606	none	none	K562_clone5	none
CENPX	P1_F5	0.534763	TTseq	0	0	-0.172325	0.00399606	none	none	K562_clone5	none
CGAS	P1_F8	0.146044	CTCF	-0.0229045	-0.134069	-0.015047	0.676008	none	none	K562_clone5	none
CGAS	P1_F8	0.146044	Dam	-0.0179781	-0.0858693	-0.015047	0.676008	none	none	K562_clone5	none
CGAS	P1_F8	0.146044	DNAse	-0.0102796	-0.0486385	-0.015047	0.676008	none	none	K562_clone5	none
CGAS	P1_F8	0.146044	EZH2	-0.0616097	-0.35945	-0.015047	0.676008	none	none	K562_clone5	none
CGAS	P1_F8	0.146044	H2AFZ	-0.0218846	-0.0916551	-0.015047	0.676008	none	none	K562_clone5	none
CGAS	P1_F8	0.146044	H3K27ac	-0.00338145	-0.013489	-0.015047	0.676008	none	none	K562_clone5	none
CGAS	P1_F8	0.146044	H3K27me3	-0.0431215	-0.222213	-0.015047	0.676008	none	none	K562_clone5	none
CGAS	P1_F8	0.146044	H3K36me3	0	0	-0.015047	0.676008	none	none	K562_clone5	none
CGAS	P1_F8	0.146044	H3K4me1	-0.00645322	-0.0236271	-0.015047	0.676008	none	none	K562_clone5	none
CGAS	P1_F8	0.146044	H3K4me2	0	0	-0.015047	0.676008	none	none	K562_clone5	none
CGAS	P1_F8	0.146044	H3K4me3	0	0	-0.015047	0.676008	none	none	K562_clone5	none
CGAS	P1_F8	0.146044	H3K79me2	0	0	-0.015047	0.676008	none	none	K562_clone5	none
CGAS	P1_F8	0.146044	H3K9me2	0	0	-0.015047	0.676008	none	none	K562_clone5	none
CGAS	P1_F8	0.146044	H3K9me3	0	0	-0.015047	0.676008	none	none	K562_clone5	none
CGAS	P1_F8	0.146044	H4K5acK8ac	0	0	-0.015047	0.676008	none	none	K562_clone5	none
CGAS	P1_F8	0.146044	HDAC1	-0.0354703	-0.202168	-0.015047	0.676008	none	none	K562_clone5	none
CGAS	P1_F8	0.146044	HDAC2	0	0	-0.015047	0.676008	none	none	K562_clone5	none
CGAS	P1_F8	0.146044	HDAC3	0	0	-0.015047	0.676008	none	none	K562_clone5	none
CGAS	P1_F8	0.146044	late_replicating	0	0	-0.015047	0.676008	none	none	K562_clone5	none
CGAS	P1_F8	0.146044	LMNB1	0	0	-0.015047	0.676008	none	none	K562_clone5	none
CGAS	P1_F8	0.146044	m5C	0	0	-0.015047	0.676008	none	none	K562_clone5	none
CGAS	P1_F8	0.146044	POL2	0	0	-0.015047	0.676008	none	none	K562_clone5	none
CGAS	P1_F8	0.146044	POL2AS2	0	0	-0.015047	0.676008	none	none	K562_clone5	none
CGAS	P1_F8	0.146044	SMC3	-0.00281791	-0.0161714	-0.015047	0.676008	none	none	K562_clone5	none
CGAS	P1_F8	0.146044	TTseq	0	0	-0.015047	0.676008	none	none	K562_clone5	none
CHAF1A	P1_F9	0.0223003	CTCF	0	0	0.0941783	0.00181238	CCD	none	K562_clone5	N_synergy
CHAF1A	P1_F9	0.0223003	Dam	0	0	0.0941783	0.00181238	CCD	none	K562_clone5	N_synergy
CHAF1A	P1_F9	0.0223003	DNAse	0	0	0.0941783	0.00181238	CCD	none	K562_clone5	N_synergy
CHAF1A	P1_F9	0.0223003	EZH2	0	0	0.0941783	0.00181238	CCD	none	K562_clone5	N_synergy
CHAF1A	P1_F9	0.0223003	H2AFZ	0	0	0.0941783	0.00181238	CCD	none	K562_clone5	N_synergy
CHAF1A	P1_F9	0.0223003	H3K27ac	0	0	0.0941783	0.00181238	CCD	none	K562_clone5	N_synergy
CHAF1A	P1_F9	0.0223003	H3K27me3	0	0	0.0941783	0.00181238	CCD	none	K562_clone5	N_synergy
CHAF1A	P1_F9	0.0223003	H3K36me3	0	0	0.0941783	0.00181238	CCD	none	K562_clone5	N_synergy
CHAF1A	P1_F9	0.0223003	H3K4me1	0	0	0.0941783	0.00181238	CCD	none	K562_clone5	N_synergy
CHAF1A	P1_F9	0.0223003	H3K4me2	0	0	0.0941783	0.00181238	CCD	none	K562_clone5	N_synergy
CHAF1A	P1_F9	0.0223003	H3K4me3	0	0	0.0941783	0.00181238	CCD	none	K562_clone5	N_synergy
CHAF1A	P1_F9	0.0223003	H3K79me2	0	0	0.0941783	0.00181238	CCD	none	K562_clone5	N_synergy
CHAF1A	P1_F9	0.0223003	H3K9me2	0.0166925	0.0809146	0.0941783	0.00181238	CCD	none	K562_clone5	N_synergy
CHAF1A	P1_F9	0.0223003	H3K9me3	0.0427357	0.205217	0.0941783	0.00181238	CCD	none	K562_clone5	N_synergy
CHAF1A	P1_F9	0.0223003	H4K5acK8ac	0	0	0.0941783	0.00181238	CCD	none	K562_clone5	N_synergy
CHAF1A	P1_F9	0.0223003	HDAC1	0	0	0.0941783	0.00181238	CCD	none	K562_clone5	N_synergy
CHAF1A	P1_F9	0.0223003	HDAC2	0	0	0.0941783	0.00181238	CCD	none	K562_clone5	N_synergy
CHAF1A	P1_F9	0.0223003	HDAC3	0.013572	0.0767625	0.0941783	0.00181238	CCD	none	K562_clone5	N_synergy
CHAF1A	P1_F9	0.0223003	late_replicating	0.0455999	0.19825	0.0941783	0.00181238	CCD	none	K562_clone5	N_synergy
CHAF1A	P1_F9	0.0223003	LMNB1	0.0441128	0.191194	0.0941783	0.00181238	CCD	none	K562_clone5	N_synergy
CHAF1A	P1_F9	0.0223003	m5C	0	0	0.0941783	0.00181238	CCD	none	K562_clone5	N_synergy
CHAF1A	P1_F9	0.0223003	POL2	0	0	0.0941783	0.00181238	CCD	none	K562_clone5	N_synergy
CHAF1A	P1_F9	0.0223003	POL2AS2	0	0	0.0941783	0.00181238	CCD	none	K562_clone5	N_synergy
CHAF1A	P1_F9	0.0223003	SMC3	0	0	0.0941783	0.00181238	CCD	none	K562_clone5	N_synergy
CHAF1A	P1_F9	0.0223003	TTseq	0	0	0.0941783	0.00181238	CCD	none	K562_clone5	N_synergy
CHAF1B	P1_F10	0.0716812	CTCF	0.0437545	0.256112	0.0613158	0.0189845	none	none	K562_clone5	none
CHAF1B	P1_F10	0.0716812	Dam	0	0	0.0613158	0.0189845	none	none	K562_clone5	none
CHAF1B	P1_F10	0.0716812	DNAse	0.00723969	0.0342549	0.0613158	0.0189845	none	none	K562_clone5	none
CHAF1B	P1_F10	0.0716812	EZH2	0.0202892	0.118374	0.0613158	0.0189845	none	none	K562_clone5	none
CHAF1B	P1_F10	0.0716812	H2AFZ	0.00920653	0.0385579	0.0613158	0.0189845	none	none	K562_clone5	none
CHAF1B	P1_F10	0.0716812	H3K27ac	0	0	0.0613158	0.0189845	none	none	K562_clone5	none
CHAF1B	P1_F10	0.0716812	H3K27me3	0.0181488	0.0935238	0.0613158	0.0189845	none	none	K562_clone5	none
CHAF1B	P1_F10	0.0716812	H3K36me3	0	0	0.0613158	0.0189845	none	none	K562_clone5	none
CHAF1B	P1_F10	0.0716812	H3K4me1	0	0	0.0613158	0.0189845	none	none	K562_clone5	none
CHAF1B	P1_F10	0.0716812	H3K4me2	0	0	0.0613158	0.0189845	none	none	K562_clone5	none
CHAF1B	P1_F10	0.0716812	H3K4me3	0	0	0.0613158	0.0189845	none	none	K562_clone5	none
CHAF1B	P1_F10	0.0716812	H3K79me2	0	0	0.0613158	0.0189845	none	none	K562_clone5	none
CHAF1B	P1_F10	0.0716812	H3K9me2	0	0	0.0613158	0.0189845	none	none	K562_clone5	none
CHAF1B	P1_F10	0.0716812	H3K9me3	0.0146981	0.0705803	0.0613158	0.0189845	none	none	K562_clone5	none
CHAF1B	P1_F10	0.0716812	H4K5acK8ac	0	0	0.0613158	0.0189845	none	none	K562_clone5	none
CHAF1B	P1_F10	0.0716812	HDAC1	0.00431336	0.0245846	0.0613158	0.0189845	none	none	K562_clone5	none
CHAF1B	P1_F10	0.0716812	HDAC2	0	0	0.0613158	0.0189845	none	none	K562_clone5	none
CHAF1B	P1_F10	0.0716812	HDAC3	0.00693663	0.0392332	0.0613158	0.0189845	none	none	K562_clone5	none
CHAF1B	P1_F10	0.0716812	late_replicating	0.0111204	0.0483472	0.0613158	0.0189845	none	none	K562_clone5	none
CHAF1B	P1_F10	0.0716812	LMNB1	0.0196414	0.08513	0.0613158	0.0189845	none	none	K562_clone5	none
CHAF1B	P1_F10	0.0716812	m5C	0	0	0.0613158	0.0189845	none	none	K562_clone5	none
CHAF1B	P1_F10	0.0716812	POL2	0	0	0.0613158	0.0189845	none	none	K562_clone5	none
CHAF1B	P1_F10	0.0716812	POL2AS2	0	0	0.0613158	0.0189845	none	none	K562_clone5	none
CHAF1B	P1_F10	0.0716812	SMC3	0.0262864	0.150853	0.0613158	0.0189845	none	none	K562_clone5	none
CHAF1B	P1_F10	0.0716812	TTseq	0	0	0.0613158	0.0189845	none	none	K562_clone5	none
CHEK1	P1_G1	0.0267379	CTCF	0.0230949	0.135183	0.0272323	0.335035	CCD	none	K562_clone5	N_synergy
CHEK1	P1_G1	0.0267379	Dam	0	0	0.0272323	0.335035	CCD	none	K562_clone5	N_synergy
CHEK1	P1_G1	0.0267379	DNAse	0.00451242	0.0213507	0.0272323	0.335035	CCD	none	K562_clone5	N_synergy
CHEK1	P1_G1	0.0267379	EZH2	0.0580853	0.338888	0.0272323	0.335035	CCD	none	K562_clone5	N_synergy
CHEK1	P1_G1	0.0267379	H2AFZ	0.0110568	0.0463071	0.0272323	0.335035	CCD	none	K562_clone5	N_synergy
CHEK1	P1_G1	0.0267379	H3K27ac	0.0143576	0.0572741	0.0272323	0.335035	CCD	none	K562_clone5	N_synergy
CHEK1	P1_G1	0.0267379	H3K27me3	0.0450465	0.232133	0.0272323	0.335035	CCD	none	K562_clone5	N_synergy
CHEK1	P1_G1	0.0267379	H3K36me3	0.00280088	0.0121025	0.0272323	0.335035	CCD	none	K562_clone5	N_synergy
CHEK1	P1_G1	0.0267379	H3K4me1	0.0331612	0.121412	0.0272323	0.335035	CCD	none	K562_clone5	N_synergy
CHEK1	P1_G1	0.0267379	H3K4me2	0.018008	0.0630523	0.0272323	0.335035	CCD	none	K562_clone5	N_synergy
CHEK1	P1_G1	0.0267379	H3K4me3	0.0067094	0.0266199	0.0272323	0.335035	CCD	none	K562_clone5	N_synergy
CHEK1	P1_G1	0.0267379	H3K79me2	0	0	0.0272323	0.335035	CCD	none	K562_clone5	N_synergy
CHEK1	P1_G1	0.0267379	H3K9me2	0	0	0.0272323	0.335035	CCD	none	K562_clone5	N_synergy
CHEK1	P1_G1	0.0267379	H3K9me3	0	0	0.0272323	0.335035	CCD	none	K562_clone5	N_synergy
CHEK1	P1_G1	0.0267379	H4K5acK8ac	0.0164073	0.0814361	0.0272323	0.335035	CCD	none	K562_clone5	N_synergy
CHEK1	P1_G1	0.0267379	HDAC1	0.0609081	0.347153	0.0272323	0.335035	CCD	none	K562_clone5	N_synergy
CHEK1	P1_G1	0.0267379	HDAC2	0.021165	0.109078	0.0272323	0.335035	CCD	none	K562_clone5	N_synergy
CHEK1	P1_G1	0.0267379	HDAC3	0	0	0.0272323	0.335035	CCD	none	K562_clone5	N_synergy
CHEK1	P1_G1	0.0267379	late_replicating	0	0	0.0272323	0.335035	CCD	none	K562_clone5	N_synergy
CHEK1	P1_G1	0.0267379	LMNB1	0	0	0.0272323	0.335035	CCD	none	K562_clone5	N_synergy
CHEK1	P1_G1	0.0267379	m5C	0.00634429	0.02352	0.0272323	0.335035	CCD	none	K562_clone5	N_synergy
CHEK1	P1_G1	0.0267379	POL2	0	0	0.0272323	0.335035	CCD	none	K562_clone5	N_synergy
CHEK1	P1_G1	0.0267379	POL2AS2	0	0	0.0272323	0.335035	CCD	none	K562_clone5	N_synergy
CHEK1	P1_G1	0.0267379	SMC3	0.0100057	0.0574209	0.0272323	0.335035	CCD	none	K562_clone5	N_synergy
CHEK1	P1_G1	0.0267379	TTseq	0	0	0.0272323	0.335035	CCD	none	K562_clone5	N_synergy
CHEK2	P1_G2	0.0197274	CTCF	-0.0192348	-0.112589	-0.0155455	0.570675	CCD	none	K562_clone5	M_synergy
CHEK2	P1_G2	0.0197274	Dam	0	0	-0.0155455	0.570675	CCD	none	K562_clone5	M_synergy
CHEK2	P1_G2	0.0197274	DNAse	0	0	-0.0155455	0.570675	CCD	none	K562_clone5	M_synergy
CHEK2	P1_G2	0.0197274	EZH2	-0.0581707	-0.339386	-0.0155455	0.570675	CCD	none	K562_clone5	M_synergy
CHEK2	P1_G2	0.0197274	H2AFZ	-0.0195148	-0.0817299	-0.0155455	0.570675	CCD	none	K562_clone5	M_synergy
CHEK2	P1_G2	0.0197274	H3K27ac	0	0	-0.0155455	0.570675	CCD	none	K562_clone5	M_synergy
CHEK2	P1_G2	0.0197274	H3K27me3	-0.0450605	-0.232205	-0.0155455	0.570675	CCD	none	K562_clone5	M_synergy
CHEK2	P1_G2	0.0197274	H3K36me3	0	0	-0.0155455	0.570675	CCD	none	K562_clone5	M_synergy
CHEK2	P1_G2	0.0197274	H3K4me1	0	0	-0.0155455	0.570675	CCD	none	K562_clone5	M_synergy
CHEK2	P1_G2	0.0197274	H3K4me2	-0.0129357	-0.0452924	-0.0155455	0.570675	CCD	none	K562_clone5	M_synergy
CHEK2	P1_G2	0.0197274	H3K4me3	-0.0200498	-0.0795487	-0.0155455	0.570675	CCD	none	K562_clone5	M_synergy
CHEK2	P1_G2	0.0197274	H3K79me2	0	0	-0.0155455	0.570675	CCD	none	K562_clone5	M_synergy
CHEK2	P1_G2	0.0197274	H3K9me2	0	0	-0.0155455	0.570675	CCD	none	K562_clone5	M_synergy
CHEK2	P1_G2	0.0197274	H3K9me3	0	0	-0.0155455	0.570675	CCD	none	K562_clone5	M_synergy
CHEK2	P1_G2	0.0197274	H4K5acK8ac	-0.0252625	-0.125388	-0.0155455	0.570675	CCD	none	K562_clone5	M_synergy
CHEK2	P1_G2	0.0197274	HDAC1	-0.0184923	-0.105399	-0.0155455	0.570675	CCD	none	K562_clone5	M_synergy
CHEK2	P1_G2	0.0197274	HDAC2	0	0	-0.0155455	0.570675	CCD	none	K562_clone5	M_synergy
CHEK2	P1_G2	0.0197274	HDAC3	0	0	-0.0155455	0.570675	CCD	none	K562_clone5	M_synergy
CHEK2	P1_G2	0.0197274	late_replicating	0	0	-0.0155455	0.570675	CCD	none	K562_clone5	M_synergy
CHEK2	P1_G2	0.0197274	LMNB1	0	0	-0.0155455	0.570675	CCD	none	K562_clone5	M_synergy
CHEK2	P1_G2	0.0197274	m5C	0	0	-0.0155455	0.570675	CCD	none	K562_clone5	M_synergy
CHEK2	P1_G2	0.0197274	POL2	0	0	-0.0155455	0.570675	CCD	none	K562_clone5	M_synergy
CHEK2	P1_G2	0.0197274	POL2AS2	0	0	-0.0155455	0.570675	CCD	none	K562_clone5	M_synergy
CHEK2	P1_G2	0.0197274	SMC3	-0.0223448	-0.128232	-0.0155455	0.570675	CCD	none	K562_clone5	M_synergy
CHEK2	P1_G2	0.0197274	TTseq	0	0	-0.0155455	0.570675	CCD	none	K562_clone5	M_synergy
CHFR	P1_G3	0.0121899	CTCF	2.37864e-05	0.000139231	0.020747	0.479077	CCD	none	K562_clone5	N_synergy
CHFR	P1_G3	0.0121899	Dam	0.0142572	0.0680971	0.020747	0.479077	CCD	none	K562_clone5	N_synergy
CHFR	P1_G3	0.0121899	DNAse	0.0218818	0.103535	0.020747	0.479077	CCD	none	K562_clone5	N_synergy
CHFR	P1_G3	0.0121899	EZH2	0.0185718	0.108354	0.020747	0.479077	CCD	none	K562_clone5	N_synergy
CHFR	P1_G3	0.0121899	H2AFZ	0	0	0.020747	0.479077	CCD	none	K562_clone5	N_synergy
CHFR	P1_G3	0.0121899	H3K27ac	0.0373107	0.148836	0.020747	0.479077	CCD	none	K562_clone5	N_synergy
CHFR	P1_G3	0.0121899	H3K27me3	0.00335202	0.0172735	0.020747	0.479077	CCD	none	K562_clone5	N_synergy
CHFR	P1_G3	0.0121899	H3K36me3	0.0353029	0.152542	0.020747	0.479077	CCD	none	K562_clone5	N_synergy
CHFR	P1_G3	0.0121899	H3K4me1	0.0500764	0.183344	0.020747	0.479077	CCD	none	K562_clone5	N_synergy
CHFR	P1_G3	0.0121899	H3K4me2	0.0308747	0.108103	0.020747	0.479077	CCD	none	K562_clone5	N_synergy
CHFR	P1_G3	0.0121899	H3K4me3	0.0186601	0.0740351	0.020747	0.479077	CCD	none	K562_clone5	N_synergy
CHFR	P1_G3	0.0121899	H3K79me2	0.0339659	0.155199	0.020747	0.479077	CCD	none	K562_clone5	N_synergy
CHFR	P1_G3	0.0121899	H3K9me2	0	0	0.020747	0.479077	CCD	none	K562_clone5	N_synergy
CHFR	P1_G3	0.0121899	H3K9me3	0	0	0.020747	0.479077	CCD	none	K562_clone5	N_synergy
CHFR	P1_G3	0.0121899	H4K5acK8ac	0.0305359	0.151562	0.020747	0.479077	CCD	none	K562_clone5	N_synergy
CHFR	P1_G3	0.0121899	HDAC1	0.00162323	0.00925184	0.020747	0.479077	CCD	none	K562_clone5	N_synergy
CHFR	P1_G3	0.0121899	HDAC2	0.0252534	0.130148	0.020747	0.479077	CCD	none	K562_clone5	N_synergy
CHFR	P1_G3	0.0121899	HDAC3	0	0	0.020747	0.479077	CCD	none	K562_clone5	N_synergy
CHFR	P1_G3	0.0121899	late_replicating	0	0	0.020747	0.479077	CCD	none	K562_clone5	N_synergy
CHFR	P1_G3	0.0121899	LMNB1	0	0	0.020747	0.479077	CCD	none	K562_clone5	N_synergy
CHFR	P1_G3	0.0121899	m5C	0.0361195	0.133905	0.020747	0.479077	CCD	none	K562_clone5	N_synergy
CHFR	P1_G3	0.0121899	POL2	0.0392262	0.201434	0.020747	0.479077	CCD	none	K562_clone5	N_synergy
CHFR	P1_G3	0.0121899	POL2AS2	0.041366	0.196404	0.020747	0.479077	CCD	none	K562_clone5	N_synergy
CHFR	P1_G3	0.0121899	SMC3	0.0212303	0.121837	0.020747	0.479077	CCD	none	K562_clone5	N_synergy
CHFR	P1_G3	0.0121899	TTseq	0.0248886	0.0718942	0.020747	0.479077	CCD	none	K562_clone5	N_synergy
CLSPN	P1_G7	0.222841	CTCF	0	0	-0.0717529	0.0381167	none	none	K562_clone5	none
CLSPN	P1_G7	0.222841	Dam	0	0	-0.0717529	0.0381167	none	none	K562_clone5	none
CLSPN	P1_G7	0.222841	DNAse	0	0	-0.0717529	0.0381167	none	none	K562_clone5	none
CLSPN	P1_G7	0.222841	EZH2	0	0	-0.0717529	0.0381167	none	none	K562_clone5	none
CLSPN	P1_G7	0.222841	H2AFZ	0	0	-0.0717529	0.0381167	none	none	K562_clone5	none
CLSPN	P1_G7	0.222841	H3K27ac	0	0	-0.0717529	0.0381167	none	none	K562_clone5	none
CLSPN	P1_G7	0.222841	H3K27me3	0	0	-0.0717529	0.0381167	none	none	K562_clone5	none
CLSPN	P1_G7	0.222841	H3K36me3	0	0	-0.0717529	0.0381167	none	none	K562_clone5	none
CLSPN	P1_G7	0.222841	H3K4me1	0	0	-0.0717529	0.0381167	none	none	K562_clone5	none
CLSPN	P1_G7	0.222841	H3K4me2	0	0	-0.0717529	0.0381167	none	none	K562_clone5	none
CLSPN	P1_G7	0.222841	H3K4me3	0	0	-0.0717529	0.0381167	none	none	K562_clone5	none
CLSPN	P1_G7	0.222841	H3K79me2	0	0	-0.0717529	0.0381167	none	none	K562_clone5	none
CLSPN	P1_G7	0.222841	H3K9me2	-0.027666	-0.134107	-0.0717529	0.0381167	none	none	K562_clone5	none
CLSPN	P1_G7	0.222841	H3K9me3	-0.0348312	-0.167259	-0.0717529	0.0381167	none	none	K562_clone5	none
CLSPN	P1_G7	0.222841	H4K5acK8ac	0	0	-0.0717529	0.0381167	none	none	K562_clone5	none
CLSPN	P1_G7	0.222841	HDAC1	0	0	-0.0717529	0.0381167	none	none	K562_clone5	none
CLSPN	P1_G7	0.222841	HDAC2	0	0	-0.0717529	0.0381167	none	none	K562_clone5	none
CLSPN	P1_G7	0.222841	HDAC3	-0.0508704	-0.28772	-0.0717529	0.0381167	none	none	K562_clone5	none
CLSPN	P1_G7	0.222841	late_replicating	-0.014269	-0.0620361	-0.0717529	0.0381167	none	none	K562_clone5	none
CLSPN	P1_G7	0.222841	LMNB1	-0.0259241	-0.11236	-0.0717529	0.0381167	none	none	K562_clone5	none
CLSPN	P1_G7	0.222841	m5C	0	0	-0.0717529	0.0381167	none	none	K562_clone5	none
CLSPN	P1_G7	0.222841	POL2	0	0	-0.0717529	0.0381167	none	none	K562_clone5	none
CLSPN	P1_G7	0.222841	POL2AS2	0	0	-0.0717529	0.0381167	none	none	K562_clone5	none
CLSPN	P1_G7	0.222841	SMC3	-0.00397133	-0.0227907	-0.0717529	0.0381167	none	none	K562_clone5	none
CLSPN	P1_G7	0.222841	TTseq	0	0	-0.0717529	0.0381167	none	none	K562_clone5	none
COPS2	P1_G8	0.0509233	CTCF	0	0	0.051878	0.066639	none	none	K562_clone5	none
COPS2	P1_G8	0.0509233	Dam	0.0184838	0.0882847	0.051878	0.066639	none	none	K562_clone5	none
COPS2	P1_G8	0.0509233	DNAse	0.0167443	0.0792265	0.051878	0.066639	none	none	K562_clone5	none
COPS2	P1_G8	0.0509233	EZH2	0	0	0.051878	0.066639	none	none	K562_clone5	none
COPS2	P1_G8	0.0509233	H2AFZ	0.00396253	0.0165955	0.051878	0.066639	none	none	K562_clone5	none
COPS2	P1_G8	0.0509233	H3K27ac	0.0557965	0.222578	0.051878	0.066639	none	none	K562_clone5	none
COPS2	P1_G8	0.0509233	H3K27me3	0	0	0.051878	0.066639	none	none	K562_clone5	none
COPS2	P1_G8	0.0509233	H3K36me3	0.0558632	0.241382	0.051878	0.066639	none	none	K562_clone5	none
COPS2	P1_G8	0.0509233	H3K4me1	0.0560692	0.205285	0.051878	0.066639	none	none	K562_clone5	none
COPS2	P1_G8	0.0509233	H3K4me2	0.0480912	0.168384	0.051878	0.066639	none	none	K562_clone5	none
COPS2	P1_G8	0.0509233	H3K4me3	0.0326461	0.129525	0.051878	0.066639	none	none	K562_clone5	none
COPS2	P1_G8	0.0509233	H3K79me2	0.0537157	0.24544	0.051878	0.066639	none	none	K562_clone5	none
COPS2	P1_G8	0.0509233	H3K9me2	0	0	0.051878	0.066639	none	none	K562_clone5	none
COPS2	P1_G8	0.0509233	H3K9me3	0	0	0.051878	0.066639	none	none	K562_clone5	none
COPS2	P1_G8	0.0509233	H4K5acK8ac	0.0128411	0.0637358	0.051878	0.066639	none	none	K562_clone5	none
COPS2	P1_G8	0.0509233	HDAC1	0	0	0.051878	0.066639	none	none	K562_clone5	none
COPS2	P1_G8	0.0509233	HDAC2	0.0288413	0.148639	0.051878	0.066639	none	none	K562_clone5	none
COPS2	P1_G8	0.0509233	HDAC3	0	0	0.051878	0.066639	none	none	K562_clone5	none
COPS2	P1_G8	0.0509233	late_replicating	0	0	0.051878	0.066639	none	none	K562_clone5	none
COPS2	P1_G8	0.0509233	LMNB1	0.000774396	0.00335639	0.051878	0.066639	none	none	K562_clone5	none
COPS2	P1_G8	0.0509233	m5C	0.0497623	0.184482	0.051878	0.066639	none	none	K562_clone5	none
COPS2	P1_G8	0.0509233	POL2	0.0268744	0.138005	0.051878	0.066639	none	none	K562_clone5	none
COPS2	P1_G8	0.0509233	POL2AS2	0.0414002	0.196566	0.051878	0.066639	none	none	K562_clone5	none
COPS2	P1_G8	0.0509233	SMC3	0	0	0.051878	0.066639	none	none	K562_clone5	none
COPS2	P1_G8	0.0509233	TTseq	0.0635336	0.183525	0.051878	0.066639	none	none	K562_clone5	none
COPS5	P1_G11	0.00848758	CTCF	0	0	0.0059074	0.861186	CCD	none	K562_clone5	M_synergy
COPS5	P1_G11	0.00848758	Dam	0	0	0.0059074	0.861186	CCD	none	K562_clone5	M_synergy
COPS5	P1_G11	0.00848758	DNAse	0	0	0.0059074	0.861186	CCD	none	K562_clone5	M_synergy
COPS5	P1_G11	0.00848758	EZH2	0	0	0.0059074	0.861186	CCD	none	K562_clone5	M_synergy
COPS5	P1_G11	0.00848758	H2AFZ	0	0	0.0059074	0.861186	CCD	none	K562_clone5	M_synergy
COPS5	P1_G11	0.00848758	H3K27ac	0	0	0.0059074	0.861186	CCD	none	K562_clone5	M_synergy
COPS5	P1_G11	0.00848758	H3K27me3	0	0	0.0059074	0.861186	CCD	none	K562_clone5	M_synergy
COPS5	P1_G11	0.00848758	H3K36me3	0	0	0.0059074	0.861186	CCD	none	K562_clone5	M_synergy
COPS5	P1_G11	0.00848758	H3K4me1	0	0	0.0059074	0.861186	CCD	none	K562_clone5	M_synergy
COPS5	P1_G11	0.00848758	H3K4me2	0	0	0.0059074	0.861186	CCD	none	K562_clone5	M_synergy
COPS5	P1_G11	0.00848758	H3K4me3	0	0	0.0059074	0.861186	CCD	none	K562_clone5	M_synergy
COPS5	P1_G11	0.00848758	H3K79me2	0	0	0.0059074	0.861186	CCD	none	K562_clone5	M_synergy
COPS5	P1_G11	0.00848758	H3K9me2	-0.0555762	-0.269397	0.0059074	0.861186	CCD	none	K562_clone5	M_synergy
COPS5	P1_G11	0.00848758	H3K9me3	-0.0680506	-0.326779	0.0059074	0.861186	CCD	none	K562_clone5	M_synergy
COPS5	P1_G11	0.00848758	H4K5acK8ac	0	0	0.0059074	0.861186	CCD	none	K562_clone5	M_synergy
COPS5	P1_G11	0.00848758	HDAC1	0	0	0.0059074	0.861186	CCD	none	K562_clone5	M_synergy
COPS5	P1_G11	0.00848758	HDAC2	0	0	0.0059074	0.861186	CCD	none	K562_clone5	M_synergy
COPS5	P1_G11	0.00848758	HDAC3	-0.0437094	-0.247218	0.0059074	0.861186	CCD	none	K562_clone5	M_synergy
COPS5	P1_G11	0.00848758	late_replicating	-0.0514878	-0.223848	0.0059074	0.861186	CCD	none	K562_clone5	M_synergy
COPS5	P1_G11	0.00848758	LMNB1	-0.0619063	-0.268315	0.0059074	0.861186	CCD	none	K562_clone5	M_synergy
COPS5	P1_G11	0.00848758	m5C	0	0	0.0059074	0.861186	CCD	none	K562_clone5	M_synergy
COPS5	P1_G11	0.00848758	POL2	0	0	0.0059074	0.861186	CCD	none	K562_clone5	M_synergy
COPS5	P1_G11	0.00848758	POL2AS2	0	0	0.0059074	0.861186	CCD	none	K562_clone5	M_synergy
COPS5	P1_G11	0.00848758	SMC3	0	0	0.0059074	0.861186	CCD	none	K562_clone5	M_synergy
COPS5	P1_G11	0.00848758	TTseq	0	0	0.0059074	0.861186	CCD	none	K562_clone5	M_synergy
COPS6	P1_H1	0.118397	CTCF	0.0183516	0.107419	0.0581137	0.039559	none	none	K562_clone5	none
COPS6	P1_H1	0.118397	Dam	0	0	0.0581137	0.039559	none	none	K562_clone5	none
COPS6	P1_H1	0.118397	DNAse	0	0	0.0581137	0.039559	none	none	K562_clone5	none
COPS6	P1_H1	0.118397	EZH2	0	0	0.0581137	0.039559	none	none	K562_clone5	none
COPS6	P1_H1	0.118397	H2AFZ	0	0	0.0581137	0.039559	none	none	K562_clone5	none
COPS6	P1_H1	0.118397	H3K27ac	0	0	0.0581137	0.039559	none	none	K562_clone5	none
COPS6	P1_H1	0.118397	H3K27me3	0	0	0.0581137	0.039559	none	none	K562_clone5	none
COPS6	P1_H1	0.118397	H3K36me3	0	0	0.0581137	0.039559	none	none	K562_clone5	none
COPS6	P1_H1	0.118397	H3K4me1	0	0	0.0581137	0.039559	none	none	K562_clone5	none
COPS6	P1_H1	0.118397	H3K4me2	0	0	0.0581137	0.039559	none	none	K562_clone5	none
COPS6	P1_H1	0.118397	H3K4me3	0	0	0.0581137	0.039559	none	none	K562_clone5	none
COPS6	P1_H1	0.118397	H3K79me2	0	0	0.0581137	0.039559	none	none	K562_clone5	none
COPS6	P1_H1	0.118397	H3K9me2	0.0156981	0.0760943	0.0581137	0.039559	none	none	K562_clone5	none
COPS6	P1_H1	0.118397	H3K9me3	0.0232376	0.111587	0.0581137	0.039559	none	none	K562_clone5	none
COPS6	P1_H1	0.118397	H4K5acK8ac	0	0	0.0581137	0.039559	none	none	K562_clone5	none
COPS6	P1_H1	0.118397	HDAC1	0.0310672	0.177072	0.0581137	0.039559	none	none	K562_clone5	none
COPS6	P1_H1	0.118397	HDAC2	0.0374231	0.192868	0.0581137	0.039559	none	none	K562_clone5	none
COPS6	P1_H1	0.118397	HDAC3	0	0	0.0581137	0.039559	none	none	K562_clone5	none
COPS6	P1_H1	0.118397	late_replicating	0.00277459	0.0120628	0.0581137	0.039559	none	none	K562_clone5	none
COPS6	P1_H1	0.118397	LMNB1	0.0357062	0.154758	0.0581137	0.039559	none	none	K562_clone5	none
COPS6	P1_H1	0.118397	m5C	0.00677376	0.0251122	0.0581137	0.039559	none	none	K562_clone5	none
COPS6	P1_H1	0.118397	POL2	0	0	0.0581137	0.039559	none	none	K562_clone5	none
COPS6	P1_H1	0.118397	POL2AS2	0	0	0.0581137	0.039559	none	none	K562_clone5	none
COPS6	P1_H1	0.118397	SMC3	0	0	0.0581137	0.039559	none	none	K562_clone5	none
COPS6	P1_H1	0.118397	TTseq	0.0124956	0.0360954	0.0581137	0.039559	none	none	K562_clone5	none
COPS7A	P1_H2	0.13673	CTCF	0	0	0.0470903	0.103355	none	none	K562_clone5	none
COPS7A	P1_H2	0.13673	Dam	0	0	0.0470903	0.103355	none	none	K562_clone5	none
COPS7A	P1_H2	0.13673	DNAse	0	0	0.0470903	0.103355	none	none	K562_clone5	none
COPS7A	P1_H2	0.13673	EZH2	0	0	0.0470903	0.103355	none	none	K562_clone5	none
COPS7A	P1_H2	0.13673	H2AFZ	0	0	0.0470903	0.103355	none	none	K562_clone5	none
COPS7A	P1_H2	0.13673	H3K27ac	0.00161933	0.00645969	0.0470903	0.103355	none	none	K562_clone5	none
COPS7A	P1_H2	0.13673	H3K27me3	0	0	0.0470903	0.103355	none	none	K562_clone5	none
COPS7A	P1_H2	0.13673	H3K36me3	0.020787	0.0898195	0.0470903	0.103355	none	none	K562_clone5	none
COPS7A	P1_H2	0.13673	H3K4me1	0.00912409	0.0334059	0.0470903	0.103355	none	none	K562_clone5	none
COPS7A	P1_H2	0.13673	H3K4me2	0.00241142	0.0084432	0.0470903	0.103355	none	none	K562_clone5	none
COPS7A	P1_H2	0.13673	H3K4me3	0.0139238	0.0552434	0.0470903	0.103355	none	none	K562_clone5	none
COPS7A	P1_H2	0.13673	H3K79me2	0	0	0.0470903	0.103355	none	none	K562_clone5	none
COPS7A	P1_H2	0.13673	H3K9me2	0.0172466	0.0836005	0.0470903	0.103355	none	none	K562_clone5	none
COPS7A	P1_H2	0.13673	H3K9me3	0.0292896	0.140649	0.0470903	0.103355	none	none	K562_clone5	none
COPS7A	P1_H2	0.13673	H4K5acK8ac	0	0	0.0470903	0.103355	none	none	K562_clone5	none
COPS7A	P1_H2	0.13673	HDAC1	0.0153581	0.0875357	0.0470903	0.103355	none	none	K562_clone5	none
COPS7A	P1_H2	0.13673	HDAC2	0.0233701	0.120442	0.0470903	0.103355	none	none	K562_clone5	none
COPS7A	P1_H2	0.13673	HDAC3	0.0209156	0.118297	0.0470903	0.103355	none	none	K562_clone5	none
COPS7A	P1_H2	0.13673	late_replicating	0.00230452	0.0100191	0.0470903	0.103355	none	none	K562_clone5	none
COPS7A	P1_H2	0.13673	LMNB1	0.0385985	0.167294	0.0470903	0.103355	none	none	K562_clone5	none
COPS7A	P1_H2	0.13673	m5C	0.0202534	0.075085	0.0470903	0.103355	none	none	K562_clone5	none
COPS7A	P1_H2	0.13673	POL2	0.0207779	0.106699	0.0470903	0.103355	none	none	K562_clone5	none
COPS7A	P1_H2	0.13673	POL2AS2	0.0124339	0.0590357	0.0470903	0.103355	none	none	K562_clone5	none
COPS7A	P1_H2	0.13673	SMC3	0	0	0.0470903	0.103355	none	none	K562_clone5	none
COPS7A	P1_H2	0.13673	TTseq	0.0433659	0.125268	0.0470903	0.103355	none	none	K562_clone5	none
COPS8	P1_H4	0.0509233	CTCF	0.018857	0.110377	0.162024	7.92527e-06	global	favorNHEJ	K562_clone5	none
COPS8	P1_H4	0.0509233	Dam	0.0089984	0.0429792	0.162024	7.92527e-06	global	favorNHEJ	K562_clone5	none
COPS8	P1_H4	0.0509233	DNAse	0.00490305	0.023199	0.162024	7.92527e-06	global	favorNHEJ	K562_clone5	none
COPS8	P1_H4	0.0509233	EZH2	0.0363819	0.212263	0.162024	7.92527e-06	global	favorNHEJ	K562_clone5	none
COPS8	P1_H4	0.0509233	H2AFZ	0	0	0.162024	7.92527e-06	global	favorNHEJ	K562_clone5	none
COPS8	P1_H4	0.0509233	H3K27ac	0.000835745	0.00333388	0.162024	7.92527e-06	global	favorNHEJ	K562_clone5	none
COPS8	P1_H4	0.0509233	H3K27me3	0.0295295	0.152171	0.162024	7.92527e-06	global	favorNHEJ	K562_clone5	none
COPS8	P1_H4	0.0509233	H3K36me3	0.00145691	0.00629525	0.162024	7.92527e-06	global	favorNHEJ	K562_clone5	none
COPS8	P1_H4	0.0509233	H3K4me1	0.031504	0.115345	0.162024	7.92527e-06	global	favorNHEJ	K562_clone5	none
COPS8	P1_H4	0.0509233	H3K4me2	0	0	0.162024	7.92527e-06	global	favorNHEJ	K562_clone5	none
COPS8	P1_H4	0.0509233	H3K4me3	0	0	0.162024	7.92527e-06	global	favorNHEJ	K562_clone5	none
COPS8	P1_H4	0.0509233	H3K79me2	0	0	0.162024	7.92527e-06	global	favorNHEJ	K562_clone5	none
COPS8	P1_H4	0.0509233	H3K9me2	0	0	0.162024	7.92527e-06	global	favorNHEJ	K562_clone5	none
COPS8	P1_H4	0.0509233	H3K9me3	0	0	0.162024	7.92527e-06	global	favorNHEJ	K562_clone5	none
COPS8	P1_H4	0.0509233	H4K5acK8ac	0	0	0.162024	7.92527e-06	global	favorNHEJ	K562_clone5	none
COPS8	P1_H4	0.0509233	HDAC1	0.0649465	0.370171	0.162024	7.92527e-06	global	favorNHEJ	K562_clone5	none
COPS8	P1_H4	0.0509233	HDAC2	0.0220595	0.113688	0.162024	7.92527e-06	global	favorNHEJ	K562_clone5	none
COPS8	P1_H4	0.0509233	HDAC3	0	0	0.162024	7.92527e-06	global	favorNHEJ	K562_clone5	none
COPS8	P1_H4	0.0509233	late_replicating	0	0	0.162024	7.92527e-06	global	favorNHEJ	K562_clone5	none
COPS8	P1_H4	0.0509233	LMNB1	0	0	0.162024	7.92527e-06	global	favorNHEJ	K562_clone5	none
COPS8	P1_H4	0.0509233	m5C	0.010068	0.0373246	0.162024	7.92527e-06	global	favorNHEJ	K562_clone5	none
COPS8	P1_H4	0.0509233	POL2	0	0	0.162024	7.92527e-06	global	favorNHEJ	K562_clone5	none
COPS8	P1_H4	0.0509233	POL2AS2	0	0	0.162024	7.92527e-06	global	favorNHEJ	K562_clone5	none
COPS8	P1_H4	0.0509233	SMC3	0.0224244	0.12869	0.162024	7.92527e-06	global	favorNHEJ	K562_clone5	none
COPS8	P1_H4	0.0509233	TTseq	0	0	0.162024	7.92527e-06	global	favorNHEJ	K562_clone5	none
CSNK1E	P1_H5	0.0121899	CTCF	0	0	0.0289323	0.218665	CCD	none	K562_clone5	N_synergy
CSNK1E	P1_H5	0.0121899	Dam	0.00139133	0.00664545	0.0289323	0.218665	CCD	none	K562_clone5	N_synergy
CSNK1E	P1_H5	0.0121899	DNAse	0.00385361	0.0182335	0.0289323	0.218665	CCD	none	K562_clone5	N_synergy
CSNK1E	P1_H5	0.0121899	EZH2	0	0	0.0289323	0.218665	CCD	none	K562_clone5	N_synergy
CSNK1E	P1_H5	0.0121899	H2AFZ	0	0	0.0289323	0.218665	CCD	none	K562_clone5	N_synergy
CSNK1E	P1_H5	0.0121899	H3K27ac	0.00109624	0.00437301	0.0289323	0.218665	CCD	none	K562_clone5	N_synergy
CSNK1E	P1_H5	0.0121899	H3K27me3	0	0	0.0289323	0.218665	CCD	none	K562_clone5	N_synergy
CSNK1E	P1_H5	0.0121899	H3K36me3	0.0196319	0.0848283	0.0289323	0.218665	CCD	none	K562_clone5	N_synergy
CSNK1E	P1_H5	0.0121899	H3K4me1	0	0	0.0289323	0.218665	CCD	none	K562_clone5	N_synergy
CSNK1E	P1_H5	0.0121899	H3K4me2	0	0	0.0289323	0.218665	CCD	none	K562_clone5	N_synergy
CSNK1E	P1_H5	0.0121899	H3K4me3	0.0156956	0.0622732	0.0289323	0.218665	CCD	none	K562_clone5	N_synergy
CSNK1E	P1_H5	0.0121899	H3K79me2	0.0273415	0.12493	0.0289323	0.218665	CCD	none	K562_clone5	N_synergy
CSNK1E	P1_H5	0.0121899	H3K9me2	0.0334724	0.162252	0.0289323	0.218665	CCD	none	K562_clone5	N_synergy
CSNK1E	P1_H5	0.0121899	H3K9me3	0.0341866	0.164164	0.0289323	0.218665	CCD	none	K562_clone5	N_synergy
CSNK1E	P1_H5	0.0121899	H4K5acK8ac	0.00227085	0.0112712	0.0289323	0.218665	CCD	none	K562_clone5	N_synergy
CSNK1E	P1_H5	0.0121899	HDAC1	0	0	0.0289323	0.218665	CCD	none	K562_clone5	N_synergy
CSNK1E	P1_H5	0.0121899	HDAC2	0.000660575	0.00340441	0.0289323	0.218665	CCD	none	K562_clone5	N_synergy
CSNK1E	P1_H5	0.0121899	HDAC3	0.0247502	0.139985	0.0289323	0.218665	CCD	none	K562_clone5	N_synergy
CSNK1E	P1_H5	0.0121899	late_replicating	0.0325354	0.141451	0.0289323	0.218665	CCD	none	K562_clone5	N_synergy
CSNK1E	P1_H5	0.0121899	LMNB1	0.0227007	0.0983897	0.0289323	0.218665	CCD	none	K562_clone5	N_synergy
CSNK1E	P1_H5	0.0121899	m5C	0.00870185	0.0322601	0.0289323	0.218665	CCD	none	K562_clone5	N_synergy
CSNK1E	P1_H5	0.0121899	POL2	0.0305894	0.157083	0.0289323	0.218665	CCD	none	K562_clone5	N_synergy
CSNK1E	P1_H5	0.0121899	POL2AS2	0.0187794	0.0891637	0.0289323	0.218665	CCD	none	K562_clone5	N_synergy
CSNK1E	P1_H5	0.0121899	SMC3	0	0	0.0289323	0.218665	CCD	none	K562_clone5	N_synergy
CSNK1E	P1_H5	0.0121899	TTseq	0.048603	0.140396	0.0289323	0.218665	CCD	none	K562_clone5	N_synergy
CUL4A	P1_H8	0.448082	CTCF	0	0	0.066727	0.0124304	none	none	K562_clone5	none
CUL4A	P1_H8	0.448082	Dam	0.0197942	0.0945436	0.066727	0.0124304	none	none	K562_clone5	none
CUL4A	P1_H8	0.448082	DNAse	0.0035464	0.0167799	0.066727	0.0124304	none	none	K562_clone5	none
CUL4A	P1_H8	0.448082	EZH2	0	0	0.066727	0.0124304	none	none	K562_clone5	none
CUL4A	P1_H8	0.448082	H2AFZ	0.00176119	0.00737603	0.066727	0.0124304	none	none	K562_clone5	none
CUL4A	P1_H8	0.448082	H3K27ac	0.0292503	0.116682	0.066727	0.0124304	none	none	K562_clone5	none
CUL4A	P1_H8	0.448082	H3K27me3	0	0	0.066727	0.0124304	none	none	K562_clone5	none
CUL4A	P1_H8	0.448082	H3K36me3	0.022209	0.095964	0.066727	0.0124304	none	none	K562_clone5	none
CUL4A	P1_H8	0.448082	H3K4me1	0.0322811	0.11819	0.066727	0.0124304	none	none	K562_clone5	none
CUL4A	P1_H8	0.448082	H3K4me2	0.0191033	0.0668874	0.066727	0.0124304	none	none	K562_clone5	none
CUL4A	P1_H8	0.448082	H3K4me3	0.00444781	0.0176469	0.066727	0.0124304	none	none	K562_clone5	none
CUL4A	P1_H8	0.448082	H3K79me2	0.0237191	0.108378	0.066727	0.0124304	none	none	K562_clone5	none
CUL4A	P1_H8	0.448082	H3K9me2	0.000644808	0.00312561	0.066727	0.0124304	none	none	K562_clone5	none
CUL4A	P1_H8	0.448082	H3K9me3	0.000522257	0.00250787	0.066727	0.0124304	none	none	K562_clone5	none
CUL4A	P1_H8	0.448082	H4K5acK8ac	0.0140933	0.0699509	0.066727	0.0124304	none	none	K562_clone5	none
CUL4A	P1_H8	0.448082	HDAC1	0	0	0.066727	0.0124304	none	none	K562_clone5	none
CUL4A	P1_H8	0.448082	HDAC2	0.00860999	0.0443733	0.066727	0.0124304	none	none	K562_clone5	none
CUL4A	P1_H8	0.448082	HDAC3	0	0	0.066727	0.0124304	none	none	K562_clone5	none
CUL4A	P1_H8	0.448082	late_replicating	0	0	0.066727	0.0124304	none	none	K562_clone5	none
CUL4A	P1_H8	0.448082	LMNB1	0	0	0.066727	0.0124304	none	none	K562_clone5	none
CUL4A	P1_H8	0.448082	m5C	0.0193313	0.0716664	0.066727	0.0124304	none	none	K562_clone5	none
CUL4A	P1_H8	0.448082	POL2	0	0	0.066727	0.0124304	none	none	K562_clone5	none
CUL4A	P1_H8	0.448082	POL2AS2	0.00680744	0.0323214	0.066727	0.0124304	none	none	K562_clone5	none
CUL4A	P1_H8	0.448082	SMC3	0.00159187	0.00913545	0.066727	0.0124304	none	none	K562_clone5	none
CUL4A	P1_H8	0.448082	TTseq	0.0144819	0.0418328	0.066727	0.0124304	none	none	K562_clone5	none
CUL4B	P1_H9	0.209175	CTCF	0	0	0.0844566	0.00186021	none	none	K562_clone5	none
CUL4B	P1_H9	0.209175	Dam	0	0	0.0844566	0.00186021	none	none	K562_clone5	none
CUL4B	P1_H9	0.209175	DNAse	0	0	0.0844566	0.00186021	none	none	K562_clone5	none
CUL4B	P1_H9	0.209175	EZH2	0.0209966	0.122501	0.0844566	0.00186021	none	none	K562_clone5	none
CUL4B	P1_H9	0.209175	H2AFZ	0.000248574	0.00104106	0.0844566	0.00186021	none	none	K562_clone5	none
CUL4B	P1_H9	0.209175	H3K27ac	0	0	0.0844566	0.00186021	none	none	K562_clone5	none
CUL4B	P1_H9	0.209175	H3K27me3	0.0226109	0.116518	0.0844566	0.00186021	none	none	K562_clone5	none
CUL4B	P1_H9	0.209175	H3K36me3	0	0	0.0844566	0.00186021	none	none	K562_clone5	none
CUL4B	P1_H9	0.209175	H3K4me1	0	0	0.0844566	0.00186021	none	none	K562_clone5	none
CUL4B	P1_H9	0.209175	H3K4me2	0	0	0.0844566	0.00186021	none	none	K562_clone5	none
CUL4B	P1_H9	0.209175	H3K4me3	0	0	0.0844566	0.00186021	none	none	K562_clone5	none
CUL4B	P1_H9	0.209175	H3K79me2	0	0	0.0844566	0.00186021	none	none	K562_clone5	none
CUL4B	P1_H9	0.209175	H3K9me2	0.010188	0.049385	0.0844566	0.00186021	none	none	K562_clone5	none
CUL4B	P1_H9	0.209175	H3K9me3	0.0136794	0.0656882	0.0844566	0.00186021	none	none	K562_clone5	none
CUL4B	P1_H9	0.209175	H4K5acK8ac	0	0	0.0844566	0.00186021	none	none	K562_clone5	none
CUL4B	P1_H9	0.209175	HDAC1	0.0120533	0.0686993	0.0844566	0.00186021	none	none	K562_clone5	none
CUL4B	P1_H9	0.209175	HDAC2	0	0	0.0844566	0.00186021	none	none	K562_clone5	none
CUL4B	P1_H9	0.209175	HDAC3	0	0	0.0844566	0.00186021	none	none	K562_clone5	none
CUL4B	P1_H9	0.209175	late_replicating	0.00452907	0.0196906	0.0844566	0.00186021	none	none	K562_clone5	none
CUL4B	P1_H9	0.209175	LMNB1	0.0141886	0.0614962	0.0844566	0.00186021	none	none	K562_clone5	none
CUL4B	P1_H9	0.209175	m5C	0	0	0.0844566	0.00186021	none	none	K562_clone5	none
CUL4B	P1_H9	0.209175	POL2	0	0	0.0844566	0.00186021	none	none	K562_clone5	none
CUL4B	P1_H9	0.209175	POL2AS2	0	0	0.0844566	0.00186021	none	none	K562_clone5	none
CUL4B	P1_H9	0.209175	SMC3	0	0	0.0844566	0.00186021	none	none	K562_clone5	none
CUL4B	P1_H9	0.209175	TTseq	0	0	0.0844566	0.00186021	none	none	K562_clone5	none
DCLRE1A	P1_H10	0.360354	CTCF	0	0	0.0719576	3.37077e-05	global	favorNHEJ	K562_clone5	none
DCLRE1A	P1_H10	0.360354	Dam	0.000710342	0.00339282	0.0719576	3.37077e-05	global	favorNHEJ	K562_clone5	none
DCLRE1A	P1_H10	0.360354	DNAse	0.00636087	0.0300967	0.0719576	3.37077e-05	global	favorNHEJ	K562_clone5	none
DCLRE1A	P1_H10	0.360354	EZH2	0.00737722	0.043041	0.0719576	3.37077e-05	global	favorNHEJ	K562_clone5	none
DCLRE1A	P1_H10	0.360354	H2AFZ	0.0102818	0.0430613	0.0719576	3.37077e-05	global	favorNHEJ	K562_clone5	none
DCLRE1A	P1_H10	0.360354	H3K27ac	0	0	0.0719576	3.37077e-05	global	favorNHEJ	K562_clone5	none
DCLRE1A	P1_H10	0.360354	H3K27me3	0.00321814	0.0165837	0.0719576	3.37077e-05	global	favorNHEJ	K562_clone5	none
DCLRE1A	P1_H10	0.360354	H3K36me3	0	0	0.0719576	3.37077e-05	global	favorNHEJ	K562_clone5	none
DCLRE1A	P1_H10	0.360354	H3K4me1	0	0	0.0719576	3.37077e-05	global	favorNHEJ	K562_clone5	none
DCLRE1A	P1_H10	0.360354	H3K4me2	0	0	0.0719576	3.37077e-05	global	favorNHEJ	K562_clone5	none
DCLRE1A	P1_H10	0.360354	H3K4me3	0	0	0.0719576	3.37077e-05	global	favorNHEJ	K562_clone5	none
DCLRE1A	P1_H10	0.360354	H3K79me2	0.000331607	0.00151519	0.0719576	3.37077e-05	global	favorNHEJ	K562_clone5	none
DCLRE1A	P1_H10	0.360354	H3K9me2	0	0	0.0719576	3.37077e-05	global	favorNHEJ	K562_clone5	none
DCLRE1A	P1_H10	0.360354	H3K9me3	0	0	0.0719576	3.37077e-05	global	favorNHEJ	K562_clone5	none
DCLRE1A	P1_H10	0.360354	H4K5acK8ac	0.00378142	0.0187687	0.0719576	3.37077e-05	global	favorNHEJ	K562_clone5	none
DCLRE1A	P1_H10	0.360354	HDAC1	0	0	0.0719576	3.37077e-05	global	favorNHEJ	K562_clone5	none
DCLRE1A	P1_H10	0.360354	HDAC2	0	0	0.0719576	3.37077e-05	global	favorNHEJ	K562_clone5	none
DCLRE1A	P1_H10	0.360354	HDAC3	0	0	0.0719576	3.37077e-05	global	favorNHEJ	K562_clone5	none
DCLRE1A	P1_H10	0.360354	late_replicating	0	0	0.0719576	3.37077e-05	global	favorNHEJ	K562_clone5	none
DCLRE1A	P1_H10	0.360354	LMNB1	0	0	0.0719576	3.37077e-05	global	favorNHEJ	K562_clone5	none
DCLRE1A	P1_H10	0.360354	m5C	0	0	0.0719576	3.37077e-05	global	favorNHEJ	K562_clone5	none
DCLRE1A	P1_H10	0.360354	POL2	0	0	0.0719576	3.37077e-05	global	favorNHEJ	K562_clone5	none
DCLRE1A	P1_H10	0.360354	POL2AS2	0	0	0.0719576	3.37077e-05	global	favorNHEJ	K562_clone5	none
DCLRE1A	P1_H10	0.360354	SMC3	0.0106784	0.0612812	0.0719576	3.37077e-05	global	favorNHEJ	K562_clone5	none
DCLRE1A	P1_H10	0.360354	TTseq	0	0	0.0719576	3.37077e-05	global	favorNHEJ	K562_clone5	none
DDB1	P2_A2	0.258718	CTCF	0	0	-0.0982685	0.00386175	none	none	K562_clone5	none
DDB1	P2_A2	0.258718	Dam	0	0	-0.0982685	0.00386175	none	none	K562_clone5	none
DDB1	P2_A2	0.258718	DNAse	0	0	-0.0982685	0.00386175	none	none	K562_clone5	none
DDB1	P2_A2	0.258718	EZH2	0	0	-0.0982685	0.00386175	none	none	K562_clone5	none
DDB1	P2_A2	0.258718	H2AFZ	0	0	-0.0982685	0.00386175	none	none	K562_clone5	none
DDB1	P2_A2	0.258718	H3K27ac	0	0	-0.0982685	0.00386175	none	none	K562_clone5	none
DDB1	P2_A2	0.258718	H3K27me3	-0.0177776	-0.0916111	-0.0982685	0.00386175	none	none	K562_clone5	none
DDB1	P2_A2	0.258718	H3K36me3	0	0	-0.0982685	0.00386175	none	none	K562_clone5	none
DDB1	P2_A2	0.258718	H3K4me1	0	0	-0.0982685	0.00386175	none	none	K562_clone5	none
DDB1	P2_A2	0.258718	H3K4me2	0	0	-0.0982685	0.00386175	none	none	K562_clone5	none
DDB1	P2_A2	0.258718	H3K4me3	0	0	-0.0982685	0.00386175	none	none	K562_clone5	none
DDB1	P2_A2	0.258718	H3K79me2	0	0	-0.0982685	0.00386175	none	none	K562_clone5	none
DDB1	P2_A2	0.258718	H3K9me2	-0.0148702	-0.072081	-0.0982685	0.00386175	none	none	K562_clone5	none
DDB1	P2_A2	0.258718	H3K9me3	0	0	-0.0982685	0.00386175	none	none	K562_clone5	none
DDB1	P2_A2	0.258718	H4K5acK8ac	0	0	-0.0982685	0.00386175	none	none	K562_clone5	none
DDB1	P2_A2	0.258718	HDAC1	-0.0023397	-0.0133354	-0.0982685	0.00386175	none	none	K562_clone5	none
DDB1	P2_A2	0.258718	HDAC2	0	0	-0.0982685	0.00386175	none	none	K562_clone5	none
DDB1	P2_A2	0.258718	HDAC3	0	0	-0.0982685	0.00386175	none	none	K562_clone5	none
DDB1	P2_A2	0.258718	late_replicating	0	0	-0.0982685	0.00386175	none	none	K562_clone5	none
DDB1	P2_A2	0.258718	LMNB1	-0.0464165	-0.201179	-0.0982685	0.00386175	none	none	K562_clone5	none
DDB1	P2_A2	0.258718	m5C	-0.00685236	-0.0254036	-0.0982685	0.00386175	none	none	K562_clone5	none
DDB1	P2_A2	0.258718	POL2	0	0	-0.0982685	0.00386175	none	none	K562_clone5	none
DDB1	P2_A2	0.258718	POL2AS2	0	0	-0.0982685	0.00386175	none	none	K562_clone5	none
DDB1	P2_A2	0.258718	SMC3	0	0	-0.0982685	0.00386175	none	none	K562_clone5	none
DDB1	P2_A2	0.258718	TTseq	0	0	-0.0982685	0.00386175	none	none	K562_clone5	none
DEK	P2_A12	0.154549	CTCF	0.0165878	0.0970947	0.100713	6.55238e-06	global	favorNHEJ	K562_clone5	none
DEK	P2_A12	0.154549	Dam	0	0	0.100713	6.55238e-06	global	favorNHEJ	K562_clone5	none
DEK	P2_A12	0.154549	DNAse	0	0	0.100713	6.55238e-06	global	favorNHEJ	K562_clone5	none
DEK	P2_A12	0.154549	EZH2	0.017066	0.0995685	0.100713	6.55238e-06	global	favorNHEJ	K562_clone5	none
DEK	P2_A12	0.154549	H2AFZ	0.00108076	0.00452635	0.100713	6.55238e-06	global	favorNHEJ	K562_clone5	none
DEK	P2_A12	0.154549	H3K27ac	0.00363476	0.0144995	0.100713	6.55238e-06	global	favorNHEJ	K562_clone5	none
DEK	P2_A12	0.154549	H3K27me3	0.0212171	0.109336	0.100713	6.55238e-06	global	favorNHEJ	K562_clone5	none
DEK	P2_A12	0.154549	H3K36me3	0	0	0.100713	6.55238e-06	global	favorNHEJ	K562_clone5	none
DEK	P2_A12	0.154549	H3K4me1	0.0125574	0.0459763	0.100713	6.55238e-06	global	favorNHEJ	K562_clone5	none
DEK	P2_A12	0.154549	H3K4me2	0.00612896	0.0214596	0.100713	6.55238e-06	global	favorNHEJ	K562_clone5	none
DEK	P2_A12	0.154549	H3K4me3	0	0	0.100713	6.55238e-06	global	favorNHEJ	K562_clone5	none
DEK	P2_A12	0.154549	H3K79me2	0	0	0.100713	6.55238e-06	global	favorNHEJ	K562_clone5	none
DEK	P2_A12	0.154549	H3K9me2	0	0	0.100713	6.55238e-06	global	favorNHEJ	K562_clone5	none
DEK	P2_A12	0.154549	H3K9me3	0	0	0.100713	6.55238e-06	global	favorNHEJ	K562_clone5	none
DEK	P2_A12	0.154549	H4K5acK8ac	0	0	0.100713	6.55238e-06	global	favorNHEJ	K562_clone5	none
DEK	P2_A12	0.154549	HDAC1	0.0587963	0.335117	0.100713	6.55238e-06	global	favorNHEJ	K562_clone5	none
DEK	P2_A12	0.154549	HDAC2	0.0271752	0.140053	0.100713	6.55238e-06	global	favorNHEJ	K562_clone5	none
DEK	P2_A12	0.154549	HDAC3	0	0	0.100713	6.55238e-06	global	favorNHEJ	K562_clone5	none
DEK	P2_A12	0.154549	late_replicating	0	0	0.100713	6.55238e-06	global	favorNHEJ	K562_clone5	none
DEK	P2_A12	0.154549	LMNB1	0.000451447	0.00195667	0.100713	6.55238e-06	global	favorNHEJ	K562_clone5	none
DEK	P2_A12	0.154549	m5C	0.00696143	0.0258079	0.100713	6.55238e-06	global	favorNHEJ	K562_clone5	none
DEK	P2_A12	0.154549	POL2	0	0	0.100713	6.55238e-06	global	favorNHEJ	K562_clone5	none
DEK	P2_A12	0.154549	POL2AS2	0	0	0.100713	6.55238e-06	global	favorNHEJ	K562_clone5	none
DEK	P2_A12	0.154549	SMC3	0.00926315	0.0531595	0.100713	6.55238e-06	global	favorNHEJ	K562_clone5	none
DEK	P2_A12	0.154549	TTseq	0	0	0.100713	6.55238e-06	global	favorNHEJ	K562_clone5	none
DNA2	P2_A10	0.0646885	CTCF	0	0	-0.0687031	0.020334	none	none	K562_clone5	none
DNA2	P2_A10	0.0646885	Dam	0	0	-0.0687031	0.020334	none	none	K562_clone5	none
DNA2	P2_A10	0.0646885	DNAse	0	0	-0.0687031	0.020334	none	none	K562_clone5	none
DNA2	P2_A10	0.0646885	EZH2	0	0	-0.0687031	0.020334	none	none	K562_clone5	none
DNA2	P2_A10	0.0646885	H2AFZ	0	0	-0.0687031	0.020334	none	none	K562_clone5	none
DNA2	P2_A10	0.0646885	H3K27ac	0	0	-0.0687031	0.020334	none	none	K562_clone5	none
DNA2	P2_A10	0.0646885	H3K27me3	0	0	-0.0687031	0.020334	none	none	K562_clone5	none
DNA2	P2_A10	0.0646885	H3K36me3	0	0	-0.0687031	0.020334	none	none	K562_clone5	none
DNA2	P2_A10	0.0646885	H3K4me1	0	0	-0.0687031	0.020334	none	none	K562_clone5	none
DNA2	P2_A10	0.0646885	H3K4me2	0	0	-0.0687031	0.020334	none	none	K562_clone5	none
DNA2	P2_A10	0.0646885	H3K4me3	0	0	-0.0687031	0.020334	none	none	K562_clone5	none
DNA2	P2_A10	0.0646885	H3K79me2	0	0	-0.0687031	0.020334	none	none	K562_clone5	none
DNA2	P2_A10	0.0646885	H3K9me2	-0.0414361	-0.200855	-0.0687031	0.020334	none	none	K562_clone5	none
DNA2	P2_A10	0.0646885	H3K9me3	-0.0497235	-0.238772	-0.0687031	0.020334	none	none	K562_clone5	none
DNA2	P2_A10	0.0646885	H4K5acK8ac	0	0	-0.0687031	0.020334	none	none	K562_clone5	none
DNA2	P2_A10	0.0646885	HDAC1	-0.0290448	-0.165544	-0.0687031	0.020334	none	none	K562_clone5	none
DNA2	P2_A10	0.0646885	HDAC2	0	0	-0.0687031	0.020334	none	none	K562_clone5	none
DNA2	P2_A10	0.0646885	HDAC3	-0.0184435	-0.104316	-0.0687031	0.020334	none	none	K562_clone5	none
DNA2	P2_A10	0.0646885	late_replicating	-0.0312426	-0.13583	-0.0687031	0.020334	none	none	K562_clone5	none
DNA2	P2_A10	0.0646885	LMNB1	-0.0547601	-0.237342	-0.0687031	0.020334	none	none	K562_clone5	none
DNA2	P2_A10	0.0646885	m5C	0	0	-0.0687031	0.020334	none	none	K562_clone5	none
DNA2	P2_A10	0.0646885	POL2	0	0	-0.0687031	0.020334	none	none	K562_clone5	none
DNA2	P2_A10	0.0646885	POL2AS2	0	0	-0.0687031	0.020334	none	none	K562_clone5	none
DNA2	P2_A10	0.0646885	SMC3	0	0	-0.0687031	0.020334	none	none	K562_clone5	none
DNA2	P2_A10	0.0646885	TTseq	-0.00200205	-0.00578319	-0.0687031	0.020334	none	none	K562_clone5	none
DYNLL1	P2_B3	0.12163	CTCF	0	0	-0.166225	4.48509e-06	global	favorMMEJ	K562_clone5	none
DYNLL1	P2_B3	0.12163	Dam	0	0	-0.166225	4.48509e-06	global	favorMMEJ	K562_clone5	none
DYNLL1	P2_B3	0.12163	DNAse	0	0	-0.166225	4.48509e-06	global	favorMMEJ	K562_clone5	none
DYNLL1	P2_B3	0.12163	EZH2	-0.0199746	-0.116538	-0.166225	4.48509e-06	global	favorMMEJ	K562_clone5	none
DYNLL1	P2_B3	0.12163	H2AFZ	-0.0127439	-0.053373	-0.166225	4.48509e-06	global	favorMMEJ	K562_clone5	none
DYNLL1	P2_B3	0.12163	H3K27ac	0	0	-0.166225	4.48509e-06	global	favorMMEJ	K562_clone5	none
DYNLL1	P2_B3	0.12163	H3K27me3	-0.0180174	-0.0928467	-0.166225	4.48509e-06	global	favorMMEJ	K562_clone5	none
DYNLL1	P2_B3	0.12163	H3K36me3	0	0	-0.166225	4.48509e-06	global	favorMMEJ	K562_clone5	none
DYNLL1	P2_B3	0.12163	H3K4me1	0	0	-0.166225	4.48509e-06	global	favorMMEJ	K562_clone5	none
DYNLL1	P2_B3	0.12163	H3K4me2	0	0	-0.166225	4.48509e-06	global	favorMMEJ	K562_clone5	none
DYNLL1	P2_B3	0.12163	H3K4me3	0	0	-0.166225	4.48509e-06	global	favorMMEJ	K562_clone5	none
DYNLL1	P2_B3	0.12163	H3K79me2	0	0	-0.166225	4.48509e-06	global	favorMMEJ	K562_clone5	none
DYNLL1	P2_B3	0.12163	H3K9me2	0	0	-0.166225	4.48509e-06	global	favorMMEJ	K562_clone5	none
DYNLL1	P2_B3	0.12163	H3K9me3	0	0	-0.166225	4.48509e-06	global	favorMMEJ	K562_clone5	none
DYNLL1	P2_B3	0.12163	H4K5acK8ac	0	0	-0.166225	4.48509e-06	global	favorMMEJ	K562_clone5	none
DYNLL1	P2_B3	0.12163	HDAC1	0	0	-0.166225	4.48509e-06	global	favorMMEJ	K562_clone5	none
DYNLL1	P2_B3	0.12163	HDAC2	0	0	-0.166225	4.48509e-06	global	favorMMEJ	K562_clone5	none
DYNLL1	P2_B3	0.12163	HDAC3	0	0	-0.166225	4.48509e-06	global	favorMMEJ	K562_clone5	none
DYNLL1	P2_B3	0.12163	late_replicating	0	0	-0.166225	4.48509e-06	global	favorMMEJ	K562_clone5	none
DYNLL1	P2_B3	0.12163	LMNB1	-0.0032241	-0.0139739	-0.166225	4.48509e-06	global	favorMMEJ	K562_clone5	none
DYNLL1	P2_B3	0.12163	m5C	0	0	-0.166225	4.48509e-06	global	favorMMEJ	K562_clone5	none
DYNLL1	P2_B3	0.12163	POL2	0	0	-0.166225	4.48509e-06	global	favorMMEJ	K562_clone5	none
DYNLL1	P2_B3	0.12163	POL2AS2	0	0	-0.166225	4.48509e-06	global	favorMMEJ	K562_clone5	none
DYNLL1	P2_B3	0.12163	SMC3	-0.0197803	-0.113516	-0.166225	4.48509e-06	global	favorMMEJ	K562_clone5	none
DYNLL1	P2_B3	0.12163	TTseq	0	0	-0.166225	4.48509e-06	global	favorMMEJ	K562_clone5	none
EGFR	P2_B5	0.0335244	CTCF	0	0	-0.0752812	0.000690898	both	favorMMEJ	K562_clone5	M_synergy
EGFR	P2_B5	0.0335244	Dam	0	0	-0.0752812	0.000690898	both	favorMMEJ	K562_clone5	M_synergy
EGFR	P2_B5	0.0335244	DNAse	0	0	-0.0752812	0.000690898	both	favorMMEJ	K562_clone5	M_synergy
EGFR	P2_B5	0.0335244	EZH2	-0.0071334	-0.0416184	-0.0752812	0.000690898	both	favorMMEJ	K562_clone5	M_synergy
EGFR	P2_B5	0.0335244	H2AFZ	0	0	-0.0752812	0.000690898	both	favorMMEJ	K562_clone5	M_synergy
EGFR	P2_B5	0.0335244	H3K27ac	0	0	-0.0752812	0.000690898	both	favorMMEJ	K562_clone5	M_synergy
EGFR	P2_B5	0.0335244	H3K27me3	-0.0215869	-0.111241	-0.0752812	0.000690898	both	favorMMEJ	K562_clone5	M_synergy
EGFR	P2_B5	0.0335244	H3K36me3	0	0	-0.0752812	0.000690898	both	favorMMEJ	K562_clone5	M_synergy
EGFR	P2_B5	0.0335244	H3K4me1	0	0	-0.0752812	0.000690898	both	favorMMEJ	K562_clone5	M_synergy
EGFR	P2_B5	0.0335244	H3K4me2	0	0	-0.0752812	0.000690898	both	favorMMEJ	K562_clone5	M_synergy
EGFR	P2_B5	0.0335244	H3K4me3	0	0	-0.0752812	0.000690898	both	favorMMEJ	K562_clone5	M_synergy
EGFR	P2_B5	0.0335244	H3K79me2	0	0	-0.0752812	0.000690898	both	favorMMEJ	K562_clone5	M_synergy
EGFR	P2_B5	0.0335244	H3K9me2	0	0	-0.0752812	0.000690898	both	favorMMEJ	K562_clone5	M_synergy
EGFR	P2_B5	0.0335244	H3K9me3	-0.0030209	-0.0145063	-0.0752812	0.000690898	both	favorMMEJ	K562_clone5	M_synergy
EGFR	P2_B5	0.0335244	H4K5acK8ac	0	0	-0.0752812	0.000690898	both	favorMMEJ	K562_clone5	M_synergy
EGFR	P2_B5	0.0335244	HDAC1	0	0	-0.0752812	0.000690898	both	favorMMEJ	K562_clone5	M_synergy
EGFR	P2_B5	0.0335244	HDAC2	0	0	-0.0752812	0.000690898	both	favorMMEJ	K562_clone5	M_synergy
EGFR	P2_B5	0.0335244	HDAC3	0	0	-0.0752812	0.000690898	both	favorMMEJ	K562_clone5	M_synergy
EGFR	P2_B5	0.0335244	late_replicating	-0.0111602	-0.04852	-0.0752812	0.000690898	both	favorMMEJ	K562_clone5	M_synergy
EGFR	P2_B5	0.0335244	LMNB1	-0.0238268	-0.10327	-0.0752812	0.000690898	both	favorMMEJ	K562_clone5	M_synergy
EGFR	P2_B5	0.0335244	m5C	0	0	-0.0752812	0.000690898	both	favorMMEJ	K562_clone5	M_synergy
EGFR	P2_B5	0.0335244	POL2	0	0	-0.0752812	0.000690898	both	favorMMEJ	K562_clone5	M_synergy
EGFR	P2_B5	0.0335244	POL2AS2	0	0	-0.0752812	0.000690898	both	favorMMEJ	K562_clone5	M_synergy
EGFR	P2_B5	0.0335244	SMC3	0	0	-0.0752812	0.000690898	both	favorMMEJ	K562_clone5	M_synergy
EGFR	P2_B5	0.0335244	TTseq	0	0	-0.0752812	0.000690898	both	favorMMEJ	K562_clone5	M_synergy
EPC2	P2_C1	0.114078	CTCF	0	0	-0.126494	1.27804e-05	global	favorMMEJ	K562_clone5	none
EPC2	P2_C1	0.114078	Dam	0	0	-0.126494	1.27804e-05	global	favorMMEJ	K562_clone5	none
EPC2	P2_C1	0.114078	DNAse	0	0	-0.126494	1.27804e-05	global	favorMMEJ	K562_clone5	none
EPC2	P2_C1	0.114078	EZH2	0	0	-0.126494	1.27804e-05	global	favorMMEJ	K562_clone5	none
EPC2	P2_C1	0.114078	H2AFZ	0	0	-0.126494	1.27804e-05	global	favorMMEJ	K562_clone5	none
EPC2	P2_C1	0.114078	H3K27ac	0	0	-0.126494	1.27804e-05	global	favorMMEJ	K562_clone5	none
EPC2	P2_C1	0.114078	H3K27me3	0	0	-0.126494	1.27804e-05	global	favorMMEJ	K562_clone5	none
EPC2	P2_C1	0.114078	H3K36me3	0	0	-0.126494	1.27804e-05	global	favorMMEJ	K562_clone5	none
EPC2	P2_C1	0.114078	H3K4me1	0	0	-0.126494	1.27804e-05	global	favorMMEJ	K562_clone5	none
EPC2	P2_C1	0.114078	H3K4me2	0	0	-0.126494	1.27804e-05	global	favorMMEJ	K562_clone5	none
EPC2	P2_C1	0.114078	H3K4me3	0	0	-0.126494	1.27804e-05	global	favorMMEJ	K562_clone5	none
EPC2	P2_C1	0.114078	H3K79me2	0	0	-0.126494	1.27804e-05	global	favorMMEJ	K562_clone5	none
EPC2	P2_C1	0.114078	H3K9me2	-0.0186308	-0.0903098	-0.126494	1.27804e-05	global	favorMMEJ	K562_clone5	none
EPC2	P2_C1	0.114078	H3K9me3	-0.0208168	-0.0999622	-0.126494	1.27804e-05	global	favorMMEJ	K562_clone5	none
EPC2	P2_C1	0.114078	H4K5acK8ac	0	0	-0.126494	1.27804e-05	global	favorMMEJ	K562_clone5	none
EPC2	P2_C1	0.114078	HDAC1	0	0	-0.126494	1.27804e-05	global	favorMMEJ	K562_clone5	none
EPC2	P2_C1	0.114078	HDAC2	0	0	-0.126494	1.27804e-05	global	favorMMEJ	K562_clone5	none
EPC2	P2_C1	0.114078	HDAC3	-0.028734	-0.162518	-0.126494	1.27804e-05	global	favorMMEJ	K562_clone5	none
EPC2	P2_C1	0.114078	late_replicating	-0.016903	-0.0734877	-0.126494	1.27804e-05	global	favorMMEJ	K562_clone5	none
EPC2	P2_C1	0.114078	LMNB1	-0.0156153	-0.0676799	-0.126494	1.27804e-05	global	favorMMEJ	K562_clone5	none
EPC2	P2_C1	0.114078	m5C	0	0	-0.126494	1.27804e-05	global	favorMMEJ	K562_clone5	none
EPC2	P2_C1	0.114078	POL2	0	0	-0.126494	1.27804e-05	global	favorMMEJ	K562_clone5	none
EPC2	P2_C1	0.114078	POL2AS2	0	0	-0.126494	1.27804e-05	global	favorMMEJ	K562_clone5	none
EPC2	P2_C1	0.114078	SMC3	0	0	-0.126494	1.27804e-05	global	favorMMEJ	K562_clone5	none
EPC2	P2_C1	0.114078	TTseq	0	0	-0.126494	1.27804e-05	global	favorMMEJ	K562_clone5	none
ERCC1	P2_C2	0.273816	CTCF	0	0	-0.0386742	0.230667	none	none	K562_clone5	none
ERCC1	P2_C2	0.273816	Dam	-0.0230745	-0.110211	-0.0386742	0.230667	none	none	K562_clone5	none
ERCC1	P2_C2	0.273816	DNAse	0	0	-0.0386742	0.230667	none	none	K562_clone5	none
ERCC1	P2_C2	0.273816	EZH2	0	0	-0.0386742	0.230667	none	none	K562_clone5	none
ERCC1	P2_C2	0.273816	H2AFZ	0	0	-0.0386742	0.230667	none	none	K562_clone5	none
ERCC1	P2_C2	0.273816	H3K27ac	0	0	-0.0386742	0.230667	none	none	K562_clone5	none
ERCC1	P2_C2	0.273816	H3K27me3	0	0	-0.0386742	0.230667	none	none	K562_clone5	none
ERCC1	P2_C2	0.273816	H3K36me3	0	0	-0.0386742	0.230667	none	none	K562_clone5	none
ERCC1	P2_C2	0.273816	H3K4me1	0	0	-0.0386742	0.230667	none	none	K562_clone5	none
ERCC1	P2_C2	0.273816	H3K4me2	0	0	-0.0386742	0.230667	none	none	K562_clone5	none
ERCC1	P2_C2	0.273816	H3K4me3	0	0	-0.0386742	0.230667	none	none	K562_clone5	none
ERCC1	P2_C2	0.273816	H3K79me2	0	0	-0.0386742	0.230667	none	none	K562_clone5	none
ERCC1	P2_C2	0.273816	H3K9me2	-0.0279247	-0.135361	-0.0386742	0.230667	none	none	K562_clone5	none
ERCC1	P2_C2	0.273816	H3K9me3	-0.0155606	-0.074722	-0.0386742	0.230667	none	none	K562_clone5	none
ERCC1	P2_C2	0.273816	H4K5acK8ac	0	0	-0.0386742	0.230667	none	none	K562_clone5	none
ERCC1	P2_C2	0.273816	HDAC1	0	0	-0.0386742	0.230667	none	none	K562_clone5	none
ERCC1	P2_C2	0.273816	HDAC2	0	0	-0.0386742	0.230667	none	none	K562_clone5	none
ERCC1	P2_C2	0.273816	HDAC3	-0.0133628	-0.0755792	-0.0386742	0.230667	none	none	K562_clone5	none
ERCC1	P2_C2	0.273816	late_replicating	-0.0172547	-0.0750167	-0.0386742	0.230667	none	none	K562_clone5	none
ERCC1	P2_C2	0.273816	LMNB1	-0.00992232	-0.0430054	-0.0386742	0.230667	none	none	K562_clone5	none
ERCC1	P2_C2	0.273816	m5C	0	0	-0.0386742	0.230667	none	none	K562_clone5	none
ERCC1	P2_C2	0.273816	POL2	0	0	-0.0386742	0.230667	none	none	K562_clone5	none
ERCC1	P2_C2	0.273816	POL2AS2	0	0	-0.0386742	0.230667	none	none	K562_clone5	none
ERCC1	P2_C2	0.273816	SMC3	0	0	-0.0386742	0.230667	none	none	K562_clone5	none
ERCC1	P2_C2	0.273816	TTseq	0	0	-0.0386742	0.230667	none	none	K562_clone5	none
ERCC2	P2_C3	0.0745525	CTCF	-0.0100279	-0.0586971	-0.115072	0.000128885	global	favorMMEJ	K562_clone5	none
ERCC2	P2_C3	0.0745525	Dam	0	0	-0.115072	0.000128885	global	favorMMEJ	K562_clone5	none
ERCC2	P2_C3	0.0745525	DNAse	0	0	-0.115072	0.000128885	global	favorMMEJ	K562_clone5	none
ERCC2	P2_C3	0.0745525	EZH2	-0.00980916	-0.0572296	-0.115072	0.000128885	global	favorMMEJ	K562_clone5	none
ERCC2	P2_C3	0.0745525	H2AFZ	-0.0155843	-0.0652686	-0.115072	0.000128885	global	favorMMEJ	K562_clone5	none
ERCC2	P2_C3	0.0745525	H3K27ac	0	0	-0.115072	0.000128885	global	favorMMEJ	K562_clone5	none
ERCC2	P2_C3	0.0745525	H3K27me3	-0.00396521	-0.0204335	-0.115072	0.000128885	global	favorMMEJ	K562_clone5	none
ERCC2	P2_C3	0.0745525	H3K36me3	0	0	-0.115072	0.000128885	global	favorMMEJ	K562_clone5	none
ERCC2	P2_C3	0.0745525	H3K4me1	0	0	-0.115072	0.000128885	global	favorMMEJ	K562_clone5	none
ERCC2	P2_C3	0.0745525	H3K4me2	0	0	-0.115072	0.000128885	global	favorMMEJ	K562_clone5	none
ERCC2	P2_C3	0.0745525	H3K4me3	-0.00313444	-0.0124361	-0.115072	0.000128885	global	favorMMEJ	K562_clone5	none
ERCC2	P2_C3	0.0745525	H3K79me2	0	0	-0.115072	0.000128885	global	favorMMEJ	K562_clone5	none
ERCC2	P2_C3	0.0745525	H3K9me2	0	0	-0.115072	0.000128885	global	favorMMEJ	K562_clone5	none
ERCC2	P2_C3	0.0745525	H3K9me3	0	0	-0.115072	0.000128885	global	favorMMEJ	K562_clone5	none
ERCC2	P2_C3	0.0745525	H4K5acK8ac	0	0	-0.115072	0.000128885	global	favorMMEJ	K562_clone5	none
ERCC2	P2_C3	0.0745525	HDAC1	0	0	-0.115072	0.000128885	global	favorMMEJ	K562_clone5	none
ERCC2	P2_C3	0.0745525	HDAC2	0	0	-0.115072	0.000128885	global	favorMMEJ	K562_clone5	none
ERCC2	P2_C3	0.0745525	HDAC3	-0.0125303	-0.0708709	-0.115072	0.000128885	global	favorMMEJ	K562_clone5	none
ERCC2	P2_C3	0.0745525	late_replicating	-0.0210591	-0.0915567	-0.115072	0.000128885	global	favorMMEJ	K562_clone5	none
ERCC2	P2_C3	0.0745525	LMNB1	-0.0305089	-0.132232	-0.115072	0.000128885	global	favorMMEJ	K562_clone5	none
ERCC2	P2_C3	0.0745525	m5C	0	0	-0.115072	0.000128885	global	favorMMEJ	K562_clone5	none
ERCC2	P2_C3	0.0745525	POL2	0	0	-0.115072	0.000128885	global	favorMMEJ	K562_clone5	none
ERCC2	P2_C3	0.0745525	POL2AS2	0	0	-0.115072	0.000128885	global	favorMMEJ	K562_clone5	none
ERCC2	P2_C3	0.0745525	SMC3	-0.00119514	-0.0068587	-0.115072	0.000128885	global	favorMMEJ	K562_clone5	none
ERCC2	P2_C3	0.0745525	TTseq	0	0	-0.115072	0.000128885	global	favorMMEJ	K562_clone5	none
ERCC3	P2_C4	0.122228	CTCF	0	0	-0.207577	3.72736e-08	global	favorMMEJ	K562_clone5	none
ERCC3	P2_C4	0.122228	Dam	-0.00299169	-0.0142893	-0.207577	3.72736e-08	global	favorMMEJ	K562_clone5	none
ERCC3	P2_C4	0.122228	DNAse	-0.00447491	-0.0211733	-0.207577	3.72736e-08	global	favorMMEJ	K562_clone5	none
ERCC3	P2_C4	0.122228	EZH2	0	0	-0.207577	3.72736e-08	global	favorMMEJ	K562_clone5	none
ERCC3	P2_C4	0.122228	H2AFZ	-0.0222491	-0.0931816	-0.207577	3.72736e-08	global	favorMMEJ	K562_clone5	none
ERCC3	P2_C4	0.122228	H3K27ac	-0.0117695	-0.0469499	-0.207577	3.72736e-08	global	favorMMEJ	K562_clone5	none
ERCC3	P2_C4	0.122228	H3K27me3	0	0	-0.207577	3.72736e-08	global	favorMMEJ	K562_clone5	none
ERCC3	P2_C4	0.122228	H3K36me3	-0.000853289	-0.00368702	-0.207577	3.72736e-08	global	favorMMEJ	K562_clone5	none
ERCC3	P2_C4	0.122228	H3K4me1	-4.56546e-05	-0.000167154	-0.207577	3.72736e-08	global	favorMMEJ	K562_clone5	none
ERCC3	P2_C4	0.122228	H3K4me2	-0.016186	-0.0566727	-0.207577	3.72736e-08	global	favorMMEJ	K562_clone5	none
ERCC3	P2_C4	0.122228	H3K4me3	-0.0300494	-0.119223	-0.207577	3.72736e-08	global	favorMMEJ	K562_clone5	none
ERCC3	P2_C4	0.122228	H3K79me2	-0.0330902	-0.151197	-0.207577	3.72736e-08	global	favorMMEJ	K562_clone5	none
ERCC3	P2_C4	0.122228	H3K9me2	0	0	-0.207577	3.72736e-08	global	favorMMEJ	K562_clone5	none
ERCC3	P2_C4	0.122228	H3K9me3	-0.00325979	-0.0156535	-0.207577	3.72736e-08	global	favorMMEJ	K562_clone5	none
ERCC3	P2_C4	0.122228	H4K5acK8ac	-0.0178222	-0.0884589	-0.207577	3.72736e-08	global	favorMMEJ	K562_clone5	none
ERCC3	P2_C4	0.122228	HDAC1	0	0	-0.207577	3.72736e-08	global	favorMMEJ	K562_clone5	none
ERCC3	P2_C4	0.122228	HDAC2	0	0	-0.207577	3.72736e-08	global	favorMMEJ	K562_clone5	none
ERCC3	P2_C4	0.122228	HDAC3	-0.0269329	-0.152331	-0.207577	3.72736e-08	global	favorMMEJ	K562_clone5	none
ERCC3	P2_C4	0.122228	late_replicating	-0.0199575	-0.0867672	-0.207577	3.72736e-08	global	favorMMEJ	K562_clone5	none
ERCC3	P2_C4	0.122228	LMNB1	-0.0103266	-0.0447575	-0.207577	3.72736e-08	global	favorMMEJ	K562_clone5	none
ERCC3	P2_C4	0.122228	m5C	-0.00488248	-0.0181007	-0.207577	3.72736e-08	global	favorMMEJ	K562_clone5	none
ERCC3	P2_C4	0.122228	POL2	0	0	-0.207577	3.72736e-08	global	favorMMEJ	K562_clone5	none
ERCC3	P2_C4	0.122228	POL2AS2	0	0	-0.207577	3.72736e-08	global	favorMMEJ	K562_clone5	none
ERCC3	P2_C4	0.122228	SMC3	0	0	-0.207577	3.72736e-08	global	favorMMEJ	K562_clone5	none
ERCC3	P2_C4	0.122228	TTseq	-0.0134743	-0.0389223	-0.207577	3.72736e-08	global	favorMMEJ	K562_clone5	none
ERCC5	P2_C12	0.195427	CTCF	0.00391985	0.0229444	0.0571286	0.00295118	none	none	K562_clone5	none
ERCC5	P2_C12	0.195427	Dam	0.0139288	0.0665286	0.0571286	0.00295118	none	none	K562_clone5	none
ERCC5	P2_C12	0.195427	DNAse	0.015894	0.075203	0.0571286	0.00295118	none	none	K562_clone5	none
ERCC5	P2_C12	0.195427	EZH2	0	0	0.0571286	0.00295118	none	none	K562_clone5	none
ERCC5	P2_C12	0.195427	H2AFZ	0.00631217	0.026436	0.0571286	0.00295118	none	none	K562_clone5	none
ERCC5	P2_C12	0.195427	H3K27ac	0.0193977	0.0773794	0.0571286	0.00295118	none	none	K562_clone5	none
ERCC5	P2_C12	0.195427	H3K27me3	0	0	0.0571286	0.00295118	none	none	K562_clone5	none
ERCC5	P2_C12	0.195427	H3K36me3	0.0156758	0.0677343	0.0571286	0.00295118	none	none	K562_clone5	none
ERCC5	P2_C12	0.195427	H3K4me1	0.0216952	0.0794322	0.0571286	0.00295118	none	none	K562_clone5	none
ERCC5	P2_C12	0.195427	H3K4me2	0.0206164	0.0721852	0.0571286	0.00295118	none	none	K562_clone5	none
ERCC5	P2_C12	0.195427	H3K4me3	0.0118738	0.04711	0.0571286	0.00295118	none	none	K562_clone5	none
ERCC5	P2_C12	0.195427	H3K79me2	0.0184066	0.0841044	0.0571286	0.00295118	none	none	K562_clone5	none
ERCC5	P2_C12	0.195427	H3K9me2	0	0	0.0571286	0.00295118	none	none	K562_clone5	none
ERCC5	P2_C12	0.195427	H3K9me3	0	0	0.0571286	0.00295118	none	none	K562_clone5	none
ERCC5	P2_C12	0.195427	H4K5acK8ac	0.0188055	0.0933392	0.0571286	0.00295118	none	none	K562_clone5	none
ERCC5	P2_C12	0.195427	HDAC1	0.00750424	0.0427714	0.0571286	0.00295118	none	none	K562_clone5	none
ERCC5	P2_C12	0.195427	HDAC2	0.0247673	0.127643	0.0571286	0.00295118	none	none	K562_clone5	none
ERCC5	P2_C12	0.195427	HDAC3	0	0	0.0571286	0.00295118	none	none	K562_clone5	none
ERCC5	P2_C12	0.195427	late_replicating	0	0	0.0571286	0.00295118	none	none	K562_clone5	none
ERCC5	P2_C12	0.195427	LMNB1	0	0	0.0571286	0.00295118	none	none	K562_clone5	none
ERCC5	P2_C12	0.195427	m5C	0.0250277	0.0927844	0.0571286	0.00295118	none	none	K562_clone5	none
ERCC5	P2_C12	0.195427	POL2	0.0165098	0.0847812	0.0571286	0.00295118	none	none	K562_clone5	none
ERCC5	P2_C12	0.195427	POL2AS2	0.0198247	0.0941268	0.0571286	0.00295118	none	none	K562_clone5	none
ERCC5	P2_C12	0.195427	SMC3	0.00691106	0.0396613	0.0571286	0.00295118	none	none	K562_clone5	none
ERCC5	P2_C12	0.195427	TTseq	0.0199532	0.0576374	0.0571286	0.00295118	none	none	K562_clone5	none
ERCC6	P2_C7	0.246289	CTCF	-0.0265162	-0.15521	-0.104277	0.000208002	global	favorMMEJ	K562_clone5	none
ERCC6	P2_C7	0.246289	Dam	0	0	-0.104277	0.000208002	global	favorMMEJ	K562_clone5	none
ERCC6	P2_C7	0.246289	DNAse	0	0	-0.104277	0.000208002	global	favorMMEJ	K562_clone5	none
ERCC6	P2_C7	0.246289	EZH2	-0.00978285	-0.0570761	-0.104277	0.000208002	global	favorMMEJ	K562_clone5	none
ERCC6	P2_C7	0.246289	H2AFZ	0	0	-0.104277	0.000208002	global	favorMMEJ	K562_clone5	none
ERCC6	P2_C7	0.246289	H3K27ac	0	0	-0.104277	0.000208002	global	favorMMEJ	K562_clone5	none
ERCC6	P2_C7	0.246289	H3K27me3	-0.0108502	-0.0559129	-0.104277	0.000208002	global	favorMMEJ	K562_clone5	none
ERCC6	P2_C7	0.246289	H3K36me3	0	0	-0.104277	0.000208002	global	favorMMEJ	K562_clone5	none
ERCC6	P2_C7	0.246289	H3K4me1	0	0	-0.104277	0.000208002	global	favorMMEJ	K562_clone5	none
ERCC6	P2_C7	0.246289	H3K4me2	0	0	-0.104277	0.000208002	global	favorMMEJ	K562_clone5	none
ERCC6	P2_C7	0.246289	H3K4me3	0	0	-0.104277	0.000208002	global	favorMMEJ	K562_clone5	none
ERCC6	P2_C7	0.246289	H3K79me2	0	0	-0.104277	0.000208002	global	favorMMEJ	K562_clone5	none
ERCC6	P2_C7	0.246289	H3K9me2	-0.0200465	-0.0971726	-0.104277	0.000208002	global	favorMMEJ	K562_clone5	none
ERCC6	P2_C7	0.246289	H3K9me3	-0.0196365	-0.0942945	-0.104277	0.000208002	global	favorMMEJ	K562_clone5	none
ERCC6	P2_C7	0.246289	H4K5acK8ac	0	0	-0.104277	0.000208002	global	favorMMEJ	K562_clone5	none
ERCC6	P2_C7	0.246289	HDAC1	-0.042869	-0.244338	-0.104277	0.000208002	global	favorMMEJ	K562_clone5	none
ERCC6	P2_C7	0.246289	HDAC2	-0.0275979	-0.142231	-0.104277	0.000208002	global	favorMMEJ	K562_clone5	none
ERCC6	P2_C7	0.246289	HDAC3	0	0	-0.104277	0.000208002	global	favorMMEJ	K562_clone5	none
ERCC6	P2_C7	0.246289	late_replicating	0	0	-0.104277	0.000208002	global	favorMMEJ	K562_clone5	none
ERCC6	P2_C7	0.246289	LMNB1	-0.015647	-0.0678174	-0.104277	0.000208002	global	favorMMEJ	K562_clone5	none
ERCC6	P2_C7	0.246289	m5C	0	0	-0.104277	0.000208002	global	favorMMEJ	K562_clone5	none
ERCC6	P2_C7	0.246289	POL2	0	0	-0.104277	0.000208002	global	favorMMEJ	K562_clone5	none
ERCC6	P2_C7	0.246289	POL2AS2	0	0	-0.104277	0.000208002	global	favorMMEJ	K562_clone5	none
ERCC6	P2_C7	0.246289	SMC3	-0.0188103	-0.107949	-0.104277	0.000208002	global	favorMMEJ	K562_clone5	none
ERCC6	P2_C7	0.246289	TTseq	0	0	-0.104277	0.000208002	global	favorMMEJ	K562_clone5	none
ERCC8	P2_C9	0.125556	CTCF	0	0	-0.0488627	0.0478949	none	none	K562_clone5	none
ERCC8	P2_C9	0.125556	Dam	-0.0149497	-0.0714047	-0.0488627	0.0478949	none	none	K562_clone5	none
ERCC8	P2_C9	0.125556	DNAse	-0.0164527	-0.0778468	-0.0488627	0.0478949	none	none	K562_clone5	none
ERCC8	P2_C9	0.125556	EZH2	-0.0205446	-0.119863	-0.0488627	0.0478949	none	none	K562_clone5	none
ERCC8	P2_C9	0.125556	H2AFZ	-0.0190595	-0.0798232	-0.0488627	0.0478949	none	none	K562_clone5	none
ERCC8	P2_C9	0.125556	H3K27ac	0	0	-0.0488627	0.0478949	none	none	K562_clone5	none
ERCC8	P2_C9	0.125556	H3K27me3	0	0	-0.0488627	0.0478949	none	none	K562_clone5	none
ERCC8	P2_C9	0.125556	H3K36me3	0	0	-0.0488627	0.0478949	none	none	K562_clone5	none
ERCC8	P2_C9	0.125556	H3K4me1	0	0	-0.0488627	0.0478949	none	none	K562_clone5	none
ERCC8	P2_C9	0.125556	H3K4me2	0	0	-0.0488627	0.0478949	none	none	K562_clone5	none
ERCC8	P2_C9	0.125556	H3K4me3	-0.000169375	-0.000672003	-0.0488627	0.0478949	none	none	K562_clone5	none
ERCC8	P2_C9	0.125556	H3K79me2	0	0	-0.0488627	0.0478949	none	none	K562_clone5	none
ERCC8	P2_C9	0.125556	H3K9me2	-0.0143143	-0.0693867	-0.0488627	0.0478949	none	none	K562_clone5	none
ERCC8	P2_C9	0.125556	H3K9me3	-0.00725148	-0.0348216	-0.0488627	0.0478949	none	none	K562_clone5	none
ERCC8	P2_C9	0.125556	H4K5acK8ac	-0.0271006	-0.134511	-0.0488627	0.0478949	none	none	K562_clone5	none
ERCC8	P2_C9	0.125556	HDAC1	0	0	-0.0488627	0.0478949	none	none	K562_clone5	none
ERCC8	P2_C9	0.125556	HDAC2	0	0	-0.0488627	0.0478949	none	none	K562_clone5	none
ERCC8	P2_C9	0.125556	HDAC3	-0.0104612	-0.059168	-0.0488627	0.0478949	none	none	K562_clone5	none
ERCC8	P2_C9	0.125556	late_replicating	-0.00898227	-0.0390513	-0.0488627	0.0478949	none	none	K562_clone5	none
ERCC8	P2_C9	0.125556	LMNB1	0	0	-0.0488627	0.0478949	none	none	K562_clone5	none
ERCC8	P2_C9	0.125556	m5C	0	0	-0.0488627	0.0478949	none	none	K562_clone5	none
ERCC8	P2_C9	0.125556	POL2	0	0	-0.0488627	0.0478949	none	none	K562_clone5	none
ERCC8	P2_C9	0.125556	POL2AS2	0	0	-0.0488627	0.0478949	none	none	K562_clone5	none
ERCC8	P2_C9	0.125556	SMC3	0	0	-0.0488627	0.0478949	none	none	K562_clone5	none
ERCC8	P2_C9	0.125556	TTseq	0	0	-0.0488627	0.0478949	none	none	K562_clone5	none
ESCO2	P2_C10	0.0727896	CTCF	0	0	-0.0228936	0.336681	none	none	K562_clone5	none
ESCO2	P2_C10	0.0727896	Dam	0	0	-0.0228936	0.336681	none	none	K562_clone5	none
ESCO2	P2_C10	0.0727896	DNAse	0	0	-0.0228936	0.336681	none	none	K562_clone5	none
ESCO2	P2_C10	0.0727896	EZH2	0	0	-0.0228936	0.336681	none	none	K562_clone5	none
ESCO2	P2_C10	0.0727896	H2AFZ	-0.000684583	-0.0028671	-0.0228936	0.336681	none	none	K562_clone5	none
ESCO2	P2_C10	0.0727896	H3K27ac	0	0	-0.0228936	0.336681	none	none	K562_clone5	none
ESCO2	P2_C10	0.0727896	H3K27me3	0	0	-0.0228936	0.336681	none	none	K562_clone5	none
ESCO2	P2_C10	0.0727896	H3K36me3	0	0	-0.0228936	0.336681	none	none	K562_clone5	none
ESCO2	P2_C10	0.0727896	H3K4me1	0	0	-0.0228936	0.336681	none	none	K562_clone5	none
ESCO2	P2_C10	0.0727896	H3K4me2	0	0	-0.0228936	0.336681	none	none	K562_clone5	none
ESCO2	P2_C10	0.0727896	H3K4me3	0	0	-0.0228936	0.336681	none	none	K562_clone5	none
ESCO2	P2_C10	0.0727896	H3K79me2	0	0	-0.0228936	0.336681	none	none	K562_clone5	none
ESCO2	P2_C10	0.0727896	H3K9me2	-0.00119795	-0.00580687	-0.0228936	0.336681	none	none	K562_clone5	none
ESCO2	P2_C10	0.0727896	H3K9me3	-0.0111338	-0.0534646	-0.0228936	0.336681	none	none	K562_clone5	none
ESCO2	P2_C10	0.0727896	H4K5acK8ac	0	0	-0.0228936	0.336681	none	none	K562_clone5	none
ESCO2	P2_C10	0.0727896	HDAC1	0	0	-0.0228936	0.336681	none	none	K562_clone5	none
ESCO2	P2_C10	0.0727896	HDAC2	0	0	-0.0228936	0.336681	none	none	K562_clone5	none
ESCO2	P2_C10	0.0727896	HDAC3	-0.00210719	-0.0119182	-0.0228936	0.336681	none	none	K562_clone5	none
ESCO2	P2_C10	0.0727896	late_replicating	-0.0352644	-0.153315	-0.0228936	0.336681	none	none	K562_clone5	none
ESCO2	P2_C10	0.0727896	LMNB1	-0.0116809	-0.0506275	-0.0228936	0.336681	none	none	K562_clone5	none
ESCO2	P2_C10	0.0727896	m5C	0	0	-0.0228936	0.336681	none	none	K562_clone5	none
ESCO2	P2_C10	0.0727896	POL2	0	0	-0.0228936	0.336681	none	none	K562_clone5	none
ESCO2	P2_C10	0.0727896	POL2AS2	0	0	-0.0228936	0.336681	none	none	K562_clone5	none
ESCO2	P2_C10	0.0727896	SMC3	0	0	-0.0228936	0.336681	none	none	K562_clone5	none
ESCO2	P2_C10	0.0727896	TTseq	0	0	-0.0228936	0.336681	none	none	K562_clone5	none
EXO1	P2_D2	0.289771	CTCF	0	0	-0.0383206	0.113395	none	none	K562_clone5	none
EXO1	P2_D2	0.289771	Dam	-0.0132904	-0.063479	-0.0383206	0.113395	none	none	K562_clone5	none
EXO1	P2_D2	0.289771	DNAse	-0.0118877	-0.0562472	-0.0383206	0.113395	none	none	K562_clone5	none
EXO1	P2_D2	0.289771	EZH2	-0.00451989	-0.0263704	-0.0383206	0.113395	none	none	K562_clone5	none
EXO1	P2_D2	0.289771	H2AFZ	0	0	-0.0383206	0.113395	none	none	K562_clone5	none
EXO1	P2_D2	0.289771	H3K27ac	0	0	-0.0383206	0.113395	none	none	K562_clone5	none
EXO1	P2_D2	0.289771	H3K27me3	0	0	-0.0383206	0.113395	none	none	K562_clone5	none
EXO1	P2_D2	0.289771	H3K36me3	0	0	-0.0383206	0.113395	none	none	K562_clone5	none
EXO1	P2_D2	0.289771	H3K4me1	0	0	-0.0383206	0.113395	none	none	K562_clone5	none
EXO1	P2_D2	0.289771	H3K4me2	0	0	-0.0383206	0.113395	none	none	K562_clone5	none
EXO1	P2_D2	0.289771	H3K4me3	0	0	-0.0383206	0.113395	none	none	K562_clone5	none
EXO1	P2_D2	0.289771	H3K79me2	-0.0226985	-0.103715	-0.0383206	0.113395	none	none	K562_clone5	none
EXO1	P2_D2	0.289771	H3K9me2	-0.0166308	-0.0806151	-0.0383206	0.113395	none	none	K562_clone5	none
EXO1	P2_D2	0.289771	H3K9me3	-0.0188626	-0.0905781	-0.0383206	0.113395	none	none	K562_clone5	none
EXO1	P2_D2	0.289771	H4K5acK8ac	-0.00764959	-0.037968	-0.0383206	0.113395	none	none	K562_clone5	none
EXO1	P2_D2	0.289771	HDAC1	0	0	-0.0383206	0.113395	none	none	K562_clone5	none
EXO1	P2_D2	0.289771	HDAC2	0	0	-0.0383206	0.113395	none	none	K562_clone5	none
EXO1	P2_D2	0.289771	HDAC3	-0.0451463	-0.255345	-0.0383206	0.113395	none	none	K562_clone5	none
EXO1	P2_D2	0.289771	late_replicating	0	0	-0.0383206	0.113395	none	none	K562_clone5	none
EXO1	P2_D2	0.289771	LMNB1	0	0	-0.0383206	0.113395	none	none	K562_clone5	none
EXO1	P2_D2	0.289771	m5C	0	0	-0.0383206	0.113395	none	none	K562_clone5	none
EXO1	P2_D2	0.289771	POL2	-0.00103751	-0.00532783	-0.0383206	0.113395	none	none	K562_clone5	none
EXO1	P2_D2	0.289771	POL2AS2	-0.00653264	-0.0310167	-0.0383206	0.113395	none	none	K562_clone5	none
EXO1	P2_D2	0.289771	SMC3	0	0	-0.0383206	0.113395	none	none	K562_clone5	none
EXO1	P2_D2	0.289771	TTseq	0	0	-0.0383206	0.113395	none	none	K562_clone5	none
EXO5	P2_D3	0.202296	CTCF	-0.000824371	-0.00482536	-0.0223011	0.296749	none	none	K562_clone5	none
EXO5	P2_D3	0.202296	Dam	-0.0101713	-0.0485812	-0.0223011	0.296749	none	none	K562_clone5	none
EXO5	P2_D3	0.202296	DNAse	-0.00743189	-0.0351643	-0.0223011	0.296749	none	none	K562_clone5	none
EXO5	P2_D3	0.202296	EZH2	-0.00885925	-0.0516876	-0.0223011	0.296749	none	none	K562_clone5	none
EXO5	P2_D3	0.202296	H2AFZ	-0.0195456	-0.081859	-0.0223011	0.296749	none	none	K562_clone5	none
EXO5	P2_D3	0.202296	H3K27ac	0	0	-0.0223011	0.296749	none	none	K562_clone5	none
EXO5	P2_D3	0.202296	H3K27me3	-0.0022399	-0.0115426	-0.0223011	0.296749	none	none	K562_clone5	none
EXO5	P2_D3	0.202296	H3K36me3	0	0	-0.0223011	0.296749	none	none	K562_clone5	none
EXO5	P2_D3	0.202296	H3K4me1	0	0	-0.0223011	0.296749	none	none	K562_clone5	none
EXO5	P2_D3	0.202296	H3K4me2	0	0	-0.0223011	0.296749	none	none	K562_clone5	none
EXO5	P2_D3	0.202296	H3K4me3	0	0	-0.0223011	0.296749	none	none	K562_clone5	none
EXO5	P2_D3	0.202296	H3K79me2	0	0	-0.0223011	0.296749	none	none	K562_clone5	none
EXO5	P2_D3	0.202296	H3K9me2	-0.00688683	-0.0333829	-0.0223011	0.296749	none	none	K562_clone5	none
EXO5	P2_D3	0.202296	H3K9me3	0	0	-0.0223011	0.296749	none	none	K562_clone5	none
EXO5	P2_D3	0.202296	H4K5acK8ac	-0.00377071	-0.0187156	-0.0223011	0.296749	none	none	K562_clone5	none
EXO5	P2_D3	0.202296	HDAC1	-0.00142726	-0.00813487	-0.0223011	0.296749	none	none	K562_clone5	none
EXO5	P2_D3	0.202296	HDAC2	-0.0206367	-0.106355	-0.0223011	0.296749	none	none	K562_clone5	none
EXO5	P2_D3	0.202296	HDAC3	0	0	-0.0223011	0.296749	none	none	K562_clone5	none
EXO5	P2_D3	0.202296	late_replicating	-0.0160548	-0.0697997	-0.0223011	0.296749	none	none	K562_clone5	none
EXO5	P2_D3	0.202296	LMNB1	-0.00685811	-0.0297245	-0.0223011	0.296749	none	none	K562_clone5	none
EXO5	P2_D3	0.202296	m5C	0	0	-0.0223011	0.296749	none	none	K562_clone5	none
EXO5	P2_D3	0.202296	POL2	0	0	-0.0223011	0.296749	none	none	K562_clone5	none
EXO5	P2_D3	0.202296	POL2AS2	0	0	-0.0223011	0.296749	none	none	K562_clone5	none
EXO5	P2_D3	0.202296	SMC3	-0.00292652	-0.0167947	-0.0223011	0.296749	none	none	K562_clone5	none
EXO5	P2_D3	0.202296	TTseq	0	0	-0.0223011	0.296749	none	none	K562_clone5	none
EYA1	P2_D4	0.291631	CTCF	0	0	-0.0197981	0.498101	none	none	K562_clone5	none
EYA1	P2_D4	0.291631	Dam	0	0	-0.0197981	0.498101	none	none	K562_clone5	none
EYA1	P2_D4	0.291631	DNAse	0	0	-0.0197981	0.498101	none	none	K562_clone5	none
EYA1	P2_D4	0.291631	EZH2	0	0	-0.0197981	0.498101	none	none	K562_clone5	none
EYA1	P2_D4	0.291631	H2AFZ	-0.0237974	-0.0996662	-0.0197981	0.498101	none	none	K562_clone5	none
EYA1	P2_D4	0.291631	H3K27ac	0	0	-0.0197981	0.498101	none	none	K562_clone5	none
EYA1	P2_D4	0.291631	H3K27me3	-0.00366055	-0.0188635	-0.0197981	0.498101	none	none	K562_clone5	none
EYA1	P2_D4	0.291631	H3K36me3	0	0	-0.0197981	0.498101	none	none	K562_clone5	none
EYA1	P2_D4	0.291631	H3K4me1	0	0	-0.0197981	0.498101	none	none	K562_clone5	none
EYA1	P2_D4	0.291631	H3K4me2	-0.00999076	-0.0349811	-0.0197981	0.498101	none	none	K562_clone5	none
EYA1	P2_D4	0.291631	H3K4me3	-0.016816	-0.0667186	-0.0197981	0.498101	none	none	K562_clone5	none
EYA1	P2_D4	0.291631	H3K79me2	0	0	-0.0197981	0.498101	none	none	K562_clone5	none
EYA1	P2_D4	0.291631	H3K9me2	0	0	-0.0197981	0.498101	none	none	K562_clone5	none
EYA1	P2_D4	0.291631	H3K9me3	0	0	-0.0197981	0.498101	none	none	K562_clone5	none
EYA1	P2_D4	0.291631	H4K5acK8ac	-0.0207648	-0.103064	-0.0197981	0.498101	none	none	K562_clone5	none
EYA1	P2_D4	0.291631	HDAC1	0	0	-0.0197981	0.498101	none	none	K562_clone5	none
EYA1	P2_D4	0.291631	HDAC2	0	0	-0.0197981	0.498101	none	none	K562_clone5	none
EYA1	P2_D4	0.291631	HDAC3	0	0	-0.0197981	0.498101	none	none	K562_clone5	none
EYA1	P2_D4	0.291631	late_replicating	-0.000948266	-0.00412268	-0.0197981	0.498101	none	none	K562_clone5	none
EYA1	P2_D4	0.291631	LMNB1	-0.0046059	-0.0199629	-0.0197981	0.498101	none	none	K562_clone5	none
EYA1	P2_D4	0.291631	m5C	0	0	-0.0197981	0.498101	none	none	K562_clone5	none
EYA1	P2_D4	0.291631	POL2	0	0	-0.0197981	0.498101	none	none	K562_clone5	none
EYA1	P2_D4	0.291631	POL2AS2	0	0	-0.0197981	0.498101	none	none	K562_clone5	none
EYA1	P2_D4	0.291631	SMC3	-0.00896387	-0.051442	-0.0197981	0.498101	none	none	K562_clone5	none
EYA1	P2_D4	0.291631	TTseq	0	0	-0.0197981	0.498101	none	none	K562_clone5	none
EYA2	P2_D5	0.442374	CTCF	-0.0176795	-0.103485	-0.0600377	0.038501	none	none	K562_clone5	none
EYA2	P2_D5	0.442374	Dam	0	0	-0.0600377	0.038501	none	none	K562_clone5	none
EYA2	P2_D5	0.442374	DNAse	0	0	-0.0600377	0.038501	none	none	K562_clone5	none
EYA2	P2_D5	0.442374	EZH2	0	0	-0.0600377	0.038501	none	none	K562_clone5	none
EYA2	P2_D5	0.442374	H2AFZ	-0.0119223	-0.0499317	-0.0600377	0.038501	none	none	K562_clone5	none
EYA2	P2_D5	0.442374	H3K27ac	-0.00165205	-0.00659023	-0.0600377	0.038501	none	none	K562_clone5	none
EYA2	P2_D5	0.442374	H3K27me3	-0.00450883	-0.0232348	-0.0600377	0.038501	none	none	K562_clone5	none
EYA2	P2_D5	0.442374	H3K36me3	0	0	-0.0600377	0.038501	none	none	K562_clone5	none
EYA2	P2_D5	0.442374	H3K4me1	-0.0162459	-0.0594807	-0.0600377	0.038501	none	none	K562_clone5	none
EYA2	P2_D5	0.442374	H3K4me2	-0.00965968	-0.0338219	-0.0600377	0.038501	none	none	K562_clone5	none
EYA2	P2_D5	0.442374	H3K4me3	0	0	-0.0600377	0.038501	none	none	K562_clone5	none
EYA2	P2_D5	0.442374	H3K79me2	0	0	-0.0600377	0.038501	none	none	K562_clone5	none
EYA2	P2_D5	0.442374	H3K9me2	0	0	-0.0600377	0.038501	none	none	K562_clone5	none
EYA2	P2_D5	0.442374	H3K9me3	0	0	-0.0600377	0.038501	none	none	K562_clone5	none
EYA2	P2_D5	0.442374	H4K5acK8ac	0	0	-0.0600377	0.038501	none	none	K562_clone5	none
EYA2	P2_D5	0.442374	HDAC1	-0.0476864	-0.271795	-0.0600377	0.038501	none	none	K562_clone5	none
EYA2	P2_D5	0.442374	HDAC2	0	0	-0.0600377	0.038501	none	none	K562_clone5	none
EYA2	P2_D5	0.442374	HDAC3	0	0	-0.0600377	0.038501	none	none	K562_clone5	none
EYA2	P2_D5	0.442374	late_replicating	0	0	-0.0600377	0.038501	none	none	K562_clone5	none
EYA2	P2_D5	0.442374	LMNB1	-0.0372205	-0.161321	-0.0600377	0.038501	none	none	K562_clone5	none
EYA2	P2_D5	0.442374	m5C	-0.00398798	-0.0147845	-0.0600377	0.038501	none	none	K562_clone5	none
EYA2	P2_D5	0.442374	POL2	0	0	-0.0600377	0.038501	none	none	K562_clone5	none
EYA2	P2_D5	0.442374	POL2AS2	0	0	-0.0600377	0.038501	none	none	K562_clone5	none
EYA2	P2_D5	0.442374	SMC3	-0.00574972	-0.0329966	-0.0600377	0.038501	none	none	K562_clone5	none
EYA2	P2_D5	0.442374	TTseq	0	0	-0.0600377	0.038501	none	none	K562_clone5	none
FAAP20	P2_D9	0.122111	CTCF	0	0	-0.208729	1.40871e-06	global	favorMMEJ	K562_clone5	none
FAAP20	P2_D9	0.122111	Dam	0	0	-0.208729	1.40871e-06	global	favorMMEJ	K562_clone5	none
FAAP20	P2_D9	0.122111	DNAse	0	0	-0.208729	1.40871e-06	global	favorMMEJ	K562_clone5	none
FAAP20	P2_D9	0.122111	EZH2	0	0	-0.208729	1.40871e-06	global	favorMMEJ	K562_clone5	none
FAAP20	P2_D9	0.122111	H2AFZ	-0.00590031	-0.0247111	-0.208729	1.40871e-06	global	favorMMEJ	K562_clone5	none
FAAP20	P2_D9	0.122111	H3K27ac	0	0	-0.208729	1.40871e-06	global	favorMMEJ	K562_clone5	none
FAAP20	P2_D9	0.122111	H3K27me3	-0.00215819	-0.0111215	-0.208729	1.40871e-06	global	favorMMEJ	K562_clone5	none
FAAP20	P2_D9	0.122111	H3K36me3	0	0	-0.208729	1.40871e-06	global	favorMMEJ	K562_clone5	none
FAAP20	P2_D9	0.122111	H3K4me1	0	0	-0.208729	1.40871e-06	global	favorMMEJ	K562_clone5	none
FAAP20	P2_D9	0.122111	H3K4me2	0	0	-0.208729	1.40871e-06	global	favorMMEJ	K562_clone5	none
FAAP20	P2_D9	0.122111	H3K4me3	0	0	-0.208729	1.40871e-06	global	favorMMEJ	K562_clone5	none
FAAP20	P2_D9	0.122111	H3K79me2	0	0	-0.208729	1.40871e-06	global	favorMMEJ	K562_clone5	none
FAAP20	P2_D9	0.122111	H3K9me2	-0.00181522	-0.00879899	-0.208729	1.40871e-06	global	favorMMEJ	K562_clone5	none
FAAP20	P2_D9	0.122111	H3K9me3	0	0	-0.208729	1.40871e-06	global	favorMMEJ	K562_clone5	none
FAAP20	P2_D9	0.122111	H4K5acK8ac	0	0	-0.208729	1.40871e-06	global	favorMMEJ	K562_clone5	none
FAAP20	P2_D9	0.122111	HDAC1	0	0	-0.208729	1.40871e-06	global	favorMMEJ	K562_clone5	none
FAAP20	P2_D9	0.122111	HDAC2	0	0	-0.208729	1.40871e-06	global	favorMMEJ	K562_clone5	none
FAAP20	P2_D9	0.122111	HDAC3	0	0	-0.208729	1.40871e-06	global	favorMMEJ	K562_clone5	none
FAAP20	P2_D9	0.122111	late_replicating	-0.0219962	-0.0956306	-0.208729	1.40871e-06	global	favorMMEJ	K562_clone5	none
FAAP20	P2_D9	0.122111	LMNB1	-0.0323996	-0.140427	-0.208729	1.40871e-06	global	favorMMEJ	K562_clone5	none
FAAP20	P2_D9	0.122111	m5C	0	0	-0.208729	1.40871e-06	global	favorMMEJ	K562_clone5	none
FAAP20	P2_D9	0.122111	POL2	0	0	-0.208729	1.40871e-06	global	favorMMEJ	K562_clone5	none
FAAP20	P2_D9	0.122111	POL2AS2	0	0	-0.208729	1.40871e-06	global	favorMMEJ	K562_clone5	none
FAAP20	P2_D9	0.122111	SMC3	-0.00121937	-0.00699773	-0.208729	1.40871e-06	global	favorMMEJ	K562_clone5	none
FAAP20	P2_D9	0.122111	TTseq	0	0	-0.208729	1.40871e-06	global	favorMMEJ	K562_clone5	none
FAAP24	P2_D10	0.00749265	CTCF	0	0	-0.277918	1.43652e-08	both	favorMMEJ	K562_clone5	M_synergy
FAAP24	P2_D10	0.00749265	Dam	0	0	-0.277918	1.43652e-08	both	favorMMEJ	K562_clone5	M_synergy
FAAP24	P2_D10	0.00749265	DNAse	0	0	-0.277918	1.43652e-08	both	favorMMEJ	K562_clone5	M_synergy
FAAP24	P2_D10	0.00749265	EZH2	-0.0172802	-0.100818	-0.277918	1.43652e-08	both	favorMMEJ	K562_clone5	M_synergy
FAAP24	P2_D10	0.00749265	H2AFZ	-0.00646087	-0.0270588	-0.277918	1.43652e-08	both	favorMMEJ	K562_clone5	M_synergy
FAAP24	P2_D10	0.00749265	H3K27ac	0	0	-0.277918	1.43652e-08	both	favorMMEJ	K562_clone5	M_synergy
FAAP24	P2_D10	0.00749265	H3K27me3	-0.0377641	-0.194605	-0.277918	1.43652e-08	both	favorMMEJ	K562_clone5	M_synergy
FAAP24	P2_D10	0.00749265	H3K36me3	0	0	-0.277918	1.43652e-08	both	favorMMEJ	K562_clone5	M_synergy
FAAP24	P2_D10	0.00749265	H3K4me1	0	0	-0.277918	1.43652e-08	both	favorMMEJ	K562_clone5	M_synergy
FAAP24	P2_D10	0.00749265	H3K4me2	0	0	-0.277918	1.43652e-08	both	favorMMEJ	K562_clone5	M_synergy
FAAP24	P2_D10	0.00749265	H3K4me3	0	0	-0.277918	1.43652e-08	both	favorMMEJ	K562_clone5	M_synergy
FAAP24	P2_D10	0.00749265	H3K79me2	0	0	-0.277918	1.43652e-08	both	favorMMEJ	K562_clone5	M_synergy
FAAP24	P2_D10	0.00749265	H3K9me2	-0.00387676	-0.018792	-0.277918	1.43652e-08	both	favorMMEJ	K562_clone5	M_synergy
FAAP24	P2_D10	0.00749265	H3K9me3	0	0	-0.277918	1.43652e-08	both	favorMMEJ	K562_clone5	M_synergy
FAAP24	P2_D10	0.00749265	H4K5acK8ac	0	0	-0.277918	1.43652e-08	both	favorMMEJ	K562_clone5	M_synergy
FAAP24	P2_D10	0.00749265	HDAC1	0	0	-0.277918	1.43652e-08	both	favorMMEJ	K562_clone5	M_synergy
FAAP24	P2_D10	0.00749265	HDAC2	0	0	-0.277918	1.43652e-08	both	favorMMEJ	K562_clone5	M_synergy
FAAP24	P2_D10	0.00749265	HDAC3	0	0	-0.277918	1.43652e-08	both	favorMMEJ	K562_clone5	M_synergy
FAAP24	P2_D10	0.00749265	late_replicating	-0.0186542	-0.0811008	-0.277918	1.43652e-08	both	favorMMEJ	K562_clone5	M_synergy
FAAP24	P2_D10	0.00749265	LMNB1	-0.0489912	-0.212338	-0.277918	1.43652e-08	both	favorMMEJ	K562_clone5	M_synergy
FAAP24	P2_D10	0.00749265	m5C	0	0	-0.277918	1.43652e-08	both	favorMMEJ	K562_clone5	M_synergy
FAAP24	P2_D10	0.00749265	POL2	0	0	-0.277918	1.43652e-08	both	favorMMEJ	K562_clone5	M_synergy
FAAP24	P2_D10	0.00749265	POL2AS2	0	0	-0.277918	1.43652e-08	both	favorMMEJ	K562_clone5	M_synergy
FAAP24	P2_D10	0.00749265	SMC3	0	0	-0.277918	1.43652e-08	both	favorMMEJ	K562_clone5	M_synergy
FAAP24	P2_D10	0.00749265	TTseq	0	0	-0.277918	1.43652e-08	both	favorMMEJ	K562_clone5	M_synergy
FAN1	P2_D11	0.463006	CTCF	0	0	-0.251242	1.36337e-08	global	favorMMEJ	K562_clone5	none
FAN1	P2_D11	0.463006	Dam	0	0	-0.251242	1.36337e-08	global	favorMMEJ	K562_clone5	none
FAN1	P2_D11	0.463006	DNAse	0	0	-0.251242	1.36337e-08	global	favorMMEJ	K562_clone5	none
FAN1	P2_D11	0.463006	EZH2	0	0	-0.251242	1.36337e-08	global	favorMMEJ	K562_clone5	none
FAN1	P2_D11	0.463006	H2AFZ	0	0	-0.251242	1.36337e-08	global	favorMMEJ	K562_clone5	none
FAN1	P2_D11	0.463006	H3K27ac	0	0	-0.251242	1.36337e-08	global	favorMMEJ	K562_clone5	none
FAN1	P2_D11	0.463006	H3K27me3	0	0	-0.251242	1.36337e-08	global	favorMMEJ	K562_clone5	none
FAN1	P2_D11	0.463006	H3K36me3	0	0	-0.251242	1.36337e-08	global	favorMMEJ	K562_clone5	none
FAN1	P2_D11	0.463006	H3K4me1	0	0	-0.251242	1.36337e-08	global	favorMMEJ	K562_clone5	none
FAN1	P2_D11	0.463006	H3K4me2	0	0	-0.251242	1.36337e-08	global	favorMMEJ	K562_clone5	none
FAN1	P2_D11	0.463006	H3K4me3	0	0	-0.251242	1.36337e-08	global	favorMMEJ	K562_clone5	none
FAN1	P2_D11	0.463006	H3K79me2	0	0	-0.251242	1.36337e-08	global	favorMMEJ	K562_clone5	none
FAN1	P2_D11	0.463006	H3K9me2	-0.0127216	-0.0616662	-0.251242	1.36337e-08	global	favorMMEJ	K562_clone5	none
FAN1	P2_D11	0.463006	H3K9me3	-0.0191951	-0.0921749	-0.251242	1.36337e-08	global	favorMMEJ	K562_clone5	none
FAN1	P2_D11	0.463006	H4K5acK8ac	0	0	-0.251242	1.36337e-08	global	favorMMEJ	K562_clone5	none
FAN1	P2_D11	0.463006	HDAC1	0	0	-0.251242	1.36337e-08	global	favorMMEJ	K562_clone5	none
FAN1	P2_D11	0.463006	HDAC2	-0.0143668	-0.0740419	-0.251242	1.36337e-08	global	favorMMEJ	K562_clone5	none
FAN1	P2_D11	0.463006	HDAC3	0	0	-0.251242	1.36337e-08	global	favorMMEJ	K562_clone5	none
FAN1	P2_D11	0.463006	late_replicating	-0.00599588	-0.0260677	-0.251242	1.36337e-08	global	favorMMEJ	K562_clone5	none
FAN1	P2_D11	0.463006	LMNB1	0	0	-0.251242	1.36337e-08	global	favorMMEJ	K562_clone5	none
FAN1	P2_D11	0.463006	m5C	-0.0102208	-0.0378911	-0.251242	1.36337e-08	global	favorMMEJ	K562_clone5	none
FAN1	P2_D11	0.463006	POL2	0	0	-0.251242	1.36337e-08	global	favorMMEJ	K562_clone5	none
FAN1	P2_D11	0.463006	POL2AS2	-0.00336293	-0.0159671	-0.251242	1.36337e-08	global	favorMMEJ	K562_clone5	none
FAN1	P2_D11	0.463006	SMC3	0	0	-0.251242	1.36337e-08	global	favorMMEJ	K562_clone5	none
FAN1	P2_D11	0.463006	TTseq	0	0	-0.251242	1.36337e-08	global	favorMMEJ	K562_clone5	none
FANCA	P2_E1	0.0748272	CTCF	0	0	-0.633465	2.09083e-10	global	favorMMEJ	K562_clone5	none
FANCA	P2_E1	0.0748272	Dam	0	0	-0.633465	2.09083e-10	global	favorMMEJ	K562_clone5	none
FANCA	P2_E1	0.0748272	DNAse	0	0	-0.633465	2.09083e-10	global	favorMMEJ	K562_clone5	none
FANCA	P2_E1	0.0748272	EZH2	-0.0548076	-0.319764	-0.633465	2.09083e-10	global	favorMMEJ	K562_clone5	none
FANCA	P2_E1	0.0748272	H2AFZ	0	0	-0.633465	2.09083e-10	global	favorMMEJ	K562_clone5	none
FANCA	P2_E1	0.0748272	H3K27ac	0	0	-0.633465	2.09083e-10	global	favorMMEJ	K562_clone5	none
FANCA	P2_E1	0.0748272	H3K27me3	-0.0340394	-0.175411	-0.633465	2.09083e-10	global	favorMMEJ	K562_clone5	none
FANCA	P2_E1	0.0748272	H3K36me3	0	0	-0.633465	2.09083e-10	global	favorMMEJ	K562_clone5	none
FANCA	P2_E1	0.0748272	H3K4me1	0	0	-0.633465	2.09083e-10	global	favorMMEJ	K562_clone5	none
FANCA	P2_E1	0.0748272	H3K4me2	0	0	-0.633465	2.09083e-10	global	favorMMEJ	K562_clone5	none
FANCA	P2_E1	0.0748272	H3K4me3	0	0	-0.633465	2.09083e-10	global	favorMMEJ	K562_clone5	none
FANCA	P2_E1	0.0748272	H3K79me2	0	0	-0.633465	2.09083e-10	global	favorMMEJ	K562_clone5	none
FANCA	P2_E1	0.0748272	H3K9me2	0	0	-0.633465	2.09083e-10	global	favorMMEJ	K562_clone5	none
FANCA	P2_E1	0.0748272	H3K9me3	0	0	-0.633465	2.09083e-10	global	favorMMEJ	K562_clone5	none
FANCA	P2_E1	0.0748272	H4K5acK8ac	0	0	-0.633465	2.09083e-10	global	favorMMEJ	K562_clone5	none
FANCA	P2_E1	0.0748272	HDAC1	-0.0374331	-0.213355	-0.633465	2.09083e-10	global	favorMMEJ	K562_clone5	none
FANCA	P2_E1	0.0748272	HDAC2	0	0	-0.633465	2.09083e-10	global	favorMMEJ	K562_clone5	none
FANCA	P2_E1	0.0748272	HDAC3	0	0	-0.633465	2.09083e-10	global	favorMMEJ	K562_clone5	none
FANCA	P2_E1	0.0748272	late_replicating	0	0	-0.633465	2.09083e-10	global	favorMMEJ	K562_clone5	none
FANCA	P2_E1	0.0748272	LMNB1	0	0	-0.633465	2.09083e-10	global	favorMMEJ	K562_clone5	none
FANCA	P2_E1	0.0748272	m5C	0	0	-0.633465	2.09083e-10	global	favorMMEJ	K562_clone5	none
FANCA	P2_E1	0.0748272	POL2	0	0	-0.633465	2.09083e-10	global	favorMMEJ	K562_clone5	none
FANCA	P2_E1	0.0748272	POL2AS2	0	0	-0.633465	2.09083e-10	global	favorMMEJ	K562_clone5	none
FANCA	P2_E1	0.0748272	SMC3	-0.0324472	-0.186208	-0.633465	2.09083e-10	global	favorMMEJ	K562_clone5	none
[truncated: 6,976 more rows]

## Sheet: K562_inhibitor
drug	CCD_model_p_adj	chrom_feature	CCD_synergy_score	CCD_estim_diff	global_diff	global_p_adj	DR_effect_type	global_effect	cell_line	CCD_effect
ATMi	6.80418e-05	CTCF	-0.0676245	-0.395832	-1.86276	3.82e-13	both	favorMMEJ	K562_clone5	M_synergy
ATMi	6.80418e-05	Dam	0	0	-1.86276	3.82e-13	both	favorMMEJ	K562_clone5	M_synergy
ATMi	6.80418e-05	DNAse	0	0	-1.86276	3.82e-13	both	favorMMEJ	K562_clone5	M_synergy
ATMi	6.80418e-05	EZH2	-0.199075	-1.16146	-1.86276	3.82e-13	both	favorMMEJ	K562_clone5	M_synergy
ATMi	6.80418e-05	H2AFZ	-0.0876852	-0.367235	-1.86276	3.82e-13	both	favorMMEJ	K562_clone5	M_synergy
ATMi	6.80418e-05	H3K27ac	0	0	-1.86276	3.82e-13	both	favorMMEJ	K562_clone5	M_synergy
ATMi	6.80418e-05	H3K27me3	-0.210369	-1.08407	-1.86276	3.82e-13	both	favorMMEJ	K562_clone5	M_synergy
ATMi	6.80418e-05	H3K36me3	0	0	-1.86276	3.82e-13	both	favorMMEJ	K562_clone5	M_synergy
ATMi	6.80418e-05	H3K4me1	0	0	-1.86276	3.82e-13	both	favorMMEJ	K562_clone5	M_synergy
ATMi	6.80418e-05	H3K4me2	0	0	-1.86276	3.82e-13	both	favorMMEJ	K562_clone5	M_synergy
ATMi	6.80418e-05	H3K4me3	0	0	-1.86276	3.82e-13	both	favorMMEJ	K562_clone5	M_synergy
ATMi	6.80418e-05	H3K79me2	0	0	-1.86276	3.82e-13	both	favorMMEJ	K562_clone5	M_synergy
ATMi	6.80418e-05	H3K9me2	0	0	-1.86276	3.82e-13	both	favorMMEJ	K562_clone5	M_synergy
ATMi	6.80418e-05	H3K9me3	0	0	-1.86276	3.82e-13	both	favorMMEJ	K562_clone5	M_synergy
ATMi	6.80418e-05	H4K5acK8ac	0	0	-1.86276	3.82e-13	both	favorMMEJ	K562_clone5	M_synergy
ATMi	6.80418e-05	HDAC1	0	0	-1.86276	3.82e-13	both	favorMMEJ	K562_clone5	M_synergy
ATMi	6.80418e-05	HDAC2	0	0	-1.86276	3.82e-13	both	favorMMEJ	K562_clone5	M_synergy
ATMi	6.80418e-05	HDAC3	0	0	-1.86276	3.82e-13	both	favorMMEJ	K562_clone5	M_synergy
ATMi	6.80418e-05	late_replicating	0	0	-1.86276	3.82e-13	both	favorMMEJ	K562_clone5	M_synergy
ATMi	6.80418e-05	LMNB1	-0.0356647	-0.154578	-1.86276	3.82e-13	both	favorMMEJ	K562_clone5	M_synergy
ATMi	6.80418e-05	m5C	0	0	-1.86276	3.82e-13	both	favorMMEJ	K562_clone5	M_synergy
ATMi	6.80418e-05	POL2	0	0	-1.86276	3.82e-13	both	favorMMEJ	K562_clone5	M_synergy
ATMi	6.80418e-05	POL2AS2	0	0	-1.86276	3.82e-13	both	favorMMEJ	K562_clone5	M_synergy
ATMi	6.80418e-05	SMC3	-0.144039	-0.826615	-1.86276	3.82e-13	both	favorMMEJ	K562_clone5	M_synergy
ATMi	6.80418e-05	TTseq	0	0	-1.86276	3.82e-13	both	favorMMEJ	K562_clone5	M_synergy
DNAPKi	0.0235499	CTCF	0	0	6.21276	9.9e-23	both	favorNHEJ	K562_clone5	N_synergy
DNAPKi	0.0235499	Dam	0	0	6.21276	9.9e-23	both	favorNHEJ	K562_clone5	N_synergy
DNAPKi	0.0235499	DNAse	0	0	6.21276	9.9e-23	both	favorNHEJ	K562_clone5	N_synergy
DNAPKi	0.0235499	EZH2	0	0	6.21276	9.9e-23	both	favorNHEJ	K562_clone5	N_synergy
DNAPKi	0.0235499	H2AFZ	0	0	6.21276	9.9e-23	both	favorNHEJ	K562_clone5	N_synergy
DNAPKi	0.0235499	H3K27ac	0	0	6.21276	9.9e-23	both	favorNHEJ	K562_clone5	N_synergy
DNAPKi	0.0235499	H3K27me3	0	0	6.21276	9.9e-23	both	favorNHEJ	K562_clone5	N_synergy
DNAPKi	0.0235499	H3K36me3	0.110807	0.478793	6.21276	9.9e-23	both	favorNHEJ	K562_clone5	N_synergy
DNAPKi	0.0235499	H3K4me1	0.0798009	0.292174	6.21276	9.9e-23	both	favorNHEJ	K562_clone5	N_synergy
DNAPKi	0.0235499	H3K4me2	0	0	6.21276	9.9e-23	both	favorNHEJ	K562_clone5	N_synergy
DNAPKi	0.0235499	H3K4me3	0	0	6.21276	9.9e-23	both	favorNHEJ	K562_clone5	N_synergy
DNAPKi	0.0235499	H3K79me2	0	0	6.21276	9.9e-23	both	favorNHEJ	K562_clone5	N_synergy
DNAPKi	0.0235499	H3K9me2	0.0656739	0.318345	6.21276	9.9e-23	both	favorNHEJ	K562_clone5	N_synergy
DNAPKi	0.0235499	H3K9me3	0.0431319	0.207119	6.21276	9.9e-23	both	favorNHEJ	K562_clone5	N_synergy
DNAPKi	0.0235499	H4K5acK8ac	0	0	6.21276	9.9e-23	both	favorNHEJ	K562_clone5	N_synergy
DNAPKi	0.0235499	HDAC1	0.158122	0.901237	6.21276	9.9e-23	both	favorNHEJ	K562_clone5	N_synergy
DNAPKi	0.0235499	HDAC2	0.00468504	0.0241453	6.21276	9.9e-23	both	favorNHEJ	K562_clone5	N_synergy
DNAPKi	0.0235499	HDAC3	0.0347245	0.1964	6.21276	9.9e-23	both	favorNHEJ	K562_clone5	N_synergy
DNAPKi	0.0235499	late_replicating	0	0	6.21276	9.9e-23	both	favorNHEJ	K562_clone5	N_synergy
DNAPKi	0.0235499	LMNB1	0.0254771	0.110423	6.21276	9.9e-23	both	favorNHEJ	K562_clone5	N_synergy
DNAPKi	0.0235499	m5C	0.122014	0.45234	6.21276	9.9e-23	both	favorNHEJ	K562_clone5	N_synergy
DNAPKi	0.0235499	POL2	0.0845547	0.434206	6.21276	9.9e-23	both	favorNHEJ	K562_clone5	N_synergy
DNAPKi	0.0235499	POL2AS2	0.0408006	0.193719	6.21276	9.9e-23	both	favorNHEJ	K562_clone5	N_synergy
DNAPKi	0.0235499	SMC3	0	0	6.21276	9.9e-23	both	favorNHEJ	K562_clone5	N_synergy
DNAPKi	0.0235499	TTseq	0.0659826	0.1906	6.21276	9.9e-23	both	favorNHEJ	K562_clone5	N_synergy

## Sheet: RPE1_p53_KO
gene	cell_line	CCD_model_p_adj	chrom_feature	CCD_synergy_score	CCD_estim_diff	global_diff	global_p_adj	n	pathway_signif	recovery	global_effect	CCD_effect
ATM	RPE1_p53_KO	0.167261	H3K27ac	0	0	-1.16	4.645e-07	10	MMEJ	normal_recovery	favorMMEJ	M_synergy
ATM	RPE1_p53_KO	0.167261	H3K36me3	-0.00503927	-0.0274359	-1.16	4.645e-07	10	MMEJ	normal_recovery	favorMMEJ	M_synergy
ATM	RPE1_p53_KO	0.167261	H3K4me1	-0.0818428	-0.441113	-1.16	4.645e-07	10	MMEJ	normal_recovery	favorMMEJ	M_synergy
ATM	RPE1_p53_KO	0.167261	H3K4me2	-0.0597758	-0.36524	-1.16	4.645e-07	10	MMEJ	normal_recovery	favorMMEJ	M_synergy
ATM	RPE1_p53_KO	0.167261	H3K4me3	-0.134364	-0.890835	-1.16	4.645e-07	10	MMEJ	normal_recovery	favorMMEJ	M_synergy
ATM	RPE1_p53_KO	0.167261	H3K27me3	0	0	-1.16	4.645e-07	10	MMEJ	normal_recovery	favorMMEJ	M_synergy
ATM	RPE1_p53_KO	0.167261	H3K9me2	-0.0810526	-0.420704	-1.16	4.645e-07	10	MMEJ	normal_recovery	favorMMEJ	M_synergy
ATM	RPE1_p53_KO	0.167261	H3K9me3	-0.00734901	-0.0357388	-1.16	4.645e-07	10	MMEJ	normal_recovery	favorMMEJ	M_synergy
ATM	RPE1_p53_KO	0.167261	LMNB1	0	0	-1.16	4.645e-07	10	MMEJ	normal_recovery	favorMMEJ	M_synergy
ATM	RPE1_p53_KO	0.167261	late_replicating	-0.0192155	-0.0716705	-1.16	4.645e-07	10	MMEJ	normal_recovery	favorMMEJ	M_synergy
ATR	RPE1_p53_KO	0.096378	H3K27ac	-0.00268159	-0.0173603	-0.332239	0.000313846	10	MMEJ	normal_recovery	favorMMEJ	M_synergy
ATR	RPE1_p53_KO	0.096378	H3K36me3	-0.0686792	-0.373919	-0.332239	0.000313846	10	MMEJ	normal_recovery	favorMMEJ	M_synergy
ATR	RPE1_p53_KO	0.096378	H3K4me1	-0.0418863	-0.225757	-0.332239	0.000313846	10	MMEJ	normal_recovery	favorMMEJ	M_synergy
ATR	RPE1_p53_KO	0.096378	H3K4me2	-0.0260318	-0.159059	-0.332239	0.000313846	10	MMEJ	normal_recovery	favorMMEJ	M_synergy
ATR	RPE1_p53_KO	0.096378	H3K4me3	-0.128686	-0.853192	-0.332239	0.000313846	10	MMEJ	normal_recovery	favorMMEJ	M_synergy
ATR	RPE1_p53_KO	0.096378	H3K27me3	0	0	-0.332239	0.000313846	10	MMEJ	normal_recovery	favorMMEJ	M_synergy
ATR	RPE1_p53_KO	0.096378	H3K9me2	-0.0534147	-0.277249	-0.332239	0.000313846	10	MMEJ	normal_recovery	favorMMEJ	M_synergy
ATR	RPE1_p53_KO	0.096378	H3K9me3	-0.147902	-0.719258	-0.332239	0.000313846	10	MMEJ	normal_recovery	favorMMEJ	M_synergy
ATR	RPE1_p53_KO	0.096378	LMNB1	0	0	-0.332239	0.000313846	10	MMEJ	normal_recovery	favorMMEJ	M_synergy
ATR	RPE1_p53_KO	0.096378	late_replicating	-0.0976817	-0.364335	-0.332239	0.000313846	10	MMEJ	normal_recovery	favorMMEJ	M_synergy
BLM	RPE1_p53_KO	0.32318	H3K27ac	-0.0109106	-0.0706342	-0.131074	0.000961333	10	MMEJ	normal_recovery	favorMMEJ	none
BLM	RPE1_p53_KO	0.32318	H3K36me3	0	0	-0.131074	0.000961333	10	MMEJ	normal_recovery	favorMMEJ	none
BLM	RPE1_p53_KO	0.32318	H3K4me1	-0.0218696	-0.117872	-0.131074	0.000961333	10	MMEJ	normal_recovery	favorMMEJ	none
BLM	RPE1_p53_KO	0.32318	H3K4me2	-0.0428122	-0.26159	-0.131074	0.000961333	10	MMEJ	normal_recovery	favorMMEJ	none
BLM	RPE1_p53_KO	0.32318	H3K4me3	-0.0325274	-0.215657	-0.131074	0.000961333	10	MMEJ	normal_recovery	favorMMEJ	none
BLM	RPE1_p53_KO	0.32318	H3K27me3	0	0	-0.131074	0.000961333	10	MMEJ	normal_recovery	favorMMEJ	none
BLM	RPE1_p53_KO	0.32318	H3K9me2	0	0	-0.131074	0.000961333	10	MMEJ	normal_recovery	favorMMEJ	none
BLM	RPE1_p53_KO	0.32318	H3K9me3	0	0	-0.131074	0.000961333	10	MMEJ	normal_recovery	favorMMEJ	none
BLM	RPE1_p53_KO	0.32318	LMNB1	0	0	-0.131074	0.000961333	10	MMEJ	normal_recovery	favorMMEJ	none
BLM	RPE1_p53_KO	0.32318	late_replicating	-0.0184229	-0.0687143	-0.131074	0.000961333	10	MMEJ	normal_recovery	favorMMEJ	none
BOD1L1	RPE1_p53_KO	0.212931	H3K27ac	-0.0226495	-0.14663	-0.248189	0.000233333	10	MMEJ	normal_recovery	favorMMEJ	M_synergy
BOD1L1	RPE1_p53_KO	0.212931	H3K36me3	0	0	-0.248189	0.000233333	10	MMEJ	normal_recovery	favorMMEJ	M_synergy
BOD1L1	RPE1_p53_KO	0.212931	H3K4me1	-0.0357401	-0.192631	-0.248189	0.000233333	10	MMEJ	normal_recovery	favorMMEJ	M_synergy
BOD1L1	RPE1_p53_KO	0.212931	H3K4me2	-0.0693998	-0.424044	-0.248189	0.000233333	10	MMEJ	normal_recovery	favorMMEJ	M_synergy
BOD1L1	RPE1_p53_KO	0.212931	H3K4me3	0	0	-0.248189	0.000233333	10	MMEJ	normal_recovery	favorMMEJ	M_synergy
BOD1L1	RPE1_p53_KO	0.212931	H3K27me3	0	0	-0.248189	0.000233333	10	MMEJ	normal_recovery	favorMMEJ	M_synergy
BOD1L1	RPE1_p53_KO	0.212931	H3K9me2	0	0	-0.248189	0.000233333	10	MMEJ	normal_recovery	favorMMEJ	M_synergy
BOD1L1	RPE1_p53_KO	0.212931	H3K9me3	0	0	-0.248189	0.000233333	10	MMEJ	normal_recovery	favorMMEJ	M_synergy
BOD1L1	RPE1_p53_KO	0.212931	LMNB1	0	0	-0.248189	0.000233333	10	MMEJ	normal_recovery	favorMMEJ	M_synergy
BOD1L1	RPE1_p53_KO	0.212931	late_replicating	0	0	-0.248189	0.000233333	10	MMEJ	normal_recovery	favorMMEJ	M_synergy
BRCA2	RPE1_p53_KO	0.586088	H3K27ac	0	0	0.124613	0.00355	11	NHEJ	normal_recovery	favorNHEJ	none
BRCA2	RPE1_p53_KO	0.586088	H3K36me3	0.00535109	0.0291336	0.124613	0.00355	11	NHEJ	normal_recovery	favorNHEJ	none
BRCA2	RPE1_p53_KO	0.586088	H3K4me1	0	0	0.124613	0.00355	11	NHEJ	normal_recovery	favorNHEJ	none
BRCA2	RPE1_p53_KO	0.586088	H3K4me2	0	0	0.124613	0.00355	11	NHEJ	normal_recovery	favorNHEJ	none
BRCA2	RPE1_p53_KO	0.586088	H3K4me3	0.0117146	0.0776678	0.124613	0.00355	11	NHEJ	normal_recovery	favorNHEJ	none
BRCA2	RPE1_p53_KO	0.586088	H3K27me3	0.0183064	0.0907232	0.124613	0.00355	11	NHEJ	normal_recovery	favorNHEJ	none
BRCA2	RPE1_p53_KO	0.586088	H3K9me2	0.0158369	0.0822016	0.124613	0.00355	11	NHEJ	normal_recovery	favorNHEJ	none
BRCA2	RPE1_p53_KO	0.586088	H3K9me3	0	0	0.124613	0.00355	11	NHEJ	normal_recovery	favorNHEJ	none
BRCA2	RPE1_p53_KO	0.586088	LMNB1	0	0	0.124613	0.00355	11	NHEJ	normal_recovery	favorNHEJ	none
BRCA2	RPE1_p53_KO	0.586088	late_replicating	0.0109674	0.0409063	0.124613	0.00355	11	NHEJ	normal_recovery	favorNHEJ	none
BRCC3	RPE1_p53_KO	#N/A	#N/A	#N/A	#N/A	-0.000165278	0.996	10	none	normal_recovery	none	none
CHAF1A	RPE1_p53_KO	0.0688034	H3K27ac	-0.0167973	-0.108744	-0.195698	0.000462857	11	MMEJ	normal_recovery	favorMMEJ	M_synergy
CHAF1A	RPE1_p53_KO	0.0688034	H3K36me3	-0.0281982	-0.153523	-0.195698	0.000462857	11	MMEJ	normal_recovery	favorMMEJ	M_synergy
CHAF1A	RPE1_p53_KO	0.0688034	H3K4me1	-0.0551498	-0.297244	-0.195698	0.000462857	11	MMEJ	normal_recovery	favorMMEJ	M_synergy
CHAF1A	RPE1_p53_KO	0.0688034	H3K4me2	-0.0562034	-0.343412	-0.195698	0.000462857	11	MMEJ	normal_recovery	favorMMEJ	M_synergy
CHAF1A	RPE1_p53_KO	0.0688034	H3K4me3	-0.0806113	-0.534454	-0.195698	0.000462857	11	MMEJ	normal_recovery	favorMMEJ	M_synergy
CHAF1A	RPE1_p53_KO	0.0688034	H3K27me3	0	0	-0.195698	0.000462857	11	MMEJ	normal_recovery	favorMMEJ	M_synergy
CHAF1A	RPE1_p53_KO	0.0688034	H3K9me2	0	0	-0.195698	0.000462857	11	MMEJ	normal_recovery	favorMMEJ	M_synergy
CHAF1A	RPE1_p53_KO	0.0688034	H3K9me3	-0.0675563	-0.328532	-0.195698	0.000462857	11	MMEJ	normal_recovery	favorMMEJ	M_synergy
CHAF1A	RPE1_p53_KO	0.0688034	LMNB1	0	0	-0.195698	0.000462857	11	MMEJ	normal_recovery	favorMMEJ	M_synergy
CHAF1A	RPE1_p53_KO	0.0688034	late_replicating	0	0	-0.195698	0.000462857	11	MMEJ	normal_recovery	favorMMEJ	M_synergy
CHEK2	RPE1_p53_KO	#N/A	#N/A	#N/A	#N/A	-0.0612909	0.150526	11	none	normal_recovery	none	none
FAAP24	RPE1_p53_KO	0.465883	H3K27ac	-0.00659967	-0.0427255	-0.636081	4.645e-07	11	MMEJ	normal_recovery	favorMMEJ	none
FAAP24	RPE1_p53_KO	0.465883	H3K36me3	0	0	-0.636081	4.645e-07	11	MMEJ	normal_recovery	favorMMEJ	none
FAAP24	RPE1_p53_KO	0.465883	H3K4me1	-0.0568242	-0.306269	-0.636081	4.645e-07	11	MMEJ	normal_recovery	favorMMEJ	none
FAAP24	RPE1_p53_KO	0.465883	H3K4me2	-0.0428343	-0.261725	-0.636081	4.645e-07	11	MMEJ	normal_recovery	favorMMEJ	none
FAAP24	RPE1_p53_KO	0.465883	H3K4me3	-0.0984122	-0.652474	-0.636081	4.645e-07	11	MMEJ	normal_recovery	favorMMEJ	none
FAAP24	RPE1_p53_KO	0.465883	H3K27me3	0	0	-0.636081	4.645e-07	11	MMEJ	normal_recovery	favorMMEJ	none
FAAP24	RPE1_p53_KO	0.465883	H3K9me2	-9.25317e-05	-0.000480286	-0.636081	4.645e-07	11	MMEJ	normal_recovery	favorMMEJ	none
FAAP24	RPE1_p53_KO	0.465883	H3K9me3	0	0	-0.636081	4.645e-07	11	MMEJ	normal_recovery	favorMMEJ	none
FAAP24	RPE1_p53_KO	0.465883	LMNB1	0	0	-0.636081	4.645e-07	11	MMEJ	normal_recovery	favorMMEJ	none
FAAP24	RPE1_p53_KO	0.465883	late_replicating	0	0	-0.636081	4.645e-07	11	MMEJ	normal_recovery	favorMMEJ	none
FANCD2	RPE1_p53_KO	0.0113562	H3K27ac	0	0	-0.407635	6.92e-06	10	MMEJ	normal_recovery	favorMMEJ	M_synergy
FANCD2	RPE1_p53_KO	0.0113562	H3K36me3	-0.0356791	-0.194252	-0.407635	6.92e-06	10	MMEJ	normal_recovery	favorMMEJ	M_synergy
FANCD2	RPE1_p53_KO	0.0113562	H3K4me1	-0.0415862	-0.22414	-0.407635	6.92e-06	10	MMEJ	normal_recovery	favorMMEJ	M_synergy
FANCD2	RPE1_p53_KO	0.0113562	H3K4me2	0	0	-0.407635	6.92e-06	10	MMEJ	normal_recovery	favorMMEJ	M_synergy
FANCD2	RPE1_p53_KO	0.0113562	H3K4me3	-0.147245	-0.976238	-0.407635	6.92e-06	10	MMEJ	normal_recovery	favorMMEJ	M_synergy
FANCD2	RPE1_p53_KO	0.0113562	H3K27me3	-0.0165723	-0.0821294	-0.407635	6.92e-06	10	MMEJ	normal_recovery	favorMMEJ	M_synergy
FANCD2	RPE1_p53_KO	0.0113562	H3K9me2	-0.0655702	-0.340342	-0.407635	6.92e-06	10	MMEJ	normal_recovery	favorMMEJ	M_synergy
FANCD2	RPE1_p53_KO	0.0113562	H3K9me3	-0.03606	-0.175363	-0.407635	6.92e-06	10	MMEJ	normal_recovery	favorMMEJ	M_synergy
FANCD2	RPE1_p53_KO	0.0113562	LMNB1	0	0	-0.407635	6.92e-06	10	MMEJ	normal_recovery	favorMMEJ	M_synergy
FANCD2	RPE1_p53_KO	0.0113562	late_replicating	-0.0242956	-0.0906184	-0.407635	6.92e-06	10	MMEJ	normal_recovery	favorMMEJ	M_synergy
FANCG	RPE1_p53_KO	0.579494	H3K27ac	-0.00427676	-0.0276873	-0.438195	9.33333e-07	11	MMEJ	normal_recovery	favorMMEJ	none
FANCG	RPE1_p53_KO	0.579494	H3K36me3	0	0	-0.438195	9.33333e-07	11	MMEJ	normal_recovery	favorMMEJ	none
FANCG	RPE1_p53_KO	0.579494	H3K4me1	-0.0398014	-0.21452	-0.438195	9.33333e-07	11	MMEJ	normal_recovery	favorMMEJ	none
FANCG	RPE1_p53_KO	0.579494	H3K4me2	-0.0223113	-0.136326	-0.438195	9.33333e-07	11	MMEJ	normal_recovery	favorMMEJ	none
FANCG	RPE1_p53_KO	0.579494	H3K4me3	-0.0952926	-0.631791	-0.438195	9.33333e-07	11	MMEJ	normal_recovery	favorMMEJ	none
FANCG	RPE1_p53_KO	0.579494	H3K27me3	0	0	-0.438195	9.33333e-07	11	MMEJ	normal_recovery	favorMMEJ	none
FANCG	RPE1_p53_KO	0.579494	H3K9me2	-0.0286589	-0.148754	-0.438195	9.33333e-07	11	MMEJ	normal_recovery	favorMMEJ	none
FANCG	RPE1_p53_KO	0.579494	H3K9me3	0	0	-0.438195	9.33333e-07	11	MMEJ	normal_recovery	favorMMEJ	none
FANCG	RPE1_p53_KO	0.579494	LMNB1	0	0	-0.438195	9.33333e-07	11	MMEJ	normal_recovery	favorMMEJ	none
FANCG	RPE1_p53_KO	0.579494	late_replicating	-0.00743498	-0.0277312	-0.438195	9.33333e-07	11	MMEJ	normal_recovery	favorMMEJ	none
FANCM	RPE1_p53_KO	0.096378	H3K27ac	-0.00577694	-0.0373992	-0.656583	4.645e-07	11	MMEJ	normal_recovery	favorMMEJ	M_synergy
FANCM	RPE1_p53_KO	0.096378	H3K36me3	-0.0671673	-0.365687	-0.656583	4.645e-07	11	MMEJ	normal_recovery	favorMMEJ	M_synergy
FANCM	RPE1_p53_KO	0.096378	H3K4me1	-0.0588124	-0.316985	-0.656583	4.645e-07	11	MMEJ	normal_recovery	favorMMEJ	M_synergy
FANCM	RPE1_p53_KO	0.096378	H3K4me2	-0.0267445	-0.163413	-0.656583	4.645e-07	11	MMEJ	normal_recovery	favorMMEJ	M_synergy
FANCM	RPE1_p53_KO	0.096378	H3K4me3	-0.142687	-0.946019	-0.656583	4.645e-07	11	MMEJ	normal_recovery	favorMMEJ	M_synergy
FANCM	RPE1_p53_KO	0.096378	H3K27me3	-0.0153756	-0.076199	-0.656583	4.645e-07	11	MMEJ	normal_recovery	favorMMEJ	M_synergy
FANCM	RPE1_p53_KO	0.096378	H3K9me2	0	0	-0.656583	4.645e-07	11	MMEJ	normal_recovery	favorMMEJ	M_synergy
FANCM	RPE1_p53_KO	0.096378	H3K9me3	-0.0158393	-0.0770275	-0.656583	4.645e-07	11	MMEJ	normal_recovery	favorMMEJ	M_synergy
FANCM	RPE1_p53_KO	0.096378	LMNB1	0	0	-0.656583	4.645e-07	11	MMEJ	normal_recovery	favorMMEJ	M_synergy
FANCM	RPE1_p53_KO	0.096378	late_replicating	0	0	-0.656583	4.645e-07	11	MMEJ	normal_recovery	favorMMEJ	M_synergy
MDC1	RPE1_p53_KO	0.234637	H3K27ac	0	0	-0.544718	2.45e-06	11	MMEJ	normal_recovery	favorMMEJ	M_synergy
MDC1	RPE1_p53_KO	0.234637	H3K36me3	-0.0271929	-0.14805	-0.544718	2.45e-06	11	MMEJ	normal_recovery	favorMMEJ	M_synergy
MDC1	RPE1_p53_KO	0.234637	H3K4me1	-0.044305	-0.238793	-0.544718	2.45e-06	11	MMEJ	normal_recovery	favorMMEJ	M_synergy
MDC1	RPE1_p53_KO	0.234637	H3K4me2	-0.0245205	-0.149824	-0.544718	2.45e-06	11	MMEJ	normal_recovery	favorMMEJ	M_synergy
MDC1	RPE1_p53_KO	0.234637	H3K4me3	-0.109773	-0.727794	-0.544718	2.45e-06	11	MMEJ	normal_recovery	favorMMEJ	M_synergy
MDC1	RPE1_p53_KO	0.234637	H3K27me3	0	0	-0.544718	2.45e-06	11	MMEJ	normal_recovery	favorMMEJ	M_synergy
MDC1	RPE1_p53_KO	0.234637	H3K9me2	-0.0649942	-0.337352	-0.544718	2.45e-06	11	MMEJ	normal_recovery	favorMMEJ	M_synergy
MDC1	RPE1_p53_KO	0.234637	H3K9me3	-0.0803961	-0.390972	-0.544718	2.45e-06	11	MMEJ	normal_recovery	favorMMEJ	M_synergy
MDC1	RPE1_p53_KO	0.234637	LMNB1	0	0	-0.544718	2.45e-06	11	MMEJ	normal_recovery	favorMMEJ	M_synergy
MDC1	RPE1_p53_KO	0.234637	late_replicating	-0.0205625	-0.0766944	-0.544718	2.45e-06	11	MMEJ	normal_recovery	favorMMEJ	M_synergy
PARP1	RPE1_p53_KO	0.0113562	H3K27ac	-0.0269902	-0.174731	-0.0977115	0.0156471	11	MMEJ	normal_recovery	favorMMEJ	M_synergy
PARP1	RPE1_p53_KO	0.0113562	H3K36me3	-0.0253666	-0.138107	-0.0977115	0.0156471	11	MMEJ	normal_recovery	favorMMEJ	M_synergy
PARP1	RPE1_p53_KO	0.0113562	H3K4me1	-0.0585995	-0.315837	-0.0977115	0.0156471	11	MMEJ	normal_recovery	favorMMEJ	M_synergy
PARP1	RPE1_p53_KO	0.0113562	H3K4me2	-0.0424862	-0.259598	-0.0977115	0.0156471	11	MMEJ	normal_recovery	favorMMEJ	M_synergy
PARP1	RPE1_p53_KO	0.0113562	H3K4me3	-0.0937605	-0.621633	-0.0977115	0.0156471	11	MMEJ	normal_recovery	favorMMEJ	M_synergy
PARP1	RPE1_p53_KO	0.0113562	H3K27me3	-0.0144996	-0.0718576	-0.0977115	0.0156471	11	MMEJ	normal_recovery	favorMMEJ	M_synergy
PARP1	RPE1_p53_KO	0.0113562	H3K9me2	0	0	-0.0977115	0.0156471	11	MMEJ	normal_recovery	favorMMEJ	M_synergy
PARP1	RPE1_p53_KO	0.0113562	H3K9me3	-0.0536921	-0.261109	-0.0977115	0.0156471	11	MMEJ	normal_recovery	favorMMEJ	M_synergy
PARP1	RPE1_p53_KO	0.0113562	LMNB1	0	0	-0.0977115	0.0156471	11	MMEJ	normal_recovery	favorMMEJ	M_synergy
PARP1	RPE1_p53_KO	0.0113562	late_replicating	0	0	-0.0977115	0.0156471	11	MMEJ	normal_recovery	favorMMEJ	M_synergy
POLL	RPE1_p53_KO	0.292726	H3K27ac	0.00737131	0.047721	1.89582	7.54e-10	10	NHEJ	normal_recovery	favorNHEJ	none
POLL	RPE1_p53_KO	0.292726	H3K36me3	0	0	1.89582	7.54e-10	10	NHEJ	normal_recovery	favorNHEJ	none
POLL	RPE1_p53_KO	0.292726	H3K4me1	0.00286514	0.0154424	1.89582	7.54e-10	10	NHEJ	normal_recovery	favorNHEJ	none
POLL	RPE1_p53_KO	0.292726	H3K4me2	0.0825656	0.50449	1.89582	7.54e-10	10	NHEJ	normal_recovery	favorNHEJ	none
POLL	RPE1_p53_KO	0.292726	H3K4me3	0	0	1.89582	7.54e-10	10	NHEJ	normal_recovery	favorNHEJ	none
POLL	RPE1_p53_KO	0.292726	H3K27me3	0	0	1.89582	7.54e-10	10	NHEJ	normal_recovery	favorNHEJ	none
POLL	RPE1_p53_KO	0.292726	H3K9me2	0	0	1.89582	7.54e-10	10	NHEJ	normal_recovery	favorNHEJ	none
POLL	RPE1_p53_KO	0.292726	H3K9me3	0	0	1.89582	7.54e-10	10	NHEJ	normal_recovery	favorNHEJ	none
POLL	RPE1_p53_KO	0.292726	LMNB1	0	0	1.89582	7.54e-10	10	NHEJ	normal_recovery	favorNHEJ	none
POLL	RPE1_p53_KO	0.292726	late_replicating	0.0982745	0.366547	1.89582	7.54e-10	10	NHEJ	normal_recovery	favorNHEJ	none
RAD50	RPE1_p53_KO	0.380366	H3K27ac	0	0	-1.16956	2.29143e-06	11	MMEJ	normal_recovery	favorMMEJ	none
RAD50	RPE1_p53_KO	0.380366	H3K36me3	-0.0275153	-0.149805	-1.16956	2.29143e-06	11	MMEJ	normal_recovery	favorMMEJ	none
RAD50	RPE1_p53_KO	0.380366	H3K4me1	-0.0275372	-0.148419	-1.16956	2.29143e-06	11	MMEJ	normal_recovery	favorMMEJ	none
RAD50	RPE1_p53_KO	0.380366	H3K4me2	0	0	-1.16956	2.29143e-06	11	MMEJ	normal_recovery	favorMMEJ	none
RAD50	RPE1_p53_KO	0.380366	H3K4me3	-0.296565	-1.96623	-1.16956	2.29143e-06	11	MMEJ	normal_recovery	favorMMEJ	none
RAD50	RPE1_p53_KO	0.380366	H3K27me3	0	0	-1.16956	2.29143e-06	11	MMEJ	normal_recovery	favorMMEJ	none
RAD50	RPE1_p53_KO	0.380366	H3K9me2	-0.197925	-1.02733	-1.16956	2.29143e-06	11	MMEJ	normal_recovery	favorMMEJ	none
RAD50	RPE1_p53_KO	0.380366	H3K9me3	-0.0539875	-0.262545	-1.16956	2.29143e-06	11	MMEJ	normal_recovery	favorMMEJ	none
RAD50	RPE1_p53_KO	0.380366	LMNB1	0	0	-1.16956	2.29143e-06	11	MMEJ	normal_recovery	favorMMEJ	none
RAD50	RPE1_p53_KO	0.380366	late_replicating	-0.147021	-0.548362	-1.16956	2.29143e-06	11	MMEJ	normal_recovery	favorMMEJ	none
RBBP8	RPE1_p53_KO	0.096378	H3K27ac	0	0	-1.74757	3.97778e-06	11	MMEJ	low_recovery	favorMMEJ	M_synergy
RBBP8	RPE1_p53_KO	0.096378	H3K36me3	0	0	-1.74757	3.97778e-06	11	MMEJ	low_recovery	favorMMEJ	M_synergy
RBBP8	RPE1_p53_KO	0.096378	H3K4me1	0	0	-1.74757	3.97778e-06	11	MMEJ	low_recovery	favorMMEJ	M_synergy
RBBP8	RPE1_p53_KO	0.096378	H3K4me2	-0.0443672	-0.271091	-1.74757	3.97778e-06	11	MMEJ	low_recovery	favorMMEJ	M_synergy
RBBP8	RPE1_p53_KO	0.096378	H3K4me3	0	0	-1.74757	3.97778e-06	11	MMEJ	low_recovery	favorMMEJ	M_synergy
RBBP8	RPE1_p53_KO	0.096378	H3K27me3	0	0	-1.74757	3.97778e-06	11	MMEJ	low_recovery	favorMMEJ	M_synergy
RBBP8	RPE1_p53_KO	0.096378	H3K9me2	-0.341219	-1.7711	-1.74757	3.97778e-06	11	MMEJ	low_recovery	favorMMEJ	M_synergy
RBBP8	RPE1_p53_KO	0.096378	H3K9me3	0	0	-1.74757	3.97778e-06	11	MMEJ	low_recovery	favorMMEJ	M_synergy
RBBP8	RPE1_p53_KO	0.096378	LMNB1	0	0	-1.74757	3.97778e-06	11	MMEJ	low_recovery	favorMMEJ	M_synergy
RBBP8	RPE1_p53_KO	0.096378	late_replicating	-0.458675	-1.71078	-1.74757	3.97778e-06	11	MMEJ	low_recovery	favorMMEJ	M_synergy
RMI2	RPE1_p53_KO	0.000374396	H3K27ac	-0.0505466	-0.327233	-0.0881959	0.062	11	MMEJ	normal_recovery	none	M_synergy
RMI2	RPE1_p53_KO	0.000374396	H3K36me3	-0.0444282	-0.241886	-0.0881959	0.062	11	MMEJ	normal_recovery	none	M_synergy
RMI2	RPE1_p53_KO	0.000374396	H3K4me1	-0.0745816	-0.401977	-0.0881959	0.062	11	MMEJ	normal_recovery	none	M_synergy
RMI2	RPE1_p53_KO	0.000374396	H3K4me2	-0.0626139	-0.382581	-0.0881959	0.062	11	MMEJ	normal_recovery	none	M_synergy
RMI2	RPE1_p53_KO	0.000374396	H3K4me3	-0.10738	-0.711927	-0.0881959	0.062	11	MMEJ	normal_recovery	none	M_synergy
RMI2	RPE1_p53_KO	0.000374396	H3K27me3	-0.0262198	-0.129941	-0.0881959	0.062	11	MMEJ	normal_recovery	none	M_synergy
RMI2	RPE1_p53_KO	0.000374396	H3K9me2	0	0	-0.0881959	0.062	11	MMEJ	normal_recovery	none	M_synergy
RMI2	RPE1_p53_KO	0.000374396	H3K9me3	-0.11635	-0.565819	-0.0881959	0.062	11	MMEJ	normal_recovery	none	M_synergy
RMI2	RPE1_p53_KO	0.000374396	LMNB1	0	0	-0.0881959	0.062	11	MMEJ	normal_recovery	none	M_synergy
RMI2	RPE1_p53_KO	0.000374396	late_replicating	0	0	-0.0881959	0.062	11	MMEJ	normal_recovery	none	M_synergy
SMC5	RPE1_p53_KO	0.292726	H3K27ac	0	0	-0.286874	8.32727e-05	10	MMEJ	normal_recovery	favorMMEJ	none
SMC5	RPE1_p53_KO	0.292726	H3K36me3	0	0	-0.286874	8.32727e-05	10	MMEJ	normal_recovery	favorMMEJ	none
SMC5	RPE1_p53_KO	0.292726	H3K4me1	-0.0219193	-0.11814	-0.286874	8.32727e-05	10	MMEJ	normal_recovery	favorMMEJ	none
SMC5	RPE1_p53_KO	0.292726	H3K4me2	-0.016998	-0.10386	-0.286874	8.32727e-05	10	MMEJ	normal_recovery	favorMMEJ	none
SMC5	RPE1_p53_KO	0.292726	H3K4me3	-0.117747	-0.780661	-0.286874	8.32727e-05	10	MMEJ	normal_recovery	favorMMEJ	none
SMC5	RPE1_p53_KO	0.292726	H3K27me3	-0.0177298	-0.0878658	-0.286874	8.32727e-05	10	MMEJ	normal_recovery	favorMMEJ	none
SMC5	RPE1_p53_KO	0.292726	H3K9me2	-0.0793175	-0.411698	-0.286874	8.32727e-05	10	MMEJ	normal_recovery	favorMMEJ	none
SMC5	RPE1_p53_KO	0.292726	H3K9me3	0	0	-0.286874	8.32727e-05	10	MMEJ	normal_recovery	favorMMEJ	none
SMC5	RPE1_p53_KO	0.292726	LMNB1	0	0	-0.286874	8.32727e-05	10	MMEJ	normal_recovery	favorMMEJ	none
SMC5	RPE1_p53_KO	0.292726	late_replicating	-0.0414078	-0.154444	-0.286874	8.32727e-05	10	MMEJ	normal_recovery	favorMMEJ	none
TOPBP1	RPE1_p53_KO	0.380366	H3K27ac	-0.00186233	-0.0120565	-0.626896	5.6e-07	10	MMEJ	low_recovery	favorMMEJ	none
TOPBP1	RPE1_p53_KO	0.380366	H3K36me3	0	0	-0.626896	5.6e-07	10	MMEJ	low_recovery	favorMMEJ	none
TOPBP1	RPE1_p53_KO	0.380366	H3K4me1	-0.0331437	-0.178637	-0.626896	5.6e-07	10	MMEJ	low_recovery	favorMMEJ	none
TOPBP1	RPE1_p53_KO	0.380366	H3K4me2	-0.0397113	-0.242642	-0.626896	5.6e-07	10	MMEJ	low_recovery	favorMMEJ	none
TOPBP1	RPE1_p53_KO	0.380366	H3K4me3	0	0	-0.626896	5.6e-07	10	MMEJ	low_recovery	favorMMEJ	none
TOPBP1	RPE1_p53_KO	0.380366	H3K27me3	0	0	-0.626896	5.6e-07	10	MMEJ	low_recovery	favorMMEJ	none
TOPBP1	RPE1_p53_KO	0.380366	H3K9me2	-0.00729345	-0.0378567	-0.626896	5.6e-07	10	MMEJ	low_recovery	favorMMEJ	none
TOPBP1	RPE1_p53_KO	0.380366	H3K9me3	0	0	-0.626896	5.6e-07	10	MMEJ	low_recovery	favorMMEJ	none
TOPBP1	RPE1_p53_KO	0.380366	LMNB1	0	0	-0.626896	5.6e-07	10	MMEJ	low_recovery	favorMMEJ	none
TOPBP1	RPE1_p53_KO	0.380366	late_replicating	0	0	-0.626896	5.6e-07	10	MMEJ	low_recovery	favorMMEJ	none

## Sheet: RPE1_p53_BRCA1_dKO
gene	cell_line	CCD_model_p_adj	chrom_feature	CCD_synergy_score	CCD_estim_diff	global_diff	global_p_adj	n	pathway_signif	recovery	global_effect	CCD_effect
ATM	RPE1_p53_BRCA1_dKO	0.0924943	H3K27ac	0	0	-0.722896	3.46667e-06	15	MMEJ	normal_recovery	favorMMEJ	M_synergy
ATM	RPE1_p53_BRCA1_dKO	0.0924943	H3K36me3	0	0	-0.722896	3.46667e-06	15	MMEJ	normal_recovery	favorMMEJ	M_synergy
ATM	RPE1_p53_BRCA1_dKO	0.0924943	H3K4me1	0	0	-0.722896	3.46667e-06	15	MMEJ	normal_recovery	favorMMEJ	M_synergy
ATM	RPE1_p53_BRCA1_dKO	0.0924943	H3K4me2	0	0	-0.722896	3.46667e-06	15	MMEJ	normal_recovery	favorMMEJ	M_synergy
ATM	RPE1_p53_BRCA1_dKO	0.0924943	H3K4me3	0	0	-0.722896	3.46667e-06	15	MMEJ	normal_recovery	favorMMEJ	M_synergy
ATM	RPE1_p53_BRCA1_dKO	0.0924943	H3K27me3	0	0	-0.722896	3.46667e-06	15	MMEJ	normal_recovery	favorMMEJ	M_synergy
ATM	RPE1_p53_BRCA1_dKO	0.0924943	H3K9me2	-0.0507299	-0.263313	-0.722896	3.46667e-06	15	MMEJ	normal_recovery	favorMMEJ	M_synergy
ATM	RPE1_p53_BRCA1_dKO	0.0924943	H3K9me3	-0.155279	-0.755131	-0.722896	3.46667e-06	15	MMEJ	normal_recovery	favorMMEJ	M_synergy
ATM	RPE1_p53_BRCA1_dKO	0.0924943	LMNB1	-0.21945	-0.985869	-0.722896	3.46667e-06	15	MMEJ	normal_recovery	favorMMEJ	M_synergy
ATM	RPE1_p53_BRCA1_dKO	0.0924943	late_replicating	-0.0934702	-0.348627	-0.722896	3.46667e-06	15	MMEJ	normal_recovery	favorMMEJ	M_synergy
ATR	RPE1_p53_BRCA1_dKO	0.150247	H3K27ac	-0.0706631	-0.457465	-0.269866	0.0495556	15	MMEJ	low_recovery	favorMMEJ	M_synergy
ATR	RPE1_p53_BRCA1_dKO	0.150247	H3K36me3	-0.0593006	-0.322858	-0.269866	0.0495556	15	MMEJ	low_recovery	favorMMEJ	M_synergy
ATR	RPE1_p53_BRCA1_dKO	0.150247	H3K4me1	-0.00524043	-0.0282447	-0.269866	0.0495556	15	MMEJ	low_recovery	favorMMEJ	M_synergy
ATR	RPE1_p53_BRCA1_dKO	0.150247	H3K4me2	-0.132218	-0.807871	-0.269866	0.0495556	15	MMEJ	low_recovery	favorMMEJ	M_synergy
ATR	RPE1_p53_BRCA1_dKO	0.150247	H3K4me3	-0.15947	-1.05729	-0.269866	0.0495556	15	MMEJ	low_recovery	favorMMEJ	M_synergy
ATR	RPE1_p53_BRCA1_dKO	0.150247	H3K27me3	0	0	-0.269866	0.0495556	15	MMEJ	low_recovery	favorMMEJ	M_synergy
ATR	RPE1_p53_BRCA1_dKO	0.150247	H3K9me2	0	0	-0.269866	0.0495556	15	MMEJ	low_recovery	favorMMEJ	M_synergy
ATR	RPE1_p53_BRCA1_dKO	0.150247	H3K9me3	0	0	-0.269866	0.0495556	15	MMEJ	low_recovery	favorMMEJ	M_synergy
ATR	RPE1_p53_BRCA1_dKO	0.150247	LMNB1	-0.00163878	-0.00736215	-0.269866	0.0495556	15	MMEJ	low_recovery	favorMMEJ	M_synergy
ATR	RPE1_p53_BRCA1_dKO	0.150247	late_replicating	0	0	-0.269866	0.0495556	15	MMEJ	low_recovery	favorMMEJ	M_synergy
BLM	RPE1_p53_BRCA1_dKO	0.301506	H3K27ac	-0.0337462	-0.218469	-0.263495	0.00951765	16	MMEJ	normal_recovery	favorMMEJ	none
BLM	RPE1_p53_BRCA1_dKO	0.301506	H3K36me3	-0.0540732	-0.294397	-0.263495	0.00951765	16	MMEJ	normal_recovery	favorMMEJ	none
BLM	RPE1_p53_BRCA1_dKO	0.301506	H3K4me1	-0.0295382	-0.159204	-0.263495	0.00951765	16	MMEJ	normal_recovery	favorMMEJ	none
BLM	RPE1_p53_BRCA1_dKO	0.301506	H3K4me2	-0.0765435	-0.467693	-0.263495	0.00951765	16	MMEJ	normal_recovery	favorMMEJ	none
BLM	RPE1_p53_BRCA1_dKO	0.301506	H3K4me3	-0.0874261	-0.579636	-0.263495	0.00951765	16	MMEJ	normal_recovery	favorMMEJ	none
BLM	RPE1_p53_BRCA1_dKO	0.301506	H3K27me3	0	0	-0.263495	0.00951765	16	MMEJ	normal_recovery	favorMMEJ	none
BLM	RPE1_p53_BRCA1_dKO	0.301506	H3K9me2	-0.0187533	-0.0973388	-0.263495	0.00951765	16	MMEJ	normal_recovery	favorMMEJ	none
BLM	RPE1_p53_BRCA1_dKO	0.301506	H3K9me3	0	0	-0.263495	0.00951765	16	MMEJ	normal_recovery	favorMMEJ	none
BLM	RPE1_p53_BRCA1_dKO	0.301506	LMNB1	0	0	-0.263495	0.00951765	16	MMEJ	normal_recovery	favorMMEJ	none
BLM	RPE1_p53_BRCA1_dKO	0.301506	late_replicating	0	0	-0.263495	0.00951765	16	MMEJ	normal_recovery	favorMMEJ	none
BOD1L1	RPE1_p53_BRCA1_dKO	0.105135	H3K27ac	-0.0248703	-0.161007	-0.409746	2.6e-05	16	MMEJ	normal_recovery	favorMMEJ	M_synergy
BOD1L1	RPE1_p53_BRCA1_dKO	0.105135	H3K36me3	0	0	-0.409746	2.6e-05	16	MMEJ	normal_recovery	favorMMEJ	M_synergy
BOD1L1	RPE1_p53_BRCA1_dKO	0.105135	H3K4me1	0	0	-0.409746	2.6e-05	16	MMEJ	normal_recovery	favorMMEJ	M_synergy
BOD1L1	RPE1_p53_BRCA1_dKO	0.105135	H3K4me2	-0.0537247	-0.328267	-0.409746	2.6e-05	16	MMEJ	normal_recovery	favorMMEJ	M_synergy
BOD1L1	RPE1_p53_BRCA1_dKO	0.105135	H3K4me3	-0.0636746	-0.422164	-0.409746	2.6e-05	16	MMEJ	normal_recovery	favorMMEJ	M_synergy
BOD1L1	RPE1_p53_BRCA1_dKO	0.105135	H3K27me3	0	0	-0.409746	2.6e-05	16	MMEJ	normal_recovery	favorMMEJ	M_synergy
BOD1L1	RPE1_p53_BRCA1_dKO	0.105135	H3K9me2	0	0	-0.409746	2.6e-05	16	MMEJ	normal_recovery	favorMMEJ	M_synergy
BOD1L1	RPE1_p53_BRCA1_dKO	0.105135	H3K9me3	0	0	-0.409746	2.6e-05	16	MMEJ	normal_recovery	favorMMEJ	M_synergy
BOD1L1	RPE1_p53_BRCA1_dKO	0.105135	LMNB1	-0.06538	-0.293716	-0.409746	2.6e-05	16	MMEJ	normal_recovery	favorMMEJ	M_synergy
BOD1L1	RPE1_p53_BRCA1_dKO	0.105135	late_replicating	-0.0159585	-0.0595223	-0.409746	2.6e-05	16	MMEJ	normal_recovery	favorMMEJ	M_synergy
BRCA2	RPE1_p53_BRCA1_dKO	#N/A	#N/A	#N/A	#N/A	-0.0547422	0.5	16	none	normal_recovery	none	none
BRCC3	RPE1_p53_BRCA1_dKO	#N/A	#N/A	#N/A	#N/A	-0.140676	0.0708421	17	none	normal_recovery	none	none
CHAF1A	RPE1_p53_BRCA1_dKO	0.0116637	H3K27ac	-0.0992115	-0.642284	-0.276405	0.00346154	16	MMEJ	normal_recovery	favorMMEJ	M_synergy
CHAF1A	RPE1_p53_BRCA1_dKO	0.0116637	H3K36me3	0	0	-0.276405	0.00346154	16	MMEJ	normal_recovery	favorMMEJ	M_synergy
CHAF1A	RPE1_p53_BRCA1_dKO	0.0116637	H3K4me1	-0.00489209	-0.0263672	-0.276405	0.00346154	16	MMEJ	normal_recovery	favorMMEJ	M_synergy
CHAF1A	RPE1_p53_BRCA1_dKO	0.0116637	H3K4me2	-0.123436	-0.754216	-0.276405	0.00346154	16	MMEJ	normal_recovery	favorMMEJ	M_synergy
CHAF1A	RPE1_p53_BRCA1_dKO	0.0116637	H3K4me3	-0.138126	-0.915778	-0.276405	0.00346154	16	MMEJ	normal_recovery	favorMMEJ	M_synergy
CHAF1A	RPE1_p53_BRCA1_dKO	0.0116637	H3K27me3	0	0	-0.276405	0.00346154	16	MMEJ	normal_recovery	favorMMEJ	M_synergy
CHAF1A	RPE1_p53_BRCA1_dKO	0.0116637	H3K9me2	0	0	-0.276405	0.00346154	16	MMEJ	normal_recovery	favorMMEJ	M_synergy
CHAF1A	RPE1_p53_BRCA1_dKO	0.0116637	H3K9me3	0	0	-0.276405	0.00346154	16	MMEJ	normal_recovery	favorMMEJ	M_synergy
CHAF1A	RPE1_p53_BRCA1_dKO	0.0116637	LMNB1	-0.0455885	-0.204804	-0.276405	0.00346154	16	MMEJ	normal_recovery	favorMMEJ	M_synergy
CHAF1A	RPE1_p53_BRCA1_dKO	0.0116637	late_replicating	0	0	-0.276405	0.00346154	16	MMEJ	normal_recovery	favorMMEJ	M_synergy
CHEK2	RPE1_p53_BRCA1_dKO	0.0191635	H3K27ac	-0.0426416	-0.276057	-0.15108	0.00355714	14	MMEJ	normal_recovery	favorMMEJ	M_synergy
CHEK2	RPE1_p53_BRCA1_dKO	0.0191635	H3K36me3	0	0	-0.15108	0.00355714	14	MMEJ	normal_recovery	favorMMEJ	M_synergy
CHEK2	RPE1_p53_BRCA1_dKO	0.0191635	H3K4me1	-0.00300699	-0.016207	-0.15108	0.00355714	14	MMEJ	normal_recovery	favorMMEJ	M_synergy
CHEK2	RPE1_p53_BRCA1_dKO	0.0191635	H3K4me2	-0.0383929	-0.234587	-0.15108	0.00355714	14	MMEJ	normal_recovery	favorMMEJ	M_synergy
CHEK2	RPE1_p53_BRCA1_dKO	0.0191635	H3K4me3	-0.0669484	-0.443869	-0.15108	0.00355714	14	MMEJ	normal_recovery	favorMMEJ	M_synergy
CHEK2	RPE1_p53_BRCA1_dKO	0.0191635	H3K27me3	-0.00670052	-0.0332066	-0.15108	0.00355714	14	MMEJ	normal_recovery	favorMMEJ	M_synergy
CHEK2	RPE1_p53_BRCA1_dKO	0.0191635	H3K9me2	0	0	-0.15108	0.00355714	14	MMEJ	normal_recovery	favorMMEJ	M_synergy
CHEK2	RPE1_p53_BRCA1_dKO	0.0191635	H3K9me3	-0.0182409	-0.0887069	-0.15108	0.00355714	14	MMEJ	normal_recovery	favorMMEJ	M_synergy
CHEK2	RPE1_p53_BRCA1_dKO	0.0191635	LMNB1	-0.0419777	-0.188583	-0.15108	0.00355714	14	MMEJ	normal_recovery	favorMMEJ	M_synergy
CHEK2	RPE1_p53_BRCA1_dKO	0.0191635	late_replicating	-0.0209979	-0.0783184	-0.15108	0.00355714	14	MMEJ	normal_recovery	favorMMEJ	M_synergy
FAAP24	RPE1_p53_BRCA1_dKO	0.0779247	H3K27ac	-0.0032041	-0.020743	-0.549826	3.56364e-05	16	MMEJ	normal_recovery	favorMMEJ	M_synergy
FAAP24	RPE1_p53_BRCA1_dKO	0.0779247	H3K36me3	0	0	-0.549826	3.56364e-05	16	MMEJ	normal_recovery	favorMMEJ	M_synergy
FAAP24	RPE1_p53_BRCA1_dKO	0.0779247	H3K4me1	0	0	-0.549826	3.56364e-05	16	MMEJ	normal_recovery	favorMMEJ	M_synergy
FAAP24	RPE1_p53_BRCA1_dKO	0.0779247	H3K4me2	-0.0961219	-0.587321	-0.549826	3.56364e-05	16	MMEJ	normal_recovery	favorMMEJ	M_synergy
FAAP24	RPE1_p53_BRCA1_dKO	0.0779247	H3K4me3	-0.0622228	-0.412538	-0.549826	3.56364e-05	16	MMEJ	normal_recovery	favorMMEJ	M_synergy
FAAP24	RPE1_p53_BRCA1_dKO	0.0779247	H3K27me3	0	0	-0.549826	3.56364e-05	16	MMEJ	normal_recovery	favorMMEJ	M_synergy
FAAP24	RPE1_p53_BRCA1_dKO	0.0779247	H3K9me2	0	0	-0.549826	3.56364e-05	16	MMEJ	normal_recovery	favorMMEJ	M_synergy
FAAP24	RPE1_p53_BRCA1_dKO	0.0779247	H3K9me3	-0.00183411	-0.0089194	-0.549826	3.56364e-05	16	MMEJ	normal_recovery	favorMMEJ	M_synergy
FAAP24	RPE1_p53_BRCA1_dKO	0.0779247	LMNB1	-0.0732053	-0.328871	-0.549826	3.56364e-05	16	MMEJ	normal_recovery	favorMMEJ	M_synergy
FAAP24	RPE1_p53_BRCA1_dKO	0.0779247	late_replicating	-0.105551	-0.393685	-0.549826	3.56364e-05	16	MMEJ	normal_recovery	favorMMEJ	M_synergy
FANCD2	RPE1_p53_BRCA1_dKO	0.105135	H3K27ac	-0.0175224	-0.113438	-0.432189	8.08571e-06	16	MMEJ	normal_recovery	favorMMEJ	M_synergy
FANCD2	RPE1_p53_BRCA1_dKO	0.105135	H3K36me3	0	0	-0.432189	8.08571e-06	16	MMEJ	normal_recovery	favorMMEJ	M_synergy
FANCD2	RPE1_p53_BRCA1_dKO	0.105135	H3K4me1	0	0	-0.432189	8.08571e-06	16	MMEJ	normal_recovery	favorMMEJ	M_synergy
FANCD2	RPE1_p53_BRCA1_dKO	0.105135	H3K4me2	-0.0386849	-0.236371	-0.432189	8.08571e-06	16	MMEJ	normal_recovery	favorMMEJ	M_synergy
FANCD2	RPE1_p53_BRCA1_dKO	0.105135	H3K4me3	-0.0448233	-0.297179	-0.432189	8.08571e-06	16	MMEJ	normal_recovery	favorMMEJ	M_synergy
FANCD2	RPE1_p53_BRCA1_dKO	0.105135	H3K27me3	0	0	-0.432189	8.08571e-06	16	MMEJ	normal_recovery	favorMMEJ	M_synergy
FANCD2	RPE1_p53_BRCA1_dKO	0.105135	H3K9me2	0	0	-0.432189	8.08571e-06	16	MMEJ	normal_recovery	favorMMEJ	M_synergy
FANCD2	RPE1_p53_BRCA1_dKO	0.105135	H3K9me3	-0.0178849	-0.0869755	-0.432189	8.08571e-06	16	MMEJ	normal_recovery	favorMMEJ	M_synergy
FANCD2	RPE1_p53_BRCA1_dKO	0.105135	LMNB1	-0.0744722	-0.334563	-0.432189	8.08571e-06	16	MMEJ	normal_recovery	favorMMEJ	M_synergy
FANCD2	RPE1_p53_BRCA1_dKO	0.105135	late_replicating	-0.0652645	-0.243425	-0.432189	8.08571e-06	16	MMEJ	normal_recovery	favorMMEJ	M_synergy
FANCG	RPE1_p53_BRCA1_dKO	0.0124585	H3K27ac	-0.0569082	-0.368417	-0.376075	1.98444e-05	16	MMEJ	normal_recovery	favorMMEJ	M_synergy
FANCG	RPE1_p53_BRCA1_dKO	0.0124585	H3K36me3	-0.0019726	-0.0107396	-0.376075	1.98444e-05	16	MMEJ	normal_recovery	favorMMEJ	M_synergy
FANCG	RPE1_p53_BRCA1_dKO	0.0124585	H3K4me1	-0.023738	-0.127942	-0.376075	1.98444e-05	16	MMEJ	normal_recovery	favorMMEJ	M_synergy
FANCG	RPE1_p53_BRCA1_dKO	0.0124585	H3K4me2	-0.116421	-0.711349	-0.376075	1.98444e-05	16	MMEJ	normal_recovery	favorMMEJ	M_synergy
FANCG	RPE1_p53_BRCA1_dKO	0.0124585	H3K4me3	-0.120367	-0.798032	-0.376075	1.98444e-05	16	MMEJ	normal_recovery	favorMMEJ	M_synergy
FANCG	RPE1_p53_BRCA1_dKO	0.0124585	H3K27me3	0	0	-0.376075	1.98444e-05	16	MMEJ	normal_recovery	favorMMEJ	M_synergy
FANCG	RPE1_p53_BRCA1_dKO	0.0124585	H3K9me2	0	0	-0.376075	1.98444e-05	16	MMEJ	normal_recovery	favorMMEJ	M_synergy
FANCG	RPE1_p53_BRCA1_dKO	0.0124585	H3K9me3	0	0	-0.376075	1.98444e-05	16	MMEJ	normal_recovery	favorMMEJ	M_synergy
FANCG	RPE1_p53_BRCA1_dKO	0.0124585	LMNB1	0	0	-0.376075	1.98444e-05	16	MMEJ	normal_recovery	favorMMEJ	M_synergy
FANCG	RPE1_p53_BRCA1_dKO	0.0124585	late_replicating	0	0	-0.376075	1.98444e-05	16	MMEJ	normal_recovery	favorMMEJ	M_synergy
FANCM	RPE1_p53_BRCA1_dKO	0.442574	H3K27ac	0	0	-0.80323	2.736e-06	16	MMEJ	low_recovery	favorMMEJ	none
FANCM	RPE1_p53_BRCA1_dKO	0.442574	H3K36me3	0	0	-0.80323	2.736e-06	16	MMEJ	low_recovery	favorMMEJ	none
FANCM	RPE1_p53_BRCA1_dKO	0.442574	H3K4me1	0	0	-0.80323	2.736e-06	16	MMEJ	low_recovery	favorMMEJ	none
FANCM	RPE1_p53_BRCA1_dKO	0.442574	H3K4me2	0	0	-0.80323	2.736e-06	16	MMEJ	low_recovery	favorMMEJ	none
FANCM	RPE1_p53_BRCA1_dKO	0.442574	H3K4me3	0	0	-0.80323	2.736e-06	16	MMEJ	low_recovery	favorMMEJ	none
FANCM	RPE1_p53_BRCA1_dKO	0.442574	H3K27me3	-0.00604487	-0.0299574	-0.80323	2.736e-06	16	MMEJ	low_recovery	favorMMEJ	none
FANCM	RPE1_p53_BRCA1_dKO	0.442574	H3K9me2	0	0	-0.80323	2.736e-06	16	MMEJ	low_recovery	favorMMEJ	none
FANCM	RPE1_p53_BRCA1_dKO	0.442574	H3K9me3	-0.07025	-0.341631	-0.80323	2.736e-06	16	MMEJ	low_recovery	favorMMEJ	none
FANCM	RPE1_p53_BRCA1_dKO	0.442574	LMNB1	-0.0784907	-0.352615	-0.80323	2.736e-06	16	MMEJ	low_recovery	favorMMEJ	none
FANCM	RPE1_p53_BRCA1_dKO	0.442574	late_replicating	-0.0279369	-0.1042	-0.80323	2.736e-06	16	MMEJ	low_recovery	favorMMEJ	none
MDC1	RPE1_p53_BRCA1_dKO	0.0191635	H3K27ac	-0.0562454	-0.364126	-0.237977	0.00788	15	MMEJ	normal_recovery	favorMMEJ	M_synergy
MDC1	RPE1_p53_BRCA1_dKO	0.0191635	H3K36me3	0	0	-0.237977	0.00788	15	MMEJ	normal_recovery	favorMMEJ	M_synergy
MDC1	RPE1_p53_BRCA1_dKO	0.0191635	H3K4me1	0	0	-0.237977	0.00788	15	MMEJ	normal_recovery	favorMMEJ	M_synergy
MDC1	RPE1_p53_BRCA1_dKO	0.0191635	H3K4me2	-0.0506179	-0.309284	-0.237977	0.00788	15	MMEJ	normal_recovery	favorMMEJ	M_synergy
MDC1	RPE1_p53_BRCA1_dKO	0.0191635	H3K4me3	-0.0828792	-0.54949	-0.237977	0.00788	15	MMEJ	normal_recovery	favorMMEJ	M_synergy
MDC1	RPE1_p53_BRCA1_dKO	0.0191635	H3K27me3	0	0	-0.237977	0.00788	15	MMEJ	normal_recovery	favorMMEJ	M_synergy
MDC1	RPE1_p53_BRCA1_dKO	0.0191635	H3K9me2	0	0	-0.237977	0.00788	15	MMEJ	normal_recovery	favorMMEJ	M_synergy
MDC1	RPE1_p53_BRCA1_dKO	0.0191635	H3K9me3	0	0	-0.237977	0.00788	15	MMEJ	normal_recovery	favorMMEJ	M_synergy
MDC1	RPE1_p53_BRCA1_dKO	0.0191635	LMNB1	-0.146505	-0.658165	-0.237977	0.00788	15	MMEJ	normal_recovery	favorMMEJ	M_synergy
MDC1	RPE1_p53_BRCA1_dKO	0.0191635	late_replicating	-0.0806926	-0.300969	-0.237977	0.00788	15	MMEJ	normal_recovery	favorMMEJ	M_synergy
PARP1	RPE1_p53_BRCA1_dKO	0.376577	H3K27ac	-0.00559461	-0.0362189	-0.216622	0.00951765	16	MMEJ	normal_recovery	favorMMEJ	none
PARP1	RPE1_p53_BRCA1_dKO	0.376577	H3K36me3	0	0	-0.216622	0.00951765	16	MMEJ	normal_recovery	favorMMEJ	none
PARP1	RPE1_p53_BRCA1_dKO	0.376577	H3K4me1	0	0	-0.216622	0.00951765	16	MMEJ	normal_recovery	favorMMEJ	none
PARP1	RPE1_p53_BRCA1_dKO	0.376577	H3K4me2	-0.0476253	-0.290998	-0.216622	0.00951765	16	MMEJ	normal_recovery	favorMMEJ	none
PARP1	RPE1_p53_BRCA1_dKO	0.376577	H3K4me3	-0.0281035	-0.186327	-0.216622	0.00951765	16	MMEJ	normal_recovery	favorMMEJ	none
PARP1	RPE1_p53_BRCA1_dKO	0.376577	H3K27me3	0	0	-0.216622	0.00951765	16	MMEJ	normal_recovery	favorMMEJ	none
PARP1	RPE1_p53_BRCA1_dKO	0.376577	H3K9me2	-0.0745564	-0.386985	-0.216622	0.00951765	16	MMEJ	normal_recovery	favorMMEJ	none
PARP1	RPE1_p53_BRCA1_dKO	0.376577	H3K9me3	0	0	-0.216622	0.00951765	16	MMEJ	normal_recovery	favorMMEJ	none
PARP1	RPE1_p53_BRCA1_dKO	0.376577	LMNB1	0	0	-0.216622	0.00951765	16	MMEJ	normal_recovery	favorMMEJ	none
PARP1	RPE1_p53_BRCA1_dKO	0.376577	late_replicating	-0.00953592	-0.0355673	-0.216622	0.00951765	16	MMEJ	normal_recovery	favorMMEJ	none
POLL	RPE1_p53_BRCA1_dKO	0.0191635	H3K27ac	0	0	1.87432	5.98e-11	14	NHEJ	normal_recovery	favorNHEJ	N_synergy
POLL	RPE1_p53_BRCA1_dKO	0.0191635	H3K36me3	0.141117	0.7683	1.87432	5.98e-11	14	NHEJ	normal_recovery	favorNHEJ	N_synergy
POLL	RPE1_p53_BRCA1_dKO	0.0191635	H3K4me1	0.0399065	0.215087	1.87432	5.98e-11	14	NHEJ	normal_recovery	favorNHEJ	N_synergy
POLL	RPE1_p53_BRCA1_dKO	0.0191635	H3K4me2	0	0	1.87432	5.98e-11	14	NHEJ	normal_recovery	favorNHEJ	N_synergy
POLL	RPE1_p53_BRCA1_dKO	0.0191635	H3K4me3	0	0	1.87432	5.98e-11	14	NHEJ	normal_recovery	favorNHEJ	N_synergy
POLL	RPE1_p53_BRCA1_dKO	0.0191635	H3K27me3	0	0	1.87432	5.98e-11	14	NHEJ	normal_recovery	favorNHEJ	N_synergy
POLL	RPE1_p53_BRCA1_dKO	0.0191635	H3K9me2	0.145866	0.757119	1.87432	5.98e-11	14	NHEJ	normal_recovery	favorNHEJ	N_synergy
POLL	RPE1_p53_BRCA1_dKO	0.0191635	H3K9me3	0.0794215	0.386233	1.87432	5.98e-11	14	NHEJ	normal_recovery	favorNHEJ	N_synergy
POLL	RPE1_p53_BRCA1_dKO	0.0191635	LMNB1	0	0	1.87432	5.98e-11	14	NHEJ	normal_recovery	favorNHEJ	N_synergy
POLL	RPE1_p53_BRCA1_dKO	0.0191635	late_replicating	0	0	1.87432	5.98e-11	14	NHEJ	normal_recovery	favorNHEJ	N_synergy
RAD50	RPE1_p53_BRCA1_dKO	0.166952	H3K27ac	0	0	-1.34578	1.58e-07	14	MMEJ	normal_recovery	favorMMEJ	M_synergy
RAD50	RPE1_p53_BRCA1_dKO	0.166952	H3K36me3	-0.0633158	-0.344718	-1.34578	1.58e-07	14	MMEJ	normal_recovery	favorMMEJ	M_synergy
RAD50	RPE1_p53_BRCA1_dKO	0.166952	H3K4me1	0	0	-1.34578	1.58e-07	14	MMEJ	normal_recovery	favorMMEJ	M_synergy
RAD50	RPE1_p53_BRCA1_dKO	0.166952	H3K4me2	0	0	-1.34578	1.58e-07	14	MMEJ	normal_recovery	favorMMEJ	M_synergy
RAD50	RPE1_p53_BRCA1_dKO	0.166952	H3K4me3	-0.00597586	-0.03962	-1.34578	1.58e-07	14	MMEJ	normal_recovery	favorMMEJ	M_synergy
RAD50	RPE1_p53_BRCA1_dKO	0.166952	H3K27me3	0	0	-1.34578	1.58e-07	14	MMEJ	normal_recovery	favorMMEJ	M_synergy
RAD50	RPE1_p53_BRCA1_dKO	0.166952	H3K9me2	-0.145188	-0.7536	-1.34578	1.58e-07	14	MMEJ	normal_recovery	favorMMEJ	M_synergy
RAD50	RPE1_p53_BRCA1_dKO	0.166952	H3K9me3	-0.235955	-1.14747	-1.34578	1.58e-07	14	MMEJ	normal_recovery	favorMMEJ	M_synergy
RAD50	RPE1_p53_BRCA1_dKO	0.166952	LMNB1	-0.135851	-0.610306	-1.34578	1.58e-07	14	MMEJ	normal_recovery	favorMMEJ	M_synergy
RAD50	RPE1_p53_BRCA1_dKO	0.166952	late_replicating	-0.0763447	-0.284752	-1.34578	1.58e-07	14	MMEJ	normal_recovery	favorMMEJ	M_synergy
RBBP8	RPE1_p53_BRCA1_dKO	0.146658	H3K27ac	-0.0370928	-0.240135	-1.71045	7.31e-10	15	MMEJ	low_recovery	favorMMEJ	M_synergy
RBBP8	RPE1_p53_BRCA1_dKO	0.146658	H3K36me3	0	0	-1.71045	7.31e-10	15	MMEJ	low_recovery	favorMMEJ	M_synergy
RBBP8	RPE1_p53_BRCA1_dKO	0.146658	H3K4me1	0	0	-1.71045	7.31e-10	15	MMEJ	low_recovery	favorMMEJ	M_synergy
RBBP8	RPE1_p53_BRCA1_dKO	0.146658	H3K4me2	-0.0399909	-0.244351	-1.71045	7.31e-10	15	MMEJ	low_recovery	favorMMEJ	M_synergy
RBBP8	RPE1_p53_BRCA1_dKO	0.146658	H3K4me3	-0.0699394	-0.463699	-1.71045	7.31e-10	15	MMEJ	low_recovery	favorMMEJ	M_synergy
RBBP8	RPE1_p53_BRCA1_dKO	0.146658	H3K27me3	0	0	-1.71045	7.31e-10	15	MMEJ	low_recovery	favorMMEJ	M_synergy
RBBP8	RPE1_p53_BRCA1_dKO	0.146658	H3K9me2	-0.00418536	-0.0217241	-1.71045	7.31e-10	15	MMEJ	low_recovery	favorMMEJ	M_synergy
RBBP8	RPE1_p53_BRCA1_dKO	0.146658	H3K9me3	-0.128438	-0.624604	-1.71045	7.31e-10	15	MMEJ	low_recovery	favorMMEJ	M_synergy
RBBP8	RPE1_p53_BRCA1_dKO	0.146658	LMNB1	-0.153674	-0.69037	-1.71045	7.31e-10	15	MMEJ	low_recovery	favorMMEJ	M_synergy
RBBP8	RPE1_p53_BRCA1_dKO	0.146658	late_replicating	-0.132865	-0.495564	-1.71045	7.31e-10	15	MMEJ	low_recovery	favorMMEJ	M_synergy
RMI2	RPE1_p53_BRCA1_dKO	0.0124585	H3K27ac	-0.029718	-0.192391	-0.238486	7.91667e-05	14	MMEJ	normal_recovery	favorMMEJ	M_synergy
RMI2	RPE1_p53_BRCA1_dKO	0.0124585	H3K36me3	0	0	-0.238486	7.91667e-05	14	MMEJ	normal_recovery	favorMMEJ	M_synergy
RMI2	RPE1_p53_BRCA1_dKO	0.0124585	H3K4me1	-0.0469143	-0.252857	-0.238486	7.91667e-05	14	MMEJ	normal_recovery	favorMMEJ	M_synergy
RMI2	RPE1_p53_BRCA1_dKO	0.0124585	H3K4me2	0	0	-0.238486	7.91667e-05	14	MMEJ	normal_recovery	favorMMEJ	M_synergy
RMI2	RPE1_p53_BRCA1_dKO	0.0124585	H3K4me3	-0.0399584	-0.264925	-0.238486	7.91667e-05	14	MMEJ	normal_recovery	favorMMEJ	M_synergy
RMI2	RPE1_p53_BRCA1_dKO	0.0124585	H3K27me3	-0.0342309	-0.169642	-0.238486	7.91667e-05	14	MMEJ	normal_recovery	favorMMEJ	M_synergy
RMI2	RPE1_p53_BRCA1_dKO	0.0124585	H3K9me2	-0.0469987	-0.243947	-0.238486	7.91667e-05	14	MMEJ	normal_recovery	favorMMEJ	M_synergy
RMI2	RPE1_p53_BRCA1_dKO	0.0124585	H3K9me3	-0.0247922	-0.120567	-0.238486	7.91667e-05	14	MMEJ	normal_recovery	favorMMEJ	M_synergy
RMI2	RPE1_p53_BRCA1_dKO	0.0124585	LMNB1	-0.0328062	-0.14738	-0.238486	7.91667e-05	14	MMEJ	normal_recovery	favorMMEJ	M_synergy
RMI2	RPE1_p53_BRCA1_dKO	0.0124585	late_replicating	0	0	-0.238486	7.91667e-05	14	MMEJ	normal_recovery	favorMMEJ	M_synergy
SMC5	RPE1_p53_BRCA1_dKO	0.0124585	H3K27ac	-0.0799708	-0.517722	-0.498386	1.84e-06	17	MMEJ	normal_recovery	favorMMEJ	M_synergy
SMC5	RPE1_p53_BRCA1_dKO	0.0124585	H3K36me3	0	0	-0.498386	1.84e-06	17	MMEJ	normal_recovery	favorMMEJ	M_synergy
SMC5	RPE1_p53_BRCA1_dKO	0.0124585	H3K4me1	-0.00611848	-0.0329772	-0.498386	1.84e-06	17	MMEJ	normal_recovery	favorMMEJ	M_synergy
SMC5	RPE1_p53_BRCA1_dKO	0.0124585	H3K4me2	-0.0758671	-0.463561	-0.498386	1.84e-06	17	MMEJ	normal_recovery	favorMMEJ	M_synergy
SMC5	RPE1_p53_BRCA1_dKO	0.0124585	H3K4me3	-0.0936549	-0.620933	-0.498386	1.84e-06	17	MMEJ	normal_recovery	favorMMEJ	M_synergy
SMC5	RPE1_p53_BRCA1_dKO	0.0124585	H3K27me3	0	0	-0.498386	1.84e-06	17	MMEJ	normal_recovery	favorMMEJ	M_synergy
SMC5	RPE1_p53_BRCA1_dKO	0.0124585	H3K9me2	0	0	-0.498386	1.84e-06	17	MMEJ	normal_recovery	favorMMEJ	M_synergy
SMC5	RPE1_p53_BRCA1_dKO	0.0124585	H3K9me3	0	0	-0.498386	1.84e-06	17	MMEJ	normal_recovery	favorMMEJ	M_synergy
SMC5	RPE1_p53_BRCA1_dKO	0.0124585	LMNB1	-0.0918917	-0.412819	-0.498386	1.84e-06	17	MMEJ	normal_recovery	favorMMEJ	M_synergy
SMC5	RPE1_p53_BRCA1_dKO	0.0124585	late_replicating	-0.0475121	-0.177212	-0.498386	1.84e-06	17	MMEJ	normal_recovery	favorMMEJ	M_synergy
TOPBP1	RPE1_p53_BRCA1_dKO	0.166952	H3K27ac	-0.045442	-0.294186	-0.700967	9.4e-06	15	MMEJ	low_recovery	favorMMEJ	M_synergy
TOPBP1	RPE1_p53_BRCA1_dKO	0.166952	H3K36me3	0	0	-0.700967	9.4e-06	15	MMEJ	low_recovery	favorMMEJ	M_synergy
TOPBP1	RPE1_p53_BRCA1_dKO	0.166952	H3K4me1	0	0	-0.700967	9.4e-06	15	MMEJ	low_recovery	favorMMEJ	M_synergy
TOPBP1	RPE1_p53_BRCA1_dKO	0.166952	H3K4me2	-0.0533316	-0.325865	-0.700967	9.4e-06	15	MMEJ	low_recovery	favorMMEJ	M_synergy
TOPBP1	RPE1_p53_BRCA1_dKO	0.166952	H3K4me3	-0.063761	-0.422736	-0.700967	9.4e-06	15	MMEJ	low_recovery	favorMMEJ	M_synergy
TOPBP1	RPE1_p53_BRCA1_dKO	0.166952	H3K27me3	-0.0473532	-0.234674	-0.700967	9.4e-06	15	MMEJ	low_recovery	favorMMEJ	M_synergy
TOPBP1	RPE1_p53_BRCA1_dKO	0.166952	H3K9me2	0	0	-0.700967	9.4e-06	15	MMEJ	low_recovery	favorMMEJ	M_synergy
TOPBP1	RPE1_p53_BRCA1_dKO	0.166952	H3K9me3	0	0	-0.700967	9.4e-06	15	MMEJ	low_recovery	favorMMEJ	M_synergy
TOPBP1	RPE1_p53_BRCA1_dKO	0.166952	LMNB1	-0.0507521	-0.228001	-0.700967	9.4e-06	15	MMEJ	low_recovery	favorMMEJ	M_synergy
TOPBP1	RPE1_p53_BRCA1_dKO	0.166952	late_replicating	-0.0721375	-0.26906	-0.700967	9.4e-06	15	MMEJ	low_recovery	favorMMEJ	M_synergy

## Sheet: RPE1_ATM_inhibitor
inhibitor	cell_line	CCD_model_p_adj	chrom_feature	CCD_synergy_score	CCD_estim_diff	global_diff	global_p_adj	n	pathway_signif	global_effect	CCD_effect
ATMi	RPE1_p53_BRCA1_dKO	0.00891598	H3K27ac	0	0	-1.34063	2.83e-08	22	MMEJ	favorMMEJ	M_synergy
ATMi	RPE1_p53_BRCA1_dKO	0.00891598	H3K27ac	0	0	-1.34063	2.83e-08	22	MMEJ	favorMMEJ	M_synergy
ATMi	RPE1_p53_BRCA1_dKO	0.00891598	H3K36me3	-0.0695793	-0.378819	-1.34063	2.83e-08	22	MMEJ	favorMMEJ	M_synergy
ATMi	RPE1_p53_BRCA1_dKO	0.00891598	H3K36me3	-0.0695793	-0.378819	-1.34063	2.83e-08	22	MMEJ	favorMMEJ	M_synergy
ATMi	RPE1_p53_BRCA1_dKO	0.00891598	H3K4me1	0	0	-1.34063	2.83e-08	22	MMEJ	favorMMEJ	M_synergy
ATMi	RPE1_p53_BRCA1_dKO	0.00891598	H3K4me1	0	0	-1.34063	2.83e-08	22	MMEJ	favorMMEJ	M_synergy
ATMi	RPE1_p53_BRCA1_dKO	0.00891598	H3K4me2	0	0	-1.34063	2.83e-08	22	MMEJ	favorMMEJ	M_synergy
ATMi	RPE1_p53_BRCA1_dKO	0.00891598	H3K4me2	0	0	-1.34063	2.83e-08	22	MMEJ	favorMMEJ	M_synergy
ATMi	RPE1_p53_BRCA1_dKO	0.00891598	H3K4me3	0	0	-1.34063	2.83e-08	22	MMEJ	favorMMEJ	M_synergy
ATMi	RPE1_p53_BRCA1_dKO	0.00891598	H3K4me3	0	0	-1.34063	2.83e-08	22	MMEJ	favorMMEJ	M_synergy
ATMi	RPE1_p53_BRCA1_dKO	0.00891598	H3K27me3	0	0	-1.34063	2.83e-08	22	MMEJ	favorMMEJ	M_synergy
ATMi	RPE1_p53_BRCA1_dKO	0.00891598	H3K27me3	0	0	-1.34063	2.83e-08	22	MMEJ	favorMMEJ	M_synergy
ATMi	RPE1_p53_BRCA1_dKO	0.00891598	H3K9me2	-0.10614	-0.550919	-1.34063	2.83e-08	22	MMEJ	favorMMEJ	M_synergy
ATMi	RPE1_p53_BRCA1_dKO	0.00891598	H3K9me2	-0.10614	-0.550919	-1.34063	2.83e-08	22	MMEJ	favorMMEJ	M_synergy
ATMi	RPE1_p53_BRCA1_dKO	0.00891598	H3K9me3	-0.0784656	-0.381584	-1.34063	2.83e-08	22	MMEJ	favorMMEJ	M_synergy
ATMi	RPE1_p53_BRCA1_dKO	0.00891598	H3K9me3	-0.0784656	-0.381584	-1.34063	2.83e-08	22	MMEJ	favorMMEJ	M_synergy
ATMi	RPE1_p53_BRCA1_dKO	0.00891598	LMNB1	-0.118805	-0.533727	-1.34063	2.83e-08	22	MMEJ	favorMMEJ	M_synergy
ATMi	RPE1_p53_BRCA1_dKO	0.00891598	LMNB1	-0.118805	-0.533727	-1.34063	2.83e-08	22	MMEJ	favorMMEJ	M_synergy
ATMi	RPE1_p53_BRCA1_dKO	0.00891598	late_replicating	-0.0593508	-0.221368	-1.34063	2.83e-08	22	MMEJ	favorMMEJ	M_synergy
ATMi	RPE1_p53_BRCA1_dKO	0.00891598	late_replicating	-0.0593508	-0.221368	-1.34063	2.83e-08	22	MMEJ	favorMMEJ	M_synergy
ATMi	RPE1_p53_KO	0.0701004	H3K27ac	-0.014145	-0.0915729	-2.23157	5.9e-16	20	MMEJ	favorMMEJ	M_synergy
ATMi	RPE1_p53_KO	0.0701004	H3K27ac	-0.014145	-0.0915729	-2.23157	5.9e-16	20	MMEJ	favorMMEJ	M_synergy
ATMi	RPE1_p53_KO	0.0701004	H3K36me3	0	0	-2.23157	5.9e-16	20	MMEJ	favorMMEJ	M_synergy
ATMi	RPE1_p53_KO	0.0701004	H3K36me3	0	0	-2.23157	5.9e-16	20	MMEJ	favorMMEJ	M_synergy
ATMi	RPE1_p53_KO	0.0701004	H3K4me1	-0.0249222	-0.134325	-2.23157	5.9e-16	20	MMEJ	favorMMEJ	M_synergy
ATMi	RPE1_p53_KO	0.0701004	H3K4me1	-0.0249222	-0.134325	-2.23157	5.9e-16	20	MMEJ	favorMMEJ	M_synergy
ATMi	RPE1_p53_KO	0.0701004	H3K4me2	-0.0893306	-0.545825	-2.23157	5.9e-16	20	MMEJ	favorMMEJ	M_synergy
ATMi	RPE1_p53_KO	0.0701004	H3K4me2	-0.0893306	-0.545825	-2.23157	5.9e-16	20	MMEJ	favorMMEJ	M_synergy
ATMi	RPE1_p53_KO	0.0701004	H3K4me3	0	0	-2.23157	5.9e-16	20	MMEJ	favorMMEJ	M_synergy
ATMi	RPE1_p53_KO	0.0701004	H3K4me3	0	0	-2.23157	5.9e-16	20	MMEJ	favorMMEJ	M_synergy
ATMi	RPE1_p53_KO	0.0701004	H3K27me3	-0.0614339	-0.304456	-2.23157	5.9e-16	20	MMEJ	favorMMEJ	M_synergy
ATMi	RPE1_p53_KO	0.0701004	H3K27me3	-0.0614339	-0.304456	-2.23157	5.9e-16	20	MMEJ	favorMMEJ	M_synergy
ATMi	RPE1_p53_KO	0.0701004	H3K9me2	-0.127632	-0.662474	-2.23157	5.9e-16	20	MMEJ	favorMMEJ	M_synergy
ATMi	RPE1_p53_KO	0.0701004	H3K9me2	-0.127632	-0.662474	-2.23157	5.9e-16	20	MMEJ	favorMMEJ	M_synergy
ATMi	RPE1_p53_KO	0.0701004	H3K9me3	0	0	-2.23157	5.9e-16	20	MMEJ	favorMMEJ	M_synergy
ATMi	RPE1_p53_KO	0.0701004	H3K9me3	0	0	-2.23157	5.9e-16	20	MMEJ	favorMMEJ	M_synergy
ATMi	RPE1_p53_KO	0.0701004	LMNB1	0	0	-2.23157	5.9e-16	20	MMEJ	favorMMEJ	M_synergy
ATMi	RPE1_p53_KO	0.0701004	LMNB1	0	0	-2.23157	5.9e-16	20	MMEJ	favorMMEJ	M_synergy
ATMi	RPE1_p53_KO	0.0701004	late_replicating	0	0	-2.23157	5.9e-16	20	MMEJ	favorMMEJ	M_synergy
ATMi	RPE1_p53_KO	0.0701004	late_replicating	0	0	-2.23157	5.9e-16	20	MMEJ	favorMMEJ	M_synergy
