# Supplementary material for: Widespread chromatin context-dependencies of DNA double-strand break repair proteins
Source: Nat Commun. 2024 Jun 22;15:5334. doi: 10.1038/s41467-024-49232-x (PMC11193718; doi:10.1038/s41467-024-49232-x)
Supplement: Supplementary file 10 — Supplementary Data 7 [file 41467_2024_49232_MOESM10_ESM.xlsx]

## Sheet: TCGA_data_indel
TYPE	driver	project	CILAD_NHEJ	CILAD_MMEJ	CLAD_NHEJ	CLAD_MMEJ	sample
0168a2a6-c3af-4d58-a51c-d33f0fc7876d	SETD2	RECA-EU	9	8	7	3	mutant
01c8e465-2b4e-4519-bdef-c3ac06b43eeb	MEN1	PAEN-AU	1	4	0	0	mutant
0363fe2c-d765-450e-8b1a-d13a23d9af2a	MEN1	PAEN-AU	1	1	0	0	mutant
04339769-517c-448d-a7ca-951f83608c60	ATRX	GBM-US	0	1	0	1	mutant
04b570c2-3224-4e9b-81cc-089b4a7ff07a	ATM	CLLE-ES	1	0	0	0	mutant
05c487aa-72d8-42e6-aa2b-b9b5ce273f5c	MEN1	PAEN-AU	0	2	3	1	mutant
07b5141f-ac79-439b-883b-b0183bbe7ff5	BRCA2	BRCA-US	8	43	12	98	mutant
0e7ac212-0469-4f17-9432-205ab1831257	MEN1	PAEN-AU	4	4	3	0	mutant
1168944c-5451-4a18-8758-88bf5723bdd9	BRCA2	PACA-AU	8	90	11	116	mutant
16c6f975-48fd-4cda-946a-777cb922949d	MEN1	PAEN-AU	2	2	1	0	mutant
1b7838c9-c685-41c3-b184-a2e40c7c4dc7	MEN1	PAEN-AU	1	0	2	4	mutant
1d325d84-a3a0-4802-9842-76cb21cecb1c	SETD2	RECA-EU	7	3	6	2	mutant
1e046ab9-fa4c-4c15-8d78-ed0048c80ebf	SETD2	KIRC-US	3	7	1	5	mutant
1e181878-c640-4e91-a620-3fc4b08a4de1	BRCA2	PACA-AU	3	55	8	111	mutant
25c76a8f-77c0-4650-bddf-45ed0c10a2e6	BRCA2	BRCA-US	9	109	12	149	mutant
2660825c-68f0-4631-948e-6da158edbe9e	MEN1	PAEN-AU	1	1	0	1	mutant
26c301a6-a597-4c24-9f6c-2293e5ae41c7	ATM	CLLE-ES	0	0	2	1	mutant
2aeaab9f-4459-4be8-91e7-e0746cbd671c	ATRX	LGG-US	0	2	1	4	mutant
2b40a733-7a63-4bb8-a953-95a4ee28f962	BRCA1	OV-AU	4	28	12	47	mutant
2b4feb84-89e4-4c38-8561-5ffab02c8132	BRCA1	OV-AU	11	33	13	61	mutant
306ef5bc-97d0-4312-ae0e-343c4e31d869	SETD2	PRAD-CA	3	5	2	2	mutant
33ea81f2-db2c-4567-bd7b-4cb9aadfef88	BRCA2	OV-US	20	58	20	113	mutant
34ab4c57-5240-4af7-a329-a5ab55934fd4	SETD2	RECA-EU	7	10	8	5	mutant
35c797fd-ca81-4cef-b6c4-7e3776f661b3	ATRX	SARC-US	1	5	0	3	mutant
35ceba07-0759-4fbe-b076-af821a528cf0	BRCA2	OV-US	11	103	18	156	mutant
37c913e6-9ce5-4338-8849-b5bf7862d36a	SETD2	PBCA-DE	0	0	0	0	mutant
3a81f733-b3a3-4578-b925-a663612bc92c	ATRX	LGG-US	0	3	0	3	mutant
3bb25b72-ceb1-4169-891e-339f22cb0f03	MEN1	PAEN-AU	0	4	3	7	mutant
3c963890-6e79-4b16-a4aa-bac04938b4d7	ATRX	SARC-US	0	5	2	1	mutant
42465bbd-289b-4e96-98fe-76809c5e1520	BRCA1	OV-AU	6	25	5	21	mutant
45e16b70-c3ec-493e-86d1-505ffdf5056c	BRCA2	LUSC-US	3	38	21	123	mutant
46f19b5c-3eba-4b23-a1ab-9748090ca4e5	BRCA2	OV-US	12	109	10	128	mutant
48b15122-b1e9-4c30-8fc5-70a07686779a	MEN1	PAEN-AU	1	4	0	1	mutant
49ad3c8d-88cd-43cd-a273-1623fe2aec0b	SETD2	RECA-EU	12	6	7	8	mutant
4b8c6b0c-0d0c-4834-a2f3-691e0919b902	ATM	CLLE-ES	1	0	1	0	mutant
4c2ad4a0-5d57-4e27-9f35-058b2f205f50	BRCA2	LUSC-US	10	148	27	217	mutant
4c59fb2d-21b6-4b09-8174-6102de736e4d	ATRX	SARC-US	4	5	2	8	mutant
4d7f2c74-862b-4aad-98e1-fa831f14a905	ATRX	GBM-US	0	4	0	2	mutant
4ed52e0c-c623-11e3-bf01-24c6515278c0	ATRX	LIRI-JP	1	2	2	2	mutant
5174f450-0bf7-4237-a53e-844064f0e701	ATM	PAEN-AU	0	0	0	1	mutant
5187e77d-f412-4303-8049-11d1aa1a0235	BRCA2	PACA-CA	10	114	10	196	mutant
51b25b37-f75c-4380-a0f6-5273e0b7ee33	BRCA1	OV-AU	11	28	6	60	mutant
54842328-9432-4820-8976-7964bf9bf147	SETD2	KIRC-US	4	5	4	7	mutant
56ffaa35-814c-4c0b-b3c6-d4514d34fec2	ATRX	GBM-US	4	9	2	11	mutant
5702affd-eafe-42a4-8f56-c1f22f8f184d	MEN1	PAEN-AU	0	6	0	2	mutant
5a5a8409-a8f2-4c7b-85e5-b8bd85f2930c	SETD2	PBCA-DE	1	2	0	1	mutant
5c156f63-6537-4d93-a6c2-4155618cf638	ATM	RECA-EU	3	7	9	5	mutant
5d6ad982-bb01-4233-b8fa-d129460eec79	ATM	PRAD-CA	1	2	3	1	mutant
5f13e9b8-6c8e-4fd7-aef1-da4e5d5e2a5e	MEN1	PAEN-AU	2	8	1	1	mutant
616ff577-c5c3-432e-a857-f29901de119c	ATM	CLLE-ES	0	2	1	3	mutant
63a907ff-1042-4f9c-a385-55a32b3e103b	ATRX	PAEN-AU	0	0	1	0	mutant
66b4a1f3-480f-4050-96ac-920c1c080864	ATM	CLLE-ES	0	1	0	3	mutant
68b7fdb1-22b5-4152-9e69-a41151640cd8	SETD2	KIRC-US	8	9	10	12	mutant
6c8f3dc9-21bf-4859-9599-231ac040eb7d	ATRX	PAEN-AU	1	3	2	1	mutant
6d3551d6-b5f4-4fd1-b8d7-8e5931096c19	SETD2	RECA-EU	9	7	8	7	mutant
6dc43234-4f07-4c53-8b07-8d78d9dbad3b	MEN1	PAEN-AU	2	4	0	1	mutant
6e839eaf-1dbb-43f5-8846-c980e05540c7	BRCA1	BRCA-US	9	37	12	40	mutant
6f981023-4269-4e8e-a4ab-2c92bb27273c	BRCA1	OV-AU	13	50	17	73	mutant
706868b5-4920-433a-bea3-92e9bf83059b	BRCA2	LUSC-US	7	9	4	6	mutant
7181dd10-1371-4cb6-9219-a9542c62b854	ATM	PRAD-CA	3	5	0	1	mutant
79353875-9d86-4063-a8ea-1d998acb1e81	SETD2	PAEN-AU	5	8	2	1	mutant
7a921087-8e62-4a93-a757-fd8cdbe1eb8f	BRCA2	OV-US	14	120	24	214	mutant
7b08e810-f3c9-4155-ac11-f45a3a4f8b41	BRCA2	BRCA-US	6	66	11	88	mutant
7cb71498-6ada-43c6-912b-bad4f93cf580	BRCA2	PACA-AU	15	136	13	172	mutant
7ccee959-1e87-4a39-b6b3-840ddcb94995	BRCA2	PACA-CA	6	92	10	133	mutant
7f7e007e-4b06-4328-b116-6dcdb2ad8181	ATM	CLLE-ES	0	0	1	3	mutant
81bc7f0c-865d-4801-a935-2ab04170df53	BRCA2	PACA-CA	15	112	17	182	mutant
857a8354-9589-424e-98f4-98b9bfd6dcb0	SETD2	PAEN-AU	0	5	1	0	mutant
8658f4f5-9a50-4195-8ea3-227951977647	BRCA2	OV-US	10	37	6	35	mutant
8888e808-594b-4c76-b2e4-62aa56736f7c	BRCA1	OV-AU	30	48	28	122	mutant
8c4ebff2-8318-4046-98f5-da8f6b1a9e3b	ATRX	PAEN-AU	0	2	0	0	mutant
96e99cf0-707e-49f3-9ec6-cb4f90ecf7e4	MEN1	PAEN-AU	0	2	0	0	mutant
987528ac-437a-4eb8-a335-4f2076d5c006	BRCA1	BRCA-US	24	159	35	209	mutant
99e7016a-c3c1-431c-8838-beb78a3cc017	ATM	CLLE-ES	3	1	0	0	mutant
9bb9164e-ea1b-49ab-bbcc-f59cf8c32345	ATM	ESAD-UK	3	11	1	11	mutant
9cb80280-c622-11e3-bf01-24c6515278c0	ATRX	LIRI-JP	3	5	3	11	mutant
9cfa4e8f-ea4d-433b-8c2c-54f66ecb7e43	MEN1	PAEN-AU	1	4	0	3	mutant
a2034620-e4b5-4d4f-ac05-7fc1c098eb40	ATM	RECA-EU	8	8	9	13	mutant
a4beedc3-0e96-4e1c-90b4-3674dfc01786	ATRX	PAEN-AU	5	3	3	5	mutant
a56cd282-f6c5-4373-b3d8-676562894598	SETD2	KIRC-US	6	3	4	7	mutant
a6045753-60bb-4e65-bc89-1ef0b47aab35	ATM	PRAD-CA	0	4	3	3	mutant
a78544d7-65c6-4778-af62-ceec24c14056	ATRX	LGG-US	2	2	1	5	mutant
a7a56d67-1bd7-4d69-9237-34c2d261261b	BRCA2	PACA-CA	4	44	4	50	mutant
a9a240f3-d237-4bb8-b968-e4a3cc7c2633	ATM	CLLE-ES	0	0	1	0	mutant
acb5e263-111b-43d8-9bd1-adb9a54e0fc0	MEN1	PAEN-AU	1	3	0	1	mutant
b1d2457d-3267-46ba-9fdf-663985e60538	SETD2	PBCA-DE	0	0	0	0	mutant
b2afbcba-d67d-43f1-be3b-05f3a5836ec0	ATM	COAD-US	0	1	0	6	mutant
b2d17671-d2e1-4c97-8b01-a976d5abe1d6	ATRX	GBM-US	11	9	20	27	mutant
b41c63e8-bb85-4f83-9bc6-e611fd9ef075	ATM	PRAD-CA	3	4	2	6	mutant
b4e5626b-44fe-4cdb-a7d5-42028e0dbc4d	MEN1	PAEN-AU	2	2	0	2	mutant
b6b6e1d3-c592-4836-bdad-d53af2dbcc9a	ATM	COAD-US	7	15	16	23	mutant
b8068cbb-4523-4ac9-ab17-edd4eb0e2975	MEN1	PAEN-AU	1	3	0	2	mutant
ba94c29b-b76e-4d67-bf5a-ce6bc45d85f8	ATRX	LGG-US	1	4	1	1	mutant
bbdd7393-024b-4073-b5bc-ef7a68c15b8a	BRCA2	PACA-CA	20	165	25	234	mutant
bc9b66f5-fcb8-4545-ab2d-438bb810edc0	BRCA1	OV-AU	20	58	15	81	mutant
bf91afc4-aa2b-4365-80c5-b98c9d118e10	MEN1	PAEN-AU	0	9	1	3	mutant
c2aafb9c-230a-43df-9a43-b34aa145a7bd	SETD2	RECA-EU	11	12	11	11	mutant
c766274a-3c1e-443f-9ed4-c0e2b9c904d1	MEN1	PAEN-AU	0	3	0	4	mutant
c9959f68-c385-4c1f-9188-8203844d288e	BRCA2	OV-US	13	97	16	137	mutant
c9f91ded-3b04-4cd1-8ea6-bbc635a8a4f0	ATM	ESAD-UK	3	15	11	62	mutant
d3d65db3-36f9-41c7-8e5e-1683ce94dfcb	ATM	COAD-US	2	56	3	20	mutant
d4bf6034-aeae-48a6-907b-10e2cc904015	BRCA1	OV-AU	19	49	16	76	mutant
d5423a93-0a72-43cf-a7ae-9011f47553c7	ATM	CLLE-ES	0	3	1	4	mutant
d8c2b4b2-e12b-43d2-bafc-87b29f027797	BRCA1	OV-AU	55	201	47	334	mutant
d926a39f-d057-4e78-8907-b74f52157d99	SETD2	RECA-EU	8	7	3	6	mutant
da43386c-47f8-4e03-b6ca-8b94e13792e7	BRCA1	OV-AU	20	63	14	127	mutant
dacd4cc2-fc2b-4fbd-adf6-c8a46ae69c91	SETD2	KIRC-US	13	4	13	4	mutant
dbbd54db-4470-4df6-b5be-3e175c7133b0	BRCA2	OV-AU	10	72	14	141	mutant
de4d6f9f-d64a-41b9-a928-64e79b9f7d5f	MEN1	PAEN-AU	0	4	2	2	mutant
e053d377-e4f2-4aee-af7d-e61605e0f4f5	SETD2	RECA-EU	11	7	5	7	mutant
e3eb5217-50e4-49e2-a6fa-f847d091f3c9	MEN1	PAEN-AU	1	2	0	0	mutant
e4c8c7f0-5bac-4d59-91c4-c98207150548	BRCA2	PACA-CA	9	86	8	147	mutant
e541b5b9-546d-47bc-acd6-4006ce0eec1d	MEN1	PAEN-AU	1	1	0	3	mutant
e5c89fcf-cc57-4fad-a138-ea47ee9ea225	SETD2	RECA-EU	7	3	6	5	mutant
e84debc4-b47d-48ed-a0d0-2859f0ebf987	BRCA1	OV-AU	4	25	8	48	mutant
e91ab7da-79a6-4ea0-bc24-7aacb39f7614	ATM	ESAD-UK	5	3	3	20	mutant
eba6d269-27f8-4e50-b59a-5d639bdd5cff	ATM	CLLE-ES	0	1	2	0	mutant
efbec43c-0c16-4006-abe8-c3ec2ec42c05	BRCA2	OV-AU	2	60	9	81	mutant
efec3225-de07-4559-9a90-95223495cc61	BRCA1	OV-AU	11	53	10	98	mutant
f221cbb5-eefa-187f-e040-11ac0c481708	BRCA1	BRCA-UK	7	31	9	38	mutant
f393baf9-2710-9203-e040-11ac0d484504	BRCA1	BRCA-UK	5	29	12	38	mutant
f393bafd-1baa-e5f4-e040-11ac0d48450b	BRCA2	BRCA-UK	3	72	9	118	mutant
f393bafe-7503-5c45-e040-11ac0d484511	BRCA2	BRCA-UK	5	55	6	135	mutant
f393bb01-6ed7-9533-e040-11ac0d484521	BRCA1	BRCA-UK	5	18	7	26	mutant
f393bb07-270c-2c93-e040-11ac0d484533	BRCA2	BRCA-UK	3	55	8	88	mutant
f393bb08-4121-cad8-e040-11ac0d484535	BRCA2	BRCA-UK	4	71	17	163	mutant
f3c1a125-06e9-41c4-9558-275a3e346cc5	SETD2	KIRC-US	8	3	3	1	mutant
f4ada7a2-c4ac-4f89-ada7-4645861002cb	BRCA2	PACA-CA	10	87	14	118	mutant
f4baf913-c4ac-46f3-83b6-306b9182207d	SETD2	RECA-EU	5	7	4	8	mutant
f7e4a2a8-093d-9e36-e040-11ac0d480c7d	BRCA2	BRCA-EU	7	46	12	59	mutant
f89ef95e-6e39-420b-a3c2-ccebcc69ce3b	ATRX	PAEN-AU	0	5	0	2	mutant
f8a165b0-51df-413c-b7c6-c7fc80547db4	SETD2	PRAD-CA	2	1	1	4	mutant
f92a34fa-014e-4b41-a6d0-3b46b8c8a3ee	ATRX	LGG-US	1	0	0	2	mutant
f988e698-9b34-45ce-ba4c-74e06e9cae4a	BRCA1	OV-AU	10	37	20	54	mutant
fc8130df-2211-cfcc-e040-11ac0d485dde	BRCA2	BRCA-EU	6	44	11	87	mutant
fc8130df-30a5-3e6a-e040-11ac0d485de2	BRCA2	BRCA-EU	6	42	6	58	mutant
fc8130df-6860-7677-e040-11ac0d485ddc	BRCA2	BRCA-EU	7	68	16	114	mutant
fc8130df-90ba-5d94-e040-11ac0d485e0c	BRCA2	BRCA-EU	11	78	10	110	mutant
fc8130e0-a38a-23b9-e040-11ac0c48327f	BRCA2	BRCA-EU	6	53	15	108	mutant
fc8130e3-01ba-c740-e040-11ac0c483291	BRCA2	BRCA-EU	14	97	10	136	mutant
fe63d42b-d471-45b6-9bdf-1a3b55465d37	MEN1	PAEN-AU	1	0	1	0	mutant
ffad9288-c622-11e3-bf01-24c6515278c0	ATRX	LIRI-JP	7	9	4	8	mutant
0009b464-b376-4fbc-8a56-da538269a02f	BRCA1	OV-AU	6	13	4	22	control
0009b464-b376-4fbc-8a56-da538269a02f	BRCA2	OV-AU	6	13	4	22	control
00493087-9d9d-40ca-86d5-936f1b951c93	ATRX	LGG-US	0	1	1	0	control
005794f1-5a87-45b5-9811-83ddf6924568	ATM	RECA-EU	5	14	7	7	control
005794f1-5a87-45b5-9811-83ddf6924568	SETD2	RECA-EU	5	14	7	7	control
008aef39-0c97-48ce-9dfd-f12d67116c59	ATM	PRAD-CA	3	7	2	10	control
008aef39-0c97-48ce-9dfd-f12d67116c59	SETD2	PRAD-CA	3	7	2	10	control
00bf0350-8c7c-4b9e-8143-13ea2dc1122f	SETD2	KIRC-US	6	7	1	9	control
00c27940-c623-11e3-bf01-24c6515278c0	ATRX	LIRI-JP	3	10	5	9	control
00db1b95-8ca3-4cc4-bb46-6b8c8019a7c7	ATM	RECA-EU	22	12	15	13	control
00db1b95-8ca3-4cc4-bb46-6b8c8019a7c7	SETD2	RECA-EU	22	12	15	13	control
01658141-8398-4585-9f0f-8355dd9b0604	BRCA1	BRCA-US	6	11	2	14	control
01658141-8398-4585-9f0f-8355dd9b0604	BRCA2	BRCA-US	6	11	2	14	control
01b0848c-ae36-4ade-a3da-d297b003c99f	ATM	PACA-CA	9	108	17	212	control
01b0848c-ae36-4ade-a3da-d297b003c99f	BRCA2	PACA-CA	9	108	17	212	control
01dc6872-c623-11e3-bf01-24c6515278c0	ATRX	LIRI-JP	1	3	2	6	control
01df36af-3617-40fc-9892-f54ce433cf71	BRCA1	OV-AU	1	2	0	7	control
01df36af-3617-40fc-9892-f54ce433cf71	BRCA2	OV-AU	1	2	0	7	control
02c97e2b-914e-4afc-bf50-78f0cfbfa67b	ATM	PACA-CA	2	3	1	2	control
02c97e2b-914e-4afc-bf50-78f0cfbfa67b	BRCA2	PACA-CA	2	3	1	2	control
02e5c36f-5bec-45e2-a048-875653b85ca1	ATM	PACA-AU	3	6	1	4	control
02e5c36f-5bec-45e2-a048-875653b85ca1	BRCA2	PACA-AU	3	6	1	4	control
02e5c36f-5bec-45e2-a048-875653b85ca1	SETD2	PACA-AU	3	6	1	4	control
030695f6-c623-11e3-bf01-24c6515278c0	ATRX	LIRI-JP	4	7	9	14	control
031962d6-fc7d-4c6c-9d47-ffa45997b249	SETD2	PBCA-DE	0	0	1	0	control
03b5268e-881e-49e7-824f-170c3fc8b11b	SETD2	PBCA-DE	0	1	1	3	control
03ced0ce-186a-4349-8d98-572c2bc90382	ATRX	SARC-US	4	3	6	7	control
03deff56-b3b4-4d3d-94df-b2db40aacb64	ATM	RECA-EU	4	3	4	5	control
03deff56-b3b4-4d3d-94df-b2db40aacb64	SETD2	RECA-EU	4	3	4	5	control
041e3b42-c623-11e3-bf01-24c6515278c0	ATRX	LIRI-JP	0	7	2	3	control
0448206f-3ade-4087-b1a9-4fb2d14e1367	BRCA1	BRCA-US	27	102	38	152	control
0448206f-3ade-4087-b1a9-4fb2d14e1367	BRCA2	BRCA-US	27	102	38	152	control
046d7386-95c8-4501-9e55-c85bec272a7a	ATM	PACA-AU	2	1	8	3	control
046d7386-95c8-4501-9e55-c85bec272a7a	BRCA2	PACA-AU	2	1	8	3	control
046d7386-95c8-4501-9e55-c85bec272a7a	SETD2	PACA-AU	2	1	8	3	control
04b9837e-9ab5-4eb9-9a9c-ef49e3a62662	SETD2	PBCA-DE	1	2	0	3	control
04bd4230-3a2f-41f4-8e24-1ff79d2575a0	ATM	PAEN-AU	3	4	3	3	control
04bd4230-3a2f-41f4-8e24-1ff79d2575a0	ATRX	PAEN-AU	3	4	3	3	control
04bd4230-3a2f-41f4-8e24-1ff79d2575a0	MEN1	PAEN-AU	3	4	3	3	control
04bd4230-3a2f-41f4-8e24-1ff79d2575a0	SETD2	PAEN-AU	3	4	3	3	control
04db8bef-8777-48ac-bc2e-3c9acb103f48	ATM	RECA-EU	6	12	17	12	control
04db8bef-8777-48ac-bc2e-3c9acb103f48	SETD2	RECA-EU	6	12	17	12	control
05070acd-3ec1-44bb-9c32-26d3a483a72a	ATM	PACA-AU	1	5	1	3	control
05070acd-3ec1-44bb-9c32-26d3a483a72a	BRCA2	PACA-AU	1	5	1	3	control
05070acd-3ec1-44bb-9c32-26d3a483a72a	SETD2	PACA-AU	1	5	1	3	control
051fc880-c623-11e3-bf01-24c6515278c0	ATRX	LIRI-JP	0	3	1	0	control
052665d1-ab75-4f40-be5a-b88154c8beed	BRCA2	OV-US	4	17	4	13	control
05486349-24a4-4931-bf5f-c9fefe369af2	ATM	COAD-US	2	24	1	11	control
0554ffe5-31f7-43f5-8372-2b73c9cf3527	ATM	PACA-AU	1	4	2	6	control
0554ffe5-31f7-43f5-8372-2b73c9cf3527	BRCA2	PACA-AU	1	4	2	6	control
0554ffe5-31f7-43f5-8372-2b73c9cf3527	SETD2	PACA-AU	1	4	2	6	control
05da3161-1444-4188-914d-19762de3a443	ATM	CLLE-ES	1	1	0	2	control
0609b182-0396-4755-b463-10f949c5b8bb	SETD2	PBCA-DE	0	0	0	0	control
0624eb1d-3aff-4037-a3c5-fc363a9edd02	SETD2	PBCA-DE	0	0	0	0	control
0664753b-7566-41e0-8006-7009c6735406	BRCA2	OV-US	2	3	1	2	control
06f9e2e2-3427-4b09-92b9-dcb54d03e59c	ATM	PAEN-AU	2	1	1	0	control
06f9e2e2-3427-4b09-92b9-dcb54d03e59c	ATRX	PAEN-AU	2	1	1	0	control
06f9e2e2-3427-4b09-92b9-dcb54d03e59c	MEN1	PAEN-AU	2	1	1	0	control
06f9e2e2-3427-4b09-92b9-dcb54d03e59c	SETD2	PAEN-AU	2	1	1	0	control
074fd614-5d9c-4bcc-96ad-351aa14387e3	ATM	PAEN-AU	1	3	2	6	control
074fd614-5d9c-4bcc-96ad-351aa14387e3	ATRX	PAEN-AU	1	3	2	6	control
074fd614-5d9c-4bcc-96ad-351aa14387e3	MEN1	PAEN-AU	1	3	2	6	control
074fd614-5d9c-4bcc-96ad-351aa14387e3	SETD2	PAEN-AU	1	3	2	6	control
07531318-87e8-4db8-aa61-9b93597d063b	ATM	PRAD-CA	3	8	3	1	control
07531318-87e8-4db8-aa61-9b93597d063b	SETD2	PRAD-CA	3	8	3	1	control
079bcb09-a075-4313-9a3e-dd67734a8c5d	ATM	PACA-CA	1	10	2	5	control
079bcb09-a075-4313-9a3e-dd67734a8c5d	BRCA2	PACA-CA	1	10	2	5	control
07f16397-71bb-4594-ad4d-caa7d2baeabd	ATM	PRAD-CA	2	3	1	3	control
07f16397-71bb-4594-ad4d-caa7d2baeabd	SETD2	PRAD-CA	2	3	1	3	control
080ecc31-756a-4a1b-a51e-d632ac8219f7	ATM	COAD-US	2	27	1	14	control
0831e45e-c623-11e3-bf01-24c6515278c0	ATRX	LIRI-JP	7	8	4	9	control
08e1d976-6c39-428e-a4c2-f655b675683e	ATM	PRAD-CA	0	5	1	1	control
08e1d976-6c39-428e-a4c2-f655b675683e	SETD2	PRAD-CA	0	5	1	1	control
08f7812b-0d74-42ba-985b-d0a027e8a80c	ATM	CLLE-ES	1	0	0	0	control
09497b9b-6fca-48cb-af97-161a3e434a51	ATM	ESAD-UK	5	7	3	5	control
09508a0d-ebe0-4fa1-b7b2-1710814181cd	BRCA1	OV-AU	9	13	7	13	control
09508a0d-ebe0-4fa1-b7b2-1710814181cd	BRCA2	OV-AU	9	13	7	13	control
0972bfcf-c6c6-48cc-b820-cdfa6279a4f3	ATM	PACA-CA	3	7	2	9	control
0972bfcf-c6c6-48cc-b820-cdfa6279a4f3	BRCA2	PACA-CA	3	7	2	9	control
097a024e-a4fd-486c-b165-d3adf50ac96a	SETD2	PBCA-DE	0	3	1	0	control
097a7d36-905b-72be-e050-11ac0d482c9a	BRCA1	BRCA-UK	2	12	2	6	control
097a7d36-905b-72be-e050-11ac0d482c9a	BRCA2	BRCA-UK	2	12	2	6	control
09cb8bc5-13ac-44ac-9b7d-6de143373570	ATM	PACA-CA	3	11	1	10	control
09cb8bc5-13ac-44ac-9b7d-6de143373570	BRCA2	PACA-CA	3	11	1	10	control
09e1fe3e-bfd8-4175-ac42-0e1bf0ba5523	ATM	PACA-CA	3	8	1	3	control
09e1fe3e-bfd8-4175-ac42-0e1bf0ba5523	BRCA2	PACA-CA	3	8	1	3	control
0a6be23a-d5a0-4e95-ada2-a61b2b5d9485	ATM	PRAD-CA	1	8	1	1	control
0a6be23a-d5a0-4e95-ada2-a61b2b5d9485	SETD2	PRAD-CA	1	8	1	1	control
0a9c9db0-c623-11e3-bf01-24c6515278c0	ATRX	LIRI-JP	4	11	4	4	control
0ae2193f-0d68-485a-b8c2-7568cbcce33e	BRCA2	OV-US	1	0	4	0	control
0b29c893-03bf-4131-b192-c14a2788d411	ATM	PACA-CA	2	7	3	4	control
0b29c893-03bf-4131-b192-c14a2788d411	BRCA2	PACA-CA	2	7	3	4	control
0b6cd7df-6970-4d60-b7b5-85002a7d8781	ATM	CLLE-ES	0	1	0	1	control
0ba8f2e2-935a-4123-86aa-6e7f5de85bf4	SETD2	PBCA-DE	1	8	0	2	control
0bafd9ae-64b3-492d-a6fd-12aa8edefcbe	ATM	PAEN-AU	2	2	0	1	control
0bafd9ae-64b3-492d-a6fd-12aa8edefcbe	ATRX	PAEN-AU	2	2	0	1	control
0bafd9ae-64b3-492d-a6fd-12aa8edefcbe	MEN1	PAEN-AU	2	2	0	1	control
0bafd9ae-64b3-492d-a6fd-12aa8edefcbe	SETD2	PAEN-AU	2	2	0	1	control
0bbc7ede-5022-4084-925c-d65baaf7abc2	BRCA2	LUSC-US	7	10	5	4	control
0be08326-c623-11e3-bf01-24c6515278c0	ATRX	LIRI-JP	4	6	8	2	control
0cb4356c-b5d6-4541-b048-ff6d4b3a5d26	ATM	PRAD-CA	1	7	2	3	control
0cb4356c-b5d6-4541-b048-ff6d4b3a5d26	SETD2	PRAD-CA	1	7	2	3	control
0cdbabf2-c623-11e3-bf01-24c6515278c0	ATRX	LIRI-JP	1	6	4	2	control
0d0793c1-df1b-4db1-ba36-adcb960cc0f5	BRCA1	OV-AU	17	61	12	135	control
0d0793c1-df1b-4db1-ba36-adcb960cc0f5	BRCA2	OV-AU	17	61	12	135	control
0db9309e-7b95-4ae3-b0ed-dfd4f38d11b0	SETD2	PBCA-DE	1	1	0	2	control
0dd39eca-c623-11e3-bf01-24c6515278c0	ATRX	LIRI-JP	3	5	3	2	control
0e1e628b-823a-4861-aa95-bed2fada7349	SETD2	PBCA-DE	0	0	1	2	control
0e6654c9-cd5e-4f94-a6d4-54f2bb16de1f	BRCA2	LUSC-US	4	7	6	13	control
0e872e0d-4711-4364-a5d0-6beeb6fd3ff2	ATM	ESAD-UK	4	6	10	16	control
0ead45d8-d785-4404-8319-2ef951e02e03	BRCA1	OV-AU	14	46	16	50	control
0ead45d8-d785-4404-8319-2ef951e02e03	BRCA2	OV-AU	14	46	16	50	control
0ed2e2e1-2fe3-43eb-8cad-34f3f21a7169	ATM	PRAD-CA	2	3	1	1	control
0ed2e2e1-2fe3-43eb-8cad-34f3f21a7169	SETD2	PRAD-CA	2	3	1	1	control
0eeafcd6-c623-11e3-bf01-24c6515278c0	ATRX	LIRI-JP	8	12	2	10	control
0f53e757-1823-409f-a0ea-249270728e15	SETD2	KIRC-US	6	9	5	3	control
0fbd94b1-bb34-4620-841b-861a0b5e0c12	ATM	PACA-AU	5	5	3	4	control
0fbd94b1-bb34-4620-841b-861a0b5e0c12	BRCA2	PACA-AU	5	5	3	4	control
0fbd94b1-bb34-4620-841b-861a0b5e0c12	SETD2	PACA-AU	5	5	3	4	control
0fc63b79-7fff-441d-88fc-922d53c787ab	ATM	PACA-CA	3	0	1	1	control
0fc63b79-7fff-441d-88fc-922d53c787ab	BRCA2	PACA-CA	3	0	1	1	control
10136472-c623-11e3-bf01-24c6515278c0	ATRX	LIRI-JP	1	1	0	2	control
108b67d4-5d66-46da-8675-6acae643b76f	ATM	PRAD-CA	2	0	1	1	control
108b67d4-5d66-46da-8675-6acae643b76f	SETD2	PRAD-CA	2	0	1	1	control
10ad692b-4c3d-42de-9b5e-4968441388b3	ATM	COAD-US	0	41	2	18	control
10bc2704-6cef-4d1b-83ac-4804544765ea	SETD2	PBCA-DE	1	0	0	0	control
10cb8ac6-c622-11e3-bf01-24c6515278c0	ATRX	LIRI-JP	12	7	6	14	control
10d15b7a-16d1-4953-aaef-f193ffa97f42	SETD2	KIRC-US	5	7	4	3	control
110b5f05-ded7-45ec-b0f6-a941c92d77dd	BRCA1	BRCA-US	8	30	3	31	control
110b5f05-ded7-45ec-b0f6-a941c92d77dd	BRCA2	BRCA-US	8	30	3	31	control
1157a548-6770-4c89-a84c-bcf6f0e96ea8	ATM	CLLE-ES	1	1	0	1	control
1158714d-4714-45f9-8557-3cd98165e769	ATM	RECA-EU	8	13	5	11	control
1158714d-4714-45f9-8557-3cd98165e769	SETD2	RECA-EU	8	13	5	11	control
1193a9c4-5aab-4cd7-a690-60c96bd1172d	ATM	CLLE-ES	1	0	0	1	control
120f01d1-8884-4aca-a1cb-36b207b2aa3a	ATM	PRAD-CA	4	10	5	7	control
120f01d1-8884-4aca-a1cb-36b207b2aa3a	SETD2	PRAD-CA	4	10	5	7	control
123c9d1c-72ba-4d82-8e57-d5caa52a40ba	BRCA1	OV-AU	3	15	6	39	control
123c9d1c-72ba-4d82-8e57-d5caa52a40ba	BRCA2	OV-AU	3	15	6	39	control
126ee433-d345-4cac-882a-c91831a24690	ATM	PRAD-CA	2	5	0	0	control
126ee433-d345-4cac-882a-c91831a24690	SETD2	PRAD-CA	2	5	0	0	control
127b0f7d-d24e-48b7-ac25-d3f14a43952d	BRCA2	OV-US	11	55	14	52	control
12874085-a596-41ae-b4cd-817cb1ebb278	BRCA1	OV-AU	2	5	2	14	control
12874085-a596-41ae-b4cd-817cb1ebb278	BRCA2	OV-AU	2	5	2	14	control
1292e13b-d7c6-447b-a227-9a8113215580	BRCA2	OV-US	10	162	22	230	control
129459c1-38be-45da-bb87-18848c97c544	ATM	PACA-CA	1	4	2	0	control
129459c1-38be-45da-bb87-18848c97c544	BRCA2	PACA-CA	1	4	2	0	control
1295947c-c623-11e3-bf01-24c6515278c0	ATRX	LIRI-JP	62	59	35	48	control
129de5b2-d9b0-4762-9ef8-72d98231fb50	BRCA2	OV-US	1	3	2	23	control
12d7121a-0345-4808-a819-09d6e3227bd5	SETD2	PBCA-DE	0	1	0	0	control
12f038e1-00af-4c64-a2e0-9e63323492ef	ATM	PACA-AU	0	5	1	7	control
12f038e1-00af-4c64-a2e0-9e63323492ef	BRCA2	PACA-AU	0	5	1	7	control
12f038e1-00af-4c64-a2e0-9e63323492ef	SETD2	PACA-AU	0	5	1	7	control
1327bbd4-a466-4e26-905f-cf91315f1cc8	ATM	PACA-CA	1	4	0	4	control
1327bbd4-a466-4e26-905f-cf91315f1cc8	BRCA2	PACA-CA	1	4	0	4	control
132f7f2a-b902-4343-aa08-cf6a7af10b9a	ATM	CLLE-ES	0	2	0	3	control
13446fc4-9fa6-4bb3-a00a-b9265b41eb12	SETD2	PBCA-DE	1	0	0	1	control
134c9a92-e91e-4347-a9c4-727279edebb1	ATM	ESAD-UK	1	15	11	19	control
139c9b8c-3f0c-49fd-8b5a-c06d65aa02b6	SETD2	PBCA-DE	0	3	0	0	control
13bd2b30-c623-11e3-bf01-24c6515278c0	ATRX	LIRI-JP	2	7	0	5	control
13c312ec-0add-4758-ab8d-c193e2e08c6d	BRCA1	BRCA-US	1	2	0	6	control
13c312ec-0add-4758-ab8d-c193e2e08c6d	BRCA2	BRCA-US	1	2	0	6	control
13c7065e-6780-4571-978e-a7c13078ff50	SETD2	PBCA-DE	2	0	0	0	control
13d05f7a-e16a-40ef-9a15-21257da2cf89	BRCA1	BRCA-US	4	2	2	5	control
13d05f7a-e16a-40ef-9a15-21257da2cf89	BRCA2	BRCA-US	4	2	2	5	control
140d6ef7-0217-4d16-9add-215d0d14ba06	ATM	CLLE-ES	2	1	1	1	control
141918cd-3e23-45bc-96e1-b208c80f69e7	ATM	RECA-EU	12	6	6	10	control
141918cd-3e23-45bc-96e1-b208c80f69e7	SETD2	RECA-EU	12	6	6	10	control
1447c8cb-25d4-4092-8919-4df08f898d2d	ATM	PACA-AU	1	6	1	4	control
1447c8cb-25d4-4092-8919-4df08f898d2d	BRCA2	PACA-AU	1	6	1	4	control
1447c8cb-25d4-4092-8919-4df08f898d2d	SETD2	PACA-AU	1	6	1	4	control
145f2b89-8878-4390-b0f6-f09b02fb138a	ATM	PRAD-CA	1	3	2	2	control
145f2b89-8878-4390-b0f6-f09b02fb138a	SETD2	PRAD-CA	1	3	2	2	control
147e3496-514e-4da7-be42-7cd9be78ed04	SETD2	PBCA-DE	0	0	0	0	control
14cbcbb1-028b-471a-bb4f-8b29cfa5e4eb	ATM	CLLE-ES	0	0	2	0	control
14ed7388-41ed-43d4-afb2-04cd6410d5d2	BRCA2	OV-US	5	24	2	8	control
14f41457-25c3-4979-8515-4f33322039a5	SETD2	PBCA-DE	0	1	0	1	control
15563a10-47a8-401d-a507-2c7101f7ae60	ATM	CLLE-ES	1	0	0	0	control
15895218-c623-11e3-bf01-24c6515278c0	ATRX	LIRI-JP	19	24	14	25	control
15a93657-0521-430a-a816-bf0842374b75	ATM	RECA-EU	6	5	4	4	control
15a93657-0521-430a-a816-bf0842374b75	SETD2	RECA-EU	6	5	4	4	control
15e7d981-8c27-4b2b-b4f8-626e22021895	ATM	ESAD-UK	10	67	13	89	control
15f90ef0-831b-40a3-98bd-ec226a9e8b26	BRCA1	BRCA-US	0	11	2	8	control
15f90ef0-831b-40a3-98bd-ec226a9e8b26	BRCA2	BRCA-US	0	11	2	8	control
15fd8dc8-c622-11e3-bf01-24c6515278c0	ATRX	LIRI-JP	7	5	4	8	control
160b3dff-da2b-4099-b826-be4128e316a8	ATM	PRAD-CA	0	0	0	1	control
160b3dff-da2b-4099-b826-be4128e316a8	SETD2	PRAD-CA	0	0	0	1	control
1659bae5-3140-4d05-891c-81b48277b2fc	BRCA1	OV-AU	0	8	4	10	control
1659bae5-3140-4d05-891c-81b48277b2fc	BRCA2	OV-AU	0	8	4	10	control
168b7204-c623-11e3-bf01-24c6515278c0	ATRX	LIRI-JP	2	4	4	5	control
16d33e09-2e21-4da2-8e57-e78ce28c4408	ATRX	SARC-US	2	11	0	5	control
16df7888-2480-4394-8856-d57a6ef371d2	BRCA2	OV-US	1	13	3	2	control
170ad241-9e24-469b-b7ca-3fd783a89b21	ATM	PACA-CA	2	5	4	5	control
170ad241-9e24-469b-b7ca-3fd783a89b21	BRCA2	PACA-CA	2	5	4	5	control
1776f326-b12f-4355-8107-80fa6fcd2159	ATM	PACA-CA	1	2	4	5	control
1776f326-b12f-4355-8107-80fa6fcd2159	BRCA2	PACA-CA	1	2	4	5	control
17de5b12-c623-11e3-bf01-24c6515278c0	ATRX	LIRI-JP	9	16	5	13	control
17ed8831-a261-42d9-8ff3-cf75a6cb2a24	BRCA2	OV-US	3	3	2	3	control
183b04f5-107f-496c-8e9a-8263dd00cffa	ATM	PACA-CA	1	2	2	5	control
183b04f5-107f-496c-8e9a-8263dd00cffa	BRCA2	PACA-CA	1	2	2	5	control
186cacaf-4f20-4ad2-a07a-a7dc942a70b0	ATM	PRAD-CA	2	5	4	1	control
186cacaf-4f20-4ad2-a07a-a7dc942a70b0	SETD2	PRAD-CA	2	5	4	1	control
18dd42d7-2d84-400e-9adb-a38faa916a9e	ATM	COAD-US	2	3	2	2	control
18ec066e-8510-4921-9e35-45d85fb01e38	ATRX	SARC-US	5	6	4	5	control
18f5e75e-c623-11e3-bf01-24c6515278c0	ATRX	LIRI-JP	4	8	1	6	control
19aa8223-ee84-4b5c-b11a-6ca2a2680b3c	SETD2	PBCA-DE	0	1	0	0	control
19b6b9d6-6912-4b85-a4bf-52014bcb170b	SETD2	PBCA-DE	0	1	0	0	control
19cd4360-8392-4bc2-ae88-fdc1335d886b	ATM	CLLE-ES	0	0	0	0	control
19fe27d8-c623-11e3-bf01-24c6515278c0	ATRX	LIRI-JP	5	5	2	6	control
1a0ef226-41a5-4b56-9078-4b7834f0c976	ATM	PACA-CA	1	4	5	7	control
1a0ef226-41a5-4b56-9078-4b7834f0c976	BRCA2	PACA-CA	1	4	5	7	control
1a319682-f55e-4e0b-8476-48a0bea6c265	ATM	PRAD-CA	1	3	2	4	control
1a319682-f55e-4e0b-8476-48a0bea6c265	SETD2	PRAD-CA	1	3	2	4	control
1a841850-fca0-48ab-8c78-db0bd5a64435	ATM	PACA-AU	5	2	5	5	control
1a841850-fca0-48ab-8c78-db0bd5a64435	BRCA2	PACA-AU	5	2	5	5	control
1a841850-fca0-48ab-8c78-db0bd5a64435	SETD2	PACA-AU	5	2	5	5	control
1ac54c6e-a1e4-4f3b-b4a5-cdb327e0dca6	ATM	PACA-AU	4	1	0	2	control
1ac54c6e-a1e4-4f3b-b4a5-cdb327e0dca6	BRCA2	PACA-AU	4	1	0	2	control
1ac54c6e-a1e4-4f3b-b4a5-cdb327e0dca6	SETD2	PACA-AU	4	1	0	2	control
1b06afe2-c623-11e3-bf01-24c6515278c0	ATRX	LIRI-JP	1	3	0	4	control
1b0fe1d5-b286-4f49-ae92-94d9c6db9657	ATM	PACA-CA	4	5	1	2	control
1b0fe1d5-b286-4f49-ae92-94d9c6db9657	BRCA2	PACA-CA	4	5	1	2	control
1bb2bdb7-8a89-4e7d-903d-03a6f8018efb	ATM	ESAD-UK	0	9	6	13	control
1bb3a1c7-4d7b-4fb6-b54d-e94cbd0e32aa	BRCA1	BRCA-US	2	8	1	14	control
1bb3a1c7-4d7b-4fb6-b54d-e94cbd0e32aa	BRCA2	BRCA-US	2	8	1	14	control
1bbfe6f2-ad19-4d29-895b-973f5a91c707	ATM	PRAD-CA	2	6	1	2	control
1bbfe6f2-ad19-4d29-895b-973f5a91c707	SETD2	PRAD-CA	2	6	1	2	control
1bd74f92-47f6-427e-af6f-299c3a7fe023	SETD2	PBCA-DE	0	1	0	0	control
1bdfaa8a-1b7e-4251-b135-ce5e4568371b	ATM	CLLE-ES	0	2	0	2	control
1be8fa2c-8fea-4e8c-90db-c04d9fcdbf49	BRCA2	OV-US	0	1	2	4	control
1bea3a72-3b73-4072-a6bb-96a90119d3ac	SETD2	PBCA-DE	0	1	0	0	control
1c10ab52-01a3-11e4-8395-af1f6b7ba88c	ATRX	LIRI-JP	5	8	3	13	control
1c188bf5-2c99-4eb4-a774-59c75d53e643	ATRX	SARC-US	4	7	6	10	control
1c1c6494-c623-11e3-bf01-24c6515278c0	ATRX	LIRI-JP	4	6	8	6	control
1c28e44a-6e6c-44ed-b58a-e3262c0e6759	ATM	PACA-CA	2	3	0	3	control
1c28e44a-6e6c-44ed-b58a-e3262c0e6759	BRCA2	PACA-CA	2	3	0	3	control
1c3df485-8e75-4378-87f6-c6463a520624	BRCA2	LUSC-US	7	26	3	9	control
1c7bc5f2-1b4d-48c8-a3a6-47db19118ffb	ATM	RECA-EU	8	7	11	13	control
1c7bc5f2-1b4d-48c8-a3a6-47db19118ffb	SETD2	RECA-EU	8	7	11	13	control
1c9fbe26-1447-4335-aaab-06d6bb3e2741	ATM	PACA-AU	1	4	4	3	control
1c9fbe26-1447-4335-aaab-06d6bb3e2741	BRCA2	PACA-AU	1	4	4	3	control
1c9fbe26-1447-4335-aaab-06d6bb3e2741	SETD2	PACA-AU	1	4	4	3	control
1d91f9c7-67ba-4606-9f0a-01ec6fc08262	ATM	PRAD-CA	2	4	3	8	control
1d91f9c7-67ba-4606-9f0a-01ec6fc08262	SETD2	PRAD-CA	2	4	3	8	control
1dbdbb2c-c623-11e3-bf01-24c6515278c0	ATRX	LIRI-JP	15	19	10	9	control
1dc9e7fd-fc62-4b32-9619-4e02a266a385	BRCA2	OV-US	5	46	15	123	control
1de83d45-8492-4b83-9055-a9f43b823f91	ATM	CLLE-ES	0	1	0	1	control
1df8939c-c622-11e3-bf01-24c6515278c0	ATRX	LIRI-JP	3	6	5	11	control
1ea7e01c-c623-11e3-bf01-24c6515278c0	ATRX	LIRI-JP	2	4	2	1	control
1eb37b28-fac2-477a-88b3-e04291a07926	ATM	PRAD-CA	1	2	4	3	control
1eb37b28-fac2-477a-88b3-e04291a07926	SETD2	PRAD-CA	1	2	4	3	control
1eb62abc-7928-405b-84cc-f091ca5347b2	BRCA1	BRCA-US	5	12	3	7	control
1eb62abc-7928-405b-84cc-f091ca5347b2	BRCA2	BRCA-US	5	12	3	7	control
1f81a1b0-8089-44ef-87b5-b3359a407ad2	ATM	PACA-AU	4	1	1	2	control
1f81a1b0-8089-44ef-87b5-b3359a407ad2	BRCA2	PACA-AU	4	1	1	2	control
1f81a1b0-8089-44ef-87b5-b3359a407ad2	SETD2	PACA-AU	4	1	1	2	control
1f8d8720-30ca-4057-90f7-a34b8383eafe	SETD2	PBCA-DE	0	2	0	0	control
1f967003-82d6-4932-a445-24fc25723594	ATM	ESAD-UK	4	15	7	9	control
1fd69adc-c623-11e3-bf01-24c6515278c0	ATRX	LIRI-JP	3	3	2	6	control
2009e5e7-1796-445b-8677-46b3804fe0bf	SETD2	PBCA-DE	0	0	0	0	control
2045c788-9ea8-4ea5-a5e3-65fc16a62adb	BRCA2	LUSC-US	3	27	3	15	control
207f8a42-5b05-4876-b0ae-ebfaeea27844	BRCA1	BRCA-US	24	69	16	84	control
207f8a42-5b05-4876-b0ae-ebfaeea27844	BRCA2	BRCA-US	24	69	16	84	control
2087f284-ddc9-4239-9ec6-b1b8b5a8474f	BRCA1	OV-AU	5	49	8	59	control
2087f284-ddc9-4239-9ec6-b1b8b5a8474f	BRCA2	OV-AU	5	49	8	59	control
209a9b10-7129-48fe-a899-d14ba17efe6f	SETD2	PBCA-DE	0	0	0	0	control
20d1b88b-3ff6-4201-a748-6a993500c652	ATM	PACA-AU	2	2	0	3	control
20d1b88b-3ff6-4201-a748-6a993500c652	BRCA2	PACA-AU	2	2	0	3	control
20d1b88b-3ff6-4201-a748-6a993500c652	SETD2	PACA-AU	2	2	0	3	control
2102558b-87b0-447b-bb9a-e4ae9df8b75e	ATM	PACA-AU	5	7	1	8	control
2102558b-87b0-447b-bb9a-e4ae9df8b75e	BRCA2	PACA-AU	5	7	1	8	control
2102558b-87b0-447b-bb9a-e4ae9df8b75e	SETD2	PACA-AU	5	7	1	8	control
2127b79b-3f38-4aed-89cb-7c4fce71b118	ATM	PRAD-CA	0	4	1	2	control
2127b79b-3f38-4aed-89cb-7c4fce71b118	SETD2	PRAD-CA	0	4	1	2	control
21b1a37f-e91e-4ce1-83cf-bb89b8d0fb35	ATM	PACA-AU	5	5	2	0	control
21b1a37f-e91e-4ce1-83cf-bb89b8d0fb35	BRCA2	PACA-AU	5	5	2	0	control
21b1a37f-e91e-4ce1-83cf-bb89b8d0fb35	SETD2	PACA-AU	5	5	2	0	control
21e7e43e-f9b1-4351-a6d9-b9cd06d15f68	ATM	CLLE-ES	0	0	0	2	control
221d0290-c623-11e3-bf01-24c6515278c0	ATRX	LIRI-JP	6	19	1	6	control
228fb827-c05e-494c-8a21-e1d925e100cb	ATM	PACA-CA	4	1	0	1	control
228fb827-c05e-494c-8a21-e1d925e100cb	BRCA2	PACA-CA	4	1	0	1	control
2290b078-6a5b-4c83-9dfb-b525bbf14e4e	BRCA1	BRCA-US	2	15	3	9	control
2290b078-6a5b-4c83-9dfb-b525bbf14e4e	BRCA2	BRCA-US	2	15	3	9	control
22cd3875-a123-4f0d-8cd1-371958208ad6	ATM	CLLE-ES	2	1	1	1	control
2316ee90-c623-11e3-bf01-24c6515278c0	ATRX	LIRI-JP	0	0	0	1	control
2321c412-7730-4694-bc8f-199d7e51a7f8	SETD2	PBCA-DE	0	1	0	0	control
23eb72d8-c622-11e3-bf01-24c6515278c0	ATRX	LIRI-JP	7	18	12	12	control
23fa90d5-b273-4e2c-9c88-68aa57b60e97	ATM	ESAD-UK	0	1	2	7	control
241abdfd-e6de-4830-a233-4bbc5f622725	ATM	PACA-AU	1	8	3	14	control
241abdfd-e6de-4830-a233-4bbc5f622725	BRCA2	PACA-AU	1	8	3	14	control
241abdfd-e6de-4830-a233-4bbc5f622725	SETD2	PACA-AU	1	8	3	14	control
2468e58c-c623-11e3-bf01-24c6515278c0	ATRX	LIRI-JP	3	6	3	3	control
24badf07-8615-48a3-8d6e-45c3d783f18d	BRCA2	LUSC-US	8	3	7	6	control
25224aa0-cfdd-48ec-92e5-8f3992a3e574	BRCA2	LUSC-US	6	3	8	15	control
252a1c43-f954-44d7-8e31-6bcd0157a05c	SETD2	KIRC-US	4	3	1	4	control
2564a262-03e8-467b-9ea2-f3ab38d75ae1	ATM	PACA-CA	0	6	1	1	control
2564a262-03e8-467b-9ea2-f3ab38d75ae1	BRCA2	PACA-CA	0	6	1	1	control
2572b0bc-c622-11e3-bf01-24c6515278c0	ATRX	LIRI-JP	1	17	1	3	control
2584b428-c623-11e3-bf01-24c6515278c0	ATRX	LIRI-JP	0	3	1	5	control
25bee010-cc99-4af0-ba2f-fe4dd308be33	ATRX	GBM-US	1	1	0	1	control
25c32aca-6738-43ef-a103-243f2f9a3b43	ATM	PACA-CA	0	1	4	2	control
25c32aca-6738-43ef-a103-243f2f9a3b43	BRCA2	PACA-CA	0	1	4	2	control
25c99312-bf63-4654-a73a-03c3c1cd50b6	ATM	ESAD-UK	2	2	2	2	control
25e4cad7-2403-4992-9cbc-433574673549	BRCA1	BRCA-US	0	8	4	2	control
25e4cad7-2403-4992-9cbc-433574673549	BRCA2	BRCA-US	0	8	4	2	control
25f73b03-4ba8-47ba-ad80-6ccb82105c98	BRCA1	OV-AU	5	5	6	26	control
25f73b03-4ba8-47ba-ad80-6ccb82105c98	BRCA2	OV-AU	5	5	6	26	control
267a9862-17bd-4056-ba4a-1f373736ffbb	SETD2	KIRC-US	12	13	9	9	control
272f4b9d-0ecc-4046-a68d-3918520612b8	SETD2	PBCA-DE	1	1	0	0	control
27847313-3b1e-47f2-84f1-acadaf265cf3	SETD2	PBCA-DE	0	0	0	0	control
278b2498-1d64-493b-ac43-3489ec86f313	ATM	CLLE-ES	2	0	2	3	control
27b56bf2-7a9d-4061-98d4-61fe2761578c	ATM	ESAD-UK	1	11	3	16	control
27f87d1e-2c32-4beb-9677-62f7a286673d	BRCA1	BRCA-US	1	4	0	5	control
27f87d1e-2c32-4beb-9677-62f7a286673d	BRCA2	BRCA-US	1	4	0	5	control
2828e5e6-c623-11e3-bf01-24c6515278c0	ATRX	LIRI-JP	10	14	3	15	control
289790a5-77bd-49a9-a1ec-478a8ecacd7f	ATM	PRAD-CA	2	3	0	1	control
289790a5-77bd-49a9-a1ec-478a8ecacd7f	SETD2	PRAD-CA	2	3	0	1	control
28e81540-4744-4865-b627-c7c9d8a3c2b8	ATM	ESAD-UK	0	1	1	1	control
29127cde-548f-4c42-96cf-6f0020c3db9a	ATM	PAEN-AU	1	2	1	1	control
29127cde-548f-4c42-96cf-6f0020c3db9a	ATRX	PAEN-AU	1	2	1	1	control
29127cde-548f-4c42-96cf-6f0020c3db9a	MEN1	PAEN-AU	1	2	1	1	control
29127cde-548f-4c42-96cf-6f0020c3db9a	SETD2	PAEN-AU	1	2	1	1	control
293a2f0a-4846-4c7c-b8b1-bb741c8d3275	ATM	ESAD-UK	5	9	3	8	control
29548b5f-c88a-4908-8c46-e86483e75067	ATM	RECA-EU	3	2	4	7	control
29548b5f-c88a-4908-8c46-e86483e75067	SETD2	RECA-EU	3	2	4	7	control
295aac88-c623-11e3-bf01-24c6515278c0	ATRX	LIRI-JP	4	7	4	10	control
29a00d78-b9bb-4c6b-b142-d5b8bfa63455	ATM	PACA-CA	3	3	3	8	control
29a00d78-b9bb-4c6b-b142-d5b8bfa63455	BRCA2	PACA-CA	3	3	3	8	control
2a7f6aac-8f94-4815-8b94-0ea7db71135c	ATM	CLLE-ES	0	1	1	2	control
2a8d63eb-0174-4213-9214-413f391f512c	BRCA1	OV-AU	4	4	4	35	control
2a8d63eb-0174-4213-9214-413f391f512c	BRCA2	OV-AU	4	4	4	35	control
2a97498a-c623-11e3-bf01-24c6515278c0	ATRX	LIRI-JP	17	18	7	10	control
2abe2e53-ad9b-4fbc-b9a7-93444f1bea87	SETD2	PBCA-DE	0	1	0	4	control
2b000af3-2c9d-4eaa-af3f-8101b7425c37	BRCA1	BRCA-US	0	7	3	6	control
2b000af3-2c9d-4eaa-af3f-8101b7425c37	BRCA2	BRCA-US	0	7	3	6	control
2b3837b3-ee29-4a08-848e-1206404da986	ATM	PACA-CA	3	3	1	3	control
2b3837b3-ee29-4a08-848e-1206404da986	BRCA2	PACA-CA	3	3	1	3	control
2b41746a-95c0-4875-afb5-c6d3d3ad30d9	ATM	ESAD-UK	5	7	12	19	control
2b6d4d66-7f0b-4bc0-b3d6-171956a937c5	ATM	PACA-AU	0	2	0	0	control
2b6d4d66-7f0b-4bc0-b3d6-171956a937c5	BRCA2	PACA-AU	0	2	0	0	control
2b6d4d66-7f0b-4bc0-b3d6-171956a937c5	SETD2	PACA-AU	0	2	0	0	control
2bd56bba-c623-11e3-bf01-24c6515278c0	ATRX	LIRI-JP	0	1	2	0	control
2bd9ccca-3fae-4b66-a762-6f30d6276222	ATM	PACA-CA	2	6	1	4	control
2bd9ccca-3fae-4b66-a762-6f30d6276222	BRCA2	PACA-CA	2	6	1	4	control
2bf5b018-9f19-4fbd-9e1f-7d958aabe5d1	ATM	PACA-CA	6	10	3	19	control
2bf5b018-9f19-4fbd-9e1f-7d958aabe5d1	BRCA2	PACA-CA	6	10	3	19	control
2c48eefe-2a08-47bf-8e4d-cbaab6777150	ATM	PACA-CA	1	1	2	0	control
2c48eefe-2a08-47bf-8e4d-cbaab6777150	BRCA2	PACA-CA	1	1	2	0	control
2c581a74-7716-4c20-b366-a8e1d9a901f6	SETD2	KIRC-US	5	16	3	5	control
2c6f1862-bb82-4e7e-9cb3-338bdf022ff4	BRCA1	BRCA-US	7	5	2	1	control
2c6f1862-bb82-4e7e-9cb3-338bdf022ff4	BRCA2	BRCA-US	7	5	2	1	control
2c71d542-1653-4d97-8752-f2fd05c7e75d	ATRX	GBM-US	1	2	3	2	control
2c9c50ff-01d9-4703-931b-04119178706f	ATM	PRAD-CA	3	3	2	2	control
2c9c50ff-01d9-4703-931b-04119178706f	SETD2	PRAD-CA	3	3	2	2	control
2cdc4cce-0877-4ec1-85f5-20c909912e65	ATM	COAD-US	5	6	1	2	control
2ce48f01-2f61-49d9-a56a-7438bf4a37d7	ATRX	GBM-US	1	5	0	1	control
2d0e4b82-c623-11e3-bf01-24c6515278c0	ATRX	LIRI-JP	19	14	7	9	control
2da2b745-068d-408c-9163-3b3a78d4aaed	BRCA1	BRCA-US	3	1	4	1	control
2da2b745-068d-408c-9163-3b3a78d4aaed	BRCA2	BRCA-US	3	1	4	1	control
2df17728-33e8-45ab-833b-ef68a5482daa	ATM	CLLE-ES	0	1	0	2	control
2e0bbaf6-c623-11e3-bf01-24c6515278c0	ATRX	LIRI-JP	3	8	2	3	control
2e43e0ca-54ea-482e-acf2-0048d9187a5c	ATM	PACA-CA	2	3	0	3	control
2e43e0ca-54ea-482e-acf2-0048d9187a5c	BRCA2	PACA-CA	2	3	0	3	control
2e69c886-535b-4ff0-9236-abf6799acdbd	ATM	ESAD-UK	0	4	1	9	control
2ea2294d-fab9-43ae-a222-370487495b06	ATM	PRAD-CA	0	2	2	2	control
2ea2294d-fab9-43ae-a222-370487495b06	SETD2	PRAD-CA	0	2	2	2	control
2ecd8358-c622-11e3-bf01-24c6515278c0	ATRX	LIRI-JP	3	11	4	10	control
2f149d78-c623-11e3-bf01-24c6515278c0	ATRX	LIRI-JP	8	7	8	10	control
2f2eaecc-6509-423f-b63a-8c3bea1ba4a4	BRCA2	OV-US	1	38	0	22	control
2f324d8b-ec7b-4d3b-9d64-65f9fc6630a2	ATM	CLLE-ES	0	0	0	0	control
2fdab641-d73b-4f9a-aa4c-c1944f131a69	ATRX	GBM-US	1	3	0	1	control
2fdfb06c-0d2f-4e1d-9756-bcb08a7f90af	ATM	PACA-CA	1	9	2	4	control
2fdfb06c-0d2f-4e1d-9756-bcb08a7f90af	BRCA2	PACA-CA	1	9	2	4	control
2fe2433b-9a55-431f-a869-2b5a63e8e8fc	BRCA2	LUSC-US	11	8	14	23	control
30376989-7edb-4863-9496-1789eccef8c4	SETD2	PBCA-DE	1	1	0	1	control
304c3e10-583c-421d-ab01-15c937d5014a	ATM	PRAD-CA	5	3	3	5	control
304c3e10-583c-421d-ab01-15c937d5014a	SETD2	PRAD-CA	5	3	3	5	control
30a8f292-c623-11e3-bf01-24c6515278c0	ATRX	LIRI-JP	4	2	8	5	control
30dbe353-86d5-40ed-84c2-dbddf7beb17b	BRCA1	BRCA-US	0	1	0	1	control
30dbe353-86d5-40ed-84c2-dbddf7beb17b	BRCA2	BRCA-US	0	1	0	1	control
3166f1ae-678d-42ae-9d44-d3d25d6860c7	SETD2	PBCA-DE	0	1	0	1	control
3189bc97-afd8-4daf-80c9-2d78a08228d3	ATM	PAEN-AU	0	3	1	4	control
3189bc97-afd8-4daf-80c9-2d78a08228d3	ATRX	PAEN-AU	0	3	1	4	control
3189bc97-afd8-4daf-80c9-2d78a08228d3	MEN1	PAEN-AU	0	3	1	4	control
3189bc97-afd8-4daf-80c9-2d78a08228d3	SETD2	PAEN-AU	0	3	1	4	control
31a70598-33be-4f09-9990-bd7594467802	ATM	CLLE-ES	1	4	1	0	control
31bcfd64-c622-11e3-bf01-24c6515278c0	ATRX	LIRI-JP	3	2	1	4	control
31c0c8f8-c623-11e3-bf01-24c6515278c0	ATRX	LIRI-JP	3	4	5	5	control
31c75873-abb4-4d88-9e2f-07497a6c892d	ATM	PACA-CA	5	7	3	17	control
31c75873-abb4-4d88-9e2f-07497a6c892d	BRCA2	PACA-CA	5	7	3	17	control
31f02f48-44a4-445e-ac3d-e9bf3d8d25a2	ATM	COAD-US	2	1	2	2	control
31f3ff14-7d74-447c-a5da-9ad8336c3f3f	ATM	ESAD-UK	6	15	5	33	control
3232f77f-b745-4232-a802-6699b6356efd	ATM	RECA-EU	14	14	15	15	control
3232f77f-b745-4232-a802-6699b6356efd	SETD2	RECA-EU	14	14	15	15	control
329a13b0-cfc9-470d-9703-3d2a845c0373	ATM	PAEN-AU	1	3	0	2	control
329a13b0-cfc9-470d-9703-3d2a845c0373	ATRX	PAEN-AU	1	3	0	2	control
329a13b0-cfc9-470d-9703-3d2a845c0373	MEN1	PAEN-AU	1	3	0	2	control
329a13b0-cfc9-470d-9703-3d2a845c0373	SETD2	PAEN-AU	1	3	0	2	control
32a63b4f-3baa-4987-ad30-5bd0c0548088	SETD2	PBCA-DE	0	0	0	0	control
32be40fa-c623-11e3-bf01-24c6515278c0	ATRX	LIRI-JP	5	10	3	3	control
32d8c373-b5c8-420b-9808-8812b5501649	ATM	PRAD-CA	2	11	0	4	control
32d8c373-b5c8-420b-9808-8812b5501649	SETD2	PRAD-CA	2	11	0	4	control
32fa6457-c8bd-4d26-8106-925baf13df68	ATM	PACA-CA	1	0	1	6	control
32fa6457-c8bd-4d26-8106-925baf13df68	BRCA2	PACA-CA	1	0	1	6	control
33061bf5-9b99-4735-a810-f2d5eeef6873	ATM	PACA-AU	2	4	1	8	control
33061bf5-9b99-4735-a810-f2d5eeef6873	BRCA2	PACA-AU	2	4	1	8	control
33061bf5-9b99-4735-a810-f2d5eeef6873	SETD2	PACA-AU	2	4	1	8	control
33070975-0f35-4518-9ffb-4c6170c32534	ATM	PACA-AU	2	3	1	5	control
33070975-0f35-4518-9ffb-4c6170c32534	BRCA2	PACA-AU	2	3	1	5	control
33070975-0f35-4518-9ffb-4c6170c32534	SETD2	PACA-AU	2	3	1	5	control
33992441-4f34-42f2-ba87-6ddd227f2250	ATM	ESAD-UK	4	4	3	31	control
33a8693c-c623-11e3-bf01-24c6515278c0	ATRX	LIRI-JP	2	2	7	3	control
33bcd589-80db-4a58-8f83-a48cb60e0fda	ATM	PACA-CA	3	3	0	2	control
33bcd589-80db-4a58-8f83-a48cb60e0fda	BRCA2	PACA-CA	3	3	0	2	control
33bf46dd-16b3-49c6-80d7-76caf27aa0f4	ATM	RECA-EU	5	11	2	3	control
33bf46dd-16b3-49c6-80d7-76caf27aa0f4	SETD2	RECA-EU	5	11	2	3	control
34030a28-c622-11e3-bf01-24c6515278c0	ATRX	LIRI-JP	1	9	1	8	control
34881c6b-f59f-42c0-9f29-9c5c47262ae6	BRCA2	LUSC-US	7	13	12	43	control
34b0c838-bf6c-4d0f-8cd2-d2928adbb539	SETD2	PBCA-DE	2	1	0	0	control
34c24482-c623-11e3-bf01-24c6515278c0	ATRX	LIRI-JP	1	9	4	8	control
35553150-e4ef-4539-b220-259f2d634bd7	ATM	PRAD-CA	1	6	2	3	control
35553150-e4ef-4539-b220-259f2d634bd7	SETD2	PRAD-CA	1	6	2	3	control
3585e133-b3c1-4d90-b5f2-2b867e0ae0ec	BRCA1	BRCA-US	4	8	7	10	control
3585e133-b3c1-4d90-b5f2-2b867e0ae0ec	BRCA2	BRCA-US	4	8	7	10	control
35b951c0-edb0-47c4-9076-ede346ea7cb1	SETD2	PBCA-DE	1	1	1	0	control
35cca3b8-c623-11e3-bf01-24c6515278c0	ATRX	LIRI-JP	9	9	2	9	control
35dc84c1-476c-4d48-ae23-622bf6e043ac	ATM	ESAD-UK	3	18	8	22	control
35e33a7a-c622-11e3-bf01-24c6515278c0	ATRX	LIRI-JP	2	7	4	4	control
35eb6ecf-9514-4416-94b1-02200c0a1571	ATM	ESAD-UK	2	8	3	13	control
363d3a59-dce3-408d-a736-5c29ba9f9b6d	SETD2	PBCA-DE	0	0	0	1	control
36680797-36de-413d-b2a1-8804ac1705e9	ATM	ESAD-UK	1	3	1	1	control
367fdef3-d7af-4996-932f-cc5087e843dc	ATM	CLLE-ES	0	0	1	1	control
368e592d-260c-4f58-81c4-a9f1e6177a4b	ATM	PACA-CA	0	4	0	1	control
368e592d-260c-4f58-81c4-a9f1e6177a4b	BRCA2	PACA-CA	0	4	0	1	control
36962459-e81f-4b8c-a08d-df60ef3283a3	ATM	PRAD-CA	4	1	1	3	control
36962459-e81f-4b8c-a08d-df60ef3283a3	SETD2	PRAD-CA	4	1	1	3	control
369c06f2-8904-49cb-99d1-dd297ed0cd0c	BRCA2	LUSC-US	4	16	3	14	control
36d1a85e-a09b-4537-86e0-eaf1eb03aed8	BRCA1	BRCA-US	2	12	4	5	control
36d1a85e-a09b-4537-86e0-eaf1eb03aed8	BRCA2	BRCA-US	2	12	4	5	control
36d9c1aa-c623-11e3-bf01-24c6515278c0	ATRX	LIRI-JP	1	8	3	4	control
371235d9-55b8-40a7-8cd6-baa7c2ad0493	ATM	ESAD-UK	4	7	4	10	control
3728982b-4547-4249-bd42-72a91d3fda8c	ATM	PAEN-AU	0	2	1	6	control
3728982b-4547-4249-bd42-72a91d3fda8c	ATRX	PAEN-AU	0	2	1	6	control
3728982b-4547-4249-bd42-72a91d3fda8c	MEN1	PAEN-AU	0	2	1	6	control
3728982b-4547-4249-bd42-72a91d3fda8c	SETD2	PAEN-AU	0	2	1	6	control
37522f18-77b2-4414-8df8-3c2c8048adba	BRCA1	OV-AU	0	8	2	8	control
37522f18-77b2-4414-8df8-3c2c8048adba	BRCA2	OV-AU	0	8	2	8	control
380593d8-c623-11e3-bf01-24c6515278c0	ATRX	LIRI-JP	7	11	5	25	control
384ef419-ee94-4563-9237-236fddeb4b64	ATM	ESAD-UK	1	6	2	3	control
387c6519-6529-4074-a5ab-00f8052a5732	BRCA2	LUSC-US	6	7	5	13	control
38d8e626-c622-11e3-bf01-24c6515278c0	ATRX	LIRI-JP	10	8	4	10	control
391a949d-217a-472c-a6d4-80e548039684	SETD2	PBCA-DE	0	0	0	0	control
3933c60d-73d6-4f74-ae02-fd545fc1f092	ATM	PACA-CA	3	9	0	12	control
3933c60d-73d6-4f74-ae02-fd545fc1f092	BRCA2	PACA-CA	3	9	0	12	control
39458b0e-c623-11e3-bf01-24c6515278c0	ATRX	LIRI-JP	0	5	0	1	control
394c1907-a040-4fcb-8e49-545c715e711d	ATM	PACA-AU	0	18	8	57	control
394c1907-a040-4fcb-8e49-545c715e711d	BRCA2	PACA-AU	0	18	8	57	control
394c1907-a040-4fcb-8e49-545c715e711d	SETD2	PACA-AU	0	18	8	57	control
39a5d94d-e8c8-4057-be96-362ffbafb94d	ATM	CLLE-ES	0	0	1	0	control
39aee9fc-fa27-4b71-b9e8-43ff34bd3930	ATM	PRAD-CA	2	2	0	2	control
39aee9fc-fa27-4b71-b9e8-43ff34bd3930	SETD2	PRAD-CA	2	2	0	2	control
39c55051-e1bc-4081-962a-17205645de45	SETD2	KIRC-US	4	12	6	5	control
39c6c3b3-4683-4d11-984c-ed589188da65	ATM	PACA-CA	6	21	6	17	control
39c6c3b3-4683-4d11-984c-ed589188da65	BRCA2	PACA-CA	6	21	6	17	control
39cb041f-e668-4c68-9386-73191fd6260f	ATM	RECA-EU	10	16	11	15	control
39cb041f-e668-4c68-9386-73191fd6260f	SETD2	RECA-EU	10	16	11	15	control
39d38c06-3779-4ca4-b103-1d096f93dae8	ATM	PACA-CA	1	6	0	4	control
39d38c06-3779-4ca4-b103-1d096f93dae8	BRCA2	PACA-CA	1	6	0	4	control
3a2eb1b9-d959-444a-9453-25f44c1f26cd	ATM	PACA-AU	3	6	2	4	control
3a2eb1b9-d959-444a-9453-25f44c1f26cd	BRCA2	PACA-AU	3	6	2	4	control
3a2eb1b9-d959-444a-9453-25f44c1f26cd	SETD2	PACA-AU	3	6	2	4	control
3a49a936-c623-11e3-bf01-24c6515278c0	ATRX	LIRI-JP	7	7	3	5	control
3a551616-4840-4111-a8c5-b4aa773d82c2	ATM	ESAD-UK	3	8	3	13	control
3a5eaed6-fcfd-437a-b61c-fd3725c64717	BRCA2	OV-US	5	11	8	22	control
3a6bce45-0431-49d8-82df-b1d9a738e5a6	BRCA1	OV-AU	2	9	4	10	control
3a6bce45-0431-49d8-82df-b1d9a738e5a6	BRCA2	OV-AU	2	9	4	10	control
3ae3ce4a-54ec-4c3b-83f2-845696ea0fa1	ATM	PAEN-AU	0	2	0	0	control
3ae3ce4a-54ec-4c3b-83f2-845696ea0fa1	ATRX	PAEN-AU	0	2	0	0	control
3ae3ce4a-54ec-4c3b-83f2-845696ea0fa1	MEN1	PAEN-AU	0	2	0	0	control
3ae3ce4a-54ec-4c3b-83f2-845696ea0fa1	SETD2	PAEN-AU	0	2	0	0	control
3afae3fb-2d87-4724-a589-d31cce1f4c28	ATM	RECA-EU	7	7	8	4	control
3afae3fb-2d87-4724-a589-d31cce1f4c28	SETD2	RECA-EU	7	7	8	4	control
3afb3f57-545a-4ed5-9461-2fcb28d89399	ATM	RECA-EU	14	10	9	8	control
3afb3f57-545a-4ed5-9461-2fcb28d89399	SETD2	RECA-EU	14	10	9	8	control
3b41cb48-c623-11e3-bf01-24c6515278c0	ATRX	LIRI-JP	0	4	0	3	control
3b526846-72d6-4e10-b7cd-8cdb45a92a1c	ATM	PACA-AU	9	55	12	93	control
3b526846-72d6-4e10-b7cd-8cdb45a92a1c	BRCA2	PACA-AU	9	55	12	93	control
3b526846-72d6-4e10-b7cd-8cdb45a92a1c	SETD2	PACA-AU	9	55	12	93	control
3b590d75-ccfb-4da8-a2e9-10fb07e02cea	ATM	ESAD-UK	6	8	3	17	control
3bb4c27b-4d0d-4d13-b910-41a9ebf95880	ATM	ESAD-UK	0	4	1	7	control
3bfbc33d-804b-4bb3-97ac-97563d77b13d	ATM	PACA-AU	2	8	0	7	control
3bfbc33d-804b-4bb3-97ac-97563d77b13d	BRCA2	PACA-AU	2	8	0	7	control
3bfbc33d-804b-4bb3-97ac-97563d77b13d	SETD2	PACA-AU	2	8	0	7	control
3c019b2f-52ec-40a8-99b5-98c1423ce627	ATM	COAD-US	1	4	0	5	control
3c2b1509-1eb9-4b79-9569-57810f291499	BRCA1	OV-AU	2	14	4	28	control
3c2b1509-1eb9-4b79-9569-57810f291499	BRCA2	OV-AU	2	14	4	28	control
3c30b10e-c623-11e3-bf01-24c6515278c0	ATRX	LIRI-JP	1	2	1	3	control
3c78970e-c622-11e3-bf01-24c6515278c0	ATRX	LIRI-JP	3	29	3	3	control
3c86ba21-7b11-4ec7-9d20-a2325197c676	ATM	PACA-AU	4	7	1	4	control
3c86ba21-7b11-4ec7-9d20-a2325197c676	BRCA2	PACA-AU	4	7	1	4	control
3c86ba21-7b11-4ec7-9d20-a2325197c676	SETD2	PACA-AU	4	7	1	4	control
3d24f4b5-2415-4ddd-9fdf-b455e0954ddd	SETD2	PBCA-DE	0	0	0	1	control
3d477ac1-3bdf-4410-9594-1a3a1412c6ae	ATRX	LGG-US	1	0	0	1	control
3da169e8-844a-4eee-b794-a2eb81db779a	ATM	ESAD-UK	2	4	1	8	control
3db6e6cc-1a06-49b9-834e-b6611cde4c4b	ATRX	SARC-US	3	5	1	3	control
3de261ea-6478-4f96-8ca1-30be130e945f	ATM	CLLE-ES	2	2	0	0	control
3e1180a5-149c-4e6c-9a29-696e3ba567e3	SETD2	PBCA-DE	1	2	1	0	control
3e2a85d0-c622-11e3-bf01-24c6515278c0	ATRX	LIRI-JP	0	8	1	2	control
3e4d0e50-8cf4-4eb0-a00a-ccf0484ecc2f	ATM	PACA-AU	3	9	5	31	control
3e4d0e50-8cf4-4eb0-a00a-ccf0484ecc2f	BRCA2	PACA-AU	3	9	5	31	control
3e4d0e50-8cf4-4eb0-a00a-ccf0484ecc2f	SETD2	PACA-AU	3	9	5	31	control
3e68233a-c623-11e3-bf01-24c6515278c0	ATRX	LIRI-JP	2	5	5	8	control
3e6a17f9-c249-41b6-ba49-55aaa39d21c5	ATM	ESAD-UK	2	4	2	16	control
3e6f03d3-23f2-437e-a735-4a18f89ccfa0	SETD2	PBCA-DE	0	0	0	0	control
3e86e68b-d083-4450-b056-4cd0f8d4a084	ATM	PRAD-CA	2	2	0	3	control
3e86e68b-d083-4450-b056-4cd0f8d4a084	SETD2	PRAD-CA	2	2	0	3	control
3e8a2c90-e747-4a22-bc9e-0b062479fec2	ATM	CLLE-ES	0	2	0	0	control
3ed783cf-2248-44a1-a2a2-d6b6519b91ef	BRCA2	PACA-CA	12	15	4	22	control
3ee54a3c-69ba-479a-b1fe-79917e1b6dd5	ATM	CLLE-ES	1	1	0	2	control
3f3aff50-d71b-44af-85d4-f81e813ea420	SETD2	PBCA-DE	0	1	0	0	control
3f72f750-5666-44e7-acaf-a912d89475be	ATM	CLLE-ES	0	0	1	1	control
3faeb03e-c622-11e3-bf01-24c6515278c0	ATRX	LIRI-JP	6	5	5	6	control
3fb8f017-576f-4901-b8bf-3a58e5d43de3	ATM	PACA-CA	0	1	1	1	control
3fb8f017-576f-4901-b8bf-3a58e5d43de3	BRCA2	PACA-CA	0	1	1	1	control
3fba4880-cb7b-4ac5-ab5f-728614faa1ea	ATM	PACA-CA	3	1	1	2	control
3fba4880-cb7b-4ac5-ab5f-728614faa1ea	BRCA2	PACA-CA	3	1	1	2	control
3feac02a-c99f-4dd9-9eff-e4f5e87f7dc5	SETD2	KIRC-US	8	10	3	4	control
400b4d20-7a23-49a1-aba1-eeecb35b1b2a	ATM	PAEN-AU	5	5	5	6	control
400b4d20-7a23-49a1-aba1-eeecb35b1b2a	ATRX	PAEN-AU	5	5	5	6	control
400b4d20-7a23-49a1-aba1-eeecb35b1b2a	MEN1	PAEN-AU	5	5	5	6	control
400b4d20-7a23-49a1-aba1-eeecb35b1b2a	SETD2	PAEN-AU	5	5	5	6	control
4019c219-c51e-479f-8a9d-cfa6816ed696	ATM	COAD-US	1	8	4	5	control
40378b7a-a65d-4510-aaba-a34c4058fac7	ATM	PACA-CA	2	5	2	6	control
40378b7a-a65d-4510-aaba-a34c4058fac7	BRCA2	PACA-CA	2	5	2	6	control
408ed640-75f6-4346-bdd0-3b93c51adae5	ATRX	SARC-US	6	6	10	5	control
41027c0b-85af-4c78-bba0-0da63cd75fa9	ATM	PRAD-CA	3	3	3	3	control
41027c0b-85af-4c78-bba0-0da63cd75fa9	SETD2	PRAD-CA	3	3	3	3	control
418e916b-7a4e-4fab-8616-15dcec4d79f8	BRCA1	BRCA-US	3	39	3	28	control
418e916b-7a4e-4fab-8616-15dcec4d79f8	BRCA2	BRCA-US	3	39	3	28	control
41f140b8-72b9-4ae3-8b25-6144d9f94d0f	BRCA1	BRCA-US	3	6	0	0	control
41f140b8-72b9-4ae3-8b25-6144d9f94d0f	BRCA2	BRCA-US	3	6	0	0	control
4255582e-c622-11e3-bf01-24c6515278c0	ATRX	LIRI-JP	4	4	1	6	control
42629ae0-9410-4fac-8df1-2c276467deb5	ATM	ESAD-UK	2	8	3	10	control
4283773c-c04b-4f33-a398-f3566f6d293a	ATM	ESAD-UK	9	10	4	17	control
42a548f0-d86a-4273-8bda-be0fe6a53b20	ATM	PRAD-CA	2	6	3	3	control
42a548f0-d86a-4273-8bda-be0fe6a53b20	SETD2	PRAD-CA	2	6	3	3	control
42af8f74-fd4b-486d-bc11-db53cc471d62	BRCA2	OV-US	10	100	12	156	control
42e92d78-c623-11e3-bf01-24c6515278c0	ATRX	LIRI-JP	20	21	8	12	control
42f00950-09c9-461a-8423-d5b04a96af10	ATM	PACA-CA	4	2	2	5	control
42f00950-09c9-461a-8423-d5b04a96af10	BRCA2	PACA-CA	4	2	2	5	control
436af904-65b2-4196-ad8c-a4e98081ee41	SETD2	PBCA-DE	0	1	0	0	control
43aa4123-0fe2-4071-8a81-cbdd0410b917	BRCA2	LUSC-US	4	12	8	10	control
43b675e0-22e0-42d6-a060-afc93e22ac95	ATM	PRAD-CA	4	1	1	1	control
43b675e0-22e0-42d6-a060-afc93e22ac95	SETD2	PRAD-CA	4	1	1	1	control
43d630aa-3890-401c-bf56-e3a9f325734f	ATM	CLLE-ES	2	0	0	2	control
43dadc68-c623-11e3-bf01-24c6515278c0	ATRX	LIRI-JP	8	12	4	9	control
43f7a2e0-fec9-4e43-872d-18c6c946fa17	BRCA1	BRCA-US	10	12	6	14	control
43f7a2e0-fec9-4e43-872d-18c6c946fa17	BRCA2	BRCA-US	10	12	6	14	control
44083f54-0953-48e3-a704-11ad0988ad2e	ATM	PRAD-CA	3	5	10	3	control
44083f54-0953-48e3-a704-11ad0988ad2e	SETD2	PRAD-CA	3	5	10	3	control
441d2f21-b448-4fc8-8c54-9b85aca56237	ATM	PACA-CA	0	3	1	7	control
441d2f21-b448-4fc8-8c54-9b85aca56237	BRCA2	PACA-CA	0	3	1	7	control
44406493-37f4-48c7-961b-8714be50773a	ATM	PAEN-AU	0	2	1	0	control
44406493-37f4-48c7-961b-8714be50773a	ATRX	PAEN-AU	0	2	1	0	control
44406493-37f4-48c7-961b-8714be50773a	MEN1	PAEN-AU	0	2	1	0	control
44406493-37f4-48c7-961b-8714be50773a	SETD2	PAEN-AU	0	2	1	0	control
446437de-c622-11e3-bf01-24c6515278c0	ATRX	LIRI-JP	4	40	4	8	control
448af8b4-e071-48b0-a65b-b4ad17afdc0c	BRCA2	LUSC-US	8	13	2	12	control
44e4f08a-c623-11e3-bf01-24c6515278c0	ATRX	LIRI-JP	6	5	1	2	control
44eebc04-c027-45ae-beca-c4012b494f29	BRCA2	OV-US	4	7	7	7	control
45348eff-4b09-4776-825e-b18de9dba937	ATM	RECA-EU	5	5	2	6	control
45348eff-4b09-4776-825e-b18de9dba937	SETD2	RECA-EU	5	5	2	6	control
45aedf22-c622-11e3-bf01-24c6515278c0	ATRX	LIRI-JP	2	9	4	15	control
45d0ccb2-641f-4348-b3a8-61f4113cd85b	ATM	PRAD-CA	0	5	2	4	control
45d0ccb2-641f-4348-b3a8-61f4113cd85b	SETD2	PRAD-CA	0	5	2	4	control
45d6c95a-c623-11e3-bf01-24c6515278c0	ATRX	LIRI-JP	1	5	1	2	control
4652ae03-b096-42d0-bdfa-3f6281d4f023	ATM	PACA-CA	2	10	2	7	control
4652ae03-b096-42d0-bdfa-3f6281d4f023	BRCA2	PACA-CA	2	10	2	7	control
4679f37a-4f09-449b-a1d8-1f02847996da	BRCA1	OV-AU	7	60	20	82	control
4679f37a-4f09-449b-a1d8-1f02847996da	BRCA2	OV-AU	7	60	20	82	control
467ef778-f481-44f3-9768-b9900252d2ba	BRCA1	BRCA-US	6	32	13	43	control
467ef778-f481-44f3-9768-b9900252d2ba	BRCA2	BRCA-US	6	32	13	43	control
46e166fe-3b20-49ad-98db-42c854c61c93	ATM	PACA-CA	1	17	3	15	control
46e166fe-3b20-49ad-98db-42c854c61c93	BRCA2	PACA-CA	1	17	3	15	control
47050918-c623-11e3-bf01-24c6515278c0	ATRX	LIRI-JP	4	11	3	9	control
475bca00-9089-4f50-8638-4e5e8aca6dcd	ATM	PRAD-CA	2	1	0	1	control
475bca00-9089-4f50-8638-4e5e8aca6dcd	SETD2	PRAD-CA	2	1	0	1	control
47b5d831-5287-4f62-b17a-6e5eff2e4184	BRCA1	BRCA-US	1	6	2	9	control
47b5d831-5287-4f62-b17a-6e5eff2e4184	BRCA2	BRCA-US	1	6	2	9	control
47d77750-c622-11e3-bf01-24c6515278c0	ATRX	LIRI-JP	15	22	13	24	control
47d90eeb-b8b7-408f-ad82-4aa56c0d563b	ATM	PAEN-AU	1	0	0	0	control
47d90eeb-b8b7-408f-ad82-4aa56c0d563b	ATRX	PAEN-AU	1	0	0	0	control
47d90eeb-b8b7-408f-ad82-4aa56c0d563b	MEN1	PAEN-AU	1	0	0	0	control
47d90eeb-b8b7-408f-ad82-4aa56c0d563b	SETD2	PAEN-AU	1	0	0	0	control
4853fd17-7214-4f0c-984b-1be0346ca4ab	ATRX	LGG-US	0	4	0	1	control
48a0da38-8147-40fe-b683-3f070413a792	ATM	ESAD-UK	6	12	3	28	control
48c33a30-557b-4ecf-8066-5b4b068b5e3a	ATM	PRAD-CA	2	14	0	1	control
48c33a30-557b-4ecf-8066-5b4b068b5e3a	SETD2	PRAD-CA	2	14	0	1	control
48f68f73-3ac0-44ac-ba12-b8889fcb7f38	BRCA2	LUSC-US	2	8	3	5	control
48fadd0f-6561-4294-bff4-d5e4f7dfe79f	SETD2	PBCA-DE	0	2	0	1	control
492694a7-bb41-4128-a909-c424e7fc0c9e	SETD2	PBCA-DE	0	0	0	0	control
492b4e58-12e2-47b2-bd47-28f8607072fa	ATM	COAD-US	2	45	2	16	control
494701ce-05d4-440b-a65e-d925902b9d42	ATM	RECA-EU	7	4	6	6	control
494701ce-05d4-440b-a65e-d925902b9d42	SETD2	RECA-EU	7	4	6	6	control
49795e42-c623-11e3-bf01-24c6515278c0	ATRX	LIRI-JP	16	18	10	22	control
49ce0836-adec-4f62-ac01-dbdfbb96d9fc	ATM	CLLE-ES	0	0	1	0	control
49fa7e44-c86f-4b1f-8849-e5fe5b9de734	SETD2	PBCA-DE	14	4	11	7	control
4a35b01f-5e19-4673-abea-d87fd1d605d0	SETD2	PBCA-DE	0	1	0	1	control
4a4e0397-8702-46ef-aaa8-3980f03a40bf	ATM	PACA-CA	2	6	0	14	control
4a4e0397-8702-46ef-aaa8-3980f03a40bf	BRCA2	PACA-CA	2	6	0	14	control
4a698352-25e6-4137-bef8-b6520d5b1b95	SETD2	PBCA-DE	0	0	0	0	control
4a703d3e-c623-11e3-bf01-24c6515278c0	ATRX	LIRI-JP	7	14	4	7	control
4a88981e-e409-440f-9bf0-71ca1bab8b4e	ATM	PACA-CA	0	6	0	3	control
4a88981e-e409-440f-9bf0-71ca1bab8b4e	BRCA2	PACA-CA	0	6	0	3	control
4aa7eabc-0419-4897-b7af-5dcccfd6ac2f	ATM	PACA-CA	11	51	12	99	control
4aa7eabc-0419-4897-b7af-5dcccfd6ac2f	BRCA2	PACA-CA	11	51	12	99	control
4aaae9d8-0693-4901-816e-aaeb8d3ecfaa	SETD2	PBCA-DE	1	1	0	1	control
4b066ffa-bf77-48dd-9932-857bff63091a	ATM	RECA-EU	3	8	4	8	control
4b066ffa-bf77-48dd-9932-857bff63091a	SETD2	RECA-EU	3	8	4	8	control
4b7a704b-e516-4275-be11-45cc935237e2	ATM	CLLE-ES	0	0	2	0	control
4b8943be-c623-11e3-bf01-24c6515278c0	ATRX	LIRI-JP	7	13	4	11	control
4b91ece6-c9b2-4889-b18c-c63eb58eb061	ATM	CLLE-ES	0	2	0	2	control
4c027164-12de-456f-b933-6bc91f70b46f	ATM	PACA-CA	1	0	3	2	control
4c027164-12de-456f-b933-6bc91f70b46f	BRCA2	PACA-CA	1	0	3	2	control
4c183106-c622-11e3-bf01-24c6515278c0	ATRX	LIRI-JP	2	3	3	11	control
4c3840df-9824-40db-879e-6d24adc8c155	BRCA2	LUSC-US	1	5	7	4	control
4c4aa1b1-fda3-4c5b-b588-68aa727500ad	ATM	PACA-CA	2	6	2	7	control
4c4aa1b1-fda3-4c5b-b588-68aa727500ad	BRCA2	PACA-CA	2	6	2	7	control
4c5228b5-bf31-4abd-a47c-d088e16dba13	ATM	PRAD-CA	1	13	1	2	control
4c5228b5-bf31-4abd-a47c-d088e16dba13	SETD2	PRAD-CA	1	13	1	2	control
4c6d5765-f6e2-42ca-b673-32ca03523035	ATM	PAEN-AU	3	1	1	0	control
4c6d5765-f6e2-42ca-b673-32ca03523035	ATRX	PAEN-AU	3	1	1	0	control
4c6d5765-f6e2-42ca-b673-32ca03523035	MEN1	PAEN-AU	3	1	1	0	control
4c6d5765-f6e2-42ca-b673-32ca03523035	SETD2	PAEN-AU	3	1	1	0	control
4c8afa82-c623-11e3-bf01-24c6515278c0	ATRX	LIRI-JP	6	14	7	6	control
4cbe411b-b05e-46bd-bea8-126289a0866c	ATM	PACA-AU	2	6	0	9	control
4cbe411b-b05e-46bd-bea8-126289a0866c	BRCA2	PACA-AU	2	6	0	9	control
4cbe411b-b05e-46bd-bea8-126289a0866c	SETD2	PACA-AU	2	6	0	9	control
4cfb0aee-6661-478a-8694-9d8ba15e46b7	ATM	COAD-US	3	19	2	13	control
4d11d7da-1204-437e-87b1-e8337a67c9a8	ATM	PRAD-CA	3	8	0	3	control
4d11d7da-1204-437e-87b1-e8337a67c9a8	SETD2	PRAD-CA	3	8	0	3	control
4d121008-0987-4142-a2b8-7dac58f3110a	SETD2	PBCA-DE	0	0	2	0	control
4d2204f1-be84-4f58-b7e7-61ae9fbf6d25	ATM	PAEN-AU	1	4	1	3	control
4d2204f1-be84-4f58-b7e7-61ae9fbf6d25	ATRX	PAEN-AU	1	4	1	3	control
4d2204f1-be84-4f58-b7e7-61ae9fbf6d25	MEN1	PAEN-AU	1	4	1	3	control
4d2204f1-be84-4f58-b7e7-61ae9fbf6d25	SETD2	PAEN-AU	1	4	1	3	control
4d409156-3a36-4c63-9ad6-b6af34f27b06	BRCA1	BRCA-US	1	5	5	5	control
4d409156-3a36-4c63-9ad6-b6af34f27b06	BRCA2	BRCA-US	1	5	5	5	control
4d4eff82-ede0-47f1-b49a-ada025952114	ATRX	SARC-US	2	2	0	5	control
4d690424-b015-46ae-885d-aa6d9031f66f	SETD2	PBCA-DE	0	1	0	1	control
4d6bb438-86f0-4414-962f-2b1cebee4524	SETD2	PBCA-DE	0	0	0	0	control
4daa2708-d0db-40fe-a07a-763f003adcae	SETD2	PBCA-DE	0	0	0	0	control
4dac9498-c623-11e3-bf01-24c6515278c0	ATRX	LIRI-JP	3	5	2	6	control
4db9e471-0068-4ec6-9bcb-33ef5fdec33e	ATM	PACA-AU	0	6	1	2	control
4db9e471-0068-4ec6-9bcb-33ef5fdec33e	BRCA2	PACA-AU	0	6	1	2	control
4db9e471-0068-4ec6-9bcb-33ef5fdec33e	SETD2	PACA-AU	0	6	1	2	control
4e1b8e31-3775-4361-bbb4-425b1dfffa27	ATM	PACA-CA	3	1	1	3	control
4e1b8e31-3775-4361-bbb4-425b1dfffa27	BRCA2	PACA-CA	3	1	1	3	control
4e361622-f9a8-4e9b-a89e-19bafebe1d6a	SETD2	PBCA-DE	0	0	0	0	control
4e84eed6-82a8-4e91-b0fd-61ec6ef69ce9	BRCA1	BRCA-US	5	10	0	4	control
4e84eed6-82a8-4e91-b0fd-61ec6ef69ce9	BRCA2	BRCA-US	5	10	0	4	control
4e913899-eeb8-4630-ba9d-41a81ced8069	BRCA1	OV-AU	3	3	3	18	control
4e913899-eeb8-4630-ba9d-41a81ced8069	BRCA2	OV-AU	3	3	3	18	control
4eac784b-084a-4106-9a76-2d9fbec57033	ATM	PRAD-CA	0	1	1	2	control
4eac784b-084a-4106-9a76-2d9fbec57033	SETD2	PRAD-CA	0	1	1	2	control
4edcdcec-f837-4620-8e02-5f638ce21e6c	ATM	RECA-EU	3	4	6	5	control
4edcdcec-f837-4620-8e02-5f638ce21e6c	SETD2	RECA-EU	3	4	6	5	control
4f3c2c94-fa7f-4945-9dff-e4d4dac95f56	SETD2	PBCA-DE	0	1	0	0	control
4f6f48bc-c622-11e3-bf01-24c6515278c0	ATRX	LIRI-JP	1	11	1	8	control
4fdc8980-c623-11e3-bf01-24c6515278c0	ATRX	LIRI-JP	6	14	6	11	control
50203cff-83f8-4884-8346-b91ef717d00e	ATM	RECA-EU	1	2	2	0	control
50203cff-83f8-4884-8346-b91ef717d00e	SETD2	RECA-EU	1	2	2	0	control
504cdfc5-6721-43ef-b31e-fdf52f0cd9cd	BRCA1	OV-AU	1	4	4	10	control
504cdfc5-6721-43ef-b31e-fdf52f0cd9cd	BRCA2	OV-AU	1	4	4	10	control
504d4cb0-d2dd-420d-82e6-9ec14434a0fc	BRCA2	LUSC-US	7	8	1	9	control
50515723-b495-42a9-8750-e3da288bf6a3	ATM	RECA-EU	4	4	3	1	control
50515723-b495-42a9-8750-e3da288bf6a3	SETD2	RECA-EU	4	4	3	1	control
50a5970d-a0cb-4251-8ab0-74ad0e94be9a	ATM	RECA-EU	10	17	4	9	control
50a5970d-a0cb-4251-8ab0-74ad0e94be9a	SETD2	RECA-EU	10	17	4	9	control
50eb58ba-c623-11e3-bf01-24c6515278c0	ATRX	LIRI-JP	13	14	6	10	control
51206157-94cc-4702-8247-c98283b487aa	SETD2	KIRC-US	7	12	9	12	control
513bafce-375c-49b0-ae75-6c607abd05d8	ATM	CLLE-ES	0	5	1	1	control
51458c86-0fdd-470e-b059-1ffbffc92a7f	ATM	PACA-AU	0	4	0	7	control
51458c86-0fdd-470e-b059-1ffbffc92a7f	BRCA2	PACA-AU	0	4	0	7	control
51458c86-0fdd-470e-b059-1ffbffc92a7f	SETD2	PACA-AU	0	4	0	7	control
51800588-c622-11e3-bf01-24c6515278c0	ATRX	LIRI-JP	8	5	1	4	control
518d6c1b-8234-40be-9560-6d383d5866fa	SETD2	PBCA-DE	0	0	0	0	control
51e5a835-eb48-4640-87d0-f40f5e2bff18	ATM	RECA-EU	11	16	11	5	control
51e5a835-eb48-4640-87d0-f40f5e2bff18	SETD2	RECA-EU	11	16	11	5	control
522dc834-8367-4f49-b93b-fcba91a2de7e	ATRX	SARC-US	1	4	1	1	control
5255d645-d3d2-422e-8449-046cd21f4935	ATM	PACA-AU	4	9	1	4	control
5255d645-d3d2-422e-8449-046cd21f4935	BRCA2	PACA-AU	4	9	1	4	control
5255d645-d3d2-422e-8449-046cd21f4935	SETD2	PACA-AU	4	9	1	4	control
526b3796-2cbd-4eec-8273-064b41456279	ATM	ESAD-UK	2	9	2	6	control
52f43b72-15ea-40a0-a3b4-4bf22bc0bf25	ATM	PACA-CA	2	5	2	2	control
52f43b72-15ea-40a0-a3b4-4bf22bc0bf25	BRCA2	PACA-CA	2	5	2	2	control
532259b8-c622-11e3-bf01-24c6515278c0	ATRX	LIRI-JP	17	47	11	79	control
532bec86-b8d3-41a1-ba17-913a7d378f66	ATM	ESAD-UK	4	17	11	36	control
53534b3c-cd15-4d68-a9b1-6902bb234c45	ATM	PACA-AU	7	113	15	136	control
53534b3c-cd15-4d68-a9b1-6902bb234c45	BRCA2	PACA-AU	7	113	15	136	control
53534b3c-cd15-4d68-a9b1-6902bb234c45	SETD2	PACA-AU	7	113	15	136	control
536dedba-46c4-4a21-b112-13c030b13069	ATM	PACA-CA	1	3	0	1	control
536dedba-46c4-4a21-b112-13c030b13069	BRCA2	PACA-CA	1	3	0	1	control
537cccf2-fb25-448b-813e-ca5d5642b910	ATM	CLLE-ES	0	0	0	0	control
53bcbb68-addd-47fc-9910-cd1d3f38197d	BRCA1	OV-AU	5	9	4	10	control
53bcbb68-addd-47fc-9910-cd1d3f38197d	BRCA2	OV-AU	5	9	4	10	control
53df19a8-c623-11e3-bf01-24c6515278c0	ATRX	LIRI-JP	6	7	5	13	control
53e6a756-bdcc-4217-afe7-27d776159544	ATM	PACA-CA	14	10	11	12	control
53e6a756-bdcc-4217-afe7-27d776159544	BRCA2	PACA-CA	14	10	11	12	control
54016082-bdd0-443b-ae1c-83b8a26e57e7	ATM	PAEN-AU	1	2	0	1	control
54016082-bdd0-443b-ae1c-83b8a26e57e7	ATRX	PAEN-AU	1	2	0	1	control
54016082-bdd0-443b-ae1c-83b8a26e57e7	MEN1	PAEN-AU	1	2	0	1	control
54016082-bdd0-443b-ae1c-83b8a26e57e7	SETD2	PAEN-AU	1	2	0	1	control
54195db3-94a9-4538-8bb8-9953d936acd4	BRCA2	PACA-CA	38	89	19	109	control
541f91bd-7e9d-4348-9e78-45b948d8967e	ATM	PACA-AU	3	8	4	19	control
541f91bd-7e9d-4348-9e78-45b948d8967e	BRCA2	PACA-AU	3	8	4	19	control
541f91bd-7e9d-4348-9e78-45b948d8967e	SETD2	PACA-AU	3	8	4	19	control
54354d24-c622-11e3-bf01-24c6515278c0	ATRX	LIRI-JP	10	17	6	16	control
546b982f-60d9-43df-9761-09369afbee2d	BRCA1	BRCA-US	0	11	0	8	control
546b982f-60d9-43df-9761-09369afbee2d	BRCA2	BRCA-US	0	11	0	8	control
54cfd4b0-c623-11e3-bf01-24c6515278c0	ATRX	LIRI-JP	2	9	1	10	control
5533240d-8fed-440d-b781-6092785a77ce	BRCA2	OV-US	3	28	5	11	control
55345803-83d4-4fdb-b0ee-328753801da1	ATM	COAD-US	1	23	3	13	control
558cb14a-a3b9-488d-ae53-3ef2e215c786	ATM	RECA-EU	9	4	4	3	control
558cb14a-a3b9-488d-ae53-3ef2e215c786	SETD2	RECA-EU	9	4	4	3	control
55c75a2a-f3d2-4469-9d23-604cf539d548	SETD2	PBCA-DE	0	1	0	0	control
55c82198-5be6-4cc5-b5b3-b707af234107	ATM	CLLE-ES	0	3	0	0	control
55e5497a-c623-11e3-bf01-24c6515278c0	ATRX	LIRI-JP	6	19	13	37	control
5650dc4e-8bce-4716-9199-cd5750d7a888	ATM	PACA-CA	1	4	0	7	control
5650dc4e-8bce-4716-9199-cd5750d7a888	BRCA2	PACA-CA	1	4	0	7	control
56681386-d407-4f53-ae4f-6c04437652f7	ATRX	SARC-US	2	3	0	3	control
569ff1b4-de87-4309-8484-80549aaf9485	ATM	PACA-CA	1	7	0	0	control
569ff1b4-de87-4309-8484-80549aaf9485	BRCA2	PACA-CA	1	7	0	0	control
56c846d6-c622-11e3-bf01-24c6515278c0	ATRX	LIRI-JP	5	1	5	7	control
56d4ea48-c623-11e3-bf01-24c6515278c0	ATRX	LIRI-JP	18	13	5	15	control
573ee34b-43a7-40d8-95ee-0ced4b46a7c8	SETD2	PBCA-DE	0	0	0	0	control
577f1ca0-ef1e-4976-b067-910bd4e8a761	ATM	PAEN-AU	0	2	3	3	control
577f1ca0-ef1e-4976-b067-910bd4e8a761	ATRX	PAEN-AU	0	2	3	3	control
577f1ca0-ef1e-4976-b067-910bd4e8a761	MEN1	PAEN-AU	0	2	3	3	control
577f1ca0-ef1e-4976-b067-910bd4e8a761	SETD2	PAEN-AU	0	2	3	3	control
5808f774-c623-11e3-bf01-24c6515278c0	ATRX	LIRI-JP	1	4	2	2	control
589daa3f-0b76-4c9c-b494-048955e36052	SETD2	PBCA-DE	0	0	0	2	control
589e0aea-9057-4b8c-8af1-74c74fe46a38	ATM	PAEN-AU	0	3	1	4	control
589e0aea-9057-4b8c-8af1-74c74fe46a38	ATRX	PAEN-AU	0	3	1	4	control
589e0aea-9057-4b8c-8af1-74c74fe46a38	MEN1	PAEN-AU	0	3	1	4	control
589e0aea-9057-4b8c-8af1-74c74fe46a38	SETD2	PAEN-AU	0	3	1	4	control
58f4ff52-c623-11e3-bf01-24c6515278c0	ATRX	LIRI-JP	5	7	7	11	control
58faf969-bf37-4180-8807-2f44f2cc8eda	BRCA2	OV-US	10	93	5	112	control
5935dd9d-d411-48f8-8512-aa73a63878b0	ATM	PAEN-AU	0	2	0	0	control
5935dd9d-d411-48f8-8512-aa73a63878b0	ATRX	PAEN-AU	0	2	0	0	control
5935dd9d-d411-48f8-8512-aa73a63878b0	MEN1	PAEN-AU	0	2	0	0	control
5935dd9d-d411-48f8-8512-aa73a63878b0	SETD2	PAEN-AU	0	2	0	0	control
59632e7e-c622-11e3-bf01-24c6515278c0	ATRX	LIRI-JP	4	11	5	11	control
59938f45-3e57-43d6-af3b-bb4968249e5a	ATM	PRAD-CA	3	4	0	0	control
59938f45-3e57-43d6-af3b-bb4968249e5a	SETD2	PRAD-CA	3	4	0	0	control
59bfcb53-91c1-4dce-856a-f4afc8fa6224	SETD2	PBCA-DE	0	0	1	0	control
59c18694-8a43-41dd-a6f6-52a20bc8dd54	ATM	PRAD-CA	2	5	0	1	control
59c18694-8a43-41dd-a6f6-52a20bc8dd54	SETD2	PRAD-CA	2	5	0	1	control
59e2d6d1-debd-4796-ab0c-6a5673a990fc	ATM	PAEN-AU	0	4	0	2	control
59e2d6d1-debd-4796-ab0c-6a5673a990fc	ATRX	PAEN-AU	0	4	0	2	control
59e2d6d1-debd-4796-ab0c-6a5673a990fc	MEN1	PAEN-AU	0	4	0	2	control
59e2d6d1-debd-4796-ab0c-6a5673a990fc	SETD2	PAEN-AU	0	4	0	2	control
5a535c49-d42e-43c6-9d32-dc76f28d4f0f	BRCA1	BRCA-US	1	10	2	8	control
5a535c49-d42e-43c6-9d32-dc76f28d4f0f	BRCA2	BRCA-US	1	10	2	8	control
5ab6a1d3-76f8-45d4-a430-d9831daa9ec4	SETD2	PBCA-DE	0	1	2	0	control
5b178f44-c622-11e3-bf01-24c6515278c0	ATRX	LIRI-JP	1	2	1	8	control
5b41e033-6df8-411e-a13b-59eeb8afbf9b	ATM	PACA-AU	5	6	3	7	control
5b41e033-6df8-411e-a13b-59eeb8afbf9b	BRCA2	PACA-AU	5	6	3	7	control
5b41e033-6df8-411e-a13b-59eeb8afbf9b	SETD2	PACA-AU	5	6	3	7	control
5b4b2312-acb5-4329-8d46-7f93213e3daf	ATM	CLLE-ES	1	3	0	1	control
5b560f4c-d2a3-43fa-b394-abef78bdefc1	BRCA1	OV-AU	0	6	1	13	control
5b560f4c-d2a3-43fa-b394-abef78bdefc1	BRCA2	OV-AU	0	6	1	13	control
5b7d5767-2037-4175-aec9-886776343181	BRCA1	BRCA-US	7	7	1	6	control
5b7d5767-2037-4175-aec9-886776343181	BRCA2	BRCA-US	7	7	1	6	control
5bb37ffc-c623-11e3-bf01-24c6515278c0	ATRX	LIRI-JP	11	11	4	11	control
5beafbbb-4613-4bab-977a-11c865e13a84	SETD2	PBCA-DE	0	2	0	1	control
5c775f90-83d4-4c1e-88c2-4e1ed1daa96f	SETD2	PBCA-DE	0	0	0	0	control
5c9b8a2c-c623-11e3-bf01-24c6515278c0	ATRX	LIRI-JP	0	2	2	2	control
5cbd429f-ffab-41ad-8016-422f1c922e99	SETD2	PBCA-DE	0	0	1	0	control
5cc7c966-499e-49e3-b509-4eeb00ee03d4	BRCA2	OV-US	18	63	19	95	control
5cf21488-c622-11e3-bf01-24c6515278c0	ATRX	LIRI-JP	2	12	6	10	control
5d922e48-aa70-454d-9417-c9af686feebc	BRCA1	OV-AU	0	6	0	8	control
5d922e48-aa70-454d-9417-c9af686feebc	BRCA2	OV-AU	0	6	0	8	control
5d9ff58c-5702-48fc-a66a-d1276327fd49	ATM	PACA-CA	6	13	2	16	control
5d9ff58c-5702-48fc-a66a-d1276327fd49	BRCA2	PACA-CA	6	13	2	16	control
5dbf3203-ce73-41e4-bf9a-32fc856f73f5	BRCA1	BRCA-US	28	102	28	138	control
5dbf3203-ce73-41e4-bf9a-32fc856f73f5	BRCA2	BRCA-US	28	102	28	138	control
5dce221a-c623-11e3-bf01-24c6515278c0	ATRX	LIRI-JP	2	6	3	2	control
5e9c69d2-c622-11e3-bf01-24c6515278c0	ATRX	LIRI-JP	0	6	0	0	control
5eddfb26-c623-11e3-bf01-24c6515278c0	ATRX	LIRI-JP	4	10	4	5	control
5ee28a35-7aa0-48e3-9c14-daca7b0241fe	ATM	PAEN-AU	0	0	1	2	control
5ee28a35-7aa0-48e3-9c14-daca7b0241fe	ATRX	PAEN-AU	0	0	1	2	control
5ee28a35-7aa0-48e3-9c14-daca7b0241fe	MEN1	PAEN-AU	0	0	1	2	control
5ee28a35-7aa0-48e3-9c14-daca7b0241fe	SETD2	PAEN-AU	0	0	1	2	control
5f00a760-fbc0-41f0-b92b-b3c553eac0e5	SETD2	PBCA-DE	0	2	0	0	control
5f096d7b-a1ea-4cc2-af73-10108089ae84	SETD2	PBCA-DE	0	0	1	0	control
5f53bcda-2fd3-4574-9cc2-5efe353372b2	ATM	CLLE-ES	0	1	0	1	control
5f60b0a0-03cc-4923-a7f3-d16e101a0876	ATM	RECA-EU	8	14	7	8	control
5f60b0a0-03cc-4923-a7f3-d16e101a0876	SETD2	RECA-EU	8	14	7	8	control
5fa88c3a-dbc1-43f2-82b2-e0592f35ce57	SETD2	PBCA-DE	4	6	7	6	control
5fd632ea-085e-4e9b-8dcc-ec94e492d3bf	ATM	ESAD-UK	2	27	1	22	control
5fd77ba9-5015-4d8b-86a0-582e5c76bdd6	ATRX	GBM-US	1	4	2	12	control
6012cb02-c623-11e3-bf01-24c6515278c0	ATRX	LIRI-JP	1	18	2	5	control
603594e3-e427-494c-b9ee-e872d6629563	ATM	RECA-EU	9	5	11	1	control
603594e3-e427-494c-b9ee-e872d6629563	SETD2	RECA-EU	9	5	11	1	control
6051f40a-99e5-4461-9255-0e70d757b4d5	ATM	COAD-US	0	2	0	6	control
606d7f5e-ff98-4245-a9ac-281f5074f97a	ATM	PAEN-AU	3	1	1	1	control
606d7f5e-ff98-4245-a9ac-281f5074f97a	ATRX	PAEN-AU	3	1	1	1	control
606d7f5e-ff98-4245-a9ac-281f5074f97a	MEN1	PAEN-AU	3	1	1	1	control
606d7f5e-ff98-4245-a9ac-281f5074f97a	SETD2	PAEN-AU	3	1	1	1	control
60aff7a0-4960-4ed1-922b-3233ccbfdba1	ATM	PACA-AU	1	2	1	1	control
60aff7a0-4960-4ed1-922b-3233ccbfdba1	BRCA2	PACA-AU	1	2	1	1	control
60aff7a0-4960-4ed1-922b-3233ccbfdba1	SETD2	PACA-AU	1	2	1	1	control
60e78c80-41a5-456a-9a81-9007d18fd72c	ATM	PACA-AU	1	5	2	8	control
60e78c80-41a5-456a-9a81-9007d18fd72c	BRCA2	PACA-AU	1	5	2	8	control
60e78c80-41a5-456a-9a81-9007d18fd72c	SETD2	PACA-AU	1	5	2	8	control
60f81dba-c623-11e3-bf01-24c6515278c0	ATRX	LIRI-JP	1	13	1	1	control
6172ca02-c622-11e3-bf01-24c6515278c0	ATRX	LIRI-JP	3	4	4	8	control
61973578-4c0d-4a3f-b9c4-f96ceab24629	ATM	PRAD-CA	2	9	1	3	control
61973578-4c0d-4a3f-b9c4-f96ceab24629	SETD2	PRAD-CA	2	9	1	3	control
61a48c69-4f7d-4dc6-aff7-88a6c33137df	ATM	PRAD-CA	2	6	2	2	control
61a48c69-4f7d-4dc6-aff7-88a6c33137df	SETD2	PRAD-CA	2	6	2	2	control
61d941f1-87df-43af-8a29-b6809c809275	ATM	PRAD-CA	1	0	0	4	control
61d941f1-87df-43af-8a29-b6809c809275	SETD2	PRAD-CA	1	0	0	4	control
6218f366-d5d2-4289-a95e-eeedfae7523a	ATM	PRAD-CA	2	5	3	1	control
6218f366-d5d2-4289-a95e-eeedfae7523a	SETD2	PRAD-CA	2	5	3	1	control
627823ec-c623-11e3-bf01-24c6515278c0	ATRX	LIRI-JP	9	14	6	8	control
6297aa77-37a0-4f46-987b-32bd8653c0c2	ATM	PACA-CA	2	8	3	3	control
6297aa77-37a0-4f46-987b-32bd8653c0c2	BRCA2	PACA-CA	2	8	3	3	control
631eedb3-dbd1-4606-90e1-ea91b9a77a5a	ATM	CLLE-ES	1	0	1	1	control
637208b2-d8b6-45a3-a389-6f34db18fea4	SETD2	PBCA-DE	0	4	0	2	control
63db50d6-5ef2-44d0-9906-26eae74ecf44	ATRX	SARC-US	0	5	3	5	control
63fef3fe-c622-11e3-bf01-24c6515278c0	ATRX	LIRI-JP	11	26	5	8	control
64446aec-c125-4c81-b9cc-62482cb1aaed	SETD2	KIRC-US	6	14	10	10	control
644c669b-937b-4adc-81b9-6a1811cba9da	ATM	PACA-CA	1	2	2	4	control
644c669b-937b-4adc-81b9-6a1811cba9da	BRCA2	PACA-CA	1	2	2	4	control
64623aaa-a274-4baa-8b71-958d9c8df733	ATM	ESAD-UK	23	82	16	96	control
6495e68e-1434-45d3-a03d-f286447dda79	ATM	ESAD-UK	2	3	3	9	control
649f2c20-5b50-40a8-a6fd-9a51f3d5b9df	BRCA2	LUSC-US	7	12	7	15	control
64b80154-c623-11e3-bf01-24c6515278c0	ATRX	LIRI-JP	7	13	4	6	control
654dba9f-cfe5-4121-97c7-868613cdef53	ATM	PACA-AU	1	6	2	3	control
654dba9f-cfe5-4121-97c7-868613cdef53	BRCA2	PACA-AU	1	6	2	3	control
654dba9f-cfe5-4121-97c7-868613cdef53	SETD2	PACA-AU	1	6	2	3	control
6551ec26-4166-4d4f-bee2-444ea2466978	SETD2	PBCA-DE	0	1	0	1	control
65d2dbc3-a163-4696-b246-47a430e66572	ATM	PACA-CA	1	8	1	9	control
65d2dbc3-a163-4696-b246-47a430e66572	BRCA2	PACA-CA	1	8	1	9	control
65f702b8-c623-11e3-bf01-24c6515278c0	ATRX	LIRI-JP	0	0	1	1	control
6622f932-c622-11e3-bf01-24c6515278c0	ATRX	LIRI-JP	1	2	4	5	control
66290cc6-1f1f-4a0b-83d1-423952da4840	ATM	PACA-CA	1	2	0	1	control
66290cc6-1f1f-4a0b-83d1-423952da4840	BRCA2	PACA-CA	1	2	0	1	control
66701395-5a53-41bb-866b-3bbf08bc33ab	ATM	COAD-US	0	5	2	1	control
669f0e01-28f6-4ed8-bdb5-73f84ea28f78	BRCA1	OV-AU	12	26	7	99	control
669f0e01-28f6-4ed8-bdb5-73f84ea28f78	BRCA2	OV-AU	12	26	7	99	control
67189cd8-c623-11e3-bf01-24c6515278c0	ATRX	LIRI-JP	2	6	3	7	control
674819dc-c622-11e3-bf01-24c6515278c0	ATRX	LIRI-JP	3	10	4	4	control
675a5a32-b405-4f03-bfcd-756343d1dfaf	ATM	RECA-EU	10	6	5	8	control
675a5a32-b405-4f03-bfcd-756343d1dfaf	SETD2	RECA-EU	10	6	5	8	control
6764e0a2-7a78-45c1-9189-6001c6518ce4	BRCA1	BRCA-US	20	68	22	111	control
6764e0a2-7a78-45c1-9189-6001c6518ce4	BRCA2	BRCA-US	20	68	22	111	control
6797443c-eb4a-4654-b957-c0056e5a4206	BRCA2	OV-US	7	49	2	52	control
67bb70b2-b6f8-4aa9-80ce-48829f9fec56	ATRX	SARC-US	2	8	5	11	control
67f88cd9-ab77-4227-a8d7-5512246f9772	ATRX	LGG-US	0	1	0	0	control
68054218-c623-11e3-bf01-24c6515278c0	ATRX	LIRI-JP	4	35	2	13	control
6821446e-8e76-46fe-b0b9-47feb46d2585	BRCA1	OV-AU	3	5	2	12	control
6821446e-8e76-46fe-b0b9-47feb46d2585	BRCA2	OV-AU	3	5	2	12	control
683eccb4-c622-11e3-bf01-24c6515278c0	ATRX	LIRI-JP	1	9	10	10	control
6847e993-1414-4e6f-a2af-39ebe218dd7c	ATRX	LGG-US	0	0	0	0	control
68956108-2606-4696-b038-462b6c432398	SETD2	PBCA-DE	1	0	0	0	control
68ba1105-569a-4209-9b45-0e2d64931806	ATM	PACA-AU	4	3	0	4	control
68ba1105-569a-4209-9b45-0e2d64931806	BRCA2	PACA-AU	4	3	0	4	control
68ba1105-569a-4209-9b45-0e2d64931806	SETD2	PACA-AU	4	3	0	4	control
692dfa4f-45e5-4183-b5da-6650a1fbcabd	BRCA2	LUSC-US	2	9	8	18	control
6947cd78-0a51-4949-8383-343f9122d953	ATM	PRAD-CA	1	4	0	1	control
6947cd78-0a51-4949-8383-343f9122d953	SETD2	PRAD-CA	1	4	0	1	control
6962bc97-fbb8-4220-a600-e3c251e245cb	BRCA2	LUSC-US	9	14	6	12	control
69a62b04-1795-438f-8dca-518e11c9d2d4	ATM	RECA-EU	17	20	11	14	control
69a62b04-1795-438f-8dca-518e11c9d2d4	SETD2	RECA-EU	17	20	11	14	control
69c3c88c-d51e-4e03-b96b-ec4f1a0faa2d	ATM	ESAD-UK	1	8	7	11	control
69f37546-c622-11e3-bf01-24c6515278c0	ATRX	LIRI-JP	8	14	4	13	control
69fe982d-6ab8-49b7-9efa-8349d60eb076	ATM	PAEN-AU	1	5	0	1	control
69fe982d-6ab8-49b7-9efa-8349d60eb076	ATRX	PAEN-AU	1	5	0	1	control
69fe982d-6ab8-49b7-9efa-8349d60eb076	MEN1	PAEN-AU	1	5	0	1	control
69fe982d-6ab8-49b7-9efa-8349d60eb076	SETD2	PAEN-AU	1	5	0	1	control
6a0d0c42-1884-4c6a-936a-678a822c0936	ATM	ESAD-UK	1	10	5	12	control
6aa00162-6294-4ce7-b6b7-0c3452e24cd6	ATRX	SARC-US	1	3	3	0	control
6ad44218-d34e-4126-bf56-1be2140cd3fb	ATM	PACA-CA	3	12	1	5	control
6ad44218-d34e-4126-bf56-1be2140cd3fb	BRCA2	PACA-CA	3	12	1	5	control
6af78566-d042-4c5c-8622-c90710cce64c	ATM	PACA-CA	2	0	0	1	control
6af78566-d042-4c5c-8622-c90710cce64c	BRCA2	PACA-CA	2	0	0	1	control
6b20f942-7b89-497c-8a2e-ccce74d20ca9	ATM	PACA-CA	1	4	0	2	control
6b20f942-7b89-497c-8a2e-ccce74d20ca9	BRCA2	PACA-CA	1	4	0	2	control
6baee028-c622-11e3-bf01-24c6515278c0	ATRX	LIRI-JP	10	16	12	42	control
6bd4bca3-e568-4d1b-8b42-401fdf13d751	ATM	RECA-EU	17	8	13	16	control
6bd4bca3-e568-4d1b-8b42-401fdf13d751	SETD2	RECA-EU	17	8	13	16	control
6bdf00f6-670f-466e-87fb-e853e41f000e	ATM	PACA-AU	10	6	7	7	control
6bdf00f6-670f-466e-87fb-e853e41f000e	BRCA2	PACA-AU	10	6	7	7	control
6bdf00f6-670f-466e-87fb-e853e41f000e	SETD2	PACA-AU	10	6	7	7	control
6c31d730-1734-44ac-92b3-760981528723	BRCA1	OV-AU	6	6	0	13	control
6c31d730-1734-44ac-92b3-760981528723	BRCA2	OV-AU	6	6	0	13	control
6c642c0b-4dd0-406c-ac68-ea376802d61b	SETD2	PBCA-DE	0	0	0	2	control
6c65cb6d-8c50-4c7c-bc84-eeebe09fbe01	BRCA1	BRCA-US	2	9	3	9	control
6c65cb6d-8c50-4c7c-bc84-eeebe09fbe01	BRCA2	BRCA-US	2	9	3	9	control
6c68f466-273a-48e3-ba6e-e2f2bcc07c73	ATM	RECA-EU	5	6	4	4	control
6c68f466-273a-48e3-ba6e-e2f2bcc07c73	SETD2	RECA-EU	5	6	4	4	control
6c8e9197-fd16-4fed-bfda-e349cab26314	BRCA1	BRCA-US	8	36	16	76	control
6c8e9197-fd16-4fed-bfda-e349cab26314	BRCA2	BRCA-US	8	36	16	76	control
6ce42746-88aa-485f-a1c4-1759aad95914	BRCA1	OV-AU	2	1	3	4	control
6ce42746-88aa-485f-a1c4-1759aad95914	BRCA2	OV-AU	2	1	3	4	control
6cfce053-bfd6-4ca0-b74b-b2e4549e4f1f	ATM	CLLE-ES	1	0	2	0	control
6d2a5ee7-9e46-4c09-a982-7b61b5d9bdea	SETD2	PBCA-DE	0	2	0	0	control
6d3d5531-16b4-46ec-bd7e-394946855d62	SETD2	PBCA-DE	0	3	0	0	control
6d7f44df-e9f0-4542-a6d8-d14ee7804002	BRCA1	BRCA-US	0	2	0	3	control
6d7f44df-e9f0-4542-a6d8-d14ee7804002	BRCA2	BRCA-US	0	2	0	3	control
6d936ef9-b5df-44d3-831f-528bf8ddc131	ATM	PRAD-CA	4	6	1	3	control
6d936ef9-b5df-44d3-831f-528bf8ddc131	SETD2	PRAD-CA	4	6	1	3	control
6d9d7ffc-c622-11e3-bf01-24c6515278c0	ATRX	LIRI-JP	3	10	3	10	control
6dbc5c31-043b-40e9-bf1a-e7b4ec351b4d	BRCA1	BRCA-US	2	1	0	3	control
6dbc5c31-043b-40e9-bf1a-e7b4ec351b4d	BRCA2	BRCA-US	2	1	0	3	control
6e26f98e-c623-11e3-bf01-24c6515278c0	ATRX	LIRI-JP	0	5	1	6	control
6e776415-ddf4-4060-953f-08ef22441234	ATM	PAEN-AU	7	10	2	12	control
6e776415-ddf4-4060-953f-08ef22441234	ATRX	PAEN-AU	7	10	2	12	control
6e776415-ddf4-4060-953f-08ef22441234	MEN1	PAEN-AU	7	10	2	12	control
6e776415-ddf4-4060-953f-08ef22441234	SETD2	PAEN-AU	7	10	2	12	control
6ea6b5e4-cdc4-4e3a-bde2-8089d2a4d7eb	ATM	CLLE-ES	1	8	0	1	control
6ec4456e-c622-11e3-bf01-24c6515278c0	ATRX	LIRI-JP	5	5	3	10	control
6f25ca85-4b4a-420f-b0cc-5a4f65a97da3	ATM	PRAD-CA	1	4	4	1	control
6f25ca85-4b4a-420f-b0cc-5a4f65a97da3	SETD2	PRAD-CA	1	4	4	1	control
6f395380-c623-11e3-bf01-24c6515278c0	ATRX	LIRI-JP	22	21	8	13	control
6fc0cb07-9713-4355-8543-f85d1c5505c2	ATM	PACA-CA	0	11	1	7	control
6fc0cb07-9713-4355-8543-f85d1c5505c2	BRCA2	PACA-CA	0	11	1	7	control
6fffe0cf-bb38-4e77-88ab-a256bd7fbbce	BRCA1	OV-AU	8	51	17	87	control
6fffe0cf-bb38-4e77-88ab-a256bd7fbbce	BRCA2	OV-AU	8	51	17	87	control
70990332-7702-45e2-84cb-8bbff773f160	SETD2	PBCA-DE	0	2	0	0	control
70dd8453-11d3-4105-a8d0-6a755c52495d	ATM	PACA-CA	0	1	1	2	control
70dd8453-11d3-4105-a8d0-6a755c52495d	BRCA2	PACA-CA	0	1	1	2	control
712e5f3c-c623-11e3-bf01-24c6515278c0	ATRX	LIRI-JP	0	2	0	1	control
71a2b4a2-88dd-4911-a67e-70b3309c4a12	BRCA2	LUSC-US	5	18	10	22	control
71ef8379-03a0-4b81-92c9-1ba666fe4d7a	ATM	PACA-AU	3	5	5	2	control
71ef8379-03a0-4b81-92c9-1ba666fe4d7a	BRCA2	PACA-AU	3	5	5	2	control
71ef8379-03a0-4b81-92c9-1ba666fe4d7a	SETD2	PACA-AU	3	5	5	2	control
71fda5a9-7049-406f-9348-2c24f7ddf5f4	BRCA1	BRCA-US	6	41	9	73	control
71fda5a9-7049-406f-9348-2c24f7ddf5f4	BRCA2	BRCA-US	6	41	9	73	control
7243992d-0763-4b75-8066-e8e5309d0193	ATM	PAEN-AU	0	1	1	3	control
7243992d-0763-4b75-8066-e8e5309d0193	ATRX	PAEN-AU	0	1	1	3	control
7243992d-0763-4b75-8066-e8e5309d0193	MEN1	PAEN-AU	0	1	1	3	control
7243992d-0763-4b75-8066-e8e5309d0193	SETD2	PAEN-AU	0	1	1	3	control
7260f57c-c623-11e3-bf01-24c6515278c0	ATRX	LIRI-JP	5	20	3	10	control
7266ec7b-4824-4b88-910e-e9bfb848d55f	ATM	PACA-CA	3	2	1	1	control
7266ec7b-4824-4b88-910e-e9bfb848d55f	BRCA2	PACA-CA	3	2	1	1	control
7287d952-3963-49c8-94ae-b046772fff68	ATM	PAEN-AU	0	0	0	2	control
7287d952-3963-49c8-94ae-b046772fff68	ATRX	PAEN-AU	0	0	0	2	control
7287d952-3963-49c8-94ae-b046772fff68	MEN1	PAEN-AU	0	0	0	2	control
7287d952-3963-49c8-94ae-b046772fff68	SETD2	PAEN-AU	0	0	0	2	control
729229fe-92b9-439b-acd2-b49159116a41	ATRX	SARC-US	0	2	0	3	control
72a27124-24b9-41f7-a065-774fdf5f7d19	ATM	RECA-EU	7	3	3	10	control
72a27124-24b9-41f7-a065-774fdf5f7d19	SETD2	RECA-EU	7	3	3	10	control
72a5e569-99d4-47bc-be1b-6296a5025080	ATM	PACA-AU	1	3	1	5	control
72a5e569-99d4-47bc-be1b-6296a5025080	BRCA2	PACA-AU	1	3	1	5	control
72a5e569-99d4-47bc-be1b-6296a5025080	SETD2	PACA-AU	1	3	1	5	control
72b62805-76f9-476a-b876-a781e69a2c90	SETD2	PBCA-DE	0	2	0	1	control
72f0a49a-aec8-47e5-846a-956c4da1507c	ATRX	SARC-US	3	8	3	2	control
72f82fbd-9838-4082-b605-bc3d80226f16	ATM	PACA-CA	6	13	6	14	control
72f82fbd-9838-4082-b605-bc3d80226f16	BRCA2	PACA-CA	6	13	6	14	control
73058c80-607e-4b55-b112-8f8f6775d014	ATM	PACA-CA	0	3	0	2	control
73058c80-607e-4b55-b112-8f8f6775d014	BRCA2	PACA-CA	0	3	0	2	control
734a8251-9ecc-47f5-835f-846b67693ca6	ATM	PRAD-CA	3	4	0	3	control
734a8251-9ecc-47f5-835f-846b67693ca6	SETD2	PRAD-CA	3	4	0	3	control
73936e8b-c893-4afd-bd1f-be90c06a4869	BRCA1	BRCA-US	4	10	2	4	control
73936e8b-c893-4afd-bd1f-be90c06a4869	BRCA2	BRCA-US	4	10	2	4	control
73a91624-ae27-4ca7-a522-90e39fa2a064	ATM	PRAD-CA	1	13	2	2	control
73a91624-ae27-4ca7-a522-90e39fa2a064	SETD2	PRAD-CA	1	13	2	2	control
73afad06-c623-11e3-bf01-24c6515278c0	ATRX	LIRI-JP	13	23	8	9	control
74039acd-5aca-4c65-818c-3b577d295be0	BRCA1	BRCA-US	0	3	3	9	control
74039acd-5aca-4c65-818c-3b577d295be0	BRCA2	BRCA-US	0	3	3	9	control
741c4656-0fd0-416e-86c8-f6533b6c96f4	ATM	RECA-EU	9	19	8	10	control
741c4656-0fd0-416e-86c8-f6533b6c96f4	SETD2	RECA-EU	9	19	8	10	control
7456abd5-303e-4e6f-bf4e-47efefc7310f	BRCA1	BRCA-US	2	11	3	9	control
7456abd5-303e-4e6f-bf4e-47efefc7310f	BRCA2	BRCA-US	2	11	3	9	control
745b8756-0eab-423f-8cde-e0ff1aaa6596	BRCA1	OV-AU	0	3	1	14	control
745b8756-0eab-423f-8cde-e0ff1aaa6596	BRCA2	OV-AU	0	3	1	14	control
748d3ff3-8699-4519-8e0f-26b6a0581bff	ATM	PACA-AU	3	3	2	3	control
748d3ff3-8699-4519-8e0f-26b6a0581bff	BRCA2	PACA-AU	3	3	2	3	control
748d3ff3-8699-4519-8e0f-26b6a0581bff	SETD2	PACA-AU	3	3	2	3	control
74b57d2c-a83f-4798-b86b-a533975e4cc0	BRCA1	BRCA-US	1	9	5	18	control
74b57d2c-a83f-4798-b86b-a533975e4cc0	BRCA2	BRCA-US	1	9	5	18	control
74ec279a-c622-11e3-bf01-24c6515278c0	ATRX	LIRI-JP	2	2	4	5	control
7512b38c-c623-11e3-bf01-24c6515278c0	ATRX	LIRI-JP	0	2	0	4	control
754d26af-f184-497c-856a-cd1ea7a5115c	ATM	PACA-CA	1	3	2	2	control
754d26af-f184-497c-856a-cd1ea7a5115c	BRCA2	PACA-CA	1	3	2	2	control
75ad15b9-8f9c-40c1-9ca6-1e8454fbd310	ATM	COAD-US	5	3	5	9	control
75cd90ef-e884-4812-bbf3-5a524d95147e	ATM	PACA-CA	2	4	1	5	control
75cd90ef-e884-4812-bbf3-5a524d95147e	BRCA2	PACA-CA	2	4	1	5	control
75fac59c-3346-4c5a-bb9f-fb67fec8d13b	ATM	PACA-AU	0	4	2	5	control
75fac59c-3346-4c5a-bb9f-fb67fec8d13b	BRCA2	PACA-AU	0	4	2	5	control
75fac59c-3346-4c5a-bb9f-fb67fec8d13b	SETD2	PACA-AU	0	4	2	5	control
764ded9e-c622-11e3-bf01-24c6515278c0	ATRX	LIRI-JP	1	0	6	5	control
767517f2-f94c-44bb-9af6-36b662b166ef	ATM	CLLE-ES	0	4	0	1	control
7731ef7f-25bd-42f5-9a20-be249306a711	BRCA2	LUSC-US	5	12	5	12	control
77c022d3-2f29-49d3-a1df-cc2e9407fd7f	ATM	ESAD-UK	4	2	5	16	control
78100212-65aa-4365-8b64-4b33f77732d5	ATM	PACA-AU	0	8	1	9	control
78100212-65aa-4365-8b64-4b33f77732d5	BRCA2	PACA-AU	0	8	1	9	control
78100212-65aa-4365-8b64-4b33f77732d5	SETD2	PACA-AU	0	8	1	9	control
783579bd-e29d-457c-8236-1a80b557600c	ATM	PRAD-CA	2	3	5	5	control
783579bd-e29d-457c-8236-1a80b557600c	SETD2	PRAD-CA	2	3	5	5	control
7866dfb2-46b3-42b4-905b-12f80593d6bd	ATM	ESAD-UK	1	4	1	6	control
78bc2608-c623-11e3-bf01-24c6515278c0	ATRX	LIRI-JP	0	8	2	1	control
78bc4dfa-c622-11e3-bf01-24c6515278c0	ATRX	LIRI-JP	0	11	1	4	control
79524d64-8f4a-4889-b345-33198808b9de	ATM	CLLE-ES	2	0	1	0	control
7981bbf3-dceb-4d89-900c-555967e97921	ATM	PACA-CA	2	1	1	4	control
7981bbf3-dceb-4d89-900c-555967e97921	BRCA2	PACA-CA	2	1	1	4	control
79914ce9-04d8-4b0d-9f16-2e528044966e	ATM	PRAD-CA	0	4	4	3	control
79914ce9-04d8-4b0d-9f16-2e528044966e	SETD2	PRAD-CA	0	4	4	3	control
79b23f34-c623-11e3-bf01-24c6515278c0	ATRX	LIRI-JP	0	4	2	2	control
79eb7bba-f0d8-462c-add7-20a2fb7843e1	BRCA2	LUSC-US	2	6	3	4	control
79fa8423-2014-4536-a1f9-cb48aed3c45f	ATM	RECA-EU	7	3	2	3	control
79fa8423-2014-4536-a1f9-cb48aed3c45f	SETD2	RECA-EU	7	3	2	3	control
7a4f6014-f7a2-459b-bc43-df164e73cbba	ATM	ESAD-UK	0	6	1	16	control
7a5d3b6b-be5a-4e55-9255-32a069b8af3d	ATRX	SARC-US	1	5	1	3	control
7a95af21-ca7c-4596-9c83-66d11ca0c417	ATM	PRAD-CA	0	5	1	2	control
7a95af21-ca7c-4596-9c83-66d11ca0c417	SETD2	PRAD-CA	0	5	1	2	control
7ac0b303-d685-4fa5-bfec-34d2ba1dbc8e	BRCA2	LUSC-US	6	13	3	16	control
7ac3e543-3bc2-4a59-84fc-b5aa0def592c	SETD2	PBCA-DE	1	0	1	1	control
7adcea71-1aed-450c-b0ff-b9d9820c6153	ATM	ESAD-UK	3	6	2	9	control
7ae510f8-c622-11e3-bf01-24c6515278c0	ATRX	LIRI-JP	3	6	1	8	control
7ae872a6-c623-11e3-bf01-24c6515278c0	ATRX	LIRI-JP	1	71	1	9	control
7b0b60c7-5fa0-440e-937f-8d82119330d6	BRCA1	BRCA-US	1	5	1	1	control
7b0b60c7-5fa0-440e-937f-8d82119330d6	BRCA2	BRCA-US	1	5	1	1	control
7b296706-b535-45a0-9a8e-4a34a8c33bb5	ATM	CLLE-ES	0	1	1	1	control
7bd3d112-d411-4ea8-a9a9-bd965f0fc943	ATM	RECA-EU	7	4	7	6	control
7bd3d112-d411-4ea8-a9a9-bd965f0fc943	SETD2	RECA-EU	7	4	7	6	control
7bd4d5e2-69ee-4264-93e4-2ba01418c460	SETD2	PBCA-DE	0	1	0	0	control
7bdcb78a-c623-11e3-bf01-24c6515278c0	ATRX	LIRI-JP	0	5	0	3	control
7c405ca0-c622-11e3-bf01-24c6515278c0	ATRX	LIRI-JP	7	13	13	8	control
7c43c006-d917-4915-b304-65995b6c0d46	ATM	PACA-CA	2	7	0	4	control
7c43c006-d917-4915-b304-65995b6c0d46	BRCA2	PACA-CA	2	7	0	4	control
7c477f01-8000-49dc-a692-e47fc15e0b4f	ATM	PAEN-AU	0	1	2	1	control
7c477f01-8000-49dc-a692-e47fc15e0b4f	ATRX	PAEN-AU	0	1	2	1	control
7c477f01-8000-49dc-a692-e47fc15e0b4f	MEN1	PAEN-AU	0	1	2	1	control
7c477f01-8000-49dc-a692-e47fc15e0b4f	SETD2	PAEN-AU	0	1	2	1	control
7c5c2293-3f40-4ae3-8346-6a327b2abf4d	ATM	ESAD-UK	4	19	6	19	control
7cd7fe38-c623-11e3-bf01-24c6515278c0	ATRX	LIRI-JP	3	130	1	20	control
7cdbe0e8-f614-4f54-b864-fd6b39e8ef1c	BRCA1	BRCA-US	2	11	3	5	control
7cdbe0e8-f614-4f54-b864-fd6b39e8ef1c	BRCA2	BRCA-US	2	11	3	5	control
7d04f401-3505-410c-8def-0348ecd8aae2	ATM	PACA-CA	1	3	1	2	control
7d04f401-3505-410c-8def-0348ecd8aae2	BRCA2	PACA-CA	1	3	1	2	control
7d332cb1-ba25-47e4-8bf8-d25e14f40d59	ATRX	SARC-US	4	13	3	6	control
7d38018a-c622-11e3-bf01-24c6515278c0	ATRX	LIRI-JP	15	23	11	19	control
7d52a9e7-b5a9-4519-96fd-e8be42a7890c	ATM	CLLE-ES	0	0	0	0	control
7d734d06-f2b1-4924-a201-620ac8084c49	ATRX	SARC-US	2	1	3	4	control
7d7fff91-3f69-4123-b514-140ed3d9cd66	ATM	PACA-CA	2	3	1	2	control
7d7fff91-3f69-4123-b514-140ed3d9cd66	BRCA2	PACA-CA	2	3	1	2	control
7dc5f8ba-0080-43d3-8426-bd527a970761	BRCA2	LUSC-US	9	43	8	57	control
7dd2dc62-0eb4-4d45-86f1-e9e9377181ca	ATM	PRAD-CA	6	1	3	3	control
7dd2dc62-0eb4-4d45-86f1-e9e9377181ca	SETD2	PRAD-CA	6	1	3	3	control
7df3a542-c623-11e3-bf01-24c6515278c0	ATRX	LIRI-JP	4	7	5	13	control
7e4d570e-f26b-41fb-84c5-2a6f7d668bb5	ATM	PRAD-CA	3	9	0	0	control
7e4d570e-f26b-41fb-84c5-2a6f7d668bb5	SETD2	PRAD-CA	3	9	0	0	control
7eac4710-c622-11e3-bf01-24c6515278c0	ATRX	LIRI-JP	12	10	2	12	control
7ef9fd9b-d349-4ec3-ab4d-1a1d11c0204b	ATM	PACA-CA	3	4	1	1	control
7ef9fd9b-d349-4ec3-ab4d-1a1d11c0204b	BRCA2	PACA-CA	3	4	1	1	control
7f22b0f7-4040-4c84-939e-894c3050ef5d	SETD2	PBCA-DE	1	0	1	0	control
7f42e118-aab6-438a-9e84-e7451fe12d7e	ATM	PACA-AU	2	4	2	6	control
7f42e118-aab6-438a-9e84-e7451fe12d7e	BRCA2	PACA-AU	2	4	2	6	control
7f42e118-aab6-438a-9e84-e7451fe12d7e	SETD2	PACA-AU	2	4	2	6	control
7f5fd36f-6e30-45ca-92a5-d8a8a8ee1bc2	ATM	PACA-CA	3	5	5	4	control
7f5fd36f-6e30-45ca-92a5-d8a8a8ee1bc2	BRCA2	PACA-CA	3	5	5	4	control
7f795952-c623-11e3-bf01-24c6515278c0	ATRX	LIRI-JP	4	15	10	8	control
7f94d650-41b9-4664-bcde-dc8533e4602d	ATM	ESAD-UK	7	27	5	27	control
7fba5aac-c622-11e3-bf01-24c6515278c0	ATRX	LIRI-JP	3	4	3	6	control
7fcd8af9-4d73-4c97-95cc-b30b09f21bb2	ATM	PACA-AU	2	3	1	2	control
7fcd8af9-4d73-4c97-95cc-b30b09f21bb2	BRCA2	PACA-AU	2	3	1	2	control
7fcd8af9-4d73-4c97-95cc-b30b09f21bb2	SETD2	PACA-AU	2	3	1	2	control
7fdd07a4-4a27-40c3-af92-a0074e6391f5	BRCA1	OV-AU	3	3	2	5	control
7fdd07a4-4a27-40c3-af92-a0074e6391f5	BRCA2	OV-AU	3	3	2	5	control
8044a282-bc2c-47c6-8a85-53c3b5eeb08f	ATM	PRAD-CA	0	5	1	1	control
8044a282-bc2c-47c6-8a85-53c3b5eeb08f	SETD2	PRAD-CA	0	5	1	1	control
8093649a-74d6-4832-9154-8cc0182fa381	BRCA2	OV-US	5	12	9	16	control
80ab6c08-c622-11e3-bf01-24c6515278c0	ATRX	LIRI-JP	0	8	0	7	control
80f02aec-c07a-4bcb-b547-e60f8c33a7b1	BRCA2	OV-US	8	61	11	68	control
812a2495-874b-4fbd-89da-bf3801ab9a34	ATM	RECA-EU	3	4	2	3	control
812a2495-874b-4fbd-89da-bf3801ab9a34	SETD2	RECA-EU	3	4	2	3	control
81d0d6bb-7319-4b67-bcf7-36df24e76b43	SETD2	KIRC-US	7	9	15	9	control
8282283d-247a-431d-9421-0fcc52f0a897	ATM	PACA-CA	21	113	13	192	control
8282283d-247a-431d-9421-0fcc52f0a897	BRCA2	PACA-CA	21	113	13	192	control
82aefe8e-c622-11e3-bf01-24c6515278c0	ATRX	LIRI-JP	4	12	4	7	control
82d7fa2d-19cd-41b7-8ed1-ea9fb9a544c6	ATRX	GBM-US	1	2	1	2	control
836ec5a5-e385-4236-83e7-2641ee35db7f	ATM	PRAD-CA	4	14	1	18	control
836ec5a5-e385-4236-83e7-2641ee35db7f	SETD2	PRAD-CA	4	14	1	18	control
83d57c5c-c622-11e3-bf01-24c6515278c0	ATRX	LIRI-JP	5	9	3	6	control
83eac474-e482-4646-b841-c8751ab7c5a6	ATM	CLLE-ES	0	1	0	0	control
8404ef5b-7a64-47fe-98f9-3f63619d2d99	SETD2	PBCA-DE	0	0	0	1	control
841eb82b-347d-4d7f-805f-3f3701a2983d	ATRX	GBM-US	4	8	2	6	control
8454fe53-869d-41c8-b0c8-a7929d00eec3	ATM	PACA-AU	10	14	9	15	control
8454fe53-869d-41c8-b0c8-a7929d00eec3	BRCA2	PACA-AU	10	14	9	15	control
8454fe53-869d-41c8-b0c8-a7929d00eec3	SETD2	PACA-AU	10	14	9	15	control
8489389f-960e-45c5-9eb6-4accf84b0d68	ATM	RECA-EU	2	0	1	1	control
8489389f-960e-45c5-9eb6-4accf84b0d68	SETD2	RECA-EU	2	0	1	1	control
84a6ea88-eeb8-4060-a90c-e4abac013ad4	ATM	PACA-AU	4	25	7	42	control
84a6ea88-eeb8-4060-a90c-e4abac013ad4	BRCA2	PACA-AU	4	25	7	42	control
84a6ea88-eeb8-4060-a90c-e4abac013ad4	SETD2	PACA-AU	4	25	7	42	control
84ae4dd8-f661-46aa-9892-69742e2f3542	ATM	PRAD-CA	1	2	1	2	control
84ae4dd8-f661-46aa-9892-69742e2f3542	SETD2	PRAD-CA	1	2	1	2	control
84c77098-03d0-4b22-afb1-797703e85c6c	BRCA1	BRCA-US	6	10	2	6	control
84c77098-03d0-4b22-afb1-797703e85c6c	BRCA2	BRCA-US	6	10	2	6	control
84ca6ab0-9edc-4636-9d27-55cdba334d7d	BRCA2	OV-US	1	8	1	13	control
84e601b7-dfa5-4cd5-9fef-07f03967a0d4	BRCA2	LUSC-US	3	22	11	24	control
850389d4-c622-11e3-bf01-24c6515278c0	ATRX	LIRI-JP	3	26	12	12	control
85422a8e-2599-4dab-a257-150e380ecba8	ATM	RECA-EU	1	1	2	2	control
85422a8e-2599-4dab-a257-150e380ecba8	SETD2	RECA-EU	1	1	2	2	control
85448d11-9f84-44b7-8ae3-a115f24bdb76	SETD2	KIRC-US	3	4	3	0	control
85d915b8-0184-4ec7-93ad-e9ffa2f5743b	ATRX	LGG-US	0	1	0	2	control
85e29049-a5e8-49fa-a576-e113c7b2c2e3	ATM	COAD-US	0	4	1	8	control
86386b36-2950-4479-b79f-4b347053c8bc	ATRX	LGG-US	0	0	2	2	control
8659a35e-c622-11e3-bf01-24c6515278c0	ATRX	LIRI-JP	2	4	3	5	control
86874a67-aa86-45f1-be32-3b2722ebedec	ATM	PRAD-CA	2	3	3	3	control
86874a67-aa86-45f1-be32-3b2722ebedec	SETD2	PRAD-CA	2	3	3	3	control
8689b53c-8883-479c-85f6-d13b86272b5d	ATM	PRAD-CA	4	2	4	9	control
8689b53c-8883-479c-85f6-d13b86272b5d	SETD2	PRAD-CA	4	2	4	9	control
868c95ad-45df-4f8e-9553-b7c2c5679deb	SETD2	PBCA-DE	0	0	0	2	control
8691c87f-2468-44bb-a670-3dccd6da33c6	BRCA1	BRCA-US	0	3	1	1	control
8691c87f-2468-44bb-a670-3dccd6da33c6	BRCA2	BRCA-US	0	3	1	1	control
86ae34f9-e16a-4593-8e55-b1296782bc1f	SETD2	PBCA-DE	0	1	0	1	control
86f23897-dba0-4e89-8381-d174eaa6fcc1	BRCA1	OV-AU	4	13	5	18	control
86f23897-dba0-4e89-8381-d174eaa6fcc1	BRCA2	OV-AU	4	13	5	18	control
870e7aa5-a9c2-4c4e-afa8-36bb3bdc4eee	ATM	CLLE-ES	0	0	1	1	control
873ed251-fa44-465f-99e0-c90a42ea13d9	ATM	CLLE-ES	0	0	0	1	control
87671312-c622-11e3-bf01-24c6515278c0	ATRX	LIRI-JP	25	26	11	19	control
87e0b332-60f3-4d59-8c4e-691a820c9ee1	ATM	RECA-EU	17	23	18	19	control
87e0b332-60f3-4d59-8c4e-691a820c9ee1	SETD2	RECA-EU	17	23	18	19	control
880e6970-0131-4966-b13e-8614d33f0df7	SETD2	PBCA-DE	0	0	0	2	control
88395c0e-4afe-434d-8b20-5a3eef8b7f00	ATRX	LGG-US	0	4	0	2	control
887616c5-06a7-4e83-948c-3546202349fb	ATM	PRAD-CA	2	8	3	2	control
887616c5-06a7-4e83-948c-3546202349fb	SETD2	PRAD-CA	2	8	3	2	control
889fb525-5055-4408-a12e-17f1225c9d29	SETD2	PBCA-DE	0	0	1	1	control
88bc38ba-ad1d-431e-a67e-0a5a23678386	ATM	PACA-AU	0	5	4	3	control
88bc38ba-ad1d-431e-a67e-0a5a23678386	BRCA2	PACA-AU	0	5	4	3	control
88bc38ba-ad1d-431e-a67e-0a5a23678386	SETD2	PACA-AU	0	5	4	3	control
88d5a8b2-daba-45ce-90bf-480fac85bf1d	ATM	PACA-AU	1	9	3	19	control
88d5a8b2-daba-45ce-90bf-480fac85bf1d	BRCA2	PACA-AU	1	9	3	19	control
88d5a8b2-daba-45ce-90bf-480fac85bf1d	SETD2	PACA-AU	1	9	3	19	control
88d82a42-c622-11e3-bf01-24c6515278c0	ATRX	LIRI-JP	8	18	1	9	control
89195d56-1ef2-41df-b200-9f18e38f574a	ATM	PACA-CA	3	6	5	5	control
89195d56-1ef2-41df-b200-9f18e38f574a	BRCA2	PACA-CA	3	6	5	5	control
89c48e53-c8a9-4518-b3b8-509cdcaff52b	BRCA2	LUSC-US	2	16	2	20	control
89dad92e-5b3f-479a-a6da-a94ee7df7f8a	BRCA1	OV-AU	2	4	1	8	control
89dad92e-5b3f-479a-a6da-a94ee7df7f8a	BRCA2	OV-AU	2	4	1	8	control
8a69f3ca-4e17-4daa-8722-a36316e345ba	BRCA2	OV-US	13	70	12	63	control
8a6d6b2e-c622-11e3-bf01-24c6515278c0	ATRX	LIRI-JP	2	1	4	8	control
8a8dd718-c46e-462a-9793-83d88f5caa7f	SETD2	PBCA-DE	1	0	0	2	control
8a929c55-35a6-4645-bb70-4b85d281b139	ATM	COAD-US	3	19	1	5	control
8a9359de-b0ad-4a2d-a543-e3b982697db9	ATM	PRAD-CA	0	2	0	0	control
8a9359de-b0ad-4a2d-a543-e3b982697db9	SETD2	PRAD-CA	0	2	0	0	control
8b28f6d2-4b7d-493b-826e-b119a4fb0cb4	BRCA1	OV-AU	3	20	4	28	control
8b28f6d2-4b7d-493b-826e-b119a4fb0cb4	BRCA2	OV-AU	3	20	4	28	control
8bbe4006-be0a-4cd5-91f6-529100d4f06e	ATM	PRAD-CA	1	2	2	4	control
8bbe4006-be0a-4cd5-91f6-529100d4f06e	SETD2	PRAD-CA	1	2	2	4	control
8bda75a6-86b9-458e-948b-05049b4c52ce	SETD2	PBCA-DE	1	1	1	1	control
8be6b14d-286a-471b-a282-ab98bc6050c3	ATM	PACA-CA	2	10	3	4	control
8be6b14d-286a-471b-a282-ab98bc6050c3	BRCA2	PACA-CA	2	10	3	4	control
8c0a7dfa-6ec3-4262-b718-c3605722df37	ATM	PRAD-CA	1	3	0	1	control
8c0a7dfa-6ec3-4262-b718-c3605722df37	SETD2	PRAD-CA	1	3	0	1	control
8c233a11-3b2e-4273-bbe1-b5a5f5a351d5	ATM	PACA-CA	2	9	1	4	control
8c233a11-3b2e-4273-bbe1-b5a5f5a351d5	BRCA2	PACA-CA	2	9	1	4	control
8c399a6e-05b9-4ca6-a05e-61e9f373add7	ATM	PACA-AU	2	2	3	3	control
8c399a6e-05b9-4ca6-a05e-61e9f373add7	BRCA2	PACA-AU	2	2	3	3	control
8c399a6e-05b9-4ca6-a05e-61e9f373add7	SETD2	PACA-AU	2	2	3	3	control
8c4038b6-c02a-46db-9514-c13b88d9bf48	ATM	CLLE-ES	0	0	2	1	control
8c443bd0-7987-44de-b312-5b859e6d13a9	ATM	PAEN-AU	0	1	0	1	control
8c443bd0-7987-44de-b312-5b859e6d13a9	ATRX	PAEN-AU	0	1	0	1	control
8c443bd0-7987-44de-b312-5b859e6d13a9	MEN1	PAEN-AU	0	1	0	1	control
8c443bd0-7987-44de-b312-5b859e6d13a9	SETD2	PAEN-AU	0	1	0	1	control
8c46a1df-1c10-4188-992a-a55b782494c9	ATRX	LGG-US	1	0	0	1	control
8c5f9574-c622-11e3-bf01-24c6515278c0	ATRX	LIRI-JP	2	15	7	9	control
8c850df7-d48e-4386-b3a5-cac5da865ea5	ATM	PRAD-CA	0	2	2	0	control
8c850df7-d48e-4386-b3a5-cac5da865ea5	SETD2	PRAD-CA	0	2	2	0	control
8cce153d-953d-40c5-976b-60f6a143608c	ATM	CLLE-ES	0	2	0	2	control
8cf9b32d-3d6f-4898-8c7a-89511b754021	BRCA2	LUSC-US	1	1	0	1	control
8d67c121-37d0-4fc0-a349-2c9452589d65	ATM	PACA-AU	1	4	1	6	control
8d67c121-37d0-4fc0-a349-2c9452589d65	BRCA2	PACA-AU	1	4	1	6	control
8d67c121-37d0-4fc0-a349-2c9452589d65	SETD2	PACA-AU	1	4	1	6	control
8d7592e2-c622-11e3-bf01-24c6515278c0	ATRX	LIRI-JP	7	10	10	6	control
8da81c05-9cf2-435f-a67a-9cf15a96a2ca	BRCA1	OV-AU	3	6	3	17	control
8da81c05-9cf2-435f-a67a-9cf15a96a2ca	BRCA2	OV-AU	3	6	3	17	control
8e03e773-5557-4e78-889b-4710c515378f	BRCA1	BRCA-US	4	15	3	28	control
8e03e773-5557-4e78-889b-4710c515378f	BRCA2	BRCA-US	4	15	3	28	control
8e48aa43-6cd1-4aef-83ce-2451b1b86e8e	ATM	ESAD-UK	5	13	5	21	control
8e7fe8bb-6b3d-428f-a232-97e6042a0f39	ATM	PRAD-CA	1	6	1	3	control
8e7fe8bb-6b3d-428f-a232-97e6042a0f39	SETD2	PRAD-CA	1	6	1	3	control
8eb90ea4-c622-11e3-bf01-24c6515278c0	ATRX	LIRI-JP	4	9	3	6	control
8efb116f-4ecf-4191-8ebf-90a94c1880cf	SETD2	PBCA-DE	0	1	0	0	control
8f558713-f32b-403b-aedf-c79efeb41c67	BRCA1	BRCA-US	4	11	3	4	control
8f558713-f32b-403b-aedf-c79efeb41c67	BRCA2	BRCA-US	4	11	3	4	control
8fa0484b-5f95-4ec8-b3de-cea2e8f3c5ca	ATM	RECA-EU	5	11	8	8	control
8fa0484b-5f95-4ec8-b3de-cea2e8f3c5ca	SETD2	RECA-EU	5	11	8	8	control
8fa9575b-b2c9-4bd7-8da1-3c2cdf0e39f6	ATM	CLLE-ES	0	0	2	0	control
8fc7a4cc-c25d-4372-bf17-2dae795e5596	ATM	RECA-EU	2	4	4	4	control
8fc7a4cc-c25d-4372-bf17-2dae795e5596	SETD2	RECA-EU	2	4	4	4	control
8fd5e62c-c622-11e3-bf01-24c6515278c0	ATRX	LIRI-JP	0	7	4	8	control
8ff9b1b6-a498-47fe-a970-ab7cfb64e653	ATM	ESAD-UK	3	9	1	14	control
9011cf17-0783-4f9d-b355-4f0fc1a2e78b	ATM	PACA-CA	0	2	0	2	control
9011cf17-0783-4f9d-b355-4f0fc1a2e78b	BRCA2	PACA-CA	0	2	0	2	control
9020b6a5-8325-4b0d-84d9-04371c857910	BRCA2	OV-US	6	31	1	11	control
9032b7fe-e38a-4641-a45e-67041668adc4	BRCA1	BRCA-US	15	36	28	76	control
9032b7fe-e38a-4641-a45e-67041668adc4	BRCA2	BRCA-US	15	36	28	76	control
906f6f1e-569d-4ce2-9273-1f305782f77f	SETD2	PBCA-DE	0	1	0	0	control
9078333d-73d3-496a-9fc3-a94353b7e107	ATM	PACA-CA	0	3	1	3	control
9078333d-73d3-496a-9fc3-a94353b7e107	BRCA2	PACA-CA	0	3	1	3	control
90ab64be-2229-4a8e-b864-4260b6cb39e9	SETD2	PBCA-DE	2	2	0	3	control
90b3c237-29a4-48b3-90b3-9f2c0ccb5928	ATM	PACA-AU	3	9	0	5	control
90b3c237-29a4-48b3-90b3-9f2c0ccb5928	BRCA2	PACA-AU	3	9	0	5	control
90b3c237-29a4-48b3-90b3-9f2c0ccb5928	SETD2	PACA-AU	3	9	0	5	control
90de4296-0223-4b9f-8abb-6db278bfc932	ATM	CLLE-ES	1	3	0	0	control
90fd404b-f734-41ed-a601-0f30e43625fc	ATM	PRAD-CA	2	6	0	1	control
90fd404b-f734-41ed-a601-0f30e43625fc	SETD2	PRAD-CA	2	6	0	1	control
91397d9c-3120-407f-8847-74b356943469	ATM	CLLE-ES	0	0	1	3	control
915cbb43-9e00-433d-818f-531011bea57e	ATM	CLLE-ES	0	3	1	1	control
917564e4-c622-11e3-bf01-24c6515278c0	ATRX	LIRI-JP	1	19	1	4	control
91b6fd6b-547a-47e4-8ecb-a6f1826ccfd3	ATM	PACA-CA	2	1	0	4	control
91b6fd6b-547a-47e4-8ecb-a6f1826ccfd3	BRCA2	PACA-CA	2	1	0	4	control
924bcc4a-c982-43bf-8bbb-641dc983d65e	SETD2	PBCA-DE	0	2	0	1	control
9258860c-a336-4075-996d-2ee0c18b281c	ATM	ESAD-UK	7	5	2	7	control
926a04de-ef57-4271-91db-e90de8aa8a1a	ATM	ESAD-UK	5	13	4	25	control
92dc0e0c-842f-40de-9c39-486b491ea80a	ATM	PACA-AU	1	7	2	12	control
92dc0e0c-842f-40de-9c39-486b491ea80a	BRCA2	PACA-AU	1	7	2	12	control
92dc0e0c-842f-40de-9c39-486b491ea80a	SETD2	PACA-AU	1	7	2	12	control
92f4a95a-d2af-49f0-9274-0983321ba5b5	ATM	PACA-CA	4	20	13	52	control
92f4a95a-d2af-49f0-9274-0983321ba5b5	BRCA2	PACA-CA	4	20	13	52	control
9321341c-c622-11e3-bf01-24c6515278c0	ATRX	LIRI-JP	2	5	2	2	control
935b113e-f5ed-4a07-8e1d-1603daba7f40	BRCA2	LUSC-US	6	11	3	25	control
93be2990-bceb-45fd-aca5-3358d96e9d5a	SETD2	PBCA-DE	7	12	26	16	control
941fcb56-e059-403d-aab1-0692a3ecc45e	BRCA1	OV-AU	2	4	2	16	control
941fcb56-e059-403d-aab1-0692a3ecc45e	BRCA2	OV-AU	2	4	2	16	control
94431626-c622-11e3-bf01-24c6515278c0	ATRX	LIRI-JP	2	5	5	5	control
94652d14-2e4d-4f4a-a4f7-8df77df788c0	ATM	PACA-CA	1	9	1	4	control
94652d14-2e4d-4f4a-a4f7-8df77df788c0	BRCA2	PACA-CA	1	9	1	4	control
94b5dc5a-701a-45e3-8f63-8231031a055a	ATM	PAEN-AU	0	9	0	4	control
94b5dc5a-701a-45e3-8f63-8231031a055a	ATRX	PAEN-AU	0	9	0	4	control
94b5dc5a-701a-45e3-8f63-8231031a055a	MEN1	PAEN-AU	0	9	0	4	control
94b5dc5a-701a-45e3-8f63-8231031a055a	SETD2	PAEN-AU	0	9	0	4	control
9563a264-c622-11e3-bf01-24c6515278c0	ATRX	LIRI-JP	4	39	1	11	control
95785e54-e402-4f77-87ce-62ed290dc93b	ATM	PRAD-CA	5	5	1	1	control
95785e54-e402-4f77-87ce-62ed290dc93b	SETD2	PRAD-CA	5	5	1	1	control
959efb81-1d56-4659-9b7a-09f2b62483f2	ATM	RECA-EU	11	9	6	4	control
959efb81-1d56-4659-9b7a-09f2b62483f2	SETD2	RECA-EU	11	9	6	4	control
95cc9620-7686-4805-a96c-cf8e659847c3	ATM	PACA-CA	6	7	4	11	control
95cc9620-7686-4805-a96c-cf8e659847c3	BRCA2	PACA-CA	6	7	4	11	control
95fc38ac-2b36-4c46-abbf-8d2d52ff9626	BRCA2	OV-US	2	4	1	3	control
9623d295-c23d-4f2f-827c-69f767a26f1f	BRCA2	LUSC-US	5	11	6	8	control
968929b0-6bfb-4a2c-bd4d-570bfcdb8a6a	ATRX	SARC-US	1	4	2	2	control
96a2896c-1e32-4827-a526-6b7104832f9a	ATM	ESAD-UK	4	7	3	15	control
96abdbc8-c622-11e3-bf01-24c6515278c0	ATRX	LIRI-JP	5	3	4	10	control
96ba50eb-3c12-41ad-ac7b-d23b2001fe44	ATM	PACA-CA	3	8	4	17	control
96ba50eb-3c12-41ad-ac7b-d23b2001fe44	BRCA2	PACA-CA	3	8	4	17	control
96cca60e-17dc-44c3-90f7-1b57b0e08e5f	ATM	PACA-CA	1	5	1	5	control
96cca60e-17dc-44c3-90f7-1b57b0e08e5f	BRCA2	PACA-CA	1	5	1	5	control
96dc785c-8417-4813-8d15-c32b22d78b74	BRCA2	LUSC-US	8	2	4	12	control
96e62134-b8cc-4931-9c99-1193448c7c93	SETD2	PBCA-DE	0	0	1	1	control
97064332-1d4f-4571-93ff-354ffe6d7df9	BRCA1	BRCA-US	6	17	1	10	control
97064332-1d4f-4571-93ff-354ffe6d7df9	BRCA2	BRCA-US	6	17	1	10	control
9749a9a5-cb7f-4038-a5f9-5e2d6b97c689	ATM	ESAD-UK	2	4	2	9	control
97a6f44a-c622-11e3-bf01-24c6515278c0	ATRX	LIRI-JP	0	3	1	3	control
97c46ede-b280-4344-8dbb-e860c6472239	ATM	PACA-CA	1	1	1	6	control
97c46ede-b280-4344-8dbb-e860c6472239	BRCA2	PACA-CA	1	1	1	6	control
97ccf5d4-b285-40ca-b5b1-4f7d35d64516	ATM	RECA-EU	11	23	6	14	control
97ccf5d4-b285-40ca-b5b1-4f7d35d64516	SETD2	RECA-EU	11	23	6	14	control
97f451e5-a1cc-4f29-8318-0e6ae74efe2f	SETD2	PBCA-DE	0	1	0	4	control
982b58c4-02b3-4e7d-8af0-4b133d0c7e50	ATM	PRAD-CA	2	5	2	4	control
982b58c4-02b3-4e7d-8af0-4b133d0c7e50	SETD2	PRAD-CA	2	5	2	4	control
987d41ee-6bab-490c-b0f2-bf28c0089de9	BRCA1	BRCA-US	7	20	3	17	control
987d41ee-6bab-490c-b0f2-bf28c0089de9	BRCA2	BRCA-US	7	20	3	17	control
98bb3025-0637-4106-8621-12df7b5d662f	BRCA1	BRCA-US	0	9	0	1	control
98bb3025-0637-4106-8621-12df7b5d662f	BRCA2	BRCA-US	0	9	0	1	control
98d27916-c622-11e3-bf01-24c6515278c0	ATRX	LIRI-JP	15	31	8	4	control
98f54445-b151-4aeb-b8cf-91d743ba066e	ATM	PRAD-CA	2	1	3	3	control
98f54445-b151-4aeb-b8cf-91d743ba066e	SETD2	PRAD-CA	2	1	3	3	control
99bdc3da-c622-11e3-bf01-24c6515278c0	ATRX	LIRI-JP	5	4	3	6	control
9a015939-8810-4808-9dfa-fb60a1173bc7	ATM	RECA-EU	7	2	1	8	control
9a015939-8810-4808-9dfa-fb60a1173bc7	SETD2	RECA-EU	7	2	1	8	control
9a3c3edb-82fa-4b4e-aa85-a4298362d99a	ATM	RECA-EU	7	16	17	24	control
9a3c3edb-82fa-4b4e-aa85-a4298362d99a	SETD2	RECA-EU	7	16	17	24	control
9a5bb831-8cb8-4de0-b94b-088cb38def1a	BRCA2	OV-US	37	105	40	187	control
9aac83e4-c622-11e3-bf01-24c6515278c0	ATRX	LIRI-JP	7	9	3	6	control
9ae0744a-9bc1-4cd7-b7cf-c6569ed9e4aa	SETD2	KIRC-US	2	5	3	2	control
9ae33a63-6b1a-43bf-9205-463c867bcbc4	ATM	ESAD-UK	5	17	6	15	control
9aecfc8f-62ea-4acf-aa00-d1f0fe6c6556	BRCA1	OV-AU	1	0	0	2	control
9aecfc8f-62ea-4acf-aa00-d1f0fe6c6556	BRCA2	OV-AU	1	0	0	2	control
9ba2c970-c622-11e3-bf01-24c6515278c0	ATRX	LIRI-JP	9	12	6	11	control
9ba6be6d-2032-444b-ab3c-dbee8023759d	ATM	ESAD-UK	1	6	0	1	control
9be1246b-3dc1-4928-8b89-2d5ed0c866e8	SETD2	PBCA-DE	0	1	0	1	control
9beb4126-0112-4c06-80a3-e5dd1c2b88d5	SETD2	PBCA-DE	0	0	0	0	control
9c00828e-e9ae-4b9c-959e-34837ee2b230	ATM	ESAD-UK	3	8	2	14	control
9c181313-5b4c-41c5-9ad5-a5a86fe609aa	SETD2	KIRC-US	5	4	5	3	control
9c399826-087f-44b9-98c0-bd881646b0f4	ATM	PACA-AU	1	0	4	8	control
9c399826-087f-44b9-98c0-bd881646b0f4	BRCA2	PACA-AU	1	0	4	8	control
9c399826-087f-44b9-98c0-bd881646b0f4	SETD2	PACA-AU	1	0	4	8	control
9c70688d-6e43-4520-9262-eaae4e4d597d	BRCA1	BRCA-US	2	4	1	6	control
9c70688d-6e43-4520-9262-eaae4e4d597d	BRCA2	BRCA-US	2	4	1	6	control
9c730cfb-3fd6-428a-a0a4-c061ca5db06c	ATM	CLLE-ES	1	3	1	1	control
9c857452-c81d-4b9e-87a8-5b41f4394f7c	ATM	PACA-AU	1	6	0	2	control
9c857452-c81d-4b9e-87a8-5b41f4394f7c	BRCA2	PACA-AU	1	6	0	2	control
9c857452-c81d-4b9e-87a8-5b41f4394f7c	SETD2	PACA-AU	1	6	0	2	control
9d691fa3-5c32-4b98-85c4-f6e0fd4c37e0	ATRX	SARC-US	3	6	0	1	control
9db994a0-c622-11e3-bf01-24c6515278c0	ATRX	LIRI-JP	4	12	4	7	control
9ddf2119-a222-4fa5-a9f3-0bec7eeea36b	BRCA1	BRCA-US	22	66	21	88	control
9ddf2119-a222-4fa5-a9f3-0bec7eeea36b	BRCA2	BRCA-US	22	66	21	88	control
9de495d1-55b2-4535-9b0a-a999df35977c	ATM	ESAD-UK	4	6	2	10	control
9df57388-7de1-4c90-910e-ef63a246dff1	ATM	PACA-AU	3	2	3	8	control
9df57388-7de1-4c90-910e-ef63a246dff1	BRCA2	PACA-AU	3	2	3	8	control
9df57388-7de1-4c90-910e-ef63a246dff1	SETD2	PACA-AU	3	2	3	8	control
9e5f0a23-e184-4611-b42b-e882dcf23acd	ATM	COAD-US	4	8	5	13	control
9e6806c4-d331-4025-abee-2f576e3bf182	BRCA1	OV-AU	16	151	23	270	control
9e6806c4-d331-4025-abee-2f576e3bf182	BRCA2	OV-AU	16	151	23	270	control
9e7b51fb-2249-451a-bf23-bb2a3d935928	ATRX	SARC-US	2	7	0	5	control
9e99b8d9-6f0d-4fe0-9c1e-d286c0714909	ATM	CLLE-ES	0	0	1	0	control
9ebac79d-8b38-4469-837e-b834725fe6d5	ATM	PACA-AU	2	5	4	15	control
9ebac79d-8b38-4469-837e-b834725fe6d5	BRCA2	PACA-AU	2	5	4	15	control
9ebac79d-8b38-4469-837e-b834725fe6d5	SETD2	PACA-AU	2	5	4	15	control
9ec31146-c622-11e3-bf01-24c6515278c0	ATRX	LIRI-JP	6	9	11	10	control
9ed8f0b9-d615-44c4-9ec9-e07ecd744922	ATM	PRAD-CA	4	6	2	1	control
9ed8f0b9-d615-44c4-9ec9-e07ecd744922	SETD2	PRAD-CA	4	6	2	1	control
9f335cd1-2736-41be-a02b-cdbe4017bb3d	BRCA2	OV-US	0	12	5	17	control
9fb40473-74cb-43cb-9a54-c990b8bbde17	SETD2	KIRC-US	9	8	4	5	control
9fba5db6-c622-11e3-bf01-24c6515278c0	ATRX	LIRI-JP	5	9	6	9	control
a08c196e-4f96-4b16-94b4-aa6a0153ac50	ATM	ESAD-UK	5	16	12	29	control
a08ec059-7592-4698-bb45-25a9c3680c23	ATM	PRAD-CA	3	11	2	12	control
a08ec059-7592-4698-bb45-25a9c3680c23	SETD2	PRAD-CA	3	11	2	12	control
a0bbb3b1-e774-4c75-9301-ba43fb803f20	BRCA2	OV-US	3	9	5	37	control
a0eb2611-1ca6-44b7-897e-ce18399eb7bc	ATM	RECA-EU	8	5	8	10	control
a0eb2611-1ca6-44b7-897e-ce18399eb7bc	SETD2	RECA-EU	8	5	8	10	control
a0f94565-9169-49ee-8e6a-21bdc43d9de6	ATM	COAD-US	2	3	1	4	control
a1724132-f95c-4622-8987-fe3183b9dce3	ATM	CLLE-ES	1	1	2	4	control
a1a75f66-c622-11e3-bf01-24c6515278c0	ATRX	LIRI-JP	5	12	2	24	control
a1af7c42-47af-435c-bb51-b932a3cd7b91	ATM	PRAD-CA	0	5	0	3	control
a1af7c42-47af-435c-bb51-b932a3cd7b91	SETD2	PRAD-CA	0	5	0	3	control
a1e3dc5b-b81f-4890-870c-ed3b8ac36dec	ATM	ESAD-UK	1	1	1	2	control
a1fc7064-abf5-477d-983e-576a784e1d40	BRCA2	OV-US	1	39	1	19	control
a2238b5f-0513-487a-9b1b-7bef85ebf336	ATM	PACA-AU	1	13	2	1	control
a2238b5f-0513-487a-9b1b-7bef85ebf336	BRCA2	PACA-AU	1	13	2	1	control
a2238b5f-0513-487a-9b1b-7bef85ebf336	SETD2	PACA-AU	1	13	2	1	control
a284fe9d-9afd-4472-8d70-243ca9be5c2c	ATM	ESAD-UK	1	8	4	27	control
a2a67c8a-c622-11e3-bf01-24c6515278c0	ATRX	LIRI-JP	4	9	4	4	control
a2f02ff7-8433-4cb5-9324-34f13edeaca1	ATRX	SARC-US	2	3	4	5	control
a2f38e9e-48b2-4463-b2e3-61cc8475257f	BRCA2	OV-US	2	49	5	64	control
a3135834-3af0-4e98-bc6f-ad8ddf33db80	BRCA1	OV-AU	27	82	18	168	control
a3135834-3af0-4e98-bc6f-ad8ddf33db80	BRCA2	OV-AU	27	82	18	168	control
a3210fd0-344c-468e-8ff2-2d0869a2fb75	ATM	PACA-CA	2	9	1	4	control
a3210fd0-344c-468e-8ff2-2d0869a2fb75	BRCA2	PACA-CA	2	9	1	4	control
a330a96e-9897-4605-b5f1-5b5ef45cd365	BRCA1	OV-AU	2	10	4	16	control
a330a96e-9897-4605-b5f1-5b5ef45cd365	BRCA2	OV-AU	2	10	4	16	control
a335b03d-41ac-4d41-a2a9-3134b5b0a0a7	ATM	RECA-EU	10	5	11	8	control
a335b03d-41ac-4d41-a2a9-3134b5b0a0a7	SETD2	RECA-EU	10	5	11	8	control
a37a825c-d74e-46cc-92ef-b65016857b4a	ATM	ESAD-UK	4	10	6	13	control
a3914a6c-c622-11e3-bf01-24c6515278c0	ATRX	LIRI-JP	7	8	4	9	control
a3edc9cc-f54a-4459-a5d0-097879c811e5	ATM	PACA-AU	0	10	2	3	control
a3edc9cc-f54a-4459-a5d0-097879c811e5	BRCA2	PACA-AU	0	10	2	3	control
a3edc9cc-f54a-4459-a5d0-097879c811e5	SETD2	PACA-AU	0	10	2	3	control
a492a32b-bf2f-4f8c-b06e-794a4baa2fe7	ATM	PACA-AU	1	4	1	9	control
a492a32b-bf2f-4f8c-b06e-794a4baa2fe7	BRCA2	PACA-AU	1	4	1	9	control
a492a32b-bf2f-4f8c-b06e-794a4baa2fe7	SETD2	PACA-AU	1	4	1	9	control
a4ca18dc-c622-11e3-bf01-24c6515278c0	ATRX	LIRI-JP	9	20	13	21	control
a4f8305f-4409-4776-b34d-4878d18c8693	SETD2	KIRC-US	3	6	2	3	control
a5346247-3f30-470a-b4ab-732180786291	ATM	PACA-AU	3	3	0	2	control
a5346247-3f30-470a-b4ab-732180786291	BRCA2	PACA-AU	3	3	0	2	control
a5346247-3f30-470a-b4ab-732180786291	SETD2	PACA-AU	3	3	0	2	control
a54aac0e-4108-49cf-bf50-687031c7cda6	SETD2	KIRC-US	6	5	2	5	control
a5d5c238-0447-47fa-9a81-3b823cbdcea6	ATM	PACA-AU	0	3	3	8	control
a5d5c238-0447-47fa-9a81-3b823cbdcea6	BRCA2	PACA-AU	0	3	3	8	control
a5d5c238-0447-47fa-9a81-3b823cbdcea6	SETD2	PACA-AU	0	3	3	8	control
a612b654-c622-11e3-bf01-24c6515278c0	ATRX	LIRI-JP	3	3	2	1	control
a64000df-16e5-4b88-865f-5c680adf60eb	ATM	COAD-US	2	5	0	5	control
a6957d15-453c-4f3b-ab8c-c38054dfe548	ATRX	GBM-US	0	0	1	1	control
a6c14ebc-81a2-44f7-af87-2b7ec85e5696	BRCA1	BRCA-US	4	3	0	0	control
a6c14ebc-81a2-44f7-af87-2b7ec85e5696	BRCA2	BRCA-US	4	3	0	0	control
a6d8467e-88e3-4ea5-8583-61c5ab9747ae	ATM	PRAD-CA	5	4	0	4	control
a6d8467e-88e3-4ea5-8583-61c5ab9747ae	SETD2	PRAD-CA	5	4	0	4	control
a6ebe0c0-8aab-4b9f-8328-4b795895a77d	ATM	PACA-CA	5	34	2	46	control
a6ebe0c0-8aab-4b9f-8328-4b795895a77d	BRCA2	PACA-CA	5	34	2	46	control
a7314730-c622-11e3-bf01-24c6515278c0	ATRX	LIRI-JP	3	8	9	10	control
a762dd44-a8ac-4269-8163-bbf6d0f8d4b3	BRCA2	LUSC-US	4	16	5	7	control
a78b5788-67ea-4275-931c-421bf76c5a4c	ATM	RECA-EU	7	5	6	7	control
a78b5788-67ea-4275-931c-421bf76c5a4c	SETD2	RECA-EU	7	5	6	7	control
a7e1deb7-2e3d-4e36-90c7-9cae34cdcfb3	ATM	CLLE-ES	0	2	1	0	control
a83e247a-8f65-4be4-9c6e-a72c4abffae8	ATM	CLLE-ES	1	0	0	4	control
a846f5e8-c622-11e3-bf01-24c6515278c0	ATRX	LIRI-JP	6	1	2	6	control
a85cf239-ff51-46e7-9b88-4c2cb49c66b9	BRCA1	BRCA-US	18	62	3	67	control
a85cf239-ff51-46e7-9b88-4c2cb49c66b9	BRCA2	BRCA-US	18	62	3	67	control
a876398c-5b1d-444f-a360-5fe2db697480	BRCA1	BRCA-US	15	56	19	82	control
a876398c-5b1d-444f-a360-5fe2db697480	BRCA2	BRCA-US	15	56	19	82	control
a89a2341-263d-4e7f-87fa-18d9692d6b2b	ATM	RECA-EU	14	9	6	9	control
a89a2341-263d-4e7f-87fa-18d9692d6b2b	SETD2	RECA-EU	14	9	6	9	control
a92023de-5c97-4bf2-aa3c-0e768d7c5ece	ATM	ESAD-UK	2	3	2	17	control
a94d63fa-c622-11e3-bf01-24c6515278c0	ATRX	LIRI-JP	0	10	8	22	control
a96eddfc-3afb-4bf8-a440-c91778113fbd	BRCA2	LUSC-US	3	5	4	18	control
a9d055c6-6c53-4e85-8270-34883a1342a9	ATM	CLLE-ES	0	0	0	2	control
a9ec7d9e-b179-4782-a589-43c7d1642be9	ATM	PRAD-CA	1	1	0	1	control
a9ec7d9e-b179-4782-a589-43c7d1642be9	SETD2	PRAD-CA	1	1	0	1	control
aa018d90-5250-4313-9f7c-a3f196765e07	SETD2	PBCA-DE	1	0	1	1	control
aa215f18-ae1f-4f0e-89dd-ac59ee8c8c44	ATM	PAEN-AU	1	5	0	4	control
aa215f18-ae1f-4f0e-89dd-ac59ee8c8c44	ATRX	PAEN-AU	1	5	0	4	control
aa215f18-ae1f-4f0e-89dd-ac59ee8c8c44	MEN1	PAEN-AU	1	5	0	4	control
aa215f18-ae1f-4f0e-89dd-ac59ee8c8c44	SETD2	PAEN-AU	1	5	0	4	control
aa4bf69c-a1a6-48dc-96fc-3fe7d2680517	SETD2	PBCA-DE	0	0	0	0	control
aa58c09a-7799-4675-8310-d270224b163e	BRCA1	BRCA-US	0	7	1	2	control
aa58c09a-7799-4675-8310-d270224b163e	BRCA2	BRCA-US	0	7	1	2	control
aa5907cb-3be3-4e23-982d-719417baeb37	SETD2	PBCA-DE	0	0	0	0	control
aabddb20-c622-11e3-bf01-24c6515278c0	ATRX	LIRI-JP	0	6	1	2	control
aacaba97-ecde-440b-aae0-0e9c608c4b24	BRCA1	BRCA-US	3	4	4	2	control
aacaba97-ecde-440b-aae0-0e9c608c4b24	BRCA2	BRCA-US	3	4	4	2	control
aad8c8d6-d828-4aac-9cfb-cee893e36850	SETD2	KIRC-US	2	3	0	4	control
aaf0e1b2-4a3b-4a5f-a0f6-2c434b174bcf	SETD2	PBCA-DE	0	1	1	1	control
ab39aec4-002b-4ed7-b1fe-09e420210145	ATM	RECA-EU	5	3	3	8	control
ab39aec4-002b-4ed7-b1fe-09e420210145	SETD2	RECA-EU	5	3	3	8	control
ab8a55ed-ff47-4cad-ad91-52b9dc25aca7	ATM	PRAD-CA	4	5	1	1	control
ab8a55ed-ff47-4cad-ad91-52b9dc25aca7	SETD2	PRAD-CA	4	5	1	1	control
abbbe65c-c622-11e3-bf01-24c6515278c0	ATRX	LIRI-JP	6	6	2	5	control
abc94013-71f5-4ac6-88a4-01b4ef9f9d2f	BRCA2	LUSC-US	4	7	4	13	control
abe290ed-67c8-42bb-84f7-0d32a5f8f3db	ATM	ESAD-UK	5	8	2	15	control
ac02c38e-5fca-4995-b0cc-39b6189976a3	ATM	PACA-CA	3	10	4	5	control
ac02c38e-5fca-4995-b0cc-39b6189976a3	BRCA2	PACA-CA	3	10	4	5	control
ac1bd179-8285-468c-ab9f-7f91151ca0f2	SETD2	PBCA-DE	0	0	0	1	control
ac66ef9c-c350-4424-aec2-c4d5c0b1954a	ATM	RECA-EU	1	5	2	6	control
ac66ef9c-c350-4424-aec2-c4d5c0b1954a	SETD2	RECA-EU	1	5	2	6	control
aca4d810-9540-4ce3-8ceb-72d396c9b704	SETD2	PBCA-DE	0	1	1	2	control
acb9750e-7e17-4cef-bee1-5d710f9bf3a7	ATM	PRAD-CA	3	2	0	4	control
acb9750e-7e17-4cef-bee1-5d710f9bf3a7	SETD2	PRAD-CA	3	2	0	4	control
acd510de-b732-4a1a-8b72-6d22e763540b	BRCA1	OV-AU	6	10	5	32	control
acd510de-b732-4a1a-8b72-6d22e763540b	BRCA2	OV-AU	6	10	5	32	control
aced586c-c622-11e3-bf01-24c6515278c0	ATRX	LIRI-JP	0	5	0	1	control
ad41f1f3-e38e-4418-9c16-52bca5719f39	BRCA2	LUSC-US	1	2	1	14	control
ad4aa4dc-bea4-4f4a-8b1b-8f361112f84f	ATM	ESAD-UK	6	12	4	8	control
ad92f17f-11e6-49bd-9835-6b2f47053485	ATM	CLLE-ES	0	0	1	0	control
adfbba82-c622-11e3-bf01-24c6515278c0	ATRX	LIRI-JP	1	3	2	4	control
ae464652-2f8c-4d94-8b08-cd8f1d29256e	SETD2	PBCA-DE	0	2	0	1	control
aed4363b-19b8-4cb5-aa34-a442410d0796	SETD2	PBCA-DE	0	2	1	0	control
aeeb01b4-790e-4929-bd59-6aad837603b1	ATM	CLLE-ES	0	1	0	0	control
af2cbdb6-c622-11e3-bf01-24c6515278c0	ATRX	LIRI-JP	1	5	2	5	control
af9cfac8-7fbe-49cb-aeca-8d68aea57994	ATM	PACA-CA	3	2	2	6	control
af9cfac8-7fbe-49cb-aeca-8d68aea57994	BRCA2	PACA-CA	3	2	2	6	control
afee5b10-3dff-4e50-9575-bc9fe20c5dea	ATRX	SARC-US	2	3	0	12	control
b02b4bba-6e66-44fb-a48f-38c309aaaac5	ATM	ESAD-UK	3	6	2	7	control
b04624d2-d8f8-4b51-be1b-72c73d8055f9	ATM	PACA-CA	0	11	2	3	control
b04624d2-d8f8-4b51-be1b-72c73d8055f9	BRCA2	PACA-CA	0	11	2	3	control
b061cb06-e927-4f24-82bb-9e651f7ae0e3	SETD2	PBCA-DE	0	1	0	0	control
b070af2a-c622-11e3-bf01-24c6515278c0	ATRX	LIRI-JP	2	11	4	6	control
b0d1fde4-928f-4f4c-bff6-33b885582bb5	SETD2	PBCA-DE	2	0	1	2	control
b16780b0-75ba-4304-87e0-33f1e321b622	SETD2	PBCA-DE	0	1	1	0	control
b1f19de6-c622-11e3-bf01-24c6515278c0	ATRX	LIRI-JP	4	7	6	9	control
b1f2442f-a973-47b4-9891-f028f0d44adc	ATM	PRAD-CA	1	0	0	2	control
b1f2442f-a973-47b4-9891-f028f0d44adc	SETD2	PRAD-CA	1	0	0	2	control
b243adb4-b3e7-4e0e-bc0d-625aa8dbb1be	BRCA2	OV-US	1	48	2	11	control
b24feafa-f2e9-4498-8471-a9e42c80cc9f	ATM	PAEN-AU	0	4	2	1	control
b24feafa-f2e9-4498-8471-a9e42c80cc9f	ATRX	PAEN-AU	0	4	2	1	control
b24feafa-f2e9-4498-8471-a9e42c80cc9f	MEN1	PAEN-AU	0	4	2	1	control
b24feafa-f2e9-4498-8471-a9e42c80cc9f	SETD2	PAEN-AU	0	4	2	1	control
b27b569a-2c79-4453-8a2d-41fd0b4dd28d	ATM	PAEN-AU	1	3	0	2	control
b27b569a-2c79-4453-8a2d-41fd0b4dd28d	ATRX	PAEN-AU	1	3	0	2	control
b27b569a-2c79-4453-8a2d-41fd0b4dd28d	MEN1	PAEN-AU	1	3	0	2	control
b27b569a-2c79-4453-8a2d-41fd0b4dd28d	SETD2	PAEN-AU	1	3	0	2	control
b27d75ba-5989-4200-bfe9-f1b7d7cf8008	BRCA1	BRCA-US	18	53	20	92	control
b27d75ba-5989-4200-bfe9-f1b7d7cf8008	BRCA2	BRCA-US	18	53	20	92	control
b28f7607-f162-425f-b44d-64e9633c8824	ATM	RECA-EU	2	1	2	2	control
b28f7607-f162-425f-b44d-64e9633c8824	SETD2	RECA-EU	2	1	2	2	control
b30dfb8b-8288-4e5a-afc2-3d5bd7bfa26c	ATM	RECA-EU	9	2	4	2	control
b30dfb8b-8288-4e5a-afc2-3d5bd7bfa26c	SETD2	RECA-EU	9	2	4	2	control
b32449c0-c622-11e3-bf01-24c6515278c0	ATRX	LIRI-JP	0	8	8	7	control
b33978c6-a855-4f9d-a0b0-d79453b9de41	ATM	PRAD-CA	1	12	2	5	control
b33978c6-a855-4f9d-a0b0-d79453b9de41	SETD2	PRAD-CA	1	12	2	5	control
b33b7c8f-0b0d-4009-88a7-48e9d9cae6cb	ATM	PRAD-CA	2	2	0	2	control
b33b7c8f-0b0d-4009-88a7-48e9d9cae6cb	SETD2	PRAD-CA	2	2	0	2	control
b421b9ca-c622-11e3-bf01-24c6515278c0	ATRX	LIRI-JP	11	12	13	67	control
b47aa163-eec9-4225-940b-4373e78152e2	ATM	PACA-AU	3	5	2	7	control
b47aa163-eec9-4225-940b-4373e78152e2	BRCA2	PACA-AU	3	5	2	7	control
b47aa163-eec9-4225-940b-4373e78152e2	SETD2	PACA-AU	3	5	2	7	control
b4860b5f-0a80-4fb2-81e1-4bafeb525b1c	ATM	PAEN-AU	1	1	0	1	control
b4860b5f-0a80-4fb2-81e1-4bafeb525b1c	ATRX	PAEN-AU	1	1	0	1	control
b4860b5f-0a80-4fb2-81e1-4bafeb525b1c	MEN1	PAEN-AU	1	1	0	1	control
b4860b5f-0a80-4fb2-81e1-4bafeb525b1c	SETD2	PAEN-AU	1	1	0	1	control
b499032c-6cb8-4646-a95b-10af2a21a289	ATM	PAEN-AU	1	4	1	3	control
b499032c-6cb8-4646-a95b-10af2a21a289	ATRX	PAEN-AU	1	4	1	3	control
b499032c-6cb8-4646-a95b-10af2a21a289	MEN1	PAEN-AU	1	4	1	3	control
b499032c-6cb8-4646-a95b-10af2a21a289	SETD2	PAEN-AU	1	4	1	3	control
b51fa117-2c0a-4e1d-8ec4-9f039073a486	SETD2	KIRC-US	7	6	4	8	control
b53dcb4d-f894-47b8-8a4e-17c7998d8120	ATM	ESAD-UK	5	15	7	24	control
b54b9433-ec10-4cb5-a860-4555da64917b	ATM	PACA-CA	4	1	2	8	control
b54b9433-ec10-4cb5-a860-4555da64917b	BRCA2	PACA-CA	4	1	2	8	control
b55751c4-c622-11e3-bf01-24c6515278c0	ATRX	LIRI-JP	0	4	4	7	control
b5cc4a6d-93a9-497c-a7bb-a5db82edc176	ATM	PAEN-AU	1	3	0	1	control
b5cc4a6d-93a9-497c-a7bb-a5db82edc176	ATRX	PAEN-AU	1	3	0	1	control
b5cc4a6d-93a9-497c-a7bb-a5db82edc176	MEN1	PAEN-AU	1	3	0	1	control
b5cc4a6d-93a9-497c-a7bb-a5db82edc176	SETD2	PAEN-AU	1	3	0	1	control
b5dd0bc9-6c1c-4272-b920-744de37d0aee	ATM	PACA-AU	10	1	8	7	control
b5dd0bc9-6c1c-4272-b920-744de37d0aee	BRCA2	PACA-AU	10	1	8	7	control
b5dd0bc9-6c1c-4272-b920-744de37d0aee	SETD2	PACA-AU	10	1	8	7	control
b60392fb-43d9-4c9c-b91b-ded40492e61c	ATRX	GBM-US	2	4	1	1	control
b6365bdb-e6d5-4615-95b3-db12a0c2f3d9	SETD2	KIRC-US	5	6	7	11	control
b64173fc-abac-4695-902b-f0acf9444e9f	SETD2	PBCA-DE	1	2	0	0	control
b67208c4-c622-11e3-bf01-24c6515278c0	ATRX	LIRI-JP	0	2	4	3	control
b68f18e1-0117-420c-9405-e8d3a1e8caff	SETD2	PBCA-DE	0	1	0	0	control
b7008a98-5aa0-4cc9-9bee-af2a422266db	ATM	PACA-AU	4	10	2	10	control
b7008a98-5aa0-4cc9-9bee-af2a422266db	BRCA2	PACA-AU	4	10	2	10	control
b7008a98-5aa0-4cc9-9bee-af2a422266db	SETD2	PACA-AU	4	10	2	10	control
b710b214-5666-4054-97ef-3b9ac2bd90ac	ATM	PACA-CA	4	5	3	5	control
b710b214-5666-4054-97ef-3b9ac2bd90ac	BRCA2	PACA-CA	4	5	3	5	control
b752b444-f033-4be4-9d24-e5e80b4181af	BRCA1	BRCA-US	27	51	25	96	control
b752b444-f033-4be4-9d24-e5e80b4181af	BRCA2	BRCA-US	27	51	25	96	control
b757a040-3c9e-45e7-a045-9cd08db11d62	ATM	ESAD-UK	0	4	2	3	control
b75b2663-dcc6-411c-bfcc-574aa33cf388	BRCA1	OV-AU	4	43	6	72	control
b75b2663-dcc6-411c-bfcc-574aa33cf388	BRCA2	OV-AU	4	43	6	72	control
b7722577-f200-4dec-97f6-4fab3a9ba52d	ATM	CLLE-ES	0	1	0	1	control
b77543e4-c622-11e3-bf01-24c6515278c0	ATRX	LIRI-JP	8	41	1	6	control
b7a7d93b-38a7-4fc3-a433-3bb0a8cb7c42	BRCA2	LUSC-US	6	6	5	4	control
b7f2e85a-3c6a-48b7-8a4f-2dec1d85359d	ATM	COAD-US	0	4	1	2	control
b7fbd99c-dea0-4448-a430-7f94c611e702	ATM	RECA-EU	5	9	10	5	control
b7fbd99c-dea0-4448-a430-7f94c611e702	SETD2	RECA-EU	5	9	10	5	control
b80ca528-2c5f-400c-8df3-9c47869a64c2	ATM	PACA-CA	0	1	2	3	control
b80ca528-2c5f-400c-8df3-9c47869a64c2	BRCA2	PACA-CA	0	1	2	3	control
b8151614-b08f-49a3-ab6f-2e780f765a17	ATRX	GBM-US	1	2	0	1	control
b8270565-9e02-4d46-9534-08206bfd027a	ATM	PACA-CA	1	5	1	5	control
b8270565-9e02-4d46-9534-08206bfd027a	BRCA2	PACA-CA	1	5	1	5	control
b86655a4-c622-11e3-bf01-24c6515278c0	ATRX	LIRI-JP	1	11	1	10	control
b86678f3-c9cf-4ba4-8248-3efb2a7c4884	SETD2	PBCA-DE	1	2	1	2	control
b88f014e-bc0f-4775-8228-39e0b471c3b0	BRCA2	LUSC-US	7	6	6	20	control
b8f3137e-5e92-4a56-90d4-884a4ed2ef9c	ATM	ESAD-UK	2	9	4	12	control
b97941dd-9844-4db2-9e25-42c725f47d70	BRCA1	OV-AU	3	4	2	0	control
b97941dd-9844-4db2-9e25-42c725f47d70	BRCA2	OV-AU	3	4	2	0	control
b994762c-c622-11e3-bf01-24c6515278c0	ATRX	LIRI-JP	8	11	4	9	control
b9bcba3a-c9be-4305-b5f4-c861282921e0	ATM	ESAD-UK	3	14	7	17	control
b9d2e29e-8546-4310-aeea-e029f17c0516	ATM	RECA-EU	0	3	1	12	control
b9d2e29e-8546-4310-aeea-e029f17c0516	SETD2	RECA-EU	0	3	1	12	control
ba5667da-7688-4931-bdb7-d65f391caf60	SETD2	PBCA-DE	0	1	0	0	control
ba577913-356c-4488-8f9d-c45778e7b9e1	BRCA2	OV-US	4	28	3	15	control
ba67c02a-180b-43f3-b53c-2b77d84fbe3c	ATM	RECA-EU	10	5	9	8	control
ba67c02a-180b-43f3-b53c-2b77d84fbe3c	SETD2	RECA-EU	10	5	9	8	control
ba940092-c622-11e3-bf01-24c6515278c0	ATRX	LIRI-JP	2	4	2	6	control
bada0a2b-88cc-4f38-9be5-f4b698ae4db1	SETD2	KIRC-US	2	3	5	4	control
bb02202f-d140-4bec-95ce-5c2b117a2167	ATM	PRAD-CA	2	9	3	3	control
bb02202f-d140-4bec-95ce-5c2b117a2167	SETD2	PRAD-CA	2	9	3	3	control
bb567851-d4ff-4a93-8576-04a37aea68af	ATM	RECA-EU	6	3	8	5	control
bb567851-d4ff-4a93-8576-04a37aea68af	SETD2	RECA-EU	6	3	8	5	control
bb5bedd3-d8fc-4739-8e6b-9e37223f8be2	ATM	ESAD-UK	1	2	2	0	control
bb659e7c-0b97-41b5-ac10-a66bb1f6f283	ATM	RECA-EU	14	17	12	12	control
bb659e7c-0b97-41b5-ac10-a66bb1f6f283	SETD2	RECA-EU	14	17	12	12	control
bb8176a7-ea7c-42d7-a85a-cec1ca386f2e	ATM	PACA-AU	0	3	0	0	control
bb8176a7-ea7c-42d7-a85a-cec1ca386f2e	BRCA2	PACA-AU	0	3	0	0	control
bb8176a7-ea7c-42d7-a85a-cec1ca386f2e	SETD2	PACA-AU	0	3	0	0	control
bba106ce-c622-11e3-bf01-24c6515278c0	ATRX	LIRI-JP	2	6	3	5	control
bbb2cf2f-8f32-43d4-846c-d1020e6329ec	BRCA1	OV-AU	3	8	1	12	control
bbb2cf2f-8f32-43d4-846c-d1020e6329ec	BRCA2	OV-AU	3	8	1	12	control
bbbc531a-dd41-40b7-ae59-e35508aea0c7	ATM	PACA-AU	1	0	0	1	control
bbbc531a-dd41-40b7-ae59-e35508aea0c7	BRCA2	PACA-AU	1	0	0	1	control
bbbc531a-dd41-40b7-ae59-e35508aea0c7	SETD2	PACA-AU	1	0	0	1	control
bbff7954-95ec-455c-b0bc-92f67a09ee77	ATM	PACA-CA	4	2	2	5	control
bbff7954-95ec-455c-b0bc-92f67a09ee77	BRCA2	PACA-CA	4	2	2	5	control
bc4ddc32-73af-4b79-a8e9-6f2f01274276	ATM	PAEN-AU	1	3	0	4	control
bc4ddc32-73af-4b79-a8e9-6f2f01274276	ATRX	PAEN-AU	1	3	0	4	control
bc4ddc32-73af-4b79-a8e9-6f2f01274276	MEN1	PAEN-AU	1	3	0	4	control
bc4ddc32-73af-4b79-a8e9-6f2f01274276	SETD2	PAEN-AU	1	3	0	4	control
bc9f105f-6d99-44ac-9871-67defd5e85cd	ATM	PRAD-CA	1	4	3	4	control
bc9f105f-6d99-44ac-9871-67defd5e85cd	SETD2	PRAD-CA	1	4	3	4	control
bcc74a5e-c622-11e3-bf01-24c6515278c0	ATRX	LIRI-JP	1	1	5	6	control
bcd52bcb-6e35-4220-9775-96dabff926b4	ATM	CLLE-ES	2	0	0	1	control
bcef0b6c-6584-4090-9d28-ef784a7e5fbb	ATM	PACA-CA	1	3	1	1	control
bcef0b6c-6584-4090-9d28-ef784a7e5fbb	BRCA2	PACA-CA	1	3	1	1	control
bcf54c96-2b62-4e24-926f-d77576250dd1	SETD2	KIRC-US	2	4	0	1	control
bdc039d6-4817-4e6f-b8c6-a40b1e8e1a06	SETD2	PBCA-DE	0	0	0	1	control
bdeeb1a6-c622-11e3-bf01-24c6515278c0	ATRX	LIRI-JP	0	4	0	5	control
beafb7c6-ef39-478e-aa47-0f1ad39f95a3	ATM	PRAD-CA	3	3	0	1	control
beafb7c6-ef39-478e-aa47-0f1ad39f95a3	SETD2	PRAD-CA	3	3	0	1	control
bef21282-c622-11e3-bf01-24c6515278c0	ATRX	LIRI-JP	7	8	5	12	control
bf24366f-fd91-4d84-8b3d-eed80064250d	SETD2	PBCA-DE	0	2	1	0	control
bff518fb-6da7-4dfc-ae4c-bd3f641028e2	BRCA2	OV-US	28	81	20	176	control
c00d925a-ca4d-4561-a8f2-d4542f218086	ATM	CLLE-ES	0	1	0	2	control
c021b61c-c622-11e3-bf01-24c6515278c0	ATRX	LIRI-JP	2	0	2	4	control
c0523251-3ac2-4292-bb00-9ae9ea9009f6	ATM	PACA-CA	4	7	3	5	control
c0523251-3ac2-4292-bb00-9ae9ea9009f6	BRCA2	PACA-CA	4	7	3	5	control
c065761d-f775-457f-bda0-4c7c257a701e	ATRX	GBM-US	12	18	21	21	control
c08f65a0-bf4c-462e-9d07-ad56b3adcac8	ATM	PRAD-CA	1	3	1	3	control
c08f65a0-bf4c-462e-9d07-ad56b3adcac8	SETD2	PRAD-CA	1	3	1	3	control
c13d7ee5-2bf0-43e4-9cd3-9326ed9355cf	ATM	CLLE-ES	0	2	0	2	control
c13fb736-614c-4d5f-83bf-2d7586f4fb53	ATM	PACA-CA	3	5	1	8	control
c13fb736-614c-4d5f-83bf-2d7586f4fb53	BRCA2	PACA-CA	3	5	1	8	control
c14b2c74-447b-4526-a6e9-415d2728c7ca	ATM	PRAD-CA	1	0	2	0	control
c14b2c74-447b-4526-a6e9-415d2728c7ca	SETD2	PRAD-CA	1	0	2	0	control
c15a51cc-4fdc-4343-a410-13ddc238dac8	ATM	PACA-CA	0	4	1	4	control
c15a51cc-4fdc-4343-a410-13ddc238dac8	BRCA2	PACA-CA	0	4	1	4	control
c19a1388-95e6-4708-a24c-3738f1908071	ATM	RECA-EU	7	8	7	15	control
c19a1388-95e6-4708-a24c-3738f1908071	SETD2	RECA-EU	7	8	7	15	control
c1abb741-4fcd-4161-b057-c7efd619cc99	ATRX	LGG-US	0	1	0	1	control
c271b7d2-c622-11e3-bf01-24c6515278c0	ATRX	LIRI-JP	1	35	1	7	control
c2ec7f57-8510-4bbf-a2e9-dbd9ce8dcad1	BRCA1	OV-AU	10	105	17	136	control
c2ec7f57-8510-4bbf-a2e9-dbd9ce8dcad1	BRCA2	OV-AU	10	105	17	136	control
c307688c-b1fa-47f6-a9e2-1ea41f7645b6	ATM	PAEN-AU	0	2	0	1	control
c307688c-b1fa-47f6-a9e2-1ea41f7645b6	ATRX	PAEN-AU	0	2	0	1	control
c307688c-b1fa-47f6-a9e2-1ea41f7645b6	MEN1	PAEN-AU	0	2	0	1	control
c307688c-b1fa-47f6-a9e2-1ea41f7645b6	SETD2	PAEN-AU	0	2	0	1	control
c3679262-63d7-463e-9501-6ab3f177aee8	ATM	PACA-CA	1	7	1	4	control
c3679262-63d7-463e-9501-6ab3f177aee8	BRCA2	PACA-CA	1	7	1	4	control
c42c8cf4-4c91-4b0c-9903-3951d6f1a2b7	ATM	PACA-AU	3	1	1	1	control
c42c8cf4-4c91-4b0c-9903-3951d6f1a2b7	BRCA2	PACA-AU	3	1	1	1	control
c42c8cf4-4c91-4b0c-9903-3951d6f1a2b7	SETD2	PACA-AU	3	1	1	1	control
c459dba5-b27c-46f0-b5b8-c62d597a0542	ATM	CLLE-ES	0	3	0	0	control
c488a170-c622-11e3-bf01-24c6515278c0	ATRX	LIRI-JP	3	4	6	3	control
c48d7f4a-e98a-4077-a749-eb9f56f05b84	BRCA2	LUSC-US	8	12	4	35	control
c4c776f8-ee3f-4cce-beb9-8dcf262cdcdf	SETD2	PBCA-DE	0	1	1	0	control
c556f81b-8a6c-4bbb-876f-2e2ce570c185	ATRX	SARC-US	2	2	3	2	control
c569b867-dadd-4591-af17-7e9b74699561	ATM	CLLE-ES	0	0	1	0	control
c5ad7238-c622-11e3-bf01-24c6515278c0	ATRX	LIRI-JP	5	8	6	11	control
c5bc0826-8037-4fe6-ad4e-b1b675e771fb	ATM	RECA-EU	1	2	3	0	control
c5bc0826-8037-4fe6-ad4e-b1b675e771fb	SETD2	RECA-EU	1	2	3	0	control
c61ded54-f80e-4da8-b1d8-e22551c96118	BRCA1	BRCA-US	2	10	1	5	control
c61ded54-f80e-4da8-b1d8-e22551c96118	BRCA2	BRCA-US	2	10	1	5	control
c6224ab0-74f5-4f0a-9fe0-c083f806c853	SETD2	PBCA-DE	0	2	0	2	control
c642b9cc-bdb1-4796-9692-8be92398be17	ATM	CLLE-ES	1	3	0	1	control
c67409b2-ac25-42a0-8543-4636ef132fe4	BRCA1	BRCA-US	1	4	0	7	control
c67409b2-ac25-42a0-8543-4636ef132fe4	BRCA2	BRCA-US	1	4	0	7	control
c6888be2-4517-41e4-a801-9c915f24e737	ATRX	LGG-US	1	2	0	5	control
c691d6b3-8e70-4951-8551-2ee4e4d0d10b	BRCA2	OV-US	3	34	4	9	control
c6a28615-1b92-4085-956e-eeedb2573c03	ATM	PRAD-CA	2	3	3	7	control
c6a28615-1b92-4085-956e-eeedb2573c03	SETD2	PRAD-CA	2	3	3	7	control
c741fb12-8160-43a7-bc70-2c545ea0031d	ATM	PACA-CA	1	3	4	3	control
c741fb12-8160-43a7-bc70-2c545ea0031d	BRCA2	PACA-CA	1	3	4	3	control
c767254e-b289-4904-a80f-050cf01ff8ba	BRCA1	OV-AU	20	114	18	177	control
c767254e-b289-4904-a80f-050cf01ff8ba	BRCA2	OV-AU	20	114	18	177	control
c7d798b8-c622-11e3-bf01-24c6515278c0	ATRX	LIRI-JP	6	21	8	13	control
c8f64a71-e545-4eb6-9da3-2d43ae0c2627	ATM	RECA-EU	8	11	8	13	control
c8f64a71-e545-4eb6-9da3-2d43ae0c2627	SETD2	RECA-EU	8	11	8	13	control
c906a13e-c622-11e3-bf01-24c6515278c0	ATRX	LIRI-JP	5	2	4	11	control
c955387a-16e5-447c-8e69-e4c04a9861d5	SETD2	PBCA-DE	0	1	0	1	control
c971ffa7-ce37-4138-b028-598a30478e25	ATM	ESAD-UK	1	5	1	4	control
c9e7c629-7b57-4ede-b315-0cea8c97c48e	ATM	PACA-CA	1	6	6	3	control
c9e7c629-7b57-4ede-b315-0cea8c97c48e	BRCA2	PACA-CA	1	6	6	3	control
c9f87f0d-4967-4be2-8b92-a20f1980ea22	ATM	CLLE-ES	0	2	0	0	control
ca284012-bd06-47a3-8a9d-c6b185d87d85	ATM	PACA-CA	3	31	9	90	control
ca284012-bd06-47a3-8a9d-c6b185d87d85	BRCA2	PACA-CA	3	31	9	90	control
ca49fdb1-d55a-427c-9819-90980dcd956f	ATM	CLLE-ES	0	3	0	1	control
ca5ded1c-c622-11e3-bf01-24c6515278c0	ATRX	LIRI-JP	4	8	5	11	control
caf2e99d-8f1f-4043-b567-c3fe28dc33ac	ATM	PRAD-CA	2	4	2	1	control
caf2e99d-8f1f-4043-b567-c3fe28dc33ac	SETD2	PRAD-CA	2	4	2	1	control
cafe9603-a804-48fb-9217-e2d1c3c346c5	ATM	PACA-AU	2	3	0	2	control
cafe9603-a804-48fb-9217-e2d1c3c346c5	BRCA2	PACA-AU	2	3	0	2	control
cafe9603-a804-48fb-9217-e2d1c3c346c5	SETD2	PACA-AU	2	3	0	2	control
cb4608a7-6aec-4cba-b20f-489e214c9dbd	ATM	PACA-CA	0	2	2	2	control
cb4608a7-6aec-4cba-b20f-489e214c9dbd	BRCA2	PACA-CA	0	2	2	2	control
cb56e4c2-2fff-4f09-be34-fbdaa3794b35	SETD2	PBCA-DE	0	2	1	0	control
cb5e1546-cda6-4991-911c-f3dd9f1a475a	ATRX	SARC-US	4	5	1	6	control
cb753e6f-5ea3-4b58-9db3-7a62d15c8b2e	ATM	ESAD-UK	3	6	1	18	control
cb783f8b-d092-4104-b809-3f90b19df7df	ATRX	SARC-US	3	7	2	5	control
cb86fbb6-c622-11e3-bf01-24c6515278c0	ATRX	LIRI-JP	4	7	4	8	control
cb89cea8-f78e-4024-97c2-8f24debee1bc	SETD2	PBCA-DE	0	0	0	0	control
cba4de91-cce7-4edc-8450-d0a52c959586	ATM	PACA-CA	1	5	1	6	control
cba4de91-cce7-4edc-8450-d0a52c959586	BRCA2	PACA-CA	1	5	1	6	control
cc39b534-5ba1-4ea0-956b-676f6732beec	SETD2	PBCA-DE	0	4	0	1	control
cc4f9175-a8c8-424a-99d7-8bd11cae0e52	BRCA1	BRCA-US	1	3	1	7	control
cc4f9175-a8c8-424a-99d7-8bd11cae0e52	BRCA2	BRCA-US	1	3	1	7	control
cc69fe94-0ecf-45ad-a03f-8fb7198e8657	SETD2	PBCA-DE	0	1	0	2	control
cc792058-c622-11e3-bf01-24c6515278c0	ATRX	LIRI-JP	6	31	3	8	control
cc7af465-22ed-485d-a78c-282b840bf7c9	ATM	PACA-CA	3	7	3	7	control
cc7af465-22ed-485d-a78c-282b840bf7c9	BRCA2	PACA-CA	3	7	3	7	control
ccdb02a1-d048-43fb-80cd-829f616b4434	ATM	CLLE-ES	0	4	0	1	control
cd0c3b1f-c73a-4991-8724-4e74381900cb	ATM	PRAD-CA	0	5	2	5	control
cd0c3b1f-c73a-4991-8724-4e74381900cb	SETD2	PRAD-CA	0	5	2	5	control
cd2a045b-fbde-49c6-8be6-c0e3ecee246f	SETD2	PBCA-DE	0	0	0	1	control
cd9efdef-a7fb-49e5-9515-63606ae8bbfc	BRCA1	OV-AU	3	3	1	8	control
cd9efdef-a7fb-49e5-9515-63606ae8bbfc	BRCA2	OV-AU	3	3	1	8	control
cdbbd701-9c05-4f9e-923d-06039dd8a04d	ATRX	SARC-US	5	22	5	30	control
cdc672cc-35df-4f10-88f1-d3e40dabf601	SETD2	PBCA-DE	0	0	0	0	control
cdcc04fc-c622-11e3-bf01-24c6515278c0	ATRX	LIRI-JP	5	21	8	9	control
cdf045a6-ab6a-4dc5-b0b0-d72fbb26b0bb	ATM	RECA-EU	4	7	1	1	control
cdf045a6-ab6a-4dc5-b0b0-d72fbb26b0bb	SETD2	RECA-EU	4	7	1	1	control
ce6154e9-3f3a-442f-a608-35e1bab66927	SETD2	PBCA-DE	0	0	0	0	control
ce799e7b-30e7-44a5-a185-3e50d5e059ef	ATM	ESAD-UK	1	5	1	3	control
cf072bfe-3191-4a71-9e0b-decaa28365e1	ATM	PACA-AU	2	3	3	2	control
cf072bfe-3191-4a71-9e0b-decaa28365e1	BRCA2	PACA-AU	2	3	3	2	control
cf072bfe-3191-4a71-9e0b-decaa28365e1	SETD2	PACA-AU	2	3	3	2	control
cf2d34c4-c622-11e3-bf01-24c6515278c0	ATRX	LIRI-JP	39	62	14	65	control
cf6c7066-6611-43ec-aef1-295a976cce5b	BRCA1	OV-AU	15	94	16	157	control
cf6c7066-6611-43ec-aef1-295a976cce5b	BRCA2	OV-AU	15	94	16	157	control
cfbd0ac4-69fb-4031-8cfc-d8d0884e5782	ATM	PAEN-AU	0	0	1	2	control
cfbd0ac4-69fb-4031-8cfc-d8d0884e5782	ATRX	PAEN-AU	0	0	1	2	control
cfbd0ac4-69fb-4031-8cfc-d8d0884e5782	MEN1	PAEN-AU	0	0	1	2	control
cfbd0ac4-69fb-4031-8cfc-d8d0884e5782	SETD2	PAEN-AU	0	0	1	2	control
cfe0bf13-2ff4-4164-9b6a-cd3615bf3ddc	ATM	PACA-AU	0	7	1	1	control
cfe0bf13-2ff4-4164-9b6a-cd3615bf3ddc	BRCA2	PACA-AU	0	7	1	1	control
cfe0bf13-2ff4-4164-9b6a-cd3615bf3ddc	SETD2	PACA-AU	0	7	1	1	control
d0161ca7-3c33-4fe5-80df-0cc4b3c4e8ee	SETD2	PBCA-DE	0	0	0	0	control
d0469256-c622-11e3-bf01-24c6515278c0	ATRX	LIRI-JP	8	14	8	11	control
d05ea63c-86a3-463a-a790-2edaa74b4da7	ATM	PACA-CA	1	26	4	19	control
d05ea63c-86a3-463a-a790-2edaa74b4da7	BRCA2	PACA-CA	1	26	4	19	control
d0a0d845-32e2-4590-b909-29bd27b92900	ATM	COAD-US	3	23	2	12	control
d0f4dd92-a63b-4766-8889-5327fca1bd91	ATM	PRAD-CA	2	4	1	4	control
d0f4dd92-a63b-4766-8889-5327fca1bd91	SETD2	PRAD-CA	2	4	1	4	control
d16eff05-3098-41ee-85a7-9f56fd927509	ATM	CLLE-ES	0	2	0	2	control
d17c2123-d262-43f4-9d06-3547f991cde7	SETD2	PBCA-DE	0	0	0	1	control
d1804679-e728-4597-ac69-49554c087b9e	ATM	PACA-CA	2	5	2	3	control
d1804679-e728-4597-ac69-49554c087b9e	BRCA2	PACA-CA	2	5	2	3	control
d182b67c-c622-11e3-bf01-24c6515278c0	ATRX	LIRI-JP	1	4	2	3	control
d1842491-29ff-4801-8c8a-4d619f749dd1	ATM	ESAD-UK	1	8	1	7	control
d1875ee6-6677-4117-a7a8-930ab5cde775	ATM	PRAD-CA	1	1	5	4	control
d1875ee6-6677-4117-a7a8-930ab5cde775	SETD2	PRAD-CA	1	1	5	4	control
d18c6e64-9598-488a-8ab3-3652072f9277	BRCA2	LUSC-US	4	19	4	28	control
d198e753-28a3-4d1c-b005-64b48306fa60	ATM	PAEN-AU	2	2	2	6	control
d198e753-28a3-4d1c-b005-64b48306fa60	ATRX	PAEN-AU	2	2	2	6	control
d198e753-28a3-4d1c-b005-64b48306fa60	MEN1	PAEN-AU	2	2	2	6	control
d198e753-28a3-4d1c-b005-64b48306fa60	SETD2	PAEN-AU	2	2	2	6	control
d1be624b-eb76-4ce3-a6ba-ffc5b23953d3	ATM	CLLE-ES	0	0	0	1	control
d252a54e-0377-4b3e-8228-26108ea704fa	ATRX	LGG-US	0	3	1	3	control
d277e679-9fdd-44cd-9f2c-f9927e44d721	ATM	PRAD-CA	0	5	0	5	control
d277e679-9fdd-44cd-9f2c-f9927e44d721	SETD2	PRAD-CA	0	5	0	5	control
d2ab2555-7288-47a4-a80c-bf62d65b67b8	BRCA2	LUSC-US	4	15	5	11	control
d2ab7fd4-d1c7-48ae-ba9a-78c5d811465e	ATM	RECA-EU	11	8	8	7	control
d2ab7fd4-d1c7-48ae-ba9a-78c5d811465e	SETD2	RECA-EU	11	8	8	7	control
d2b7bb0a-c622-11e3-bf01-24c6515278c0	ATRX	LIRI-JP	7	16	6	10	control
d2e4dc23-992d-4e44-add4-2972718083cb	BRCA1	OV-AU	8	36	9	56	control
d2e4dc23-992d-4e44-add4-2972718083cb	BRCA2	OV-AU	8	36	9	56	control
d333b55b-8bac-4a99-9d23-3cc0c25057bf	ATM	PACA-CA	1	7	2	4	control
d333b55b-8bac-4a99-9d23-3cc0c25057bf	BRCA2	PACA-CA	1	7	2	4	control
d392ded3-afc8-4c79-b278-40245f18f2f8	BRCA1	OV-AU	2	5	0	0	control
d392ded3-afc8-4c79-b278-40245f18f2f8	BRCA2	OV-AU	2	5	0	0	control
d3ad5b5a-c622-11e3-bf01-24c6515278c0	ATRX	LIRI-JP	4	6	2	5	control
d3aff5d3-23c0-43ae-9c01-8ddd776b530b	ATM	COAD-US	0	63	3	12	control
d3daf373-1485-455e-a0a1-8e33d215d623	ATM	COAD-US	0	6	1	8	control
d414e076-dcb6-4edf-adef-0abdc57354ea	ATRX	LGG-US	0	4	1	2	control
d429c27a-5963-42fe-b3a0-7252c20669d8	SETD2	KIRC-US	7	6	3	13	control
d4907a1b-8b06-47c5-8bca-c781d9cddaf8	ATM	PACA-AU	2	4	1	7	control
d4907a1b-8b06-47c5-8bca-c781d9cddaf8	BRCA2	PACA-AU	2	4	1	7	control
d4907a1b-8b06-47c5-8bca-c781d9cddaf8	SETD2	PACA-AU	2	4	1	7	control
d4c6061b-5019-4564-806d-4e75910a4690	ATM	RECA-EU	15	19	20	15	control
d4c6061b-5019-4564-806d-4e75910a4690	SETD2	RECA-EU	15	19	20	15	control
d4c9e5c6-c622-11e3-bf01-24c6515278c0	ATRX	LIRI-JP	12	20	4	16	control
d4cf11be-3bd7-403b-9722-91d8e8761e4d	ATM	ESAD-UK	6	9	4	12	control
d5372745-95cf-4572-a6e7-e7f5b796911a	BRCA1	BRCA-US	20	71	17	93	control
d5372745-95cf-4572-a6e7-e7f5b796911a	BRCA2	BRCA-US	20	71	17	93	control
d53c2680-89ac-4f87-a7ba-f4c669546b76	ATRX	SARC-US	1	2	4	3	control
d54ca81c-1bcc-41ea-b17a-9f7249ebe9c1	BRCA2	LUSC-US	6	7	6	28	control
d5796835-d6cd-427e-a398-5fbef88b0648	ATM	PACA-CA	1	4	1	8	control
d5796835-d6cd-427e-a398-5fbef88b0648	BRCA2	PACA-CA	1	4	1	8	control
d5c87d16-172f-4790-8867-949dcaa534d4	ATM	RECA-EU	11	13	12	13	control
d5c87d16-172f-4790-8867-949dcaa534d4	SETD2	RECA-EU	11	13	12	13	control
d5f92ce6-796f-480d-bf98-e1080a279207	SETD2	PBCA-DE	0	0	0	0	control
d609ce92-9edd-4286-bd5f-b93304cae9a2	SETD2	PBCA-DE	0	0	1	0	control
d60f880a-c622-11e3-bf01-24c6515278c0	ATRX	LIRI-JP	8	15	16	25	control
d67cad13-e849-48b0-926c-10b6046ba0b9	BRCA2	OV-US	5	7	7	35	control
d6faafa5-7279-4dc3-be71-45af5c855b34	ATM	PAEN-AU	1	3	1	2	control
d6faafa5-7279-4dc3-be71-45af5c855b34	ATRX	PAEN-AU	1	3	1	2	control
d6faafa5-7279-4dc3-be71-45af5c855b34	MEN1	PAEN-AU	1	3	1	2	control
d6faafa5-7279-4dc3-be71-45af5c855b34	SETD2	PAEN-AU	1	3	1	2	control
d707940e-0f9d-4da3-9380-90a422e44efd	ATM	ESAD-UK	5	38	5	48	control
d709d214-02ee-46c1-a73a-e7074cb2623e	ATM	PRAD-CA	1	4	6	2	control
d709d214-02ee-46c1-a73a-e7074cb2623e	SETD2	PRAD-CA	1	4	6	2	control
d7578910-c622-11e3-bf01-24c6515278c0	ATRX	LIRI-JP	14	14	4	5	control
d7f1db09-8ba0-4b76-bcd2-01c14165f0d5	SETD2	KIRC-US	6	16	3	6	control
d876d576-c622-11e3-bf01-24c6515278c0	ATRX	LIRI-JP	10	9	4	12	control
d88296ac-bb0d-47ab-9051-6c358f0af780	ATM	CLLE-ES	0	0	0	0	control
d8995dfa-a780-4fe6-b3f8-fb464f51a1cf	SETD2	PBCA-DE	0	1	0	0	control
d8c6d4b8-f279-4edc-aaa3-a1cc266aec4d	BRCA1	BRCA-US	2	9	0	6	control
d8c6d4b8-f279-4edc-aaa3-a1cc266aec4d	BRCA2	BRCA-US	2	9	0	6	control
d8f0becd-fda8-41f4-a424-e082f9eae22c	ATRX	SARC-US	2	4	1	2	control
d8fbb398-d1da-4444-984a-22c8523625da	BRCA1	BRCA-US	11	108	17	155	control
d8fbb398-d1da-4444-984a-22c8523625da	BRCA2	BRCA-US	11	108	17	155	control
d91f487e-0895-44ef-aeb1-a62bd576f8b0	ATM	PACA-AU	2	3	1	5	control
d91f487e-0895-44ef-aeb1-a62bd576f8b0	BRCA2	PACA-AU	2	3	1	5	control
d91f487e-0895-44ef-aeb1-a62bd576f8b0	SETD2	PACA-AU	2	3	1	5	control
d9690a27-bb02-498e-b15c-ee76e31d16ee	ATM	COAD-US	0	7	4	11	control
d991f23a-dc1b-427a-b798-bd4187d3aa02	SETD2	KIRC-US	9	13	14	13	control
d9e66fc5-9018-4568-b388-c5eb756f7823	BRCA1	OV-AU	10	46	15	63	control
d9e66fc5-9018-4568-b388-c5eb756f7823	BRCA2	OV-AU	10	46	15	63	control
da1ed4b9-f428-48aa-834d-1d9673999044	ATM	PACA-CA	0	3	0	4	control
da1ed4b9-f428-48aa-834d-1d9673999044	BRCA2	PACA-CA	0	3	0	4	control
da5b9926-c622-11e3-bf01-24c6515278c0	ATRX	LIRI-JP	5	2	2	5	control
da910f22-126e-41dc-be6b-47c8f69ad106	ATM	ESAD-UK	3	13	1	19	control
dabb5a94-9706-4429-8db0-c328e2004340	BRCA1	BRCA-US	2	2	0	2	control
dabb5a94-9706-4429-8db0-c328e2004340	BRCA2	BRCA-US	2	2	0	2	control
dabdd983-a819-410e-bfb8-5c66a66cf5ab	ATM	CLLE-ES	1	0	0	0	control
dac3b2c3-fbf4-4602-94d9-b5051d454a3b	ATM	CLLE-ES	0	1	0	0	control
db198301-6c69-4d56-88d1-c650406423dd	ATM	PRAD-CA	0	2	2	2	control
db198301-6c69-4d56-88d1-c650406423dd	SETD2	PRAD-CA	0	2	2	2	control
db2a1df8-487d-4dad-a347-5c5ed539d5ad	ATM	PACA-CA	2	4	5	2	control
db2a1df8-487d-4dad-a347-5c5ed539d5ad	BRCA2	PACA-CA	2	4	5	2	control
db4592fb-13c2-4d61-9dc3-a5d43def8d4b	SETD2	KIRC-US	9	7	5	8	control
db45d81f-695c-4f99-beea-6dbec1ff47fc	BRCA1	BRCA-US	13	20	7	14	control
db45d81f-695c-4f99-beea-6dbec1ff47fc	BRCA2	BRCA-US	13	20	7	14	control
db4d1d04-1189-4c0e-99a7-904667af07b5	ATM	RECA-EU	4	3	3	3	control
db4d1d04-1189-4c0e-99a7-904667af07b5	SETD2	RECA-EU	4	3	3	3	control
dbfa4e8a-c622-11e3-bf01-24c6515278c0	ATRX	LIRI-JP	0	53	3	5	control
dbfdb5c6-f52e-48f3-87e7-fb922df9e7a9	ATM	PRAD-CA	2	7	1	3	control
dbfdb5c6-f52e-48f3-87e7-fb922df9e7a9	SETD2	PRAD-CA	2	7	1	3	control
dc4ba4bc-6333-4fe9-8805-e058cc9e6e18	ATM	PAEN-AU	2	9	3	18	control
dc4ba4bc-6333-4fe9-8805-e058cc9e6e18	ATRX	PAEN-AU	2	9	3	18	control
dc4ba4bc-6333-4fe9-8805-e058cc9e6e18	MEN1	PAEN-AU	2	9	3	18	control
dc4ba4bc-6333-4fe9-8805-e058cc9e6e18	SETD2	PAEN-AU	2	9	3	18	control
dc505248-ed04-4f77-a7c6-3fefbc5df27b	ATM	CLLE-ES	0	2	2	0	control
dc7faf84-4438-447b-abcf-a3af87043654	ATM	PAEN-AU	4	3	0	5	control
dc7faf84-4438-447b-abcf-a3af87043654	ATRX	PAEN-AU	4	3	0	5	control
dc7faf84-4438-447b-abcf-a3af87043654	MEN1	PAEN-AU	4	3	0	5	control
dc7faf84-4438-447b-abcf-a3af87043654	SETD2	PAEN-AU	4	3	0	5	control
dc85552c-2488-48d9-9da1-67a380945b85	ATM	PRAD-CA	1	5	2	4	control
dc85552c-2488-48d9-9da1-67a380945b85	SETD2	PRAD-CA	1	5	2	4	control
dc856038-f5f7-4dfc-a0a4-3e3a6b8d160f	ATM	PACA-AU	4	1	3	3	control
dc856038-f5f7-4dfc-a0a4-3e3a6b8d160f	BRCA2	PACA-AU	4	1	3	3	control
dc856038-f5f7-4dfc-a0a4-3e3a6b8d160f	SETD2	PACA-AU	4	1	3	3	control
dcc938da-3e45-4c2f-ae0f-47817be04518	ATM	PRAD-CA	1	1	0	2	control
dcc938da-3e45-4c2f-ae0f-47817be04518	SETD2	PRAD-CA	1	1	0	2	control
dccddb92-bb26-4dc9-a935-2320d089a54a	SETD2	PBCA-DE	0	1	0	0	control
dce54d09-9827-4fe2-abe1-c5b7d528ba7f	BRCA1	OV-AU	12	23	13	78	control
dce54d09-9827-4fe2-abe1-c5b7d528ba7f	BRCA2	OV-AU	12	23	13	78	control
dd2e7b3c-c622-11e3-bf01-24c6515278c0	ATRX	LIRI-JP	2	8	4	6	control
dd4fdb6a-8067-4b64-ab74-bbb0fec34ca9	ATM	PACA-AU	2	0	1	2	control
dd4fdb6a-8067-4b64-ab74-bbb0fec34ca9	BRCA2	PACA-AU	2	0	1	2	control
dd4fdb6a-8067-4b64-ab74-bbb0fec34ca9	SETD2	PACA-AU	2	0	1	2	control
dd7d623b-b9af-4147-9aa6-e09793691f10	ATM	ESAD-UK	2	5	1	5	control
ddc7377d-82c3-480a-be3c-3d1da52c77d4	BRCA1	BRCA-US	6	3	1	2	control
ddc7377d-82c3-480a-be3c-3d1da52c77d4	BRCA2	BRCA-US	6	3	1	2	control
de4c3f91-d164-47df-9971-feba840d247c	SETD2	KIRC-US	10	4	6	3	control
de4f520c-c622-11e3-bf01-24c6515278c0	ATRX	LIRI-JP	2	6	4	6	control
de581588-be15-4bf4-95d1-aa5478b53ab6	ATM	ESAD-UK	6	15	3	16	control
deb0de92-a46b-4e71-814c-2f6c5e97dbcd	ATM	RECA-EU	0	1	3	2	control
deb0de92-a46b-4e71-814c-2f6c5e97dbcd	SETD2	RECA-EU	0	1	3	2	control
decfb419-63b3-47b0-9dfc-baae180566a0	ATM	RECA-EU	2	3	3	3	control
decfb419-63b3-47b0-9dfc-baae180566a0	SETD2	RECA-EU	2	3	3	3	control
ded2689b-8e37-480c-b37c-acc538e54ddf	ATM	PACA-CA	3	8	3	4	control
ded2689b-8e37-480c-b37c-acc538e54ddf	BRCA2	PACA-CA	3	8	3	4	control
ded8b673-53df-4038-a375-7cd0fd2a1b9f	ATM	ESAD-UK	7	11	1	10	control
def5526a-774a-4704-bb24-10c4e713649a	ATM	CLLE-ES	0	0	0	0	control
df291849-4c35-44e1-b013-8f6b7ee36113	BRCA1	BRCA-US	1	11	2	13	control
df291849-4c35-44e1-b013-8f6b7ee36113	BRCA2	BRCA-US	1	11	2	13	control
df4366c4-170f-4233-b577-a8ea277b069c	ATRX	SARC-US	3	7	0	2	control
df9f8c80-c622-11e3-bf01-24c6515278c0	ATRX	LIRI-JP	0	1	0	1	control
dfde4013-9062-42f5-a42b-626ef8334a41	ATM	ESAD-UK	3	12	3	7	control
e07affb1-b6b2-40a4-9c54-0e72f5ea5045	ATM	PAEN-AU	1	2	1	3	control
e07affb1-b6b2-40a4-9c54-0e72f5ea5045	ATRX	PAEN-AU	1	2	1	3	control
e07affb1-b6b2-40a4-9c54-0e72f5ea5045	MEN1	PAEN-AU	1	2	1	3	control
e07affb1-b6b2-40a4-9c54-0e72f5ea5045	SETD2	PAEN-AU	1	2	1	3	control
e0aa815f-668a-4de9-bb32-3f215bb7f843	ATM	PACA-AU	2	5	0	6	control
e0aa815f-668a-4de9-bb32-3f215bb7f843	BRCA2	PACA-AU	2	5	0	6	control
e0aa815f-668a-4de9-bb32-3f215bb7f843	SETD2	PACA-AU	2	5	0	6	control
e127e9e4-c622-11e3-bf01-24c6515278c0	ATRX	LIRI-JP	9	10	6	10	control
e1df938f-1f23-4291-98ef-13db6debb796	ATM	PACA-CA	2	6	0	6	control
e1df938f-1f23-4291-98ef-13db6debb796	BRCA2	PACA-CA	2	6	0	6	control
e1f0c565-6ed3-4e42-bc3e-c7b0003e837a	ATM	CLLE-ES	0	1	0	1	control
e23462f2-cb86-4a3e-8521-221f4bec247c	SETD2	PBCA-DE	0	1	0	0	control
e23c591e-c622-11e3-bf01-24c6515278c0	ATRX	LIRI-JP	0	1	5	2	control
e26e35d3-d7f0-40e4-9904-39daa4c43865	ATM	PRAD-CA	5	16	6	11	control
e26e35d3-d7f0-40e4-9904-39daa4c43865	SETD2	PRAD-CA	5	16	6	11	control
e3ef5cad-4d6e-4f04-babb-a908ee02644b	ATM	COAD-US	1	21	1	11	control
e45f3391-2e74-4767-817a-280cebac7c57	BRCA1	OV-AU	1	7	4	8	control
e45f3391-2e74-4767-817a-280cebac7c57	BRCA2	OV-AU	1	7	4	8	control
e4aaca83-3ae9-47f6-a975-c144767ad705	BRCA1	OV-AU	1	7	7	28	control
e4aaca83-3ae9-47f6-a975-c144767ad705	BRCA2	OV-AU	1	7	7	28	control
e4fd1b3e-c622-11e3-bf01-24c6515278c0	ATRX	LIRI-JP	2	2	0	2	control
e5193d7e-e8b7-4098-bf98-8b3a62781d13	ATM	PACA-CA	4	1	2	4	control
e5193d7e-e8b7-4098-bf98-8b3a62781d13	BRCA2	PACA-CA	4	1	2	4	control
e5593865-5f8e-4a4c-b36f-73fbe64d66da	BRCA1	BRCA-US	4	3	4	2	control
e5593865-5f8e-4a4c-b36f-73fbe64d66da	BRCA2	BRCA-US	4	3	4	2	control
e55f338f-97e2-4394-ae23-c92606069485	BRCA1	BRCA-US	4	8	2	4	control
e55f338f-97e2-4394-ae23-c92606069485	BRCA2	BRCA-US	4	8	2	4	control
e63fac5a-cc48-4ab4-b69d-3f0be6ad684d	SETD2	PBCA-DE	0	1	0	1	control
e64e9f76-c622-11e3-bf01-24c6515278c0	ATRX	LIRI-JP	2	10	3	14	control
e6617246-f527-4c90-9331-d47a9087ecd3	ATM	ESAD-UK	0	0	0	1	control
[truncated: 380 more rows]

## Sheet: BRCA2_HNSCC_Webster_et_al_indel
tumor_type	tumor_id	cNHEJ_ciLAD	cNHEJ_cLAD	MMEJ_ciLAD	MMEJ_cLAD	sample
BRCA2mut_indel	07b5141f-ac79-439b-883b-b0183bbe7ff5	13	15	54	108	mutant
BRCA2mut_indel	0bfd1043-8183-e3e4-e050-11ac0c4860c5	32	41	179	277	mutant
BRCA2mut_indel	1168944c-5451-4a18-8758-88bf5723bdd9	6	14	85	109	mutant
BRCA2mut_indel	1db83e80-bdf7-4d8d-8008-bd8406d641fc	1	2	0	7	mutant
BRCA2mut_indel	1e181878-c640-4e91-a620-3fc4b08a4de1	6	16	45	103	mutant
BRCA2mut_indel	1f5e70c1-c5de-49e7-941a-46e11a4f4416	5	12	17	35	mutant
BRCA2mut_indel	25c76a8f-77c0-4650-bddf-45ed0c10a2e6	7	16	96	135	mutant
BRCA2mut_indel	35ceba07-0759-4fbe-b076-af821a528cf0	14	27	76	139	mutant
BRCA2mut_indel	45e16b70-c3ec-493e-86d1-505ffdf5056c	5	27	18	89	mutant
BRCA2mut_indel	46f19b5c-3eba-4b23-a1ab-9748090ca4e5	12	13	47	108	mutant
BRCA2mut_indel	4c2ad4a0-5d57-4e27-9f35-058b2f205f50	16	33	131	202	mutant
BRCA2mut_indel	5187e77d-f412-4303-8049-11d1aa1a0235	15	15	109	165	mutant
BRCA2mut_indel	706868b5-4920-433a-bea3-92e9bf83059b	6	5	7	3	mutant
BRCA2mut_indel	7789ef18-c623-11e3-bf01-24c6515278c0	3	11	42	68	mutant
BRCA2mut_indel	78103d9b-0b8a-431e-bb58-5c99fbea12e4	17	23	126	226	mutant
BRCA2mut_indel	7a921087-8e62-4a93-a757-fd8cdbe1eb8f	15	29	112	192	mutant
BRCA2mut_indel	7ae9b843-488f-459c-8c0d-c81dcae57f99	6	4	24	29	mutant
BRCA2mut_indel	7b08e810-f3c9-4155-ac11-f45a3a4f8b41	7	13	59	91	mutant
BRCA2mut_indel	7cb71498-6ada-43c6-912b-bad4f93cf580	11	18	117	157	mutant
BRCA2mut_indel	7ccee959-1e87-4a39-b6b3-840ddcb94995	10	19	82	127	mutant
BRCA2mut_indel	81bc7f0c-865d-4801-a935-2ab04170df53	16	24	105	169	mutant
BRCA2mut_indel	8658f4f5-9a50-4195-8ea3-227951977647	6	6	31	37	mutant
BRCA2mut_indel	a7a56d67-1bd7-4d69-9237-34c2d261261b	1	3	35	56	mutant
BRCA2mut_indel	b3f1d232-4392-4258-9256-d38ff4b59f94	7	3	11	18	mutant
BRCA2mut_indel	bbdd7393-024b-4073-b5bc-ef7a68c15b8a	29	34	151	238	mutant
BRCA2mut_indel	c9959f68-c385-4c1f-9188-8203844d288e	13	17	75	109	mutant
BRCA2mut_indel	dbbd54db-4470-4df6-b5be-3e175c7133b0	11	15	65	126	mutant
BRCA2mut_indel	e4c8c7f0-5bac-4d59-91c4-c98207150548	13	20	87	133	mutant
BRCA2mut_indel	efbec43c-0c16-4006-abe8-c3ec2ec42c05	3	7	55	80	mutant
BRCA2mut_indel	f393bafd-1baa-e5f4-e040-11ac0d48450b	5	7	65	106	mutant
BRCA2mut_indel	f393bafe-7503-5c45-e040-11ac0d484511	12	18	69	153	mutant
BRCA2mut_indel	f393bb07-270c-2c93-e040-11ac0d484533	4	8	59	91	mutant
BRCA2mut_indel	f393bb08-4121-cad8-e040-11ac0d484535	5	16	66	149	mutant
BRCA2mut_indel	f4ada7a2-c4ac-4f89-ada7-4645861002cb	10	20	76	109	mutant
BRCA2mut_indel	f7e4a2a8-093d-9e36-e040-11ac0d480c7d	4	9	43	51	mutant
BRCA2mut_indel	fc8130df-2211-cfcc-e040-11ac0d485dde	7	14	42	79	mutant
BRCA2mut_indel	fc8130df-30a5-3e6a-e040-11ac0d485de2	6	11	42	69	mutant
BRCA2mut_indel	fc8130df-6860-7677-e040-11ac0d485ddc	7	19	66	114	mutant
BRCA2mut_indel	fc8130df-90ba-5d94-e040-11ac0d485e0c	14	12	70	97	mutant
BRCA2mut_indel	fc8130e0-a38a-23b9-e040-11ac0c48327f	5	15	50	95	mutant
BRCA2mut_indel	fc8130e3-01ba-c740-e040-11ac0c483291	14	10	94	126	mutant
HHNSC_indel	08227616-02a5-46e8-9db1-f2d1d691ab23	3	1	4	37	control
HHNSC_indel	1727e88b-df0a-4af2-9191-8c6061d98ad0	1	3	8	8	control
HHNSC_indel	190eb791-383d-4e27-870d-e470630843e7	4	5	5	24	control
HHNSC_indel	1aff91a6-1b0f-4575-8f4b-4e064a50b886	23	31	31	28	control
HHNSC_indel	1fff8b62-534b-4d71-a65f-e5f93b8b50ed	12	6	9	19	control
HHNSC_indel	21205681-a0c7-48d0-81d4-0b7ef31158cf	1	2	3	20	control
HHNSC_indel	3e604a1c-b95f-44ff-9723-e2fac845da3b	6	8	10	19	control
HHNSC_indel	5046f1b4-9d95-4841-ba30-691fa44719a2	13	7	19	47	control
HHNSC_indel	54e78de0-d357-4125-a904-ab35e461572b	3	9	10	27	control
HHNSC_indel	7e584ff6-0b81-4f85-81da-b8117afee326	2	5	5	5	control
HHNSC_indel	8294a969-59a1-4d3b-895b-f07e96bf9f7a	3	2	7	9	control
HHNSC_indel	878a7fe7-20ff-4651-9587-b4d6fd42e929	1	2	8	7	control
HHNSC_indel	9988eb07-01f6-4f83-8699-bb63e0525f08	2	7	8	14	control
HHNSC_indel	a0fe80e0-e3ac-485b-8a1a-4c80c101b874	3	3	12	8	control
HHNSC_indel	a315b798-f037-48d5-91ed-e733e3bbd6ee	8	4	9	8	control
HHNSC_indel	a8041e86-071e-46cd-8fb5-7ecdc1ab0553	3	2	3	5	control
HHNSC_indel	b86e88e7-0d5f-4b32-a35f-dc97251ab990	0	2	2	4	control
HHNSC_indel	c2124bb2-30e1-4093-9a8a-3a188a6dc0a9	5	3	10	14	control
HHNSC_indel	c76f7fcc-2748-4b6d-805e-d21652dd5e3a	3	10	13	37	control
HHNSC_indel	d3709eea-ca2a-49ac-b79c-871a5473d450	5	1	9	11	control
HHNSC_indel	dd67dec6-35dd-4efe-b913-ed4884855365	2	2	4	2	control
HHNSC_indel	e2b5c926-491d-430d-8d9c-5c73d7752d1b	7	3	2	18	control

## Sheet: BRCA2_HNSCC_Webster_et_al_SV
type	tumor_id	ciLAD	cLAD	sample
BRCA2mut	07b5141f-ac79-439b-883b-b0183bbe7ff5	13	4	mutant
BRCA2mut	0bfd1043-8183-e3e4-e050-11ac0c4860c5	14	19	mutant
BRCA2mut	1168944c-5451-4a18-8758-88bf5723bdd9	3	4	mutant
BRCA2mut	1db83e80-bdf7-4d8d-8008-bd8406d641fc	0	1	mutant
BRCA2mut	1e181878-c640-4e91-a620-3fc4b08a4de1	3	5	mutant
BRCA2mut	1f5e70c1-c5de-49e7-941a-46e11a4f4416	1	2	mutant
BRCA2mut	25c76a8f-77c0-4650-bddf-45ed0c10a2e6	4	4	mutant
BRCA2mut	35ceba07-0759-4fbe-b076-af821a528cf0	10	11	mutant
BRCA2mut	45e16b70-c3ec-493e-86d1-505ffdf5056c	33	53	mutant
BRCA2mut	46f19b5c-3eba-4b23-a1ab-9748090ca4e5	20	11	mutant
BRCA2mut	4c2ad4a0-5d57-4e27-9f35-058b2f205f50	18	12	mutant
BRCA2mut	5187e77d-f412-4303-8049-11d1aa1a0235	0	7	mutant
BRCA2mut	706868b5-4920-433a-bea3-92e9bf83059b	4	4	mutant
BRCA2mut	7789ef18-c623-11e3-bf01-24c6515278c0	6	8	mutant
BRCA2mut	78103d9b-0b8a-431e-bb58-5c99fbea12e4	9	11	mutant
BRCA2mut	7a921087-8e62-4a93-a757-fd8cdbe1eb8f	39	15	mutant
BRCA2mut	7ae9b843-488f-459c-8c0d-c81dcae57f99	2	1	mutant
BRCA2mut	7b08e810-f3c9-4155-ac11-f45a3a4f8b41	10	4	mutant
BRCA2mut	7cb71498-6ada-43c6-912b-bad4f93cf580	7	8	mutant
BRCA2mut	7ccee959-1e87-4a39-b6b3-840ddcb94995	2	3	mutant
BRCA2mut	81bc7f0c-865d-4801-a935-2ab04170df53	6	5	mutant
BRCA2mut	8658f4f5-9a50-4195-8ea3-227951977647	10	5	mutant
BRCA2mut	a7a56d67-1bd7-4d69-9237-34c2d261261b	1	2	mutant
BRCA2mut	bbdd7393-024b-4073-b5bc-ef7a68c15b8a	20	10	mutant
BRCA2mut	c9959f68-c385-4c1f-9188-8203844d288e	7	11	mutant
BRCA2mut	dbbd54db-4470-4df6-b5be-3e175c7133b0	18	11	mutant
BRCA2mut	e4c8c7f0-5bac-4d59-91c4-c98207150548	6	4	mutant
BRCA2mut	efbec43c-0c16-4006-abe8-c3ec2ec42c05	7	7	mutant
BRCA2mut	f393bafd-1baa-e5f4-e040-11ac0d48450b	17	5	mutant
BRCA2mut	f393bafe-7503-5c45-e040-11ac0d484511	8	10	mutant
BRCA2mut	f393bb07-270c-2c93-e040-11ac0d484533	12	18	mutant
BRCA2mut	f393bb08-4121-cad8-e040-11ac0d484535	11	6	mutant
BRCA2mut	f4ada7a2-c4ac-4f89-ada7-4645861002cb	7	2	mutant
BRCA2mut	f7e4a2a8-093d-9e36-e040-11ac0d480c7d	8	1	mutant
BRCA2mut	fc8130df-2211-cfcc-e040-11ac0d485dde	23	7	mutant
BRCA2mut	fc8130df-30a5-3e6a-e040-11ac0d485de2	7	7	mutant
BRCA2mut	fc8130df-6860-7677-e040-11ac0d485ddc	9	7	mutant
BRCA2mut	fc8130df-90ba-5d94-e040-11ac0d485e0c	11	10	mutant
BRCA2mut	fc8130e0-a38a-23b9-e040-11ac0c48327f	10	14	mutant
BRCA2mut	fc8130e3-01ba-c740-e040-11ac0c483291	9	13	mutant
sporadic_HPVneg	08227616-02a5-46e8-9db1-f2d1d691ab23	0	13	control
sporadic_HPVneg	1727e88b-df0a-4af2-9191-8c6061d98ad0	1	0	control
sporadic_HPVneg	190eb791-383d-4e27-870d-e470630843e7	2	5	control
sporadic_HPVneg	1aff91a6-1b0f-4575-8f4b-4e064a50b886	7	8	control
sporadic_HPVneg	1fff8b62-534b-4d71-a65f-e5f93b8b50ed	1	6	control
sporadic_HPVneg	21205681-a0c7-48d0-81d4-0b7ef31158cf	2	6	control
sporadic_HPVneg	3e604a1c-b95f-44ff-9723-e2fac845da3b	1	12	control
sporadic_HPVneg	5046f1b4-9d95-4841-ba30-691fa44719a2	5	16	control
sporadic_HPVneg	54e78de0-d357-4125-a904-ab35e461572b	4	8	control
sporadic_HPVneg	7e584ff6-0b81-4f85-81da-b8117afee326	5	12	control
sporadic_HPVneg	8294a969-59a1-4d3b-895b-f07e96bf9f7a	4	3	control
sporadic_HPVneg	878a7fe7-20ff-4651-9587-b4d6fd42e929	4	1	control
sporadic_HPVneg	9988eb07-01f6-4f83-8699-bb63e0525f08	3	2	control
sporadic_HPVneg	a0fe80e0-e3ac-485b-8a1a-4c80c101b874	7	10	control
sporadic_HPVneg	a315b798-f037-48d5-91ed-e733e3bbd6ee	2	3	control
sporadic_HPVneg	a8041e86-071e-46cd-8fb5-7ecdc1ab0553	6	12	control
sporadic_HPVneg	b86e88e7-0d5f-4b32-a35f-dc97251ab990	1	2	control
sporadic_HPVneg	c2124bb2-30e1-4093-9a8a-3a188a6dc0a9	3	0	control
sporadic_HPVneg	c76f7fcc-2748-4b6d-805e-d21652dd5e3a	5	12	control
sporadic_HPVneg	d3709eea-ca2a-49ac-b79c-871a5473d450	1	4	control
sporadic_HPVneg	dd67dec6-35dd-4efe-b913-ed4884855365	3	1	control
sporadic_HPVneg	e2b5c926-491d-430d-8d9c-5c73d7752d1b	1	4	control
