# Supplementary material for: Widespread chromatin context-dependencies of DNA double-strand break repair proteins
Source: Nat Commun. 2024 Jun 22;15:5334. doi: 10.1038/s41467-024-49232-x (PMC11193718; doi:10.1038/s41467-024-49232-x)
Supplement: Supplementary file 12 — Source Data [file 41467_2024_49232_MOESM12_ESM.txt]

$Figure_1B
 identifier_gene x_meanbalance       y_padj    figure
            ABL1 -9.930077e-02 3.551053e-03 Figure_1B
        ABRAXAS1  8.760805e-02 1.771190e-04 Figure_1B
          ACTL6A -1.887187e-01 1.777677e-04 Figure_1B
           ACTR5 -3.917775e-02 2.549701e-01 Figure_1B
           ACTR8  6.445582e-02 1.884068e-02 Figure_1B
          ALKBH1  1.312345e-01 2.589169e-05 Figure_1B
          ALKBH2  2.005320e-02 2.536466e-01 Figure_1B
          ALKBH3  6.665292e-02 1.812381e-03 Figure_1B
          ALKBH5 -1.620373e-02 5.039397e-01 Figure_1B
          ANKLE1  2.520284e-02 2.379295e-01 Figure_1B
           AP5S1  5.113700e-02 3.285253e-02 Figure_1B
           AP5Z1  7.630433e-02 6.716471e-04 Figure_1B
           APBB1 -1.991398e-03 9.462318e-01 Figure_1B
           APEX1 -5.069198e-02 8.614487e-02 Figure_1B
           APEX2 -1.211117e-02 5.473297e-01 Figure_1B
            APLF -9.925707e-02 1.109054e-03 Figure_1B
            APTX -1.091987e-01 5.470541e-03 Figure_1B
             AQR -1.173393e-01 3.284493e-03 Figure_1B
           ASCC1 -1.115995e-03 9.712281e-01 Figure_1B
           ASCC2 -1.166183e-02 7.597732e-01 Figure_1B
           ASCC3  3.702977e-02 7.638694e-02 Figure_1B
           ASF1A  9.747804e-02 9.185841e-05 Figure_1B
           ASTE1 -6.624735e-03 8.079170e-01 Figure_1B
             ATM -1.184868e-01 2.280455e-04 Figure_1B
           ATP23 -3.282229e-02 1.440082e-01 Figure_1B
             ATR -3.149692e-01 1.462061e-05 Figure_1B
           ATRIP -4.090861e-02 1.337036e-01 Figure_1B
            ATRX  5.695481e-02 2.549474e-02 Figure_1B
           ATXN3  6.138995e-02 4.958599e-02 Figure_1B
           AXIN2 -1.906722e-04 9.968414e-01 Figure_1B
          BABAM1  2.326501e-02 1.528946e-01 Figure_1B
          BABAM2  3.932156e-02 2.795580e-01 Figure_1B
           BACH1 -3.257528e-03 9.222072e-01 Figure_1B
            BAP1 -4.539268e-03 9.247262e-01 Figure_1B
           BARD1 -4.599993e-01 1.929615e-07 Figure_1B
           BCCIP -4.088830e-02 2.607783e-01 Figure_1B
             BLM -1.752188e-01 9.612783e-05 Figure_1B
          BOD1L1 -4.063497e-02 5.630022e-01 Figure_1B
           BRCA1 -6.243344e-03 8.611864e-01 Figure_1B
           BRCA2  1.210923e-01 1.963057e-03 Figure_1B
           BRCC3  9.129580e-02 2.144945e-02 Figure_1B
           BRIP1  9.276482e-02 2.819481e-02 Figure_1B
            BTG2 -9.131362e-02 1.516408e-03 Figure_1B
        C14orf39  5.329883e-02 2.521383e-02 Figure_1B
            CBX8 -1.215409e-02 5.304317e-01 Figure_1B
         CCDC155 -4.543502e-02 2.065271e-01 Figure_1B
            CCNH -2.259634e-02 4.968901e-01 Figure_1B
          CDC14B -4.375234e-02 5.738012e-02 Figure_1B
           CDC45 -2.297916e-01 1.550747e-05 Figure_1B
           CDC5L -1.880198e-02 4.414483e-01 Figure_1B
            CDC7 -2.931777e-01 1.339964e-06 Figure_1B
           CDCA5 -1.536066e-02 5.051292e-01 Figure_1B
            CDK1 -1.778606e-01 3.783510e-05 Figure_1B
            CDK2 -2.614532e-01 9.632640e-07 Figure_1B
            CDK7 -9.468643e-02 1.869211e-04 Figure_1B
            CDK9 -7.109978e-02 5.320978e-02 Figure_1B
          CDKN2D -7.964620e-02 5.766667e-02 Figure_1B
           CEBPG -1.046258e-02 8.059268e-01 Figure_1B
           CENPS -6.253130e-02 1.083321e-01 Figure_1B
           CENPX -1.723245e-01 3.996056e-03 Figure_1B
          CEP164  2.853371e-02 1.866220e-01 Figure_1B
           CETN2 -1.782458e-02 6.015935e-01 Figure_1B
            CGAS -1.504704e-02 6.760084e-01 Figure_1B
          CHAF1A  9.417826e-02 1.812381e-03 Figure_1B
          CHAF1B  6.131583e-02 1.898447e-02 Figure_1B
           CHD1L  4.386407e-02 4.180833e-03 Figure_1B
           CHEK1  2.723226e-02 3.350352e-01 Figure_1B
           CHEK2 -1.554551e-02 5.706753e-01 Figure_1B
            CHFR  2.074700e-02 4.790769e-01 Figure_1B
          CHRNA4 -7.840733e-04 9.764066e-01 Figure_1B
            CIB1 -3.578452e-02 1.052786e-01 Figure_1B
            CINP  3.167567e-02 1.656383e-01 Figure_1B
           CLSPN -7.175294e-02 3.811672e-02 Figure_1B
           COPS2  5.187803e-02 6.663897e-02 Figure_1B
           COPS3  3.144457e-02 1.470736e-01 Figure_1B
           COPS4  4.322036e-02 2.008597e-01 Figure_1B
           COPS5  5.907404e-03 8.611864e-01 Figure_1B
           COPS6  5.811374e-02 3.955896e-02 Figure_1B
          COPS7A  4.709026e-02 1.033551e-01 Figure_1B
          COPS7B  3.618237e-02 9.124111e-02 Figure_1B
           COPS8  1.620243e-01 7.925270e-06 Figure_1B
          CSNK1E  2.893234e-02 2.186650e-01 Figure_1B
            CTC1  1.602133e-02 3.059499e-01 Figure_1B
            CUL3  4.173747e-02 1.608900e-02 Figure_1B
           CUL4A  6.672704e-02 1.243037e-02 Figure_1B
           CUL4B  8.445659e-02 1.860205e-03 Figure_1B
         DCLRE1A  7.195756e-02 3.370768e-05 Figure_1B
         DCLRE1B -1.109322e-03 9.640020e-01 Figure_1B
         DCLRE1C  4.523263e-04 9.897209e-01 Figure_1B
            DDB1 -9.826850e-02 3.861754e-03 Figure_1B
            DDB2  1.952608e-02 3.140993e-01 Figure_1B
            DDX1 -2.296838e-02 2.887482e-01 Figure_1B
           DDX11  2.283695e-02 3.207028e-01 Figure_1B
             DEK  1.007127e-01 6.552375e-06 Figure_1B
            DHX9  1.113124e-02 5.349342e-01 Figure_1B
           DMAP1 -8.036462e-03 6.690063e-01 Figure_1B
            DMC1 -5.334800e-02 7.739870e-03 Figure_1B
            DNA2 -6.870312e-02 2.033396e-02 Figure_1B
            DNTT  3.765811e-02 9.323895e-02 Figure_1B
             DTL -1.253259e-02 6.800314e-01 Figure_1B
           DTX3L -3.679137e-02 1.046759e-02 Figure_1B
          DYNLL1 -1.662249e-01 4.485090e-06 Figure_1B
           EEPD1  2.823665e-02 1.734589e-01 Figure_1B
            EGFR -7.528125e-02 6.908981e-04 Figure_1B
            EID3  1.238550e-02 5.201508e-01 Figure_1B
            EME1 -5.522343e-03 7.720926e-01 Figure_1B
            EME2  6.115640e-02 9.342000e-04 Figure_1B
            EMSY  5.461065e-02 1.237450e-02 Figure_1B
           ENDOV -4.864274e-03 7.790329e-01 Figure_1B
           EP300  4.377085e-02 1.262547e-02 Figure_1B
            EPC2 -1.264939e-01 1.278038e-05 Figure_1B
           ERCC1 -3.867419e-02 2.306667e-01 Figure_1B
           ERCC2 -1.150723e-01 1.288850e-04 Figure_1B
           ERCC3 -2.075767e-01 3.727364e-08 Figure_1B
           ERCC4  1.948429e-02 2.708927e-01 Figure_1B
           ERCC5  5.712865e-02 2.951176e-03 Figure_1B
           ERCC6 -1.042774e-01 2.080023e-04 Figure_1B
         ERCC6L2 -1.875255e-02 2.881947e-01 Figure_1B
           ERCC8 -4.886270e-02 4.789486e-02 Figure_1B
           ESCO2 -2.289361e-02 3.366815e-01 Figure_1B
           ETAA1  2.731650e-02 9.946254e-02 Figure_1B
            EXD2  1.471162e-02 3.617273e-01 Figure_1B
            EXO1 -3.832060e-02 1.133950e-01 Figure_1B
            EXO5 -2.230114e-02 2.967488e-01 Figure_1B
            EYA1 -1.979814e-02 4.981007e-01 Figure_1B
            EYA2 -6.003768e-02 3.850098e-02 Figure_1B
            EYA3  4.826535e-02 1.453200e-02 Figure_1B
            EYA4 -5.609992e-02 2.312935e-02 Figure_1B
         FAAP100 -6.277096e-02 1.794177e-03 Figure_1B
          FAAP20 -2.087293e-01 1.408714e-06 Figure_1B
          FAAP24 -2.779179e-01 1.436518e-08 Figure_1B
            FAN1 -2.512423e-01 1.363373e-08 Figure_1B
           FANCA -6.334653e-01 2.090829e-10 Figure_1B
           FANCB -2.583484e-01 2.061171e-09 Figure_1B
           FANCC -1.795305e-01 5.099739e-06 Figure_1B
          FANCD2 -2.375800e-01 2.582643e-07 Figure_1B
           FANCE -4.727744e-02 6.878313e-02 Figure_1B
           FANCF -5.786637e-01 3.970350e-09 Figure_1B
           FANCG -3.531808e-01 1.363373e-08 Figure_1B
           FANCI -2.431841e-01 1.088882e-06 Figure_1B
           FANCL -2.645758e-01 1.929615e-07 Figure_1B
           FANCM -5.548757e-01 1.378233e-08 Figure_1B
            FBH1  4.234929e-02 1.264016e-02 Figure_1B
           FBXO6  3.425108e-02 3.011263e-02 Figure_1B
            FEN1 -6.376748e-02 1.827354e-02 Figure_1B
           FGF10 -5.754311e-02 7.270573e-03 Figure_1B
            FIGN -5.449457e-02 2.739167e-02 Figure_1B
          FIGNL1 -9.677531e-02 6.255497e-04 Figure_1B
          FIGNL2  3.956625e-02 1.438488e-02 Figure_1B
           FOXM1 -1.401633e-01 4.836939e-04 Figure_1B
             FTO -4.091628e-02 8.680351e-02 Figure_1B
            FZR1  1.469439e-02 4.535298e-01 Figure_1B
         GADD45A -7.183833e-02 1.150450e-02 Figure_1B
            GEN1 -4.413491e-02 5.692781e-02 Figure_1B
             GGN -3.236199e-02 1.223047e-01 Figure_1B
           GINS2 -2.096636e-01 1.657917e-07 Figure_1B
           GINS4 -1.515687e-01 5.332844e-05 Figure_1B
            GPS1  7.520513e-02 4.798973e-04 Figure_1B
          GTF2H1 -3.418339e-03 8.656920e-01 Figure_1B
          GTF2H2 -1.537405e-02 4.778095e-01 Figure_1B
         GTF2H2C -1.996665e-01 1.313519e-05 Figure_1B
          GTF2H3 -1.313551e-03 9.476067e-01 Figure_1B
          GTF2H4  2.361750e-02 1.915681e-01 Figure_1B
          GTF2H5 -8.260529e-03 7.538368e-01 Figure_1B
           H2AFX -5.138733e-01 1.859750e-11 Figure_1B
            HELB -3.674808e-02 1.821293e-01 Figure_1B
            HELQ -4.237709e-02 1.061524e-01 Figure_1B
           HERC2  4.977570e-03 7.954469e-01 Figure_1B
           HINFP -1.611257e-01 5.694380e-06 Figure_1B
        HIST1H4A -7.367963e-02 4.050140e-03 Figure_1B
        HIST3H2A  5.473896e-03 7.928282e-01 Figure_1B
         HIST3H3 -5.295696e-02 2.428179e-02 Figure_1B
           HMGA1 -4.431425e-02 2.067995e-01 Figure_1B
           HMGA2 -1.175114e-02 6.245782e-01 Figure_1B
           HMGB1 -1.464919e-01 1.112143e-05 Figure_1B
           HMGB2  3.879411e-02 7.085749e-02 Figure_1B
           HMGN1 -1.146574e-01 1.379057e-03 Figure_1B
            HSF1  6.430688e-03 8.176600e-01 Figure_1B
            HUS1 -1.771954e-01 7.246415e-04 Figure_1B
           HUS1B  2.354279e-02 6.404681e-01 Figure_1B
           HUWE1 -8.902612e-02 3.551960e-02 Figure_1B
         IGHMBP2  1.739905e-02 5.143867e-01 Figure_1B
            INIP  6.865332e-02 1.460574e-01 Figure_1B
           INO80  2.064849e-03 9.313281e-01 Figure_1B
          INO80B -7.962758e-02 2.845552e-02 Figure_1B
          INO80C -6.184796e-02 2.795580e-01 Figure_1B
          INO80D -8.258916e-02 2.438007e-02 Figure_1B
          INO80E  1.756894e-01 2.377355e-08 Figure_1B
           INTS3 -8.096965e-02 6.132185e-02 Figure_1B
           ISG15 -6.922476e-02 1.608900e-02 Figure_1B
            ISY1 -9.725005e-02 6.589727e-02 Figure_1B
             JMY -1.005461e-01 2.186264e-02 Figure_1B
            KAT5 -2.606674e-02 3.350352e-01 Figure_1B
           KDM1A -9.305390e-02 3.430973e-02 Figure_1B
           KDM2A  8.317253e-03 7.418900e-01 Figure_1B
           KDM4D -2.662796e-03 9.464118e-01 Figure_1B
           KEAP1 -2.498000e-03 9.462318e-01 Figure_1B
           KIF22  4.210453e-02 2.582153e-01 Figure_1B
             KIN  1.665891e-02 4.803386e-01 Figure_1B
          KLHL15  6.195677e-02 4.233318e-03 Figure_1B
         L3MBTL2 -1.258719e-01 7.908571e-03 Figure_1B
            LIG1 -2.479408e-02 4.575239e-01 Figure_1B
            LIG3  3.128571e-03 9.270059e-01 Figure_1B
            LIG4  2.455844e-01 1.584316e-06 Figure_1B
          MAD2L2 -9.679525e-02 1.653426e-03 Figure_1B
           MARF1  6.791653e-02 3.173615e-02 Figure_1B
            MBD4 -4.404388e-02 1.083321e-01 Figure_1B
            MC1R -1.096533e-01 1.653426e-03 Figure_1B
            MCM2 -1.214551e-01 2.068056e-03 Figure_1B
            MCM3 -2.045405e-01 1.046872e-04 Figure_1B
            MCM4 -3.727029e-01 3.056333e-09 Figure_1B
            MCM5 -1.199436e-01 7.466316e-03 Figure_1B
            MCM6 -1.879868e-01 2.790689e-06 Figure_1B
            MCM7 -7.739094e-02 2.381075e-02 Figure_1B
            MCM8 -7.178237e-02 3.471572e-02 Figure_1B
            MCM9 -5.455430e-02 3.546500e-02 Figure_1B
          MCMDC2 -7.272736e-02 1.344869e-02 Figure_1B
           MCRS1 -1.897110e-02 4.741773e-01 Figure_1B
            MDC1 -2.197035e-01 3.141903e-05 Figure_1B
           MEIOB  1.426452e-02 8.063976e-01 Figure_1B
           MEIOC  2.197029e-02 5.383063e-01 Figure_1B
            MEN1 -1.536812e-01 6.545946e-05 Figure_1B
           MGME1 -2.276938e-02 3.826116e-01 Figure_1B
            MGMT -1.130818e-02 6.404681e-01 Figure_1B
            MLH1 -4.478890e-02 6.546657e-02 Figure_1B
            MLH3 -3.438682e-05 9.990000e-01 Figure_1B
           MMS19 -3.422098e-02 3.480210e-01 Figure_1B
          MMS22L -1.573773e-02 6.649345e-01 Figure_1B
           MNAT1 -1.898350e-02 5.349342e-01 Figure_1B
         MORF4L1 -1.305574e-02 6.276795e-01 Figure_1B
         MORF4L2  1.822347e-02 4.839324e-01 Figure_1B
             MPG  4.109101e-02 1.538814e-01 Figure_1B
           MRE11 -1.537460e-01 3.400531e-05 Figure_1B
           MRNIP  1.790963e-02 4.021949e-01 Figure_1B
            MSH2 -6.072914e-02 1.812381e-01 Figure_1B
            MSH3  5.550103e-02 2.727591e-01 Figure_1B
            MSH4 -2.371874e-02 4.168819e-01 Figure_1B
            MSH5 -5.242153e-02 1.133950e-01 Figure_1B
            MSH6  4.282013e-04 9.897209e-01 Figure_1B
            MTA1 -9.052385e-03 5.696616e-01 Figure_1B
           MUS81 -1.144208e-01 1.218896e-02 Figure_1B
           MUTYH -2.029947e-02 5.795313e-01 Figure_1B
           NABP1 -8.060040e-02 4.807404e-02 Figure_1B
           NABP2 -1.181555e-01 2.065354e-03 Figure_1B
             NBN -5.682513e-01 3.970350e-09 Figure_1B
           NCOA6  5.030519e-02 2.184566e-01 Figure_1B
           NEIL1 -4.359405e-02 2.626880e-01 Figure_1B
           NEIL2 -5.505904e-03 7.538368e-01 Figure_1B
           NEIL3  5.812760e-02 1.646960e-01 Figure_1B
           NFRKB  1.768631e-02 4.328986e-01 Figure_1B
           NHEJ1  9.198707e-02 4.763159e-05 Figure_1B
           NIPBL -4.686425e-02 3.699802e-02 Figure_1B
            NONO -6.713969e-02 4.229513e-02 Figure_1B
           NOP53  6.277834e-02 3.707143e-03 Figure_1B
           NPAS2 -1.894299e-01 4.335646e-06 Figure_1B
          NPLOC4 -1.333037e-01 4.763159e-05 Figure_1B
            NPM1 -1.856001e-01 4.763159e-05 Figure_1B
            NSD2 -5.993835e-02 1.018612e-01 Figure_1B
          NSMCE1 -3.143582e-02 2.543100e-01 Figure_1B
          NSMCE2 -9.602891e-03 6.966952e-01 Figure_1B
          NSMCE3 -3.807800e-01 1.363373e-08 Figure_1B
         NSMCE4A -2.222795e-01 5.344596e-07 Figure_1B
           NTHL1  3.584929e-02 1.937781e-01 Figure_1B
          NUCKS1 -7.365097e-02 4.499587e-03 Figure_1B
           NUDT1 -2.391599e-02 2.102615e-01 Figure_1B
          NUDT16 -3.448115e-02 1.460574e-01 Figure_1B
        NUDT16L1  3.803335e-02 2.207392e-01 Figure_1B
            OGG1 -6.059050e-02 2.064424e-02 Figure_1B
           OTUB1 -6.779042e-02 5.142818e-03 Figure_1B
           OTUB2 -4.007826e-02 1.272992e-01 Figure_1B
           PAGR1  2.030099e-02 4.968404e-01 Figure_1B
           PALB2  1.184463e-01 7.128038e-04 Figure_1B
            PARG -8.748582e-02 9.581538e-03 Figure_1B
           PARK7 -5.887019e-02 3.026034e-02 Figure_1B
           PARP1 -8.664924e-02 1.376478e-02 Figure_1B
           PARP2 -1.134268e-01 1.111271e-03 Figure_1B
           PARP3 -3.939696e-02 2.562804e-01 Figure_1B
           PARP4 -1.031109e-01 1.733741e-03 Figure_1B
           PARP9 -8.217349e-02 2.530813e-02 Figure_1B
          PARPBP -1.410772e-01 2.736545e-07 Figure_1B
          PAXIP1 -1.744810e-01 1.745347e-04 Figure_1B
            PAXX -1.762254e-01 1.172556e-06 Figure_1B
           PCLAF -4.819041e-02 1.273530e-02 Figure_1B
            PCNA -5.702386e-01 3.524010e-10 Figure_1B
           PDS5A -1.368212e-01 7.210885e-03 Figure_1B
           PDS5B -1.021775e-01 3.892500e-04 Figure_1B
           PIAS1 -7.880537e-02 2.853608e-02 Figure_1B
           PIAS4 -5.462787e-02 1.143830e-01 Figure_1B
            PIF1 -8.099551e-02 2.329647e-04 Figure_1B
             PML -7.574367e-02 6.487500e-02 Figure_1B
            PMS1 -1.162022e-01 5.812800e-04 Figure_1B
            PMS2 -2.313628e-03 9.462318e-01 Figure_1B
            PNKP -1.957342e-01 2.093897e-05 Figure_1B
           POLA1 -1.830825e-01 3.411109e-04 Figure_1B
            POLB -5.589987e-02 2.186264e-02 Figure_1B
           POLD1 -8.247712e-02 4.763159e-05 Figure_1B
           POLD2 -1.107932e-01 2.459352e-05 Figure_1B
           POLD3 -1.663308e-01 2.887984e-06 Figure_1B
           POLD4 -1.207830e-01 3.771151e-04 Figure_1B
            POLE -1.256229e-01 1.771190e-04 Figure_1B
           POLE2 -2.330421e-01 1.157769e-06 Figure_1B
            POLG -6.474555e-02 1.642506e-02 Figure_1B
           POLG2  1.404384e-02 4.548673e-01 Figure_1B
            POLH -1.046758e-01 1.111271e-03 Figure_1B
            POLI -4.990177e-02 1.023129e-01 Figure_1B
            POLK -9.449425e-02 4.366990e-02 Figure_1B
            POLL  1.962401e+00 1.043190e-19 Figure_1B
            POLM -6.331881e-02 1.264016e-02 Figure_1B
            POLN -8.110666e-02 2.762836e-03 Figure_1B
            POLQ -7.210235e-01 1.121040e-11 Figure_1B
            PPIE -5.894337e-02 3.772993e-02 Figure_1B
           PPP4C  3.671615e-03 8.929701e-01 Figure_1B
          PPP4R2 -4.259825e-02 1.425463e-01 Figure_1B
           PPP5C -4.713927e-02 2.540176e-02 Figure_1B
         PRIMPOL -5.053967e-02 7.638694e-02 Figure_1B
           PRKCG -5.125647e-02 9.946254e-02 Figure_1B
           PRKDC  8.600990e-02 3.983873e-04 Figure_1B
           PRMT6 -9.990577e-02 1.177731e-05 Figure_1B
          PRPF19 -1.063654e-01 5.390186e-06 Figure_1B
          PSMD14 -9.420460e-02 6.864194e-04 Figure_1B
           PSME4 -1.186762e-01 2.784416e-04 Figure_1B
           PTTG1 -9.645682e-02 1.031784e-03 Figure_1B
            RAD1 -1.503486e-01 1.003855e-05 Figure_1B
           RAD17 -1.937727e-01 8.484522e-09 Figure_1B
           RAD18 -4.838823e-02 5.140728e-02 Figure_1B
           RAD21 -6.235507e-02 2.333633e-02 Figure_1B
         RAD21L1 -9.108027e-02 5.812800e-04 Figure_1B
          RAD23A -3.961887e-02 1.528946e-01 Figure_1B
          RAD23B -6.025421e-02 1.804011e-03 Figure_1B
           RAD50 -1.025445e+00 2.958300e-13 Figure_1B
           RAD51 -1.571578e-01 3.370768e-05 Figure_1B
        RAD51AP1 -8.356800e-02 1.653426e-03 Figure_1B
          RAD51B  1.105209e-02 6.818661e-01 Figure_1B
          RAD51C  2.541960e-03 9.247262e-01 Figure_1B
          RAD51D  2.708616e-02 2.783956e-01 Figure_1B
           RAD52 -5.602145e-02 1.262547e-02 Figure_1B
          RAD54B -3.035927e-02 1.627962e-01 Figure_1B
          RAD54L  3.834928e-02 4.403129e-02 Figure_1B
           RAD9A -1.519558e-01 6.385066e-04 Figure_1B
           RAD9B -6.058517e-02 1.298534e-02 Figure_1B
           RBBP8 -5.134546e-01 2.231700e-10 Figure_1B
           RBM14 -8.503198e-02 2.733400e-05 Figure_1B
           RBM17 -1.651553e-01 1.108373e-04 Figure_1B
            RBX1 -6.165760e-01 2.061171e-09 Figure_1B
           RCHY1 -6.578093e-02 1.516408e-03 Figure_1B
            REC8 -4.469126e-02 6.427982e-02 Figure_1B
           RECQL -1.619517e-02 2.399397e-01 Figure_1B
          RECQL4 -7.000878e-02 1.516453e-02 Figure_1B
          RECQL5 -5.883685e-02 2.595000e-02 Figure_1B
            REV1 -7.415679e-02 1.025494e-03 Figure_1B
           REV3L -9.271707e-02 3.627704e-05 Figure_1B
            RFC1 -8.476095e-02 4.079581e-03 Figure_1B
            RFC2 -7.414607e-02 7.660349e-03 Figure_1B
            RFC3 -3.525835e-01 2.392463e-07 Figure_1B
            RFC4 -1.581570e-01 9.287368e-05 Figure_1B
            RFC5 -1.357226e-01 4.074921e-05 Figure_1B
           RFWD3 -1.389637e-01 1.466102e-03 Figure_1B
           RHNO1 -1.858236e-01 5.511286e-09 Figure_1B
            RIF1 -1.559648e-01 9.753621e-05 Figure_1B
            RMI1 -1.653993e-01 2.407086e-06 Figure_1B
            RMI2 -7.412536e-02 1.884068e-02 Figure_1B
        RNASEH2A -4.956477e-02 8.328496e-02 Figure_1B
          RNF111  2.155129e-02 3.086943e-01 Figure_1B
          RNF138 -2.464265e-02 1.857474e-01 Figure_1B
          RNF168 -6.113630e-01 1.141800e-11 Figure_1B
          RNF169 -1.932791e-02 3.064571e-01 Figure_1B
           RNF20 -8.945799e-02 2.951176e-03 Figure_1B
            RNF4 -1.340254e-01 1.870814e-05 Figure_1B
           RNF40 -5.981517e-02 3.901702e-04 Figure_1B
            RNF8 -3.166919e-01 1.594583e-08 Figure_1B
            RPA1 -1.668672e-01 8.851656e-04 Figure_1B
            RPA2 -3.523287e-01 1.929615e-07 Figure_1B
            RPA3 -1.577930e-01 7.655250e-04 Figure_1B
            RPA4 -4.882456e-02 5.738012e-02 Figure_1B
           RPAIN -1.228322e-01 6.864194e-04 Figure_1B
          RPS27A -4.310697e-01 2.255920e-09 Figure_1B
            RPS3 -1.339562e-01 1.764600e-05 Figure_1B
           RRM2B -9.091117e-02 6.435600e-03 Figure_1B
           RTEL1 -9.411019e-02 2.291934e-02 Figure_1B
          RUVBL1 -1.768927e-01 6.895286e-07 Figure_1B
          RUVBL2 -1.037497e-01 8.480089e-05 Figure_1B
           SENP6 -9.683590e-02 2.564471e-04 Figure_1B
           SENP7 -9.366587e-02 4.655735e-06 Figure_1B
           SETD2 -1.181810e-01 1.003855e-05 Figure_1B
          SETMAR -7.101221e-03 8.176600e-01 Figure_1B
            SETX -6.525761e-02 1.548922e-02 Figure_1B
            SFPQ -9.603745e-02 2.429689e-04 Figure_1B
            SFR1 -1.216327e-01 1.120866e-04 Figure_1B
           SHLD1 -2.252260e-01 2.698800e-06 Figure_1B
           SHLD2 -2.086036e-01 4.763159e-05 Figure_1B
           SHLD3 -7.928930e-02 6.886731e-04 Figure_1B
           SHPRH -7.914264e-02 2.537333e-03 Figure_1B
           SIRT1 -7.460220e-02 1.072745e-02 Figure_1B
            SLF1 -1.427705e-01 1.580067e-03 Figure_1B
            SLF2 -1.620826e-01 1.278038e-05 Figure_1B
           SLX1A -6.217732e-02 5.418491e-02 Figure_1B
           SLX1B  3.873380e-02 9.584936e-03 Figure_1B
            SLX4 -2.876026e-02 2.016839e-01 Figure_1B
         SMARCA1 -2.100659e-02 2.562804e-01 Figure_1B
         SMARCA2 -6.974755e-02 1.365000e-03 Figure_1B
         SMARCA4 -2.941766e-02 7.638694e-02 Figure_1B
         SMARCA5 -1.016743e-02 6.649345e-01 Figure_1B
        SMARCAD1 -1.061695e-01 2.843217e-05 Figure_1B
        SMARCAL1 -9.023248e-02 1.253491e-03 Figure_1B
         SMARCB1 -1.260171e-01 3.900609e-06 Figure_1B
         SMARCC1 -2.626109e-02 3.086943e-01 Figure_1B
         SMARCC2 -1.198417e-01 4.691353e-05 Figure_1B
         SMARCD1 -1.038264e-01 7.820548e-06 Figure_1B
         SMARCD2 -5.737508e-02 1.264016e-02 Figure_1B
         SMARCD3 -1.111238e-01 4.427832e-04 Figure_1B
         SMARCE1 -8.596187e-02 2.500157e-03 Figure_1B
           SMC1A -7.562783e-02 5.607054e-03 Figure_1B
            SMC3 -5.956435e-02 5.074667e-02 Figure_1B
            SMC5 -2.135672e-01 3.727364e-08 Figure_1B
            SMC6 -1.526727e-01 2.219723e-04 Figure_1B
            SMG1 -7.151113e-02 8.798498e-03 Figure_1B
           SMUG1 -9.598510e-02 5.141944e-05 Figure_1B
         SPATA22 -2.334478e-02 2.186650e-01 Figure_1B
           SPIDR -6.372671e-02 3.941462e-03 Figure_1B
           SPO11 -6.082849e-02 5.562377e-03 Figure_1B
           SPRTN -1.265120e-01 1.539843e-04 Figure_1B
           SSRP1 -2.487364e-01 2.166825e-07 Figure_1B
            STN1 -1.769141e-01 1.954900e-08 Figure_1B
           STUB1 -8.398217e-02 8.574783e-04 Figure_1B
           SUMO1 -6.865295e-02 1.453790e-03 Figure_1B
         SUPT16H -2.247761e-01 1.657917e-07 Figure_1B
            SWI5 -1.761528e-01 3.305804e-07 Figure_1B
          SWSAP1 -6.787047e-02 4.541250e-04 Figure_1B
           SYCP1 -7.358235e-02 2.280455e-04 Figure_1B
           TAOK1 -3.048442e-02 1.494946e-01 Figure_1B
           TAOK3 -6.459568e-02 2.962098e-03 Figure_1B
           TCEA1 -1.357009e-01 4.485090e-06 Figure_1B
             TDG -4.721648e-02 2.676376e-02 Figure_1B
            TDP1 -3.185853e-02 1.420798e-01 Figure_1B
            TDP2 -3.413002e-02 6.288497e-02 Figure_1B
            TEN1 -3.762804e-02 1.786786e-02 Figure_1B
          TENT4A -2.327237e-02 2.601407e-01 Figure_1B
           TERF2 -2.706947e-01 1.781900e-09 Figure_1B
         TERF2IP -1.261553e-01 3.674190e-06 Figure_1B
           TEX12 -5.966109e-02 2.712362e-03 Figure_1B
           TEX15 -1.592953e-02 4.561986e-01 Figure_1B
          TFIP11  1.378668e-02 5.894677e-01 Figure_1B
            TFPT  1.728977e-01 2.140875e-10 Figure_1B
           TICRR -1.671186e-01 2.612593e-06 Figure_1B
           TIGAR -1.694318e-01 1.603415e-04 Figure_1B
        TIMELESS -8.528520e-03 6.760084e-01 Figure_1B
        TNKS1BP1  4.225530e-02 8.578765e-02 Figure_1B
            TNP1 -7.501781e-02 9.698263e-03 Figure_1B
           TONSL -1.600584e-01 2.350993e-04 Figure_1B
          TOPBP1 -5.763668e-01 1.010320e-12 Figure_1B
            TP53 -5.587016e-03 8.176600e-01 Figure_1B
         TP53BP1  4.353065e-02 1.601256e-02 Figure_1B
            TP73 -9.184315e-03 7.309250e-01 Figure_1B
           TREX1 -9.293424e-02 1.878672e-03 Figure_1B
           TREX2 -1.540723e-02 4.279053e-01 Figure_1B
          TRIM25 -4.684650e-02 5.752384e-02 Figure_1B
          TRIM28 -6.971972e-03 7.901988e-01 Figure_1B
          TRIP12 -3.787120e-02 5.596740e-02 Figure_1B
          TRIP13 -3.926530e-02 2.302473e-02 Figure_1B
           TRRAP -2.444721e-01 2.631209e-07 Figure_1B
            TTC5 -7.037225e-02 2.851931e-03 Figure_1B
          TWIST1  8.004040e-03 7.401954e-01 Figure_1B
           UBA52 -5.524707e-02 1.053265e-02 Figure_1B
             UBB -7.846345e-02 3.669697e-05 Figure_1B
             UBC -1.125206e-01 5.812800e-04 Figure_1B
           UBE2A  3.964956e-02 2.000312e-01 Figure_1B
           UBE2B -8.832702e-02 8.299526e-03 Figure_1B
          UBE2D3 -2.678340e-02 2.684044e-01 Figure_1B
          UBE2L6 -4.932564e-02 4.924696e-02 Figure_1B
           UBE2N -3.748883e-01 1.122927e-09 Figure_1B
          UBE2NL -3.552904e-02 9.326957e-02 Figure_1B
           UBE2T -1.728330e-01 6.110045e-09 Figure_1B
           UBE2U  1.140949e-02 6.649345e-01 Figure_1B
          UBE2V1 -5.309605e-02 3.026034e-02 Figure_1B
          UBE2V2 -9.690694e-02 8.892622e-04 Figure_1B
           UBE2W -1.253628e-01 8.778148e-04 Figure_1B
            UBR5 -1.729540e-01 9.372529e-08 Figure_1B
           UCHL5 -1.539340e-01 3.033267e-07 Figure_1B
            UFD1 -3.174040e-02 2.863880e-01 Figure_1B
           UHRF1 -5.739877e-02 2.998107e-03 Figure_1B
           UIMC1  1.022763e-01 1.872204e-03 Figure_1B
             UNG -8.632897e-02 2.724750e-03 Figure_1B
            UPF1 -2.149755e-01 1.172556e-06 Figure_1B
            USP1 -6.264179e-01 2.494444e-09 Figure_1B
           USP10 -1.179136e-01 3.413629e-05 Figure_1B
           USP16 -6.408737e-02 1.985041e-03 Figure_1B
           USP26 -3.496582e-03 7.991120e-01 Figure_1B
           USP28  1.417604e-02 5.304317e-01 Figure_1B
            USP3 -5.845733e-02 2.144945e-02 Figure_1B
           USP37 -1.108290e-01 1.375052e-03 Figure_1B
           USP43 -6.241287e-02 1.603415e-04 Figure_1B
           USP44 -3.157613e-02 2.176880e-01 Figure_1B
           USP45 -3.491171e-02 2.067995e-01 Figure_1B
           USP47 -3.350532e-02 1.627962e-01 Figure_1B
           USP48 -3.287580e-02 2.690171e-01 Figure_1B
           USP51 -7.962956e-02 1.689571e-03 Figure_1B
            USP7 -6.079264e-02 1.303535e-03 Figure_1B
           UVRAG -1.196682e-01 1.764600e-05 Figure_1B
           UVSSA -1.456014e-02 5.224447e-01 Figure_1B
             VCP -9.902638e-02 4.545724e-04 Figure_1B
           WDHD1 -4.938416e-02 1.963258e-02 Figure_1B
             WRN -7.753400e-02 3.518221e-03 Figure_1B
          WRNIP1 -8.403268e-02 1.298534e-02 Figure_1B
            XAB2 -1.420589e-01 2.777505e-05 Figure_1B
             XPA -1.615455e-01 6.895286e-07 Figure_1B
             XPC -4.403861e-02 3.591755e-02 Figure_1B
           XRCC1 -3.169140e-02 1.061524e-01 Figure_1B
           XRCC2  4.647943e-02 8.291716e-02 Figure_1B
           XRCC3 -4.749800e-02 2.333633e-02 Figure_1B
           XRCC4  8.213272e-03 5.630022e-01 Figure_1B
           XRCC5 -2.694960e-01 2.808706e-09 Figure_1B
           XRCC6  6.940937e-05 9.989247e-01 Figure_1B
           ZBTB1 -3.364742e-02 1.637487e-01 Figure_1B
         ZFYVE26 -2.711535e-02 6.935586e-02 Figure_1B
          ZNF365 -4.685860e-02 5.283937e-03 Figure_1B
          ZNF830 -1.021904e-01 6.369545e-05 Figure_1B
          ZRANB3 -5.681232e-02 4.526438e-03 Figure_1B
          ZSWIM7 -5.494600e-02 2.914932e-02 Figure_1B
            ZUP1 -1.259557e-02 6.192361e-01 Figure_1B

$Figure_1C
            x_IPR      y_chromatin    fill_score    figure
 ACCCCTAAAGGCGCTG             CTCF  2.426893e+00 Figure_1C
 ACTGTCGAGTTGTCCG             CTCF -3.000655e-01 Figure_1C
 AGAAAATAATATGACG             CTCF  1.253279e+00 Figure_1C
 AGGGCGTAAAATATTT             CTCF -5.760647e-01 Figure_1C
 ATACTATATTTAACGG             CTCF -7.893181e-01 Figure_1C
 ATATCGTTGCTGGAGA             CTCF -7.740694e-01 Figure_1C
 CATCCACCACACTTCA             CTCF -3.821327e-01 Figure_1C
 CATTTCTGATCAATAA             CTCF  2.151027e-01 Figure_1C
 CCGGGGACGTATGCAC             CTCF -1.385545e-01 Figure_1C
 CGGCCTGAAGGTCAGG             CTCF  2.814268e+00 Figure_1C
 GAGCGCGTCACCGGGT             CTCF -1.506398e-01 Figure_1C
 GCGCACCCTTTAATTG             CTCF  2.148474e-01 Figure_1C
 GCTAACATCACGAATC             CTCF -5.424706e-02 Figure_1C
 GTACCTCTCGATAGTG             CTCF  5.237034e-01 Figure_1C
 TATGGCTGTCGGGTAG             CTCF  3.670791e-01 Figure_1C
 TCTTTTGAGGAGCTGA             CTCF -5.002625e-01 Figure_1C
 TGGCCAATATTTGTCT             CTCF -9.402283e-01 Figure_1C
 TGTCCCTTAGTACTTT             CTCF -7.275033e-01 Figure_1C
 TTGAACGCGGGCTCGG             CTCF  3.542911e-02 Figure_1C
 ACCCCTAAAGGCGCTG             EZH2  1.044618e+00 Figure_1C
 ACTGTCGAGTTGTCCG             EZH2  3.002872e+00 Figure_1C
 AGAAAATAATATGACG             EZH2  4.095064e-01 Figure_1C
 AGGGCGTAAAATATTT             EZH2 -7.648491e-01 Figure_1C
 ATACTATATTTAACGG             EZH2  2.030791e-01 Figure_1C
 ATATCGTTGCTGGAGA             EZH2 -1.362035e+00 Figure_1C
 CATCCACCACACTTCA             EZH2 -7.322985e-01 Figure_1C
 CATTTCTGATCAATAA             EZH2 -3.129395e-01 Figure_1C
 CCGGGGACGTATGCAC             EZH2 -8.829089e-01 Figure_1C
 CGGCCTGAAGGTCAGG             EZH2  1.576285e+00 Figure_1C
 GAGCGCGTCACCGGGT             EZH2  1.547042e+00 Figure_1C
 GCGCACCCTTTAATTG             EZH2  1.044618e+00 Figure_1C
 GCTAACATCACGAATC             EZH2  1.764262e-01 Figure_1C
 GTACCTCTCGATAGTG             EZH2 -1.136908e+00 Figure_1C
 TATGGCTGTCGGGTAG             EZH2 -2.004819e-01 Figure_1C
 TCTTTTGAGGAGCTGA             EZH2 -9.285811e-01 Figure_1C
 TGGCCAATATTTGTCT             EZH2  3.442015e-01 Figure_1C
 TGTCCCTTAGTACTTT             EZH2 -7.010133e-01 Figure_1C
 TTGAACGCGGGCTCGG             EZH2  1.786240e-01 Figure_1C
 ACCCCTAAAGGCGCTG            H2AFZ  5.563255e-01 Figure_1C
 ACTGTCGAGTTGTCCG            H2AFZ -4.205975e-01 Figure_1C
 AGAAAATAATATGACG            H2AFZ  1.769790e+00 Figure_1C
 AGGGCGTAAAATATTT            H2AFZ -1.674871e+00 Figure_1C
 ATACTATATTTAACGG            H2AFZ -6.851675e-01 Figure_1C
 ATATCGTTGCTGGAGA            H2AFZ -8.801134e-01 Figure_1C
 CATCCACCACACTTCA            H2AFZ -1.153502e+00 Figure_1C
 CATTTCTGATCAATAA            H2AFZ  8.611210e-01 Figure_1C
 CCGGGGACGTATGCAC            H2AFZ -1.409401e+00 Figure_1C
 CGGCCTGAAGGTCAGG            H2AFZ -1.420535e-01 Figure_1C
 GAGCGCGTCACCGGGT            H2AFZ -6.341189e-01 Figure_1C
 GCGCACCCTTTAATTG            H2AFZ  1.571200e-01 Figure_1C
 GCTAACATCACGAATC            H2AFZ  8.609894e-01 Figure_1C
 GTACCTCTCGATAGTG            H2AFZ -9.618174e-01 Figure_1C
 TATGGCTGTCGGGTAG            H2AFZ -7.683231e-01 Figure_1C
 TCTTTTGAGGAGCTGA            H2AFZ -8.244000e-01 Figure_1C
 TGGCCAATATTTGTCT            H2AFZ  9.375613e-01 Figure_1C
 TGTCCCTTAGTACTTT            H2AFZ -4.064821e-01 Figure_1C
 TTGAACGCGGGCTCGG            H2AFZ  1.585100e+00 Figure_1C
 ACCCCTAAAGGCGCTG          H3K27ac  4.309327e-01 Figure_1C
 ACTGTCGAGTTGTCCG          H3K27ac -8.445130e-01 Figure_1C
 AGAAAATAATATGACG          H3K27ac  1.506690e+00 Figure_1C
 AGGGCGTAAAATATTT          H3K27ac  2.256700e-01 Figure_1C
 ATACTATATTTAACGG          H3K27ac  7.476558e-01 Figure_1C
 ATATCGTTGCTGGAGA          H3K27ac -1.173042e+00 Figure_1C
 CATCCACCACACTTCA          H3K27ac -1.335605e+00 Figure_1C
 CATTTCTGATCAATAA          H3K27ac  1.399794e-01 Figure_1C
 CCGGGGACGTATGCAC          H3K27ac -3.094477e-01 Figure_1C
 CGGCCTGAAGGTCAGG          H3K27ac -5.005669e-01 Figure_1C
 GAGCGCGTCACCGGGT          H3K27ac -1.353074e+00 Figure_1C
 GCGCACCCTTTAATTG          H3K27ac  5.349859e-02 Figure_1C
 GCTAACATCACGAATC          H3K27ac  4.938123e-01 Figure_1C
 GTACCTCTCGATAGTG          H3K27ac -9.368502e-01 Figure_1C
 TATGGCTGTCGGGTAG          H3K27ac  7.415479e-01 Figure_1C
 TCTTTTGAGGAGCTGA          H3K27ac -1.503904e+00 Figure_1C
 TGGCCAATATTTGTCT          H3K27ac -6.283329e-01 Figure_1C
 TGTCCCTTAGTACTTT          H3K27ac  2.463349e-01 Figure_1C
 TTGAACGCGGGCTCGG          H3K27ac  1.704235e+00 Figure_1C
 ACCCCTAAAGGCGCTG         H3K27me3  2.786408e+00 Figure_1C
 ACTGTCGAGTTGTCCG         H3K27me3  1.979925e+00 Figure_1C
 AGAAAATAATATGACG         H3K27me3 -4.098668e-01 Figure_1C
 AGGGCGTAAAATATTT         H3K27me3 -1.670847e+00 Figure_1C
 ATACTATATTTAACGG         H3K27me3 -3.714101e-02 Figure_1C
 ATATCGTTGCTGGAGA         H3K27me3  2.376365e-01 Figure_1C
 CATCCACCACACTTCA         H3K27me3 -3.916578e-01 Figure_1C
 CATTTCTGATCAATAA         H3K27me3 -2.531551e-01 Figure_1C
 CCGGGGACGTATGCAC         H3K27me3  1.110187e-02 Figure_1C
 CGGCCTGAAGGTCAGG         H3K27me3  1.702094e+00 Figure_1C
 GAGCGCGTCACCGGGT         H3K27me3  2.148345e+00 Figure_1C
 GCGCACCCTTTAATTG         H3K27me3  3.195117e+00 Figure_1C
 GCTAACATCACGAATC         H3K27me3  4.657594e-01 Figure_1C
 GTACCTCTCGATAGTG         H3K27me3  7.340096e-01 Figure_1C
 TATGGCTGTCGGGTAG         H3K27me3 -1.715008e-01 Figure_1C
 TCTTTTGAGGAGCTGA         H3K27me3 -2.422659e-01 Figure_1C
 TGGCCAATATTTGTCT         H3K27me3  8.161012e-01 Figure_1C
 TGTCCCTTAGTACTTT         H3K27me3 -8.675110e-01 Figure_1C
 TTGAACGCGGGCTCGG         H3K27me3 -1.877717e-01 Figure_1C
 ACCCCTAAAGGCGCTG         H3K36me3 -4.940875e-01 Figure_1C
 ACTGTCGAGTTGTCCG         H3K36me3 -1.703187e+00 Figure_1C
 AGAAAATAATATGACG         H3K36me3 -5.520884e-01 Figure_1C
 AGGGCGTAAAATATTT         H3K36me3  1.854256e+00 Figure_1C
 ATACTATATTTAACGG         H3K36me3  1.702078e+00 Figure_1C
 ATATCGTTGCTGGAGA         H3K36me3 -1.568526e+00 Figure_1C
 CATCCACCACACTTCA         H3K36me3 -7.713878e-01 Figure_1C
 CATTTCTGATCAATAA         H3K36me3 -4.473892e-01 Figure_1C
 CCGGGGACGTATGCAC         H3K36me3  1.971816e+00 Figure_1C
 CGGCCTGAAGGTCAGG         H3K36me3 -1.355453e+00 Figure_1C
 GAGCGCGTCACCGGGT         H3K36me3 -9.045662e-01 Figure_1C
 GCGCACCCTTTAATTG         H3K36me3  1.832404e-01 Figure_1C
 GCTAACATCACGAATC         H3K36me3  9.949721e-01 Figure_1C
 GTACCTCTCGATAGTG         H3K36me3 -4.405914e-01 Figure_1C
 TATGGCTGTCGGGTAG         H3K36me3  1.852290e+00 Figure_1C
 TCTTTTGAGGAGCTGA         H3K36me3 -9.465156e-01 Figure_1C
 TGGCCAATATTTGTCT         H3K36me3 -7.797570e-01 Figure_1C
 TGTCCCTTAGTACTTT         H3K36me3  7.471343e-01 Figure_1C
 TTGAACGCGGGCTCGG         H3K36me3 -8.611925e-02 Figure_1C
 ACCCCTAAAGGCGCTG          H3K4me1  7.230272e-01 Figure_1C
 ACTGTCGAGTTGTCCG          H3K4me1 -7.234728e-01 Figure_1C
 AGAAAATAATATGACG          H3K4me1 -1.799010e-01 Figure_1C
 AGGGCGTAAAATATTT          H3K4me1  4.047262e-01 Figure_1C
 ATACTATATTTAACGG          H3K4me1  5.037398e-01 Figure_1C
 ATATCGTTGCTGGAGA          H3K4me1 -1.303004e+00 Figure_1C
 CATCCACCACACTTCA          H3K4me1 -1.519910e+00 Figure_1C
 CATTTCTGATCAATAA          H3K4me1  3.596205e-01 Figure_1C
 CCGGGGACGTATGCAC          H3K4me1  3.421346e-01 Figure_1C
 CGGCCTGAAGGTCAGG          H3K4me1 -6.348604e-01 Figure_1C
 GAGCGCGTCACCGGGT          H3K4me1 -9.021335e-01 Figure_1C
 GCGCACCCTTTAATTG          H3K4me1 -4.261602e-01 Figure_1C
 GCTAACATCACGAATC          H3K4me1  5.947996e-01 Figure_1C
 GTACCTCTCGATAGTG          H3K4me1 -1.437481e+00 Figure_1C
 TATGGCTGTCGGGTAG          H3K4me1  9.156898e-01 Figure_1C
 TCTTTTGAGGAGCTGA          H3K4me1 -1.382185e+00 Figure_1C
 TGGCCAATATTTGTCT          H3K4me1 -1.643682e-01 Figure_1C
 TGTCCCTTAGTACTTT          H3K4me1  1.998540e-01 Figure_1C
 TTGAACGCGGGCTCGG          H3K4me1  1.297254e+00 Figure_1C
 ACCCCTAAAGGCGCTG          H3K4me2  1.240262e+00 Figure_1C
 ACTGTCGAGTTGTCCG          H3K4me2 -9.332014e-01 Figure_1C
 AGAAAATAATATGACG          H3K4me2  1.605711e+00 Figure_1C
 AGGGCGTAAAATATTT          H3K4me2 -4.976488e-01 Figure_1C
 ATACTATATTTAACGG          H3K4me2  7.249690e-01 Figure_1C
 ATATCGTTGCTGGAGA          H3K4me2 -9.620930e-01 Figure_1C
 CATCCACCACACTTCA          H3K4me2 -1.261886e+00 Figure_1C
 CATTTCTGATCAATAA          H3K4me2  7.788027e-02 Figure_1C
 CCGGGGACGTATGCAC          H3K4me2 -5.103419e-01 Figure_1C
 CGGCCTGAAGGTCAGG          H3K4me2 -4.653099e-01 Figure_1C
 GAGCGCGTCACCGGGT          H3K4me2 -9.567369e-01 Figure_1C
 GCGCACCCTTTAATTG          H3K4me2 -3.496329e-01 Figure_1C
 GCTAACATCACGAATC          H3K4me2  4.066475e-01 Figure_1C
 GTACCTCTCGATAGTG          H3K4me2 -1.037863e+00 Figure_1C
 TATGGCTGTCGGGTAG          H3K4me2 -2.383826e-02 Figure_1C
 TCTTTTGAGGAGCTGA          H3K4me2 -1.141299e+00 Figure_1C
 TGGCCAATATTTGTCT          H3K4me2  2.562637e-01 Figure_1C
 TGTCCCTTAGTACTTT          H3K4me2  2.511263e-01 Figure_1C
 TTGAACGCGGGCTCGG          H3K4me2  1.451658e+00 Figure_1C
 ACCCCTAAAGGCGCTG          H3K4me3  1.039616e+00 Figure_1C
 ACTGTCGAGTTGTCCG          H3K4me3 -5.289882e-01 Figure_1C
 AGAAAATAATATGACG          H3K4me3  2.844857e+00 Figure_1C
 AGGGCGTAAAATATTT          H3K4me3 -5.948086e-01 Figure_1C
 ATACTATATTTAACGG          H3K4me3  1.107384e+00 Figure_1C
 ATATCGTTGCTGGAGA          H3K4me3 -6.532169e-01 Figure_1C
 CATCCACCACACTTCA          H3K4me3 -5.327107e-01 Figure_1C
 CATTTCTGATCAATAA          H3K4me3 -4.616142e-01 Figure_1C
 CCGGGGACGTATGCAC          H3K4me3 -7.167031e-01 Figure_1C
 CGGCCTGAAGGTCAGG          H3K4me3 -4.344856e-01 Figure_1C
 GAGCGCGTCACCGGGT          H3K4me3 -6.655517e-01 Figure_1C
 GCGCACCCTTTAATTG          H3K4me3 -4.133549e-01 Figure_1C
 GCTAACATCACGAATC          H3K4me3 -1.953570e-01 Figure_1C
 GTACCTCTCGATAGTG          H3K4me3 -8.723391e-01 Figure_1C
 TATGGCTGTCGGGTAG          H3K4me3 -4.318757e-01 Figure_1C
 TCTTTTGAGGAGCTGA          H3K4me3 -5.923045e-01 Figure_1C
 TGGCCAATATTTGTCT          H3K4me3 -1.752171e-01 Figure_1C
 TGTCCCTTAGTACTTT          H3K4me3 -3.929776e-02 Figure_1C
 TTGAACGCGGGCTCGG          H3K4me3  1.053045e+00 Figure_1C
 ACCCCTAAAGGCGCTG         H3K79me2 -1.185219e+00 Figure_1C
 ACTGTCGAGTTGTCCG         H3K79me2 -4.182682e-01 Figure_1C
 AGAAAATAATATGACG         H3K79me2  2.205512e+00 Figure_1C
 AGGGCGTAAAATATTT         H3K79me2  5.761264e-01 Figure_1C
 ATACTATATTTAACGG         H3K79me2  1.533910e+00 Figure_1C
 ATATCGTTGCTGGAGA         H3K79me2 -1.148314e+00 Figure_1C
 CATCCACCACACTTCA         H3K79me2 -9.382795e-01 Figure_1C
 CATTTCTGATCAATAA         H3K79me2 -2.437699e-01 Figure_1C
 CCGGGGACGTATGCAC         H3K79me2  2.380710e-01 Figure_1C
 CGGCCTGAAGGTCAGG         H3K79me2 -8.303366e-01 Figure_1C
 GAGCGCGTCACCGGGT         H3K79me2 -1.061875e+00 Figure_1C
 GCGCACCCTTTAATTG         H3K79me2 -3.648617e-01 Figure_1C
 GCTAACATCACGAATC         H3K79me2  4.096171e-01 Figure_1C
 GTACCTCTCGATAGTG         H3K79me2 -6.656287e-01 Figure_1C
 TATGGCTGTCGGGTAG         H3K79me2  6.602115e-02 Figure_1C
 TCTTTTGAGGAGCTGA         H3K79me2 -8.479528e-01 Figure_1C
 TGGCCAATATTTGTCT         H3K79me2 -7.098201e-01 Figure_1C
 TGTCCCTTAGTACTTT         H3K79me2  6.409143e-01 Figure_1C
 TTGAACGCGGGCTCGG         H3K79me2 -1.805115e-01 Figure_1C
 ACCCCTAAAGGCGCTG          H3K9me2 -1.799085e+00 Figure_1C
 ACTGTCGAGTTGTCCG          H3K9me2  5.244404e-02 Figure_1C
 AGAAAATAATATGACG          H3K9me2 -5.209906e-01 Figure_1C
 AGGGCGTAAAATATTT          H3K9me2  3.475033e-01 Figure_1C
 ATACTATATTTAACGG          H3K9me2 -1.114986e+00 Figure_1C
 ATATCGTTGCTGGAGA          H3K9me2  2.101173e+00 Figure_1C
 CATCCACCACACTTCA          H3K9me2  2.501846e+00 Figure_1C
 CATTTCTGATCAATAA          H3K9me2 -1.155555e+00 Figure_1C
 CCGGGGACGTATGCAC          H3K9me2  2.186768e+00 Figure_1C
 CGGCCTGAAGGTCAGG          H3K9me2 -1.148845e+00 Figure_1C
 GAGCGCGTCACCGGGT          H3K9me2 -4.272818e-01 Figure_1C
 GCGCACCCTTTAATTG          H3K9me2 -9.069000e-01 Figure_1C
 GCTAACATCACGAATC          H3K9me2  9.682341e-01 Figure_1C
 GTACCTCTCGATAGTG          H3K9me2  6.680487e-01 Figure_1C
 TATGGCTGTCGGGTAG          H3K9me2 -5.360494e-01 Figure_1C
 TCTTTTGAGGAGCTGA          H3K9me2  7.680797e-01 Figure_1C
 TGGCCAATATTTGTCT          H3K9me2 -3.248357e-02 Figure_1C
 TGTCCCTTAGTACTTT          H3K9me2  6.365788e-01 Figure_1C
 TTGAACGCGGGCTCGG          H3K9me2 -5.136111e-01 Figure_1C
 ACCCCTAAAGGCGCTG          H3K9me3 -2.140619e+00 Figure_1C
 ACTGTCGAGTTGTCCG          H3K9me3  9.479310e-02 Figure_1C
 AGAAAATAATATGACG          H3K9me3 -6.959340e-01 Figure_1C
 AGGGCGTAAAATATTT          H3K9me3  9.146930e-01 Figure_1C
 ATACTATATTTAACGG          H3K9me3 -1.195100e+00 Figure_1C
 ATATCGTTGCTGGAGA          H3K9me3  6.166646e-01 Figure_1C
 CATCCACCACACTTCA          H3K9me3  3.180248e+00 Figure_1C
 CATTTCTGATCAATAA          H3K9me3 -6.258952e-01 Figure_1C
 CCGGGGACGTATGCAC          H3K9me3  1.587640e+00 Figure_1C
 CGGCCTGAAGGTCAGG          H3K9me3 -1.640940e+00 Figure_1C
 GAGCGCGTCACCGGGT          H3K9me3 -9.264907e-01 Figure_1C
 GCGCACCCTTTAATTG          H3K9me3 -1.231561e+00 Figure_1C
 GCTAACATCACGAATC          H3K9me3  2.344528e+00 Figure_1C
 GTACCTCTCGATAGTG          H3K9me3  2.582965e-01 Figure_1C
 TATGGCTGTCGGGTAG          H3K9me3 -9.452674e-01 Figure_1C
 TCTTTTGAGGAGCTGA          H3K9me3  1.403577e+00 Figure_1C
 TGGCCAATATTTGTCT          H3K9me3 -1.502469e+00 Figure_1C
 TGTCCCTTAGTACTTT          H3K9me3  4.663952e-01 Figure_1C
 TTGAACGCGGGCTCGG          H3K9me3 -4.839258e-01 Figure_1C
 ACCCCTAAAGGCGCTG       H4K5acK8ac -1.257234e-01 Figure_1C
 ACTGTCGAGTTGTCCG       H4K5acK8ac -6.267975e-02 Figure_1C
 AGAAAATAATATGACG       H4K5acK8ac  2.152832e+00 Figure_1C
 AGGGCGTAAAATATTT       H4K5acK8ac -6.721911e-01 Figure_1C
 ATACTATATTTAACGG       H4K5acK8ac  4.818160e-01 Figure_1C
 ATATCGTTGCTGGAGA       H4K5acK8ac -4.495551e-01 Figure_1C
 CATCCACCACACTTCA       H4K5acK8ac -1.065372e+00 Figure_1C
 CATTTCTGATCAATAA       H4K5acK8ac -5.688711e-01 Figure_1C
 CCGGGGACGTATGCAC       H4K5acK8ac -4.460863e-01 Figure_1C
 CGGCCTGAAGGTCAGG       H4K5acK8ac -4.231821e-01 Figure_1C
 GAGCGCGTCACCGGGT       H4K5acK8ac -4.620864e-01 Figure_1C
 GCGCACCCTTTAATTG       H4K5acK8ac  5.279413e-01 Figure_1C
 GCTAACATCACGAATC       H4K5acK8ac -3.778434e-01 Figure_1C
 GTACCTCTCGATAGTG       H4K5acK8ac -9.792480e-01 Figure_1C
 TATGGCTGTCGGGTAG       H4K5acK8ac -5.635817e-01 Figure_1C
 TCTTTTGAGGAGCTGA       H4K5acK8ac -6.572947e-01 Figure_1C
 TGGCCAATATTTGTCT       H4K5acK8ac  6.102914e-01 Figure_1C
 TGTCCCTTAGTACTTT       H4K5acK8ac  2.201430e-01 Figure_1C
 TTGAACGCGGGCTCGG       H4K5acK8ac  1.772929e+00 Figure_1C
 ACCCCTAAAGGCGCTG            HDAC1  1.220528e+00 Figure_1C
 ACTGTCGAGTTGTCCG            HDAC1  4.185649e-01 Figure_1C
 AGAAAATAATATGACG            HDAC1 -1.007024e-01 Figure_1C
 AGGGCGTAAAATATTT            HDAC1  1.697511e-01 Figure_1C
 ATACTATATTTAACGG            HDAC1 -3.982184e-01 Figure_1C
 ATATCGTTGCTGGAGA            HDAC1  2.875758e-01 Figure_1C
 CATCCACCACACTTCA            HDAC1  1.319465e-01 Figure_1C
 CATTTCTGATCAATAA            HDAC1 -6.712487e-01 Figure_1C
 CCGGGGACGTATGCAC            HDAC1  7.394001e-01 Figure_1C
 CGGCCTGAAGGTCAGG            HDAC1  7.194538e-01 Figure_1C
 GAGCGCGTCACCGGGT            HDAC1 -5.347645e-01 Figure_1C
 GCGCACCCTTTAATTG            HDAC1  3.015424e-01 Figure_1C
 GCTAACATCACGAATC            HDAC1 -8.592463e-01 Figure_1C
 GTACCTCTCGATAGTG            HDAC1 -1.103896e+00 Figure_1C
 TATGGCTGTCGGGTAG            HDAC1  4.004221e-01 Figure_1C
 TCTTTTGAGGAGCTGA            HDAC1 -1.136747e+00 Figure_1C
 TGGCCAATATTTGTCT            HDAC1 -1.039916e+00 Figure_1C
 TGTCCCTTAGTACTTT            HDAC1 -3.104361e-01 Figure_1C
 TTGAACGCGGGCTCGG            HDAC1 -8.956274e-02 Figure_1C
 ACCCCTAAAGGCGCTG            HDAC2  1.358557e+00 Figure_1C
 ACTGTCGAGTTGTCCG            HDAC2  1.938878e-01 Figure_1C
 AGAAAATAATATGACG            HDAC2  8.152357e-01 Figure_1C
 AGGGCGTAAAATATTT            HDAC2  1.100256e-01 Figure_1C
 ATACTATATTTAACGG            HDAC2  3.952143e-01 Figure_1C
 ATATCGTTGCTGGAGA            HDAC2 -2.377209e-01 Figure_1C
 CATCCACCACACTTCA            HDAC2 -5.180524e-01 Figure_1C
 CATTTCTGATCAATAA            HDAC2 -3.159327e-01 Figure_1C
 CCGGGGACGTATGCAC            HDAC2 -4.767873e-01 Figure_1C
 CGGCCTGAAGGTCAGG            HDAC2  2.777707e-01 Figure_1C
 GAGCGCGTCACCGGGT            HDAC2 -1.293978e+00 Figure_1C
 GCGCACCCTTTAATTG            HDAC2 -1.289688e+00 Figure_1C
 GCTAACATCACGAATC            HDAC2 -1.354356e-01 Figure_1C
 GTACCTCTCGATAGTG            HDAC2 -6.540386e-01 Figure_1C
 TATGGCTGTCGGGTAG            HDAC2  3.604078e-01 Figure_1C
 TCTTTTGAGGAGCTGA            HDAC2 -5.739338e-01 Figure_1C
 TGGCCAATATTTGTCT            HDAC2 -4.051037e-01 Figure_1C
 TGTCCCTTAGTACTTT            HDAC2  4.883608e-01 Figure_1C
 TTGAACGCGGGCTCGG            HDAC2  5.438831e-01 Figure_1C
 ACCCCTAAAGGCGCTG            HDAC3 -2.352121e+00 Figure_1C
 ACTGTCGAGTTGTCCG            HDAC3 -6.970984e-01 Figure_1C
 AGAAAATAATATGACG            HDAC3  1.077997e+00 Figure_1C
 AGGGCGTAAAATATTT            HDAC3  8.140957e-01 Figure_1C
 ATACTATATTTAACGG            HDAC3  5.381348e-01 Figure_1C
 ATATCGTTGCTGGAGA            HDAC3 -1.325470e+00 Figure_1C
 CATCCACCACACTTCA            HDAC3  2.619452e+00 Figure_1C
 CATTTCTGATCAATAA            HDAC3 -5.011545e-01 Figure_1C
 CCGGGGACGTATGCAC            HDAC3 -7.219107e-01 Figure_1C
 CGGCCTGAAGGTCAGG            HDAC3  2.281947e-02 Figure_1C
 GAGCGCGTCACCGGGT            HDAC3 -9.696726e-01 Figure_1C
 GCGCACCCTTTAATTG            HDAC3 -6.121013e-01 Figure_1C
 GCTAACATCACGAATC            HDAC3  6.139085e-02 Figure_1C
 GTACCTCTCGATAGTG            HDAC3 -1.166628e+00 Figure_1C
 TATGGCTGTCGGGTAG            HDAC3  4.694312e-01 Figure_1C
 TCTTTTGAGGAGCTGA            HDAC3 -5.605888e-01 Figure_1C
 TGGCCAATATTTGTCT            HDAC3 -1.234111e+00 Figure_1C
 TGTCCCTTAGTACTTT            HDAC3  3.769381e-01 Figure_1C
 TTGAACGCGGGCTCGG            HDAC3  6.936015e-02 Figure_1C
 ACCCCTAAAGGCGCTG             POL2 -2.604830e-01 Figure_1C
 ACTGTCGAGTTGTCCG             POL2 -9.189062e-01 Figure_1C
 AGAAAATAATATGACG             POL2  1.099162e+00 Figure_1C
 AGGGCGTAAAATATTT             POL2  3.503471e+00 Figure_1C
 ATACTATATTTAACGG             POL2  6.013782e-01 Figure_1C
 ATATCGTTGCTGGAGA             POL2 -5.004451e-01 Figure_1C
 CATCCACCACACTTCA             POL2 -3.612284e-01 Figure_1C
 CATTTCTGATCAATAA             POL2 -1.247845e+00 Figure_1C
 CCGGGGACGTATGCAC             POL2  9.567684e-01 Figure_1C
 CGGCCTGAAGGTCAGG             POL2 -7.375496e-01 Figure_1C
 GAGCGCGTCACCGGGT             POL2 -1.049742e+00 Figure_1C
 GCGCACCCTTTAATTG             POL2 -5.468801e-01 Figure_1C
 GCTAACATCACGAATC             POL2 -3.074401e-01 Figure_1C
 GTACCTCTCGATAGTG             POL2 -1.263031e+00 Figure_1C
 TATGGCTGTCGGGTAG             POL2  8.044042e-01 Figure_1C
 TCTTTTGAGGAGCTGA             POL2 -4.409196e-01 Figure_1C
 TGGCCAATATTTGTCT             POL2 -7.433893e-01 Figure_1C
 TGTCCCTTAGTACTTT             POL2  1.802309e+00 Figure_1C
 TTGAACGCGGGCTCGG             POL2 -1.551779e-01 Figure_1C
 ACCCCTAAAGGCGCTG          POL2AS2 -1.772166e-01 Figure_1C
 ACTGTCGAGTTGTCCG          POL2AS2 -1.648305e+00 Figure_1C
 AGAAAATAATATGACG          POL2AS2  1.361755e+00 Figure_1C
 AGGGCGTAAAATATTT          POL2AS2  2.098692e+00 Figure_1C
 ATACTATATTTAACGG          POL2AS2  1.527740e+00 Figure_1C
 ATATCGTTGCTGGAGA          POL2AS2 -1.091486e+00 Figure_1C
 CATCCACCACACTTCA          POL2AS2 -1.174650e+00 Figure_1C
 CATTTCTGATCAATAA          POL2AS2 -1.146421e+00 Figure_1C
 CCGGGGACGTATGCAC          POL2AS2  3.340808e-01 Figure_1C
 CGGCCTGAAGGTCAGG          POL2AS2 -8.180085e-01 Figure_1C
 GAGCGCGTCACCGGGT          POL2AS2 -1.028053e+00 Figure_1C
 GCGCACCCTTTAATTG          POL2AS2 -1.433122e+00 Figure_1C
 GCTAACATCACGAATC          POL2AS2  9.496515e-03 Figure_1C
 GTACCTCTCGATAGTG          POL2AS2 -8.110631e-01 Figure_1C
 TATGGCTGTCGGGTAG          POL2AS2  6.745396e-01 Figure_1C
 TCTTTTGAGGAGCTGA          POL2AS2 -1.037200e+00 Figure_1C
 TGGCCAATATTTGTCT          POL2AS2 -4.869055e-02 Figure_1C
 TGTCCCTTAGTACTTT          POL2AS2  2.949972e+00 Figure_1C
 TTGAACGCGGGCTCGG          POL2AS2  8.467345e-01 Figure_1C
 ACCCCTAAAGGCGCTG             SMC3  8.761032e-01 Figure_1C
 ACTGTCGAGTTGTCCG             SMC3 -3.827214e-01 Figure_1C
 AGAAAATAATATGACG             SMC3  9.175388e-01 Figure_1C
 AGGGCGTAAAATATTT             SMC3 -4.361578e-01 Figure_1C
 ATACTATATTTAACGG             SMC3 -6.683119e-01 Figure_1C
 ATATCGTTGCTGGAGA             SMC3 -5.707318e-01 Figure_1C
 CATCCACCACACTTCA             SMC3 -1.510291e+00 Figure_1C
 CATTTCTGATCAATAA             SMC3  4.780222e-01 Figure_1C
 CCGGGGACGTATGCAC             SMC3 -6.239039e-01 Figure_1C
 CGGCCTGAAGGTCAGG             SMC3  3.157694e+00 Figure_1C
 GAGCGCGTCACCGGGT             SMC3 -3.190113e-01 Figure_1C
 GCGCACCCTTTAATTG             SMC3 -1.113695e+00 Figure_1C
 GCTAACATCACGAATC             SMC3 -7.648315e-01 Figure_1C
 GTACCTCTCGATAGTG             SMC3 -2.456574e-01 Figure_1C
 TATGGCTGTCGGGTAG             SMC3 -5.688374e-01 Figure_1C
 TCTTTTGAGGAGCTGA             SMC3 -7.613623e-01 Figure_1C
 TGGCCAATATTTGTCT             SMC3 -3.085592e-01 Figure_1C
 TGTCCCTTAGTACTTT             SMC3  8.387319e-01 Figure_1C
 TTGAACGCGGGCTCGG             SMC3  7.956834e-01 Figure_1C
 ACCCCTAAAGGCGCTG            LMNB1  6.445413e-01 Figure_1C
 ACTGTCGAGTTGTCCG            LMNB1 -3.901074e-01 Figure_1C
 AGAAAATAATATGACG            LMNB1 -3.445176e-01 Figure_1C
 AGGGCGTAAAATATTT            LMNB1 -1.378338e+00 Figure_1C
 ATACTATATTTAACGG            LMNB1 -6.582667e-01 Figure_1C
 ATATCGTTGCTGGAGA            LMNB1  1.254040e+00 Figure_1C
 CATCCACCACACTTCA            LMNB1  2.313406e+00 Figure_1C
 CATTTCTGATCAATAA            LMNB1  2.299419e-01 Figure_1C
 CCGGGGACGTATGCAC            LMNB1  7.687221e-01 Figure_1C
 CGGCCTGAAGGTCAGG            LMNB1 -1.082946e+00 Figure_1C
 GAGCGCGTCACCGGGT            LMNB1  4.671242e-01 Figure_1C
 GCGCACCCTTTAATTG            LMNB1  2.761677e-01 Figure_1C
 GCTAACATCACGAATC            LMNB1  4.107427e-02 Figure_1C
 GTACCTCTCGATAGTG            LMNB1  1.837540e+00 Figure_1C
 TATGGCTGTCGGGTAG            LMNB1 -5.321128e-01 Figure_1C
 TCTTTTGAGGAGCTGA            LMNB1  9.192186e-01 Figure_1C
 TGGCCAATATTTGTCT            LMNB1 -2.232654e-02 Figure_1C
 TGTCCCTTAGTACTTT            LMNB1 -1.203922e+00 Figure_1C
 TTGAACGCGGGCTCGG            LMNB1  7.614696e-03 Figure_1C
 ACCCCTAAAGGCGCTG              Dam -2.752648e+00 Figure_1C
 ACTGTCGAGTTGTCCG              Dam -3.311153e-01 Figure_1C
 AGAAAATAATATGACG              Dam  1.491048e+00 Figure_1C
 AGGGCGTAAAATATTT              Dam  5.215209e-01 Figure_1C
 ATACTATATTTAACGG              Dam -3.860347e-01 Figure_1C
 ATATCGTTGCTGGAGA              Dam -2.067264e+00 Figure_1C
 CATCCACCACACTTCA              Dam -1.887790e+00 Figure_1C
 CATTTCTGATCAATAA              Dam -6.051435e-02 Figure_1C
 CCGGGGACGTATGCAC              Dam -2.326866e-01 Figure_1C
 CGGCCTGAAGGTCAGG              Dam -1.671911e-01 Figure_1C
 GAGCGCGTCACCGGGT              Dam -2.067264e+00 Figure_1C
 GCGCACCCTTTAATTG              Dam -9.618988e-01 Figure_1C
 GCTAACATCACGAATC              Dam  4.733305e-02 Figure_1C
 GTACCTCTCGATAGTG              Dam -9.030211e-01 Figure_1C
 TATGGCTGTCGGGTAG              Dam  2.629627e-02 Figure_1C
 TCTTTTGAGGAGCTGA              Dam -2.752648e+00 Figure_1C
 TGGCCAATATTTGTCT              Dam  1.748844e-02 Figure_1C
 TGTCCCTTAGTACTTT              Dam  4.017085e-01 Figure_1C
 TTGAACGCGGGCTCGG              Dam  2.030182e+00 Figure_1C
 ACCCCTAAAGGCGCTG            DNAse -6.134731e-01 Figure_1C
 ACTGTCGAGTTGTCCG            DNAse -2.570563e-01 Figure_1C
 AGAAAATAATATGACG            DNAse  2.455854e+00 Figure_1C
 AGGGCGTAAAATATTT            DNAse -4.904308e-02 Figure_1C
 ATACTATATTTAACGG            DNAse -8.653888e-01 Figure_1C
 ATATCGTTGCTGGAGA            DNAse -9.776092e-01 Figure_1C
 CATCCACCACACTTCA            DNAse -1.187343e+00 Figure_1C
 CATTTCTGATCAATAA            DNAse -3.978377e-02 Figure_1C
 CCGGGGACGTATGCAC            DNAse -2.708315e-01 Figure_1C
 CGGCCTGAAGGTCAGG            DNAse  8.307197e-01 Figure_1C
 GAGCGCGTCACCGGGT            DNAse -4.933963e-01 Figure_1C
 GCGCACCCTTTAATTG            DNAse -7.210432e-01 Figure_1C
 GCTAACATCACGAATC            DNAse  2.033906e-02 Figure_1C
 GTACCTCTCGATAGTG            DNAse -9.838638e-01 Figure_1C
 TATGGCTGTCGGGTAG            DNAse -2.608657e-02 Figure_1C
 TCTTTTGAGGAGCTGA            DNAse -1.179689e+00 Figure_1C
 TGGCCAATATTTGTCT            DNAse -6.718007e-01 Figure_1C
 TGTCCCTTAGTACTTT            DNAse  5.270767e-01 Figure_1C
 TTGAACGCGGGCTCGG            DNAse  1.783033e+00 Figure_1C
 ACCCCTAAAGGCGCTG              m5C  1.158679e+00 Figure_1C
 ACTGTCGAGTTGTCCG              m5C -1.111481e+00 Figure_1C
 AGAAAATAATATGACG              m5C -2.741121e-01 Figure_1C
 AGGGCGTAAAATATTT              m5C  6.844185e-01 Figure_1C
 ATACTATATTTAACGG              m5C  1.783651e+00 Figure_1C
 ATATCGTTGCTGGAGA              m5C -1.361930e+00 Figure_1C
 CATCCACCACACTTCA              m5C -1.272954e+00 Figure_1C
 CATTTCTGATCAATAA              m5C  4.486947e-05 Figure_1C
 CCGGGGACGTATGCAC              m5C  8.741731e-01 Figure_1C
 CGGCCTGAAGGTCAGG              m5C -1.159238e+00 Figure_1C
 GAGCGCGTCACCGGGT              m5C -1.401402e+00 Figure_1C
 GCGCACCCTTTAATTG              m5C -1.208877e+00 Figure_1C
 GCTAACATCACGAATC              m5C -1.769013e-01 Figure_1C
 GTACCTCTCGATAGTG              m5C -1.237746e+00 Figure_1C
 TATGGCTGTCGGGTAG              m5C  1.639518e+00 Figure_1C
 TCTTTTGAGGAGCTGA              m5C -1.214577e+00 Figure_1C
 TGGCCAATATTTGTCT              m5C -1.074030e-01 Figure_1C
 TGTCCCTTAGTACTTT              m5C  1.518911e+00 Figure_1C
 TTGAACGCGGGCTCGG              m5C  3.045301e-01 Figure_1C
 ACCCCTAAAGGCGCTG late_replicating -6.318283e-01 Figure_1C
 ACTGTCGAGTTGTCCG late_replicating  2.755017e-01 Figure_1C
 AGAAAATAATATGACG late_replicating  1.215330e+00 Figure_1C
 AGGGCGTAAAATATTT late_replicating -3.094724e-01 Figure_1C
 ATACTATATTTAACGG late_replicating -9.978077e-02 Figure_1C
 ATATCGTTGCTGGAGA late_replicating  1.086932e+00 Figure_1C
 CATCCACCACACTTCA late_replicating  2.810653e+00 Figure_1C
 CATTTCTGATCAATAA late_replicating  5.664792e-01 Figure_1C
 CCGGGGACGTATGCAC late_replicating  3.380859e-02 Figure_1C
 CGGCCTGAAGGTCAGG late_replicating -8.543160e-01 Figure_1C
 GAGCGCGTCACCGGGT late_replicating -1.702423e+00 Figure_1C
 GCGCACCCTTTAATTG late_replicating -2.648094e+00 Figure_1C
 GCTAACATCACGAATC late_replicating  1.618263e+00 Figure_1C
 GTACCTCTCGATAGTG late_replicating  2.258199e+00 Figure_1C
 TATGGCTGTCGGGTAG late_replicating -3.545191e-01 Figure_1C
 TCTTTTGAGGAGCTGA late_replicating  2.841206e+00 Figure_1C
 TGGCCAATATTTGTCT late_replicating  1.743075e+00 Figure_1C
 TGTCCCTTAGTACTTT late_replicating -1.185003e+00 Figure_1C
 TTGAACGCGGGCTCGG late_replicating -5.725074e-01 Figure_1C
 ACCCCTAAAGGCGCTG            TTseq -2.997542e-01 Figure_1C
 ACTGTCGAGTTGTCCG            TTseq -1.443623e+00 Figure_1C
 AGAAAATAATATGACG            TTseq  9.917645e-01 Figure_1C
 AGGGCGTAAAATATTT            TTseq  1.320354e+00 Figure_1C
 ATACTATATTTAACGG            TTseq  1.037001e+00 Figure_1C
 ATATCGTTGCTGGAGA            TTseq -7.342708e-01 Figure_1C
 CATCCACCACACTTCA            TTseq -4.325105e-01 Figure_1C
 CATTTCTGATCAATAA            TTseq -6.266440e-01 Figure_1C
 CCGGGGACGTATGCAC            TTseq  1.209440e+00 Figure_1C
 CGGCCTGAAGGTCAGG            TTseq -1.443623e+00 Figure_1C
 GAGCGCGTCACCGGGT            TTseq -1.443623e+00 Figure_1C
 GCGCACCCTTTAATTG            TTseq -1.443623e+00 Figure_1C
 GCTAACATCACGAATC            TTseq  9.545856e-01 Figure_1C
 GTACCTCTCGATAGTG            TTseq -8.709815e-01 Figure_1C
 TATGGCTGTCGGGTAG            TTseq  8.854987e-01 Figure_1C
 TCTTTTGAGGAGCTGA            TTseq -2.383081e-01 Figure_1C
 TGGCCAATATTTGTCT            TTseq -1.081643e+00 Figure_1C
 TGTCCCTTAGTACTTT            TTseq  8.634137e-01 Figure_1C
 TTGAACGCGGGCTCGG            TTseq  3.898040e-01 Figure_1C

$Figure_2B
      x_LMNB1 y_deltalog2bal    figure
  0.646694638     -0.9171360 Figure_2B
 -0.390207299     -1.2363198 Figure_2B
 -0.344518251     -0.8216223 Figure_2B
 -1.380589941     -0.7711738 Figure_2B
 -0.658950612     -0.9058657 Figure_2B
  1.257520406     -1.1865652 Figure_2B
  2.319193280     -1.1663729 Figure_2B
  0.231192317     -1.1583728 Figure_2B
  0.771145859     -1.2754193 Figure_2B
 -1.084554577     -0.8541901 Figure_2B
  0.468891146     -1.1402399 Figure_2B
  0.277518722     -1.0666110 Figure_2B
  0.041913353     -0.7410293 Figure_2B
  1.842290928     -1.1655208 Figure_2B
 -0.532521980     -1.0809993 Figure_2B
  0.921970116     -1.2027851 Figure_2B
 -0.021625535     -1.0445787 Figure_2B
 -1.205793861     -0.7954857 Figure_2B
  0.008380907     -0.9531659 Figure_2B

$Figure_2B
      x_LMNB1 y_deltalog2bal    figure
  0.646694638     -0.9171360 Figure_2B
 -0.390207299     -1.2363198 Figure_2B
 -0.344518251     -0.8216223 Figure_2B
 -1.380589941     -0.7711738 Figure_2B
 -0.658950612     -0.9058657 Figure_2B
  1.257520406     -1.1865652 Figure_2B
  2.319193280     -1.1663729 Figure_2B
  0.231192317     -1.1583728 Figure_2B
  0.771145859     -1.2754193 Figure_2B
 -1.084554577     -0.8541901 Figure_2B
  0.468891146     -1.1402399 Figure_2B
  0.277518722     -1.0666110 Figure_2B
  0.041913353     -0.7410293 Figure_2B
  1.842290928     -1.1655208 Figure_2B
 -0.532521980     -1.0809993 Figure_2B
  0.921970116     -1.2027851 Figure_2B
 -0.021625535     -1.0445787 Figure_2B
 -1.205793861     -0.7954857 Figure_2B
  0.008380907     -0.9531659 Figure_2B

$Figure_2D
   x_gene      y_chromatin fill_synergyscore    figure
   ALKBH5             CTCF     -4.826343e-03 Figure_2D
   ALKBH5              Dam     -1.559443e-02 Figure_2D
   ALKBH5            DNAse     -1.965339e-02 Figure_2D
   ALKBH5             EZH2     -1.245361e-02 Figure_2D
   ALKBH5            H2AFZ     -6.428928e-02 Figure_2D
   ALKBH5          H3K27ac     -2.051140e-02 Figure_2D
   ALKBH5         H3K27me3     -1.962623e-02 Figure_2D
   ALKBH5         H3K36me3      0.000000e+00 Figure_2D
   ALKBH5          H3K4me1     -1.580678e-02 Figure_2D
   ALKBH5          H3K4me2     -3.852481e-02 Figure_2D
   ALKBH5          H3K4me3     -1.915482e-02 Figure_2D
   ALKBH5         H3K79me2      0.000000e+00 Figure_2D
   ALKBH5          H3K9me2      0.000000e+00 Figure_2D
   ALKBH5          H3K9me3      0.000000e+00 Figure_2D
   ALKBH5       H4K5acK8ac     -4.066199e-02 Figure_2D
   ALKBH5            HDAC1      0.000000e+00 Figure_2D
   ALKBH5            HDAC2      0.000000e+00 Figure_2D
   ALKBH5            HDAC3      0.000000e+00 Figure_2D
   ALKBH5 late_replicating     -1.462794e-02 Figure_2D
   ALKBH5            LMNB1     -6.604250e-03 Figure_2D
   ALKBH5              m5C      0.000000e+00 Figure_2D
   ALKBH5             POL2      0.000000e+00 Figure_2D
   ALKBH5          POL2AS2      0.000000e+00 Figure_2D
   ALKBH5             SMC3     -2.848498e-03 Figure_2D
   ALKBH5            TTseq      0.000000e+00 Figure_2D
      ATM             CTCF      0.000000e+00 Figure_2D
      ATM              Dam      0.000000e+00 Figure_2D
      ATM            DNAse      0.000000e+00 Figure_2D
      ATM             EZH2      0.000000e+00 Figure_2D
      ATM            H2AFZ      0.000000e+00 Figure_2D
      ATM          H3K27ac      0.000000e+00 Figure_2D
      ATM         H3K27me3     -2.478341e-02 Figure_2D
      ATM         H3K36me3      0.000000e+00 Figure_2D
      ATM          H3K4me1      0.000000e+00 Figure_2D
      ATM          H3K4me2      0.000000e+00 Figure_2D
      ATM          H3K4me3      0.000000e+00 Figure_2D
      ATM         H3K79me2      0.000000e+00 Figure_2D
      ATM          H3K9me2     -2.998713e-02 Figure_2D
      ATM          H3K9me3     -1.254204e-02 Figure_2D
      ATM       H4K5acK8ac      0.000000e+00 Figure_2D
      ATM            HDAC1      0.000000e+00 Figure_2D
      ATM            HDAC2      0.000000e+00 Figure_2D
      ATM            HDAC3      0.000000e+00 Figure_2D
      ATM late_replicating     -2.270112e-02 Figure_2D
      ATM            LMNB1     -4.351293e-02 Figure_2D
      ATM              m5C      0.000000e+00 Figure_2D
      ATM             POL2      0.000000e+00 Figure_2D
      ATM          POL2AS2      0.000000e+00 Figure_2D
      ATM             SMC3      0.000000e+00 Figure_2D
      ATM            TTseq      0.000000e+00 Figure_2D
      ATR             CTCF      0.000000e+00 Figure_2D
      ATR              Dam      0.000000e+00 Figure_2D
      ATR            DNAse      0.000000e+00 Figure_2D
      ATR             EZH2      0.000000e+00 Figure_2D
      ATR            H2AFZ      0.000000e+00 Figure_2D
      ATR          H3K27ac      0.000000e+00 Figure_2D
      ATR         H3K27me3      0.000000e+00 Figure_2D
      ATR         H3K36me3      0.000000e+00 Figure_2D
      ATR          H3K4me1      0.000000e+00 Figure_2D
      ATR          H3K4me2      0.000000e+00 Figure_2D
      ATR          H3K4me3      0.000000e+00 Figure_2D
      ATR         H3K79me2      0.000000e+00 Figure_2D
      ATR          H3K9me2     -7.759655e-02 Figure_2D
      ATR          H3K9me3     -8.186476e-02 Figure_2D
      ATR       H4K5acK8ac      0.000000e+00 Figure_2D
      ATR            HDAC1      0.000000e+00 Figure_2D
      ATR            HDAC2      0.000000e+00 Figure_2D
      ATR            HDAC3     -1.296370e-02 Figure_2D
      ATR late_replicating     -1.076039e-01 Figure_2D
      ATR            LMNB1     -1.395773e-01 Figure_2D
      ATR              m5C      0.000000e+00 Figure_2D
      ATR             POL2      0.000000e+00 Figure_2D
      ATR          POL2AS2      0.000000e+00 Figure_2D
      ATR             SMC3      0.000000e+00 Figure_2D
      ATR            TTseq      0.000000e+00 Figure_2D
    ATRIP             CTCF      0.000000e+00 Figure_2D
    ATRIP              Dam      0.000000e+00 Figure_2D
    ATRIP            DNAse      0.000000e+00 Figure_2D
    ATRIP             EZH2      0.000000e+00 Figure_2D
    ATRIP            H2AFZ      0.000000e+00 Figure_2D
    ATRIP          H3K27ac      0.000000e+00 Figure_2D
    ATRIP         H3K27me3     -2.039453e-03 Figure_2D
    ATRIP         H3K36me3      0.000000e+00 Figure_2D
    ATRIP          H3K4me1      0.000000e+00 Figure_2D
    ATRIP          H3K4me2      0.000000e+00 Figure_2D
    ATRIP          H3K4me3      0.000000e+00 Figure_2D
    ATRIP         H3K79me2      0.000000e+00 Figure_2D
    ATRIP          H3K9me2     -3.205002e-02 Figure_2D
    ATRIP          H3K9me3     -1.887612e-02 Figure_2D
    ATRIP       H4K5acK8ac      0.000000e+00 Figure_2D
    ATRIP            HDAC1      0.000000e+00 Figure_2D
    ATRIP            HDAC2      0.000000e+00 Figure_2D
    ATRIP            HDAC3      0.000000e+00 Figure_2D
    ATRIP late_replicating     -3.547433e-02 Figure_2D
    ATRIP            LMNB1     -4.210650e-02 Figure_2D
    ATRIP              m5C      0.000000e+00 Figure_2D
    ATRIP             POL2      0.000000e+00 Figure_2D
    ATRIP          POL2AS2      0.000000e+00 Figure_2D
    ATRIP             SMC3      0.000000e+00 Figure_2D
    ATRIP            TTseq      0.000000e+00 Figure_2D
     ATRX             CTCF      0.000000e+00 Figure_2D
     ATRX              Dam      9.066031e-03 Figure_2D
     ATRX            DNAse      0.000000e+00 Figure_2D
     ATRX             EZH2      0.000000e+00 Figure_2D
     ATRX            H2AFZ      0.000000e+00 Figure_2D
     ATRX          H3K27ac      3.300523e-03 Figure_2D
     ATRX         H3K27me3      0.000000e+00 Figure_2D
     ATRX         H3K36me3      3.032212e-02 Figure_2D
     ATRX          H3K4me1      0.000000e+00 Figure_2D
     ATRX          H3K4me2      0.000000e+00 Figure_2D
     ATRX          H3K4me3      0.000000e+00 Figure_2D
     ATRX         H3K79me2      1.768738e-02 Figure_2D
     ATRX          H3K9me2      3.115729e-02 Figure_2D
     ATRX          H3K9me3      5.187505e-02 Figure_2D
     ATRX       H4K5acK8ac      0.000000e+00 Figure_2D
     ATRX            HDAC1      0.000000e+00 Figure_2D
     ATRX            HDAC2      0.000000e+00 Figure_2D
     ATRX            HDAC3      5.924393e-02 Figure_2D
     ATRX late_replicating      1.598331e-02 Figure_2D
     ATRX            LMNB1      1.645006e-02 Figure_2D
     ATRX              m5C      9.345444e-03 Figure_2D
     ATRX             POL2      2.615142e-02 Figure_2D
     ATRX          POL2AS2      1.501221e-02 Figure_2D
     ATRX             SMC3      0.000000e+00 Figure_2D
     ATRX            TTseq      3.434278e-02 Figure_2D
   BABAM2             CTCF      2.588632e-03 Figure_2D
   BABAM2              Dam      0.000000e+00 Figure_2D
   BABAM2            DNAse      0.000000e+00 Figure_2D
   BABAM2             EZH2      9.976812e-03 Figure_2D
   BABAM2            H2AFZ      0.000000e+00 Figure_2D
   BABAM2          H3K27ac      0.000000e+00 Figure_2D
   BABAM2         H3K27me3      1.801855e-02 Figure_2D
   BABAM2         H3K36me3      3.299061e-02 Figure_2D
   BABAM2          H3K4me1      1.684673e-02 Figure_2D
   BABAM2          H3K4me2      0.000000e+00 Figure_2D
   BABAM2          H3K4me3      0.000000e+00 Figure_2D
   BABAM2         H3K79me2      0.000000e+00 Figure_2D
   BABAM2          H3K9me2      0.000000e+00 Figure_2D
   BABAM2          H3K9me3      0.000000e+00 Figure_2D
   BABAM2       H4K5acK8ac      0.000000e+00 Figure_2D
   BABAM2            HDAC1      5.743184e-03 Figure_2D
   BABAM2            HDAC2      0.000000e+00 Figure_2D
   BABAM2            HDAC3      0.000000e+00 Figure_2D
   BABAM2 late_replicating      0.000000e+00 Figure_2D
   BABAM2            LMNB1      0.000000e+00 Figure_2D
   BABAM2              m5C      2.705061e-02 Figure_2D
   BABAM2             POL2      3.709045e-03 Figure_2D
   BABAM2          POL2AS2      0.000000e+00 Figure_2D
   BABAM2             SMC3      0.000000e+00 Figure_2D
   BABAM2            TTseq      0.000000e+00 Figure_2D
      BLM             CTCF     -9.870956e-02 Figure_2D
      BLM              Dam     -3.189194e-03 Figure_2D
      BLM            DNAse     -3.051205e-02 Figure_2D
      BLM             EZH2     -6.432776e-02 Figure_2D
      BLM            H2AFZ     -4.071472e-02 Figure_2D
      BLM          H3K27ac     -3.277148e-02 Figure_2D
      BLM         H3K27me3     -6.543256e-02 Figure_2D
      BLM         H3K36me3      0.000000e+00 Figure_2D
      BLM          H3K4me1     -3.188982e-02 Figure_2D
      BLM          H3K4me2     -4.629274e-02 Figure_2D
      BLM          H3K4me3     -2.840975e-02 Figure_2D
      BLM         H3K79me2      0.000000e+00 Figure_2D
      BLM          H3K9me2      0.000000e+00 Figure_2D
      BLM          H3K9me3      0.000000e+00 Figure_2D
      BLM       H4K5acK8ac     -2.799626e-02 Figure_2D
      BLM            HDAC1     -7.383787e-02 Figure_2D
      BLM            HDAC2     -7.170187e-02 Figure_2D
      BLM            HDAC3      0.000000e+00 Figure_2D
      BLM late_replicating      0.000000e+00 Figure_2D
      BLM            LMNB1      0.000000e+00 Figure_2D
      BLM              m5C     -8.484174e-04 Figure_2D
      BLM             POL2      0.000000e+00 Figure_2D
      BLM          POL2AS2      0.000000e+00 Figure_2D
      BLM             SMC3     -7.629878e-02 Figure_2D
      BLM            TTseq      0.000000e+00 Figure_2D
   BOD1L1             CTCF      9.918905e-02 Figure_2D
   BOD1L1              Dam      2.391665e-02 Figure_2D
   BOD1L1            DNAse      7.858975e-02 Figure_2D
   BOD1L1             EZH2      1.579230e-02 Figure_2D
   BOD1L1            H2AFZ      9.229937e-03 Figure_2D
   BOD1L1          H3K27ac      1.291110e-01 Figure_2D
   BOD1L1         H3K27me3      2.866458e-02 Figure_2D
   BOD1L1         H3K36me3      7.977189e-02 Figure_2D
   BOD1L1          H3K4me1      1.457499e-01 Figure_2D
   BOD1L1          H3K4me2      1.267669e-01 Figure_2D
   BOD1L1          H3K4me3      9.056157e-02 Figure_2D
   BOD1L1         H3K79me2      3.749512e-02 Figure_2D
   BOD1L1          H3K9me2     -7.848863e-02 Figure_2D
   BOD1L1          H3K9me3     -1.117432e-01 Figure_2D
   BOD1L1       H4K5acK8ac      8.176392e-02 Figure_2D
   BOD1L1            HDAC1      1.877858e-01 Figure_2D
   BOD1L1            HDAC2      1.509334e-01 Figure_2D
   BOD1L1            HDAC3     -3.841135e-02 Figure_2D
   BOD1L1 late_replicating     -1.132444e-01 Figure_2D
   BOD1L1            LMNB1     -9.946024e-02 Figure_2D
   BOD1L1              m5C      9.116160e-02 Figure_2D
   BOD1L1             POL2      9.355122e-02 Figure_2D
   BOD1L1          POL2AS2      8.710771e-02 Figure_2D
   BOD1L1             SMC3      7.939401e-02 Figure_2D
   BOD1L1            TTseq      7.609015e-02 Figure_2D
    BRCA2             CTCF      7.694528e-02 Figure_2D
    BRCA2              Dam      1.063589e-02 Figure_2D
    BRCA2            DNAse      4.231349e-02 Figure_2D
    BRCA2             EZH2      2.558837e-02 Figure_2D
    BRCA2            H2AFZ      0.000000e+00 Figure_2D
    BRCA2          H3K27ac      4.321922e-02 Figure_2D
    BRCA2         H3K27me3      2.276499e-02 Figure_2D
    BRCA2         H3K36me3      2.927006e-02 Figure_2D
    BRCA2          H3K4me1      6.847301e-02 Figure_2D
    BRCA2          H3K4me2      3.465125e-02 Figure_2D
    BRCA2          H3K4me3      1.027573e-02 Figure_2D
    BRCA2         H3K79me2      0.000000e+00 Figure_2D
    BRCA2          H3K9me2      0.000000e+00 Figure_2D
    BRCA2          H3K9me3      0.000000e+00 Figure_2D
    BRCA2       H4K5acK8ac      0.000000e+00 Figure_2D
    BRCA2            HDAC1      1.341659e-01 Figure_2D
    BRCA2            HDAC2      7.439987e-02 Figure_2D
    BRCA2            HDAC3      0.000000e+00 Figure_2D
    BRCA2 late_replicating      0.000000e+00 Figure_2D
    BRCA2            LMNB1      0.000000e+00 Figure_2D
    BRCA2              m5C      3.968168e-02 Figure_2D
    BRCA2             POL2      1.942567e-02 Figure_2D
    BRCA2          POL2AS2      1.595315e-02 Figure_2D
    BRCA2             SMC3      4.982129e-02 Figure_2D
    BRCA2            TTseq      2.126310e-02 Figure_2D
    BRCC3             CTCF      3.292249e-02 Figure_2D
    BRCC3              Dam      3.596594e-02 Figure_2D
    BRCC3            DNAse      5.036650e-02 Figure_2D
    BRCC3             EZH2      0.000000e+00 Figure_2D
    BRCC3            H2AFZ      0.000000e+00 Figure_2D
    BRCC3          H3K27ac      7.924206e-02 Figure_2D
    BRCC3         H3K27me3      0.000000e+00 Figure_2D
    BRCC3         H3K36me3      5.633524e-02 Figure_2D
    BRCC3          H3K4me1      1.058777e-01 Figure_2D
    BRCC3          H3K4me2      6.956341e-02 Figure_2D
    BRCC3          H3K4me3      3.237167e-02 Figure_2D
    BRCC3         H3K79me2      2.811979e-02 Figure_2D
    BRCC3          H3K9me2      0.000000e+00 Figure_2D
    BRCC3          H3K9me3      0.000000e+00 Figure_2D
    BRCC3       H4K5acK8ac      3.021945e-02 Figure_2D
    BRCC3            HDAC1      8.873663e-02 Figure_2D
    BRCC3            HDAC2      9.679341e-02 Figure_2D
    BRCC3            HDAC3      0.000000e+00 Figure_2D
    BRCC3 late_replicating      0.000000e+00 Figure_2D
    BRCC3            LMNB1      0.000000e+00 Figure_2D
    BRCC3              m5C      7.758012e-02 Figure_2D
    BRCC3             POL2      5.039754e-02 Figure_2D
    BRCC3          POL2AS2      5.549902e-02 Figure_2D
    BRCC3             SMC3      4.354427e-02 Figure_2D
    BRCC3            TTseq      5.530178e-02 Figure_2D
 C14orf39             CTCF      0.000000e+00 Figure_2D
 C14orf39              Dam      2.352361e-02 Figure_2D
 C14orf39            DNAse      2.391418e-02 Figure_2D
 C14orf39             EZH2      0.000000e+00 Figure_2D
 C14orf39            H2AFZ      1.223355e-02 Figure_2D
 C14orf39          H3K27ac      4.706004e-02 Figure_2D
 C14orf39         H3K27me3      0.000000e+00 Figure_2D
 C14orf39         H3K36me3      3.601916e-02 Figure_2D
 C14orf39          H3K4me1      5.624600e-02 Figure_2D
 C14orf39          H3K4me2      4.374954e-02 Figure_2D
 C14orf39          H3K4me3      2.307396e-02 Figure_2D
 C14orf39         H3K79me2      3.233551e-02 Figure_2D
 C14orf39          H3K9me2      0.000000e+00 Figure_2D
 C14orf39          H3K9me3      0.000000e+00 Figure_2D
 C14orf39       H4K5acK8ac      3.738331e-02 Figure_2D
 C14orf39            HDAC1      4.723826e-02 Figure_2D
 C14orf39            HDAC2      3.402816e-02 Figure_2D
 C14orf39            HDAC3      3.176364e-03 Figure_2D
 C14orf39 late_replicating      0.000000e+00 Figure_2D
 C14orf39            LMNB1      0.000000e+00 Figure_2D
 C14orf39              m5C      4.681080e-02 Figure_2D
 C14orf39             POL2      3.950496e-02 Figure_2D
 C14orf39          POL2AS2      3.789106e-02 Figure_2D
 C14orf39             SMC3      9.984184e-04 Figure_2D
 C14orf39            TTseq      3.463774e-02 Figure_2D
     CDC7             CTCF     -3.133497e-02 Figure_2D
     CDC7              Dam      0.000000e+00 Figure_2D
     CDC7            DNAse      0.000000e+00 Figure_2D
     CDC7             EZH2     -2.427946e-02 Figure_2D
     CDC7            H2AFZ      0.000000e+00 Figure_2D
     CDC7          H3K27ac      0.000000e+00 Figure_2D
     CDC7         H3K27me3     -5.807067e-02 Figure_2D
     CDC7         H3K36me3      0.000000e+00 Figure_2D
     CDC7          H3K4me1      0.000000e+00 Figure_2D
     CDC7          H3K4me2      0.000000e+00 Figure_2D
     CDC7          H3K4me3      0.000000e+00 Figure_2D
     CDC7         H3K79me2      0.000000e+00 Figure_2D
     CDC7          H3K9me2     -9.192439e-03 Figure_2D
     CDC7          H3K9me3      0.000000e+00 Figure_2D
     CDC7       H4K5acK8ac      0.000000e+00 Figure_2D
     CDC7            HDAC1     -1.177371e-02 Figure_2D
     CDC7            HDAC2      0.000000e+00 Figure_2D
     CDC7            HDAC3      0.000000e+00 Figure_2D
     CDC7 late_replicating     -2.438646e-02 Figure_2D
     CDC7            LMNB1     -9.364627e-02 Figure_2D
     CDC7              m5C      0.000000e+00 Figure_2D
     CDC7             POL2      0.000000e+00 Figure_2D
     CDC7          POL2AS2      0.000000e+00 Figure_2D
     CDC7             SMC3     -4.889182e-03 Figure_2D
     CDC7            TTseq      0.000000e+00 Figure_2D
     CDK9             CTCF      0.000000e+00 Figure_2D
     CDK9              Dam      0.000000e+00 Figure_2D
     CDK9            DNAse      0.000000e+00 Figure_2D
     CDK9             EZH2     -2.017036e-03 Figure_2D
     CDK9            H2AFZ      0.000000e+00 Figure_2D
     CDK9          H3K27ac      0.000000e+00 Figure_2D
     CDK9         H3K27me3     -1.131196e-02 Figure_2D
     CDK9         H3K36me3      0.000000e+00 Figure_2D
     CDK9          H3K4me1      0.000000e+00 Figure_2D
     CDK9          H3K4me2      0.000000e+00 Figure_2D
     CDK9          H3K4me3      0.000000e+00 Figure_2D
     CDK9         H3K79me2      0.000000e+00 Figure_2D
     CDK9          H3K9me2     -4.585842e-02 Figure_2D
     CDK9          H3K9me3     -5.244633e-02 Figure_2D
     CDK9       H4K5acK8ac      0.000000e+00 Figure_2D
     CDK9            HDAC1     -5.324647e-03 Figure_2D
     CDK9            HDAC2      0.000000e+00 Figure_2D
     CDK9            HDAC3     -2.988980e-02 Figure_2D
     CDK9 late_replicating     -6.035620e-02 Figure_2D
     CDK9            LMNB1     -6.133991e-02 Figure_2D
     CDK9              m5C      0.000000e+00 Figure_2D
     CDK9             POL2      0.000000e+00 Figure_2D
     CDK9          POL2AS2      0.000000e+00 Figure_2D
     CDK9             SMC3      0.000000e+00 Figure_2D
     CDK9            TTseq      0.000000e+00 Figure_2D
    CEBPG             CTCF      6.557198e-02 Figure_2D
    CEBPG              Dam      3.235209e-02 Figure_2D
    CEBPG            DNAse      6.504349e-02 Figure_2D
    CEBPG             EZH2      4.955617e-02 Figure_2D
    CEBPG            H2AFZ      3.567102e-02 Figure_2D
    CEBPG          H3K27ac      7.961625e-02 Figure_2D
    CEBPG         H3K27me3      1.985895e-02 Figure_2D
    CEBPG         H3K36me3      3.769981e-02 Figure_2D
    CEBPG          H3K4me1      8.897610e-02 Figure_2D
    CEBPG          H3K4me2      7.677695e-02 Figure_2D
    CEBPG          H3K4me3      6.267911e-02 Figure_2D
    CEBPG         H3K79me2      6.846016e-02 Figure_2D
    CEBPG          H3K9me2     -4.911985e-02 Figure_2D
    CEBPG          H3K9me3     -5.556446e-02 Figure_2D
    CEBPG       H4K5acK8ac      5.371921e-02 Figure_2D
    CEBPG            HDAC1      9.706332e-02 Figure_2D
    CEBPG            HDAC2      1.029713e-01 Figure_2D
    CEBPG            HDAC3     -1.344948e-02 Figure_2D
    CEBPG late_replicating     -4.407989e-02 Figure_2D
    CEBPG            LMNB1     -7.533451e-02 Figure_2D
    CEBPG              m5C      5.523264e-02 Figure_2D
    CEBPG             POL2      1.679987e-02 Figure_2D
    CEBPG          POL2AS2      2.207346e-02 Figure_2D
    CEBPG             SMC3      5.332636e-02 Figure_2D
    CEBPG            TTseq      4.188732e-02 Figure_2D
   CHAF1A             CTCF      0.000000e+00 Figure_2D
   CHAF1A              Dam      0.000000e+00 Figure_2D
   CHAF1A            DNAse      0.000000e+00 Figure_2D
   CHAF1A             EZH2      0.000000e+00 Figure_2D
   CHAF1A            H2AFZ      0.000000e+00 Figure_2D
   CHAF1A          H3K27ac      0.000000e+00 Figure_2D
   CHAF1A         H3K27me3      0.000000e+00 Figure_2D
   CHAF1A         H3K36me3      0.000000e+00 Figure_2D
   CHAF1A          H3K4me1      0.000000e+00 Figure_2D
   CHAF1A          H3K4me2      0.000000e+00 Figure_2D
   CHAF1A          H3K4me3      0.000000e+00 Figure_2D
   CHAF1A         H3K79me2      0.000000e+00 Figure_2D
   CHAF1A          H3K9me2      1.669254e-02 Figure_2D
   CHAF1A          H3K9me3      4.273574e-02 Figure_2D
   CHAF1A       H4K5acK8ac      0.000000e+00 Figure_2D
   CHAF1A            HDAC1      0.000000e+00 Figure_2D
   CHAF1A            HDAC2      0.000000e+00 Figure_2D
   CHAF1A            HDAC3      1.357201e-02 Figure_2D
   CHAF1A late_replicating      4.559988e-02 Figure_2D
   CHAF1A            LMNB1      4.411279e-02 Figure_2D
   CHAF1A              m5C      0.000000e+00 Figure_2D
   CHAF1A             POL2      0.000000e+00 Figure_2D
   CHAF1A          POL2AS2      0.000000e+00 Figure_2D
   CHAF1A             SMC3      0.000000e+00 Figure_2D
   CHAF1A            TTseq      0.000000e+00 Figure_2D
    CHEK1             CTCF      2.309491e-02 Figure_2D
    CHEK1              Dam      0.000000e+00 Figure_2D
    CHEK1            DNAse      4.512423e-03 Figure_2D
    CHEK1             EZH2      5.808534e-02 Figure_2D
    CHEK1            H2AFZ      1.105682e-02 Figure_2D
    CHEK1          H3K27ac      1.435761e-02 Figure_2D
    CHEK1         H3K27me3      4.504647e-02 Figure_2D
    CHEK1         H3K36me3      2.800881e-03 Figure_2D
    CHEK1          H3K4me1      3.316117e-02 Figure_2D
    CHEK1          H3K4me2      1.800803e-02 Figure_2D
    CHEK1          H3K4me3      6.709403e-03 Figure_2D
    CHEK1         H3K79me2      0.000000e+00 Figure_2D
    CHEK1          H3K9me2      0.000000e+00 Figure_2D
    CHEK1          H3K9me3      0.000000e+00 Figure_2D
    CHEK1       H4K5acK8ac      1.640733e-02 Figure_2D
    CHEK1            HDAC1      6.090806e-02 Figure_2D
    CHEK1            HDAC2      2.116503e-02 Figure_2D
    CHEK1            HDAC3      0.000000e+00 Figure_2D
    CHEK1 late_replicating      0.000000e+00 Figure_2D
    CHEK1            LMNB1      0.000000e+00 Figure_2D
    CHEK1              m5C      6.344287e-03 Figure_2D
    CHEK1             POL2      0.000000e+00 Figure_2D
    CHEK1          POL2AS2      0.000000e+00 Figure_2D
    CHEK1             SMC3      1.000570e-02 Figure_2D
    CHEK1            TTseq      0.000000e+00 Figure_2D
    CHEK2             CTCF     -1.923482e-02 Figure_2D
    CHEK2              Dam      0.000000e+00 Figure_2D
    CHEK2            DNAse      0.000000e+00 Figure_2D
    CHEK2             EZH2     -5.817073e-02 Figure_2D
    CHEK2            H2AFZ     -1.951477e-02 Figure_2D
    CHEK2          H3K27ac      0.000000e+00 Figure_2D
    CHEK2         H3K27me3     -4.506049e-02 Figure_2D
    CHEK2         H3K36me3      0.000000e+00 Figure_2D
    CHEK2          H3K4me1      0.000000e+00 Figure_2D
    CHEK2          H3K4me2     -1.293571e-02 Figure_2D
    CHEK2          H3K4me3     -2.004981e-02 Figure_2D
    CHEK2         H3K79me2      0.000000e+00 Figure_2D
    CHEK2          H3K9me2      0.000000e+00 Figure_2D
    CHEK2          H3K9me3      0.000000e+00 Figure_2D
    CHEK2       H4K5acK8ac     -2.526252e-02 Figure_2D
    CHEK2            HDAC1     -1.849234e-02 Figure_2D
    CHEK2            HDAC2      0.000000e+00 Figure_2D
    CHEK2            HDAC3      0.000000e+00 Figure_2D
    CHEK2 late_replicating      0.000000e+00 Figure_2D
    CHEK2            LMNB1      0.000000e+00 Figure_2D
    CHEK2              m5C      0.000000e+00 Figure_2D
    CHEK2             POL2      0.000000e+00 Figure_2D
    CHEK2          POL2AS2      0.000000e+00 Figure_2D
    CHEK2             SMC3     -2.234476e-02 Figure_2D
    CHEK2            TTseq      0.000000e+00 Figure_2D
     CHFR             CTCF      2.378644e-05 Figure_2D
     CHFR              Dam      1.425723e-02 Figure_2D
     CHFR            DNAse      2.188177e-02 Figure_2D
     CHFR             EZH2      1.857180e-02 Figure_2D
     CHFR            H2AFZ      0.000000e+00 Figure_2D
     CHFR          H3K27ac      3.731068e-02 Figure_2D
     CHFR         H3K27me3      3.352017e-03 Figure_2D
     CHFR         H3K36me3      3.530293e-02 Figure_2D
     CHFR          H3K4me1      5.007639e-02 Figure_2D
     CHFR          H3K4me2      3.087469e-02 Figure_2D
     CHFR          H3K4me3      1.866012e-02 Figure_2D
     CHFR         H3K79me2      3.396593e-02 Figure_2D
     CHFR          H3K9me2      0.000000e+00 Figure_2D
     CHFR          H3K9me3      0.000000e+00 Figure_2D
     CHFR       H4K5acK8ac      3.053588e-02 Figure_2D
     CHFR            HDAC1      1.623235e-03 Figure_2D
     CHFR            HDAC2      2.525339e-02 Figure_2D
     CHFR            HDAC3      0.000000e+00 Figure_2D
     CHFR late_replicating      0.000000e+00 Figure_2D
     CHFR            LMNB1      0.000000e+00 Figure_2D
     CHFR              m5C      3.611953e-02 Figure_2D
     CHFR             POL2      3.922615e-02 Figure_2D
     CHFR          POL2AS2      4.136598e-02 Figure_2D
     CHFR             SMC3      2.123029e-02 Figure_2D
     CHFR            TTseq      2.488863e-02 Figure_2D
    COPS5             CTCF      0.000000e+00 Figure_2D
    COPS5              Dam      0.000000e+00 Figure_2D
    COPS5            DNAse      0.000000e+00 Figure_2D
    COPS5             EZH2      0.000000e+00 Figure_2D
    COPS5            H2AFZ      0.000000e+00 Figure_2D
    COPS5          H3K27ac      0.000000e+00 Figure_2D
    COPS5         H3K27me3      0.000000e+00 Figure_2D
    COPS5         H3K36me3      0.000000e+00 Figure_2D
    COPS5          H3K4me1      0.000000e+00 Figure_2D
    COPS5          H3K4me2      0.000000e+00 Figure_2D
    COPS5          H3K4me3      0.000000e+00 Figure_2D
    COPS5         H3K79me2      0.000000e+00 Figure_2D
    COPS5          H3K9me2     -5.557618e-02 Figure_2D
    COPS5          H3K9me3     -6.805062e-02 Figure_2D
    COPS5       H4K5acK8ac      0.000000e+00 Figure_2D
    COPS5            HDAC1      0.000000e+00 Figure_2D
    COPS5            HDAC2      0.000000e+00 Figure_2D
    COPS5            HDAC3     -4.370945e-02 Figure_2D
    COPS5 late_replicating     -5.148775e-02 Figure_2D
    COPS5            LMNB1     -6.190628e-02 Figure_2D
    COPS5              m5C      0.000000e+00 Figure_2D
    COPS5             POL2      0.000000e+00 Figure_2D
    COPS5          POL2AS2      0.000000e+00 Figure_2D
    COPS5             SMC3      0.000000e+00 Figure_2D
    COPS5            TTseq      0.000000e+00 Figure_2D
   CSNK1E             CTCF      0.000000e+00 Figure_2D
   CSNK1E              Dam      1.391332e-03 Figure_2D
   CSNK1E            DNAse      3.853606e-03 Figure_2D
   CSNK1E             EZH2      0.000000e+00 Figure_2D
   CSNK1E            H2AFZ      0.000000e+00 Figure_2D
   CSNK1E          H3K27ac      1.096238e-03 Figure_2D
   CSNK1E         H3K27me3      0.000000e+00 Figure_2D
   CSNK1E         H3K36me3      1.963186e-02 Figure_2D
   CSNK1E          H3K4me1      0.000000e+00 Figure_2D
   CSNK1E          H3K4me2      0.000000e+00 Figure_2D
   CSNK1E          H3K4me3      1.569560e-02 Figure_2D
   CSNK1E         H3K79me2      2.734145e-02 Figure_2D
   CSNK1E          H3K9me2      3.347236e-02 Figure_2D
   CSNK1E          H3K9me3      3.418655e-02 Figure_2D
   CSNK1E       H4K5acK8ac      2.270853e-03 Figure_2D
   CSNK1E            HDAC1      0.000000e+00 Figure_2D
   CSNK1E            HDAC2      6.605754e-04 Figure_2D
   CSNK1E            HDAC3      2.475015e-02 Figure_2D
   CSNK1E late_replicating      3.253542e-02 Figure_2D
   CSNK1E            LMNB1      2.270074e-02 Figure_2D
   CSNK1E              m5C      8.701854e-03 Figure_2D
   CSNK1E             POL2      3.058936e-02 Figure_2D
   CSNK1E          POL2AS2      1.877936e-02 Figure_2D
   CSNK1E             SMC3      0.000000e+00 Figure_2D
   CSNK1E            TTseq      4.860305e-02 Figure_2D
     EGFR             CTCF      0.000000e+00 Figure_2D
     EGFR              Dam      0.000000e+00 Figure_2D
     EGFR            DNAse      0.000000e+00 Figure_2D
     EGFR             EZH2     -7.133399e-03 Figure_2D
     EGFR            H2AFZ      0.000000e+00 Figure_2D
     EGFR          H3K27ac      0.000000e+00 Figure_2D
     EGFR         H3K27me3     -2.158692e-02 Figure_2D
     EGFR         H3K36me3      0.000000e+00 Figure_2D
     EGFR          H3K4me1      0.000000e+00 Figure_2D
     EGFR          H3K4me2      0.000000e+00 Figure_2D
     EGFR          H3K4me3      0.000000e+00 Figure_2D
     EGFR         H3K79me2      0.000000e+00 Figure_2D
     EGFR          H3K9me2      0.000000e+00 Figure_2D
     EGFR          H3K9me3     -3.020899e-03 Figure_2D
     EGFR       H4K5acK8ac      0.000000e+00 Figure_2D
     EGFR            HDAC1      0.000000e+00 Figure_2D
     EGFR            HDAC2      0.000000e+00 Figure_2D
     EGFR            HDAC3      0.000000e+00 Figure_2D
     EGFR late_replicating     -1.116018e-02 Figure_2D
     EGFR            LMNB1     -2.382676e-02 Figure_2D
     EGFR              m5C      0.000000e+00 Figure_2D
     EGFR             POL2      0.000000e+00 Figure_2D
     EGFR          POL2AS2      0.000000e+00 Figure_2D
     EGFR             SMC3      0.000000e+00 Figure_2D
     EGFR            TTseq      0.000000e+00 Figure_2D
   FAAP24             CTCF      0.000000e+00 Figure_2D
   FAAP24              Dam      0.000000e+00 Figure_2D
   FAAP24            DNAse      0.000000e+00 Figure_2D
   FAAP24             EZH2     -1.728021e-02 Figure_2D
   FAAP24            H2AFZ     -6.460865e-03 Figure_2D
   FAAP24          H3K27ac      0.000000e+00 Figure_2D
   FAAP24         H3K27me3     -3.776407e-02 Figure_2D
   FAAP24         H3K36me3      0.000000e+00 Figure_2D
   FAAP24          H3K4me1      0.000000e+00 Figure_2D
   FAAP24          H3K4me2      0.000000e+00 Figure_2D
   FAAP24          H3K4me3      0.000000e+00 Figure_2D
   FAAP24         H3K79me2      0.000000e+00 Figure_2D
   FAAP24          H3K9me2     -3.876762e-03 Figure_2D
   FAAP24          H3K9me3      0.000000e+00 Figure_2D
   FAAP24       H4K5acK8ac      0.000000e+00 Figure_2D
   FAAP24            HDAC1      0.000000e+00 Figure_2D
   FAAP24            HDAC2      0.000000e+00 Figure_2D
   FAAP24            HDAC3      0.000000e+00 Figure_2D
   FAAP24 late_replicating     -1.865416e-02 Figure_2D
   FAAP24            LMNB1     -4.899124e-02 Figure_2D
   FAAP24              m5C      0.000000e+00 Figure_2D
   FAAP24             POL2      0.000000e+00 Figure_2D
   FAAP24          POL2AS2      0.000000e+00 Figure_2D
   FAAP24             SMC3      0.000000e+00 Figure_2D
   FAAP24            TTseq      0.000000e+00 Figure_2D
   FANCD2             CTCF     -2.158940e-02 Figure_2D
   FANCD2              Dam      0.000000e+00 Figure_2D
   FANCD2            DNAse      0.000000e+00 Figure_2D
   FANCD2             EZH2     -2.595166e-03 Figure_2D
   FANCD2            H2AFZ      0.000000e+00 Figure_2D
   FANCD2          H3K27ac      0.000000e+00 Figure_2D
   FANCD2         H3K27me3     -1.834605e-02 Figure_2D
   FANCD2         H3K36me3      0.000000e+00 Figure_2D
   FANCD2          H3K4me1      0.000000e+00 Figure_2D
   FANCD2          H3K4me2      0.000000e+00 Figure_2D
   FANCD2          H3K4me3      0.000000e+00 Figure_2D
   FANCD2         H3K79me2      0.000000e+00 Figure_2D
   FANCD2          H3K9me2     -1.755615e-02 Figure_2D
   FANCD2          H3K9me3     -2.664537e-02 Figure_2D
   FANCD2       H4K5acK8ac      0.000000e+00 Figure_2D
   FANCD2            HDAC1      0.000000e+00 Figure_2D
   FANCD2            HDAC2      0.000000e+00 Figure_2D
   FANCD2            HDAC3      0.000000e+00 Figure_2D
   FANCD2 late_replicating     -2.666891e-02 Figure_2D
   FANCD2            LMNB1     -4.672746e-02 Figure_2D
   FANCD2              m5C      0.000000e+00 Figure_2D
   FANCD2             POL2      0.000000e+00 Figure_2D
   FANCD2          POL2AS2      0.000000e+00 Figure_2D
   FANCD2             SMC3     -5.116214e-03 Figure_2D
   FANCD2            TTseq      0.000000e+00 Figure_2D
    FANCF             CTCF     -5.596817e-02 Figure_2D
    FANCF              Dam      0.000000e+00 Figure_2D
    FANCF            DNAse      0.000000e+00 Figure_2D
    FANCF             EZH2     -5.601043e-02 Figure_2D
    FANCF            H2AFZ      0.000000e+00 Figure_2D
    FANCF          H3K27ac      0.000000e+00 Figure_2D
    FANCF         H3K27me3     -5.715381e-02 Figure_2D
    FANCF         H3K36me3      0.000000e+00 Figure_2D
    FANCF          H3K4me1      0.000000e+00 Figure_2D
    FANCF          H3K4me2      0.000000e+00 Figure_2D
    FANCF          H3K4me3      0.000000e+00 Figure_2D
    FANCF         H3K79me2      0.000000e+00 Figure_2D
    FANCF          H3K9me2      0.000000e+00 Figure_2D
    FANCF          H3K9me3      0.000000e+00 Figure_2D
    FANCF       H4K5acK8ac      0.000000e+00 Figure_2D
    FANCF            HDAC1     -5.144139e-02 Figure_2D
    FANCF            HDAC2      0.000000e+00 Figure_2D
    FANCF            HDAC3      0.000000e+00 Figure_2D
    FANCF late_replicating      0.000000e+00 Figure_2D
    FANCF            LMNB1     -2.131034e-02 Figure_2D
    FANCF              m5C      0.000000e+00 Figure_2D
    FANCF             POL2      0.000000e+00 Figure_2D
    FANCF          POL2AS2      0.000000e+00 Figure_2D
    FANCF             SMC3     -7.457691e-02 Figure_2D
    FANCF            TTseq      0.000000e+00 Figure_2D
    FANCG             CTCF     -4.973143e-03 Figure_2D
    FANCG              Dam      0.000000e+00 Figure_2D
    FANCG            DNAse      0.000000e+00 Figure_2D
    FANCG             EZH2     -4.087287e-02 Figure_2D
    FANCG            H2AFZ     -4.657929e-03 Figure_2D
    FANCG          H3K27ac      0.000000e+00 Figure_2D
    FANCG         H3K27me3     -3.812748e-02 Figure_2D
    FANCG         H3K36me3      0.000000e+00 Figure_2D
    FANCG          H3K4me1      0.000000e+00 Figure_2D
    FANCG          H3K4me2      0.000000e+00 Figure_2D
    FANCG          H3K4me3      0.000000e+00 Figure_2D
    FANCG         H3K79me2      0.000000e+00 Figure_2D
    FANCG          H3K9me2     -9.586761e-03 Figure_2D
    FANCG          H3K9me3     -1.899615e-03 Figure_2D
    FANCG       H4K5acK8ac      0.000000e+00 Figure_2D
    FANCG            HDAC1      0.000000e+00 Figure_2D
    FANCG            HDAC2      0.000000e+00 Figure_2D
    FANCG            HDAC3      0.000000e+00 Figure_2D
    FANCG late_replicating     -1.341519e-02 Figure_2D
    FANCG            LMNB1     -3.678696e-02 Figure_2D
    FANCG              m5C      0.000000e+00 Figure_2D
    FANCG             POL2      0.000000e+00 Figure_2D
    FANCG          POL2AS2      0.000000e+00 Figure_2D
    FANCG             SMC3     -1.975439e-02 Figure_2D
    FANCG            TTseq      0.000000e+00 Figure_2D
    FANCL             CTCF      0.000000e+00 Figure_2D
    FANCL              Dam      0.000000e+00 Figure_2D
    FANCL            DNAse      0.000000e+00 Figure_2D
    FANCL             EZH2     -1.921380e-03 Figure_2D
    FANCL            H2AFZ      0.000000e+00 Figure_2D
    FANCL          H3K27ac      0.000000e+00 Figure_2D
    FANCL         H3K27me3     -2.848849e-03 Figure_2D
    FANCL         H3K36me3      0.000000e+00 Figure_2D
    FANCL          H3K4me1      0.000000e+00 Figure_2D
    FANCL          H3K4me2      0.000000e+00 Figure_2D
    FANCL          H3K4me3      0.000000e+00 Figure_2D
    FANCL         H3K79me2      0.000000e+00 Figure_2D
    FANCL          H3K9me2     -4.525409e-02 Figure_2D
    FANCL          H3K9me3     -4.975049e-02 Figure_2D
    FANCL       H4K5acK8ac      0.000000e+00 Figure_2D
    FANCL            HDAC1      0.000000e+00 Figure_2D
    FANCL            HDAC2      0.000000e+00 Figure_2D
    FANCL            HDAC3     -1.253187e-02 Figure_2D
    FANCL late_replicating     -2.683243e-02 Figure_2D
    FANCL            LMNB1     -5.301908e-02 Figure_2D
    FANCL              m5C      0.000000e+00 Figure_2D
    FANCL             POL2      0.000000e+00 Figure_2D
    FANCL          POL2AS2      0.000000e+00 Figure_2D
    FANCL             SMC3      0.000000e+00 Figure_2D
    FANCL            TTseq      0.000000e+00 Figure_2D
    FANCM             CTCF     -4.234179e-03 Figure_2D
    FANCM              Dam      0.000000e+00 Figure_2D
    FANCM            DNAse      0.000000e+00 Figure_2D
    FANCM             EZH2     -7.576453e-02 Figure_2D
    FANCM            H2AFZ      0.000000e+00 Figure_2D
    FANCM          H3K27ac      0.000000e+00 Figure_2D
    FANCM         H3K27me3     -8.514959e-02 Figure_2D
    FANCM         H3K36me3      0.000000e+00 Figure_2D
    FANCM          H3K4me1      0.000000e+00 Figure_2D
    FANCM          H3K4me2      0.000000e+00 Figure_2D
    FANCM          H3K4me3      0.000000e+00 Figure_2D
    FANCM         H3K79me2      0.000000e+00 Figure_2D
    FANCM          H3K9me2     -3.423203e-02 Figure_2D
    FANCM          H3K9me3     -2.135862e-02 Figure_2D
    FANCM       H4K5acK8ac      0.000000e+00 Figure_2D
    FANCM            HDAC1     -2.803286e-02 Figure_2D
    FANCM            HDAC2      0.000000e+00 Figure_2D
    FANCM            HDAC3      0.000000e+00 Figure_2D
    FANCM late_replicating     -2.258356e-02 Figure_2D
    FANCM            LMNB1     -7.232663e-02 Figure_2D
    FANCM              m5C      0.000000e+00 Figure_2D
    FANCM             POL2      0.000000e+00 Figure_2D
    FANCM          POL2AS2      0.000000e+00 Figure_2D
    FANCM             SMC3     -3.760170e-03 Figure_2D
    FANCM            TTseq      0.000000e+00 Figure_2D
     FEN1             CTCF      0.000000e+00 Figure_2D
     FEN1              Dam      0.000000e+00 Figure_2D
     FEN1            DNAse      0.000000e+00 Figure_2D
     FEN1             EZH2      0.000000e+00 Figure_2D
     FEN1            H2AFZ     -7.021052e-03 Figure_2D
     FEN1          H3K27ac      0.000000e+00 Figure_2D
     FEN1         H3K27me3      0.000000e+00 Figure_2D
     FEN1         H3K36me3      0.000000e+00 Figure_2D
     FEN1          H3K4me1      0.000000e+00 Figure_2D
     FEN1          H3K4me2      0.000000e+00 Figure_2D
     FEN1          H3K4me3      0.000000e+00 Figure_2D
     FEN1         H3K79me2      0.000000e+00 Figure_2D
     FEN1          H3K9me2     -1.441793e-02 Figure_2D
     FEN1          H3K9me3     -2.443223e-02 Figure_2D
     FEN1       H4K5acK8ac      0.000000e+00 Figure_2D
     FEN1            HDAC1      0.000000e+00 Figure_2D
     FEN1            HDAC2      0.000000e+00 Figure_2D
     FEN1            HDAC3     -1.620873e-02 Figure_2D
     FEN1 late_replicating     -3.613040e-02 Figure_2D
     FEN1            LMNB1     -6.158874e-02 Figure_2D
     FEN1              m5C      0.000000e+00 Figure_2D
     FEN1             POL2      0.000000e+00 Figure_2D
     FEN1          POL2AS2      0.000000e+00 Figure_2D
     FEN1             SMC3      0.000000e+00 Figure_2D
     FEN1            TTseq      0.000000e+00 Figure_2D
     FIGN             CTCF     -2.891827e-02 Figure_2D
     FIGN              Dam     -2.044070e-02 Figure_2D
     FIGN            DNAse     -4.228036e-02 Figure_2D
     FIGN             EZH2     -3.445687e-02 Figure_2D
     FIGN            H2AFZ     -1.507773e-02 Figure_2D
     FIGN          H3K27ac     -2.943627e-02 Figure_2D
     FIGN         H3K27me3     -9.934491e-03 Figure_2D
     FIGN         H3K36me3     -3.348249e-03 Figure_2D
     FIGN          H3K4me1     -2.648870e-02 Figure_2D
     FIGN          H3K4me2     -2.538837e-02 Figure_2D
     FIGN          H3K4me3     -2.600493e-02 Figure_2D
     FIGN         H3K79me2     -3.805047e-02 Figure_2D
     FIGN          H3K9me2      0.000000e+00 Figure_2D
     FIGN          H3K9me3      0.000000e+00 Figure_2D
     FIGN       H4K5acK8ac     -2.449477e-02 Figure_2D
     FIGN            HDAC1     -3.834493e-02 Figure_2D
     FIGN            HDAC2     -3.190722e-02 Figure_2D
     FIGN            HDAC3      0.000000e+00 Figure_2D
     FIGN late_replicating      0.000000e+00 Figure_2D
     FIGN            LMNB1      0.000000e+00 Figure_2D
     FIGN              m5C     -6.964905e-03 Figure_2D
     FIGN             POL2     -1.376474e-02 Figure_2D
     FIGN          POL2AS2     -9.534540e-03 Figure_2D
     FIGN             SMC3     -3.822245e-02 Figure_2D
     FIGN            TTseq      0.000000e+00 Figure_2D
    FOXM1             CTCF     -3.959982e-02 Figure_2D
    FOXM1              Dam      0.000000e+00 Figure_2D
    FOXM1            DNAse      0.000000e+00 Figure_2D
    FOXM1             EZH2     -4.066075e-02 Figure_2D
    FOXM1            H2AFZ      0.000000e+00 Figure_2D
    FOXM1          H3K27ac      0.000000e+00 Figure_2D
    FOXM1         H3K27me3     -4.326470e-02 Figure_2D
    FOXM1         H3K36me3      0.000000e+00 Figure_2D
    FOXM1          H3K4me1      0.000000e+00 Figure_2D
    FOXM1          H3K4me2      0.000000e+00 Figure_2D
    FOXM1          H3K4me3      0.000000e+00 Figure_2D
    FOXM1         H3K79me2      0.000000e+00 Figure_2D
    FOXM1          H3K9me2      0.000000e+00 Figure_2D
    FOXM1          H3K9me3      0.000000e+00 Figure_2D
    FOXM1       H4K5acK8ac      0.000000e+00 Figure_2D
    FOXM1            HDAC1     -9.402787e-02 Figure_2D
    FOXM1            HDAC2     -1.093069e-02 Figure_2D
    FOXM1            HDAC3      0.000000e+00 Figure_2D
    FOXM1 late_replicating      0.000000e+00 Figure_2D
    FOXM1            LMNB1      0.000000e+00 Figure_2D
    FOXM1              m5C      0.000000e+00 Figure_2D
    FOXM1             POL2      0.000000e+00 Figure_2D
    FOXM1          POL2AS2      0.000000e+00 Figure_2D
    FOXM1             SMC3     -3.331660e-02 Figure_2D
    FOXM1            TTseq      0.000000e+00 Figure_2D
    GINS2             CTCF      0.000000e+00 Figure_2D
    GINS2              Dam      0.000000e+00 Figure_2D
    GINS2            DNAse      0.000000e+00 Figure_2D
    GINS2             EZH2     -1.184596e-02 Figure_2D
    GINS2            H2AFZ      0.000000e+00 Figure_2D
    GINS2          H3K27ac      0.000000e+00 Figure_2D
    GINS2         H3K27me3     -1.085010e-02 Figure_2D
    GINS2         H3K36me3      0.000000e+00 Figure_2D
    GINS2          H3K4me1      0.000000e+00 Figure_2D
    GINS2          H3K4me2      0.000000e+00 Figure_2D
    GINS2          H3K4me3      0.000000e+00 Figure_2D
    GINS2         H3K79me2      0.000000e+00 Figure_2D
    GINS2          H3K9me2     -2.206909e-02 Figure_2D
    GINS2          H3K9me3     -2.672491e-02 Figure_2D
    GINS2       H4K5acK8ac      0.000000e+00 Figure_2D
    GINS2            HDAC1      0.000000e+00 Figure_2D
    GINS2            HDAC2      0.000000e+00 Figure_2D
    GINS2            HDAC3     -4.700666e-03 Figure_2D
    GINS2 late_replicating     -8.956831e-03 Figure_2D
    GINS2            LMNB1     -1.572511e-02 Figure_2D
    GINS2              m5C      0.000000e+00 Figure_2D
    GINS2             POL2      0.000000e+00 Figure_2D
    GINS2          POL2AS2      0.000000e+00 Figure_2D
    GINS2             SMC3     -6.245375e-03 Figure_2D
    GINS2            TTseq      0.000000e+00 Figure_2D
     HELQ             CTCF      0.000000e+00 Figure_2D
     HELQ              Dam     -4.275230e-03 Figure_2D
     HELQ            DNAse      0.000000e+00 Figure_2D
     HELQ             EZH2      0.000000e+00 Figure_2D
     HELQ            H2AFZ      0.000000e+00 Figure_2D
     HELQ          H3K27ac      0.000000e+00 Figure_2D
     HELQ         H3K27me3      0.000000e+00 Figure_2D
     HELQ         H3K36me3      0.000000e+00 Figure_2D
     HELQ          H3K4me1      0.000000e+00 Figure_2D
     HELQ          H3K4me2      0.000000e+00 Figure_2D
     HELQ          H3K4me3     -1.795722e-03 Figure_2D
     HELQ         H3K79me2     -2.400254e-02 Figure_2D
     HELQ          H3K9me2     -3.448132e-02 Figure_2D
     HELQ          H3K9me3     -3.345234e-02 Figure_2D
     HELQ       H4K5acK8ac     -4.237986e-03 Figure_2D
     HELQ            HDAC1      0.000000e+00 Figure_2D
     HELQ            HDAC2      0.000000e+00 Figure_2D
     HELQ            HDAC3     -4.916894e-02 Figure_2D
     HELQ late_replicating     -3.480698e-02 Figure_2D
     HELQ            LMNB1     -1.369731e-02 Figure_2D
     HELQ              m5C      0.000000e+00 Figure_2D
     HELQ             POL2     -1.078152e-02 Figure_2D
     HELQ          POL2AS2     -1.099472e-02 Figure_2D
     HELQ             SMC3      0.000000e+00 Figure_2D
     HELQ            TTseq     -1.245295e-02 Figure_2D
     HUS1             CTCF      0.000000e+00 Figure_2D
     HUS1              Dam      0.000000e+00 Figure_2D
     HUS1            DNAse      0.000000e+00 Figure_2D
     HUS1             EZH2     -1.365290e-03 Figure_2D
     HUS1            H2AFZ      0.000000e+00 Figure_2D
     HUS1          H3K27ac      0.000000e+00 Figure_2D
     HUS1         H3K27me3     -9.958596e-03 Figure_2D
     HUS1         H3K36me3      0.000000e+00 Figure_2D
     HUS1          H3K4me1      0.000000e+00 Figure_2D
     HUS1          H3K4me2      0.000000e+00 Figure_2D
     HUS1          H3K4me3      0.000000e+00 Figure_2D
     HUS1         H3K79me2      0.000000e+00 Figure_2D
     HUS1          H3K9me2     -4.622897e-02 Figure_2D
     HUS1          H3K9me3     -4.645443e-02 Figure_2D
     HUS1       H4K5acK8ac      0.000000e+00 Figure_2D
     HUS1            HDAC1      0.000000e+00 Figure_2D
     HUS1            HDAC2      0.000000e+00 Figure_2D
     HUS1            HDAC3     -3.310825e-02 Figure_2D
     HUS1 late_replicating     -4.867128e-02 Figure_2D
     HUS1            LMNB1     -7.972054e-02 Figure_2D
     HUS1              m5C      0.000000e+00 Figure_2D
     HUS1             POL2      0.000000e+00 Figure_2D
     HUS1          POL2AS2      0.000000e+00 Figure_2D
     HUS1             SMC3      0.000000e+00 Figure_2D
     HUS1            TTseq      0.000000e+00 Figure_2D
    HUWE1             CTCF     -1.197597e-02 Figure_2D
    HUWE1              Dam      0.000000e+00 Figure_2D
    HUWE1            DNAse     -7.512594e-03 Figure_2D
    HUWE1             EZH2     -1.131446e-02 Figure_2D
    HUWE1            H2AFZ     -4.087532e-02 Figure_2D
    HUWE1          H3K27ac      0.000000e+00 Figure_2D
    HUWE1         H3K27me3     -5.324599e-03 Figure_2D
    HUWE1         H3K36me3      0.000000e+00 Figure_2D
    HUWE1          H3K4me1      0.000000e+00 Figure_2D
    HUWE1          H3K4me2      0.000000e+00 Figure_2D
    HUWE1          H3K4me3     -5.629370e-03 Figure_2D
    HUWE1         H3K79me2      0.000000e+00 Figure_2D
    HUWE1          H3K9me2      0.000000e+00 Figure_2D
    HUWE1          H3K9me3      0.000000e+00 Figure_2D
    HUWE1       H4K5acK8ac     -1.416653e-02 Figure_2D
    HUWE1            HDAC1      0.000000e+00 Figure_2D
    HUWE1            HDAC2      0.000000e+00 Figure_2D
    HUWE1            HDAC3      0.000000e+00 Figure_2D
    HUWE1 late_replicating     -1.827835e-02 Figure_2D
    HUWE1            LMNB1     -3.616345e-02 Figure_2D
    HUWE1              m5C      0.000000e+00 Figure_2D
    HUWE1             POL2      0.000000e+00 Figure_2D
    HUWE1          POL2AS2      0.000000e+00 Figure_2D
    HUWE1             SMC3     -4.246255e-02 Figure_2D
    HUWE1            TTseq      0.000000e+00 Figure_2D
     INIP             CTCF      0.000000e+00 Figure_2D
     INIP              Dam      2.429997e-02 Figure_2D
     INIP            DNAse      3.837583e-03 Figure_2D
     INIP             EZH2      0.000000e+00 Figure_2D
     INIP            H2AFZ      0.000000e+00 Figure_2D
     INIP          H3K27ac      0.000000e+00 Figure_2D
     INIP         H3K27me3      0.000000e+00 Figure_2D
     INIP         H3K36me3      5.852325e-02 Figure_2D
     INIP          H3K4me1      9.143864e-03 Figure_2D
     INIP          H3K4me2      0.000000e+00 Figure_2D
     INIP          H3K4me3      0.000000e+00 Figure_2D
     INIP         H3K79me2      2.095855e-02 Figure_2D
     INIP          H3K9me2      4.849203e-02 Figure_2D
     INIP          H3K9me3      4.272103e-02 Figure_2D
     INIP       H4K5acK8ac      0.000000e+00 Figure_2D
     INIP            HDAC1      5.233294e-02 Figure_2D
     INIP            HDAC2      2.835673e-02 Figure_2D
     INIP            HDAC3      4.732935e-02 Figure_2D
     INIP late_replicating      0.000000e+00 Figure_2D
     INIP            LMNB1      0.000000e+00 Figure_2D
     INIP              m5C      5.099077e-02 Figure_2D
     INIP             POL2      7.298275e-02 Figure_2D
     INIP          POL2AS2      6.055645e-02 Figure_2D
     INIP             SMC3      2.764761e-02 Figure_2D
     INIP            TTseq      5.421343e-02 Figure_2D
   INO80E             CTCF      3.547462e-02 Figure_2D
   INO80E              Dam      1.423911e-03 Figure_2D
   INO80E            DNAse      1.586208e-02 Figure_2D
   INO80E             EZH2      2.665349e-02 Figure_2D
   INO80E            H2AFZ      1.316044e-03 Figure_2D
   INO80E          H3K27ac      4.713021e-03 Figure_2D
   INO80E         H3K27me3      2.240841e-02 Figure_2D
   INO80E         H3K36me3      0.000000e+00 Figure_2D
   INO80E          H3K4me1      9.901993e-03 Figure_2D
   INO80E          H3K4me2      6.153079e-03 Figure_2D
   INO80E          H3K4me3      0.000000e+00 Figure_2D
   INO80E         H3K79me2      0.000000e+00 Figure_2D
   INO80E          H3K9me2      0.000000e+00 Figure_2D
   INO80E          H3K9me3      0.000000e+00 Figure_2D
   INO80E       H4K5acK8ac      0.000000e+00 Figure_2D
   INO80E            HDAC1      4.795265e-02 Figure_2D
   INO80E            HDAC2      2.650708e-02 Figure_2D
   INO80E            HDAC3      0.000000e+00 Figure_2D
   INO80E late_replicating      0.000000e+00 Figure_2D
   INO80E            LMNB1      0.000000e+00 Figure_2D
   INO80E              m5C      2.925561e-03 Figure_2D
   INO80E             POL2      0.000000e+00 Figure_2D
   INO80E          POL2AS2      1.349755e-03 Figure_2D
   INO80E             SMC3      3.903063e-02 Figure_2D
   INO80E            TTseq      0.000000e+00 Figure_2D
  L3MBTL2             CTCF      0.000000e+00 Figure_2D
  L3MBTL2              Dam      0.000000e+00 Figure_2D
  L3MBTL2            DNAse      0.000000e+00 Figure_2D
  L3MBTL2             EZH2     -9.279100e-03 Figure_2D
  L3MBTL2            H2AFZ      0.000000e+00 Figure_2D
  L3MBTL2          H3K27ac      0.000000e+00 Figure_2D
  L3MBTL2         H3K27me3     -1.161154e-03 Figure_2D
  L3MBTL2         H3K36me3      0.000000e+00 Figure_2D
  L3MBTL2          H3K4me1      0.000000e+00 Figure_2D
  L3MBTL2          H3K4me2      0.000000e+00 Figure_2D
  L3MBTL2          H3K4me3      0.000000e+00 Figure_2D
  L3MBTL2         H3K79me2      0.000000e+00 Figure_2D
  L3MBTL2          H3K9me2     -5.924427e-02 Figure_2D
  L3MBTL2          H3K9me3     -5.965965e-02 Figure_2D
  L3MBTL2       H4K5acK8ac     -3.147605e-03 Figure_2D
  L3MBTL2            HDAC1      0.000000e+00 Figure_2D
  L3MBTL2            HDAC2      0.000000e+00 Figure_2D
  L3MBTL2            HDAC3     -5.433075e-02 Figure_2D
  L3MBTL2 late_replicating     -4.470092e-02 Figure_2D
  L3MBTL2            LMNB1     -6.107250e-02 Figure_2D
  L3MBTL2              m5C      0.000000e+00 Figure_2D
  L3MBTL2             POL2      0.000000e+00 Figure_2D
  L3MBTL2          POL2AS2      0.000000e+00 Figure_2D
  L3MBTL2             SMC3      0.000000e+00 Figure_2D
  L3MBTL2            TTseq      0.000000e+00 Figure_2D
   MAD2L2             CTCF      0.000000e+00 Figure_2D
   MAD2L2              Dam      0.000000e+00 Figure_2D
   MAD2L2            DNAse      0.000000e+00 Figure_2D
   MAD2L2             EZH2      0.000000e+00 Figure_2D
   MAD2L2            H2AFZ      0.000000e+00 Figure_2D
   MAD2L2          H3K27ac      0.000000e+00 Figure_2D
   MAD2L2         H3K27me3      0.000000e+00 Figure_2D
   MAD2L2         H3K36me3      0.000000e+00 Figure_2D
   MAD2L2          H3K4me1      0.000000e+00 Figure_2D
   MAD2L2          H3K4me2      0.000000e+00 Figure_2D
   MAD2L2          H3K4me3      0.000000e+00 Figure_2D
   MAD2L2         H3K79me2      0.000000e+00 Figure_2D
   MAD2L2          H3K9me2     -2.035542e-02 Figure_2D
   MAD2L2          H3K9me3     -2.229099e-02 Figure_2D
   MAD2L2       H4K5acK8ac      0.000000e+00 Figure_2D
   MAD2L2            HDAC1      0.000000e+00 Figure_2D
   MAD2L2            HDAC2      0.000000e+00 Figure_2D
   MAD2L2            HDAC3      0.000000e+00 Figure_2D
   MAD2L2 late_replicating     -2.978255e-02 Figure_2D
   MAD2L2            LMNB1     -4.026882e-02 Figure_2D
   MAD2L2              m5C      0.000000e+00 Figure_2D
   MAD2L2             POL2      0.000000e+00 Figure_2D
   MAD2L2          POL2AS2      0.000000e+00 Figure_2D
   MAD2L2             SMC3      0.000000e+00 Figure_2D
   MAD2L2            TTseq      0.000000e+00 Figure_2D
     MCM2             CTCF      0.000000e+00 Figure_2D
     MCM2              Dam      0.000000e+00 Figure_2D
     MCM2            DNAse      0.000000e+00 Figure_2D
     MCM2             EZH2      0.000000e+00 Figure_2D
     MCM2            H2AFZ      0.000000e+00 Figure_2D
     MCM2          H3K27ac      0.000000e+00 Figure_2D
     MCM2         H3K27me3     -7.811035e-03 Figure_2D
     MCM2         H3K36me3      0.000000e+00 Figure_2D
     MCM2          H3K4me1      0.000000e+00 Figure_2D
     MCM2          H3K4me2      0.000000e+00 Figure_2D
     MCM2          H3K4me3      0.000000e+00 Figure_2D
     MCM2         H3K79me2      0.000000e+00 Figure_2D
     MCM2          H3K9me2     -4.030527e-02 Figure_2D
     MCM2          H3K9me3     -4.563403e-02 Figure_2D
     MCM2       H4K5acK8ac      0.000000e+00 Figure_2D
     MCM2            HDAC1      0.000000e+00 Figure_2D
     MCM2            HDAC2      0.000000e+00 Figure_2D
     MCM2            HDAC3     -3.217955e-02 Figure_2D
     MCM2 late_replicating     -5.266703e-02 Figure_2D
     MCM2            LMNB1     -6.754914e-02 Figure_2D
     MCM2              m5C      0.000000e+00 Figure_2D
     MCM2             POL2      0.000000e+00 Figure_2D
     MCM2          POL2AS2      0.000000e+00 Figure_2D
     MCM2             SMC3      0.000000e+00 Figure_2D
     MCM2            TTseq      0.000000e+00 Figure_2D
     MCM3             CTCF     -2.315325e-02 Figure_2D
     MCM3              Dam      0.000000e+00 Figure_2D
     MCM3            DNAse      0.000000e+00 Figure_2D
     MCM3             EZH2     -1.713610e-02 Figure_2D
     MCM3            H2AFZ      0.000000e+00 Figure_2D
     MCM3          H3K27ac      0.000000e+00 Figure_2D
     MCM3         H3K27me3     -3.916493e-02 Figure_2D
     MCM3         H3K36me3     -6.262275e-03 Figure_2D
     MCM3          H3K4me1     -2.049588e-02 Figure_2D
     MCM3          H3K4me2      0.000000e+00 Figure_2D
     MCM3          H3K4me3      0.000000e+00 Figure_2D
     MCM3         H3K79me2      0.000000e+00 Figure_2D
     MCM3          H3K9me2      0.000000e+00 Figure_2D
     MCM3          H3K9me3      0.000000e+00 Figure_2D
     MCM3       H4K5acK8ac      0.000000e+00 Figure_2D
     MCM3            HDAC1     -2.774730e-02 Figure_2D
     MCM3            HDAC2      0.000000e+00 Figure_2D
     MCM3            HDAC3      0.000000e+00 Figure_2D
     MCM3 late_replicating      0.000000e+00 Figure_2D
     MCM3            LMNB1      0.000000e+00 Figure_2D
     MCM3              m5C     -1.684262e-02 Figure_2D
     MCM3             POL2      0.000000e+00 Figure_2D
     MCM3          POL2AS2      0.000000e+00 Figure_2D
     MCM3             SMC3     -4.233559e-02 Figure_2D
     MCM3            TTseq      0.000000e+00 Figure_2D
     MCM4             CTCF     -3.366214e-02 Figure_2D
     MCM4              Dam      0.000000e+00 Figure_2D
     MCM4            DNAse      0.000000e+00 Figure_2D
     MCM4             EZH2     -4.427403e-02 Figure_2D
     MCM4            H2AFZ     -2.483338e-02 Figure_2D
     MCM4          H3K27ac      0.000000e+00 Figure_2D
     MCM4         H3K27me3     -6.966799e-02 Figure_2D
     MCM4         H3K36me3      0.000000e+00 Figure_2D
     MCM4          H3K4me1      0.000000e+00 Figure_2D
     MCM4          H3K4me2      0.000000e+00 Figure_2D
     MCM4          H3K4me3      0.000000e+00 Figure_2D
     MCM4         H3K79me2      0.000000e+00 Figure_2D
     MCM4          H3K9me2      0.000000e+00 Figure_2D
     MCM4          H3K9me3      0.000000e+00 Figure_2D
     MCM4       H4K5acK8ac      0.000000e+00 Figure_2D
     MCM4            HDAC1     -8.218933e-03 Figure_2D
     MCM4            HDAC2      0.000000e+00 Figure_2D
     MCM4            HDAC3      0.000000e+00 Figure_2D
     MCM4 late_replicating      0.000000e+00 Figure_2D
     MCM4            LMNB1     -2.280778e-02 Figure_2D
     MCM4              m5C      0.000000e+00 Figure_2D
     MCM4             POL2      0.000000e+00 Figure_2D
     MCM4          POL2AS2      0.000000e+00 Figure_2D
     MCM4             SMC3     -1.595020e-02 Figure_2D
     MCM4            TTseq      0.000000e+00 Figure_2D
     MDC1             CTCF      0.000000e+00 Figure_2D
     MDC1              Dam      0.000000e+00 Figure_2D
     MDC1            DNAse      0.000000e+00 Figure_2D
     MDC1             EZH2      0.000000e+00 Figure_2D
     MDC1            H2AFZ     -2.449458e-05 Figure_2D
     MDC1          H3K27ac      0.000000e+00 Figure_2D
     MDC1         H3K27me3      0.000000e+00 Figure_2D
     MDC1         H3K36me3      0.000000e+00 Figure_2D
     MDC1          H3K4me1      0.000000e+00 Figure_2D
     MDC1          H3K4me2      0.000000e+00 Figure_2D
     MDC1          H3K4me3      0.000000e+00 Figure_2D
     MDC1         H3K79me2      0.000000e+00 Figure_2D
     MDC1          H3K9me2     -5.645434e-02 Figure_2D
     MDC1          H3K9me3     -7.926602e-02 Figure_2D
     MDC1       H4K5acK8ac      0.000000e+00 Figure_2D
     MDC1            HDAC1      0.000000e+00 Figure_2D
     MDC1            HDAC2      0.000000e+00 Figure_2D
     MDC1            HDAC3     -3.495014e-02 Figure_2D
     MDC1 late_replicating     -5.325843e-02 Figure_2D
     MDC1            LMNB1     -8.600881e-02 Figure_2D
     MDC1              m5C      0.000000e+00 Figure_2D
     MDC1             POL2      0.000000e+00 Figure_2D
     MDC1          POL2AS2      0.000000e+00 Figure_2D
     MDC1             SMC3      0.000000e+00 Figure_2D
     MDC1            TTseq      0.000000e+00 Figure_2D
     MEN1             CTCF      0.000000e+00 Figure_2D
     MEN1              Dam      0.000000e+00 Figure_2D
     MEN1            DNAse      0.000000e+00 Figure_2D
     MEN1             EZH2      0.000000e+00 Figure_2D
     MEN1            H2AFZ      0.000000e+00 Figure_2D
     MEN1          H3K27ac      0.000000e+00 Figure_2D
     MEN1         H3K27me3      0.000000e+00 Figure_2D
     MEN1         H3K36me3      0.000000e+00 Figure_2D
     MEN1          H3K4me1      0.000000e+00 Figure_2D
     MEN1          H3K4me2      0.000000e+00 Figure_2D
     MEN1          H3K4me3      0.000000e+00 Figure_2D
     MEN1         H3K79me2      0.000000e+00 Figure_2D
     MEN1          H3K9me2     -3.303336e-02 Figure_2D
     MEN1          H3K9me3     -3.083911e-02 Figure_2D
     MEN1       H4K5acK8ac      0.000000e+00 Figure_2D
     MEN1            HDAC1      0.000000e+00 Figure_2D
     MEN1            HDAC2      0.000000e+00 Figure_2D
     MEN1            HDAC3     -3.556316e-02 Figure_2D
     MEN1 late_replicating     -3.303099e-02 Figure_2D
     MEN1            LMNB1     -4.435052e-02 Figure_2D
     MEN1              m5C      0.000000e+00 Figure_2D
     MEN1             POL2      0.000000e+00 Figure_2D
     MEN1          POL2AS2      0.000000e+00 Figure_2D
     MEN1             SMC3      0.000000e+00 Figure_2D
     MEN1            TTseq      0.000000e+00 Figure_2D
     MSH5             CTCF     -7.976937e-03 Figure_2D
     MSH5              Dam      0.000000e+00 Figure_2D
     MSH5            DNAse      0.000000e+00 Figure_2D
     MSH5             EZH2      0.000000e+00 Figure_2D
     MSH5            H2AFZ      0.000000e+00 Figure_2D
     MSH5          H3K27ac      0.000000e+00 Figure_2D
     MSH5         H3K27me3     -2.279189e-02 Figure_2D
     MSH5         H3K36me3      0.000000e+00 Figure_2D
     MSH5          H3K4me1      0.000000e+00 Figure_2D
     MSH5          H3K4me2      0.000000e+00 Figure_2D
     MSH5          H3K4me3      0.000000e+00 Figure_2D
     MSH5         H3K79me2      0.000000e+00 Figure_2D
     MSH5          H3K9me2     -2.400029e-02 Figure_2D
     MSH5          H3K9me3     -1.958325e-02 Figure_2D
     MSH5       H4K5acK8ac      0.000000e+00 Figure_2D
     MSH5            HDAC1     -2.035254e-02 Figure_2D
     MSH5            HDAC2      0.000000e+00 Figure_2D
     MSH5            HDAC3      0.000000e+00 Figure_2D
     MSH5 late_replicating     -3.600286e-02 Figure_2D
     MSH5            LMNB1     -8.025323e-02 Figure_2D
     MSH5              m5C      0.000000e+00 Figure_2D
     MSH5             POL2      0.000000e+00 Figure_2D
     MSH5          POL2AS2      0.000000e+00 Figure_2D
     MSH5             SMC3      0.000000e+00 Figure_2D
     MSH5            TTseq      0.000000e+00 Figure_2D
    NIPBL             CTCF      0.000000e+00 Figure_2D
    NIPBL              Dam      0.000000e+00 Figure_2D
    NIPBL            DNAse      0.000000e+00 Figure_2D
    NIPBL             EZH2      0.000000e+00 Figure_2D
    NIPBL            H2AFZ      0.000000e+00 Figure_2D
    NIPBL          H3K27ac      0.000000e+00 Figure_2D
    NIPBL         H3K27me3      0.000000e+00 Figure_2D
    NIPBL         H3K36me3      0.000000e+00 Figure_2D
    NIPBL          H3K4me1      0.000000e+00 Figure_2D
    NIPBL          H3K4me2      0.000000e+00 Figure_2D
    NIPBL          H3K4me3      0.000000e+00 Figure_2D
    NIPBL         H3K79me2      0.000000e+00 Figure_2D
    NIPBL          H3K9me2     -3.632746e-02 Figure_2D
    NIPBL          H3K9me3     -4.418959e-02 Figure_2D
    NIPBL       H4K5acK8ac      0.000000e+00 Figure_2D
    NIPBL            HDAC1      0.000000e+00 Figure_2D
    NIPBL            HDAC2      0.000000e+00 Figure_2D
    NIPBL            HDAC3     -3.622242e-02 Figure_2D
    NIPBL late_replicating     -2.925629e-02 Figure_2D
    NIPBL            LMNB1     -3.829053e-02 Figure_2D
    NIPBL              m5C      0.000000e+00 Figure_2D
    NIPBL             POL2      0.000000e+00 Figure_2D
    NIPBL          POL2AS2      0.000000e+00 Figure_2D
    NIPBL             SMC3      0.000000e+00 Figure_2D
    NIPBL            TTseq      0.000000e+00 Figure_2D
   NSMCE1             CTCF      0.000000e+00 Figure_2D
   NSMCE1              Dam      0.000000e+00 Figure_2D
   NSMCE1            DNAse      0.000000e+00 Figure_2D
   NSMCE1             EZH2     -1.779092e-02 Figure_2D
   NSMCE1            H2AFZ      0.000000e+00 Figure_2D
   NSMCE1          H3K27ac      0.000000e+00 Figure_2D
   NSMCE1         H3K27me3     -2.478790e-02 Figure_2D
   NSMCE1         H3K36me3      0.000000e+00 Figure_2D
   NSMCE1          H3K4me1      0.000000e+00 Figure_2D
   NSMCE1          H3K4me2      0.000000e+00 Figure_2D
   NSMCE1          H3K4me3      0.000000e+00 Figure_2D
   NSMCE1         H3K79me2      0.000000e+00 Figure_2D
   NSMCE1          H3K9me2     -1.319644e-02 Figure_2D
   NSMCE1          H3K9me3      0.000000e+00 Figure_2D
   NSMCE1       H4K5acK8ac      0.000000e+00 Figure_2D
   NSMCE1            HDAC1      0.000000e+00 Figure_2D
   NSMCE1            HDAC2      0.000000e+00 Figure_2D
   NSMCE1            HDAC3      0.000000e+00 Figure_2D
   NSMCE1 late_replicating      0.000000e+00 Figure_2D
   NSMCE1            LMNB1     -1.983418e-02 Figure_2D
   NSMCE1              m5C      0.000000e+00 Figure_2D
   NSMCE1             POL2      0.000000e+00 Figure_2D
   NSMCE1          POL2AS2      0.000000e+00 Figure_2D
   NSMCE1             SMC3     -8.701941e-03 Figure_2D
   NSMCE1            TTseq      0.000000e+00 Figure_2D
   NSMCE3             CTCF     -2.581436e-02 Figure_2D
   NSMCE3              Dam      0.000000e+00 Figure_2D
   NSMCE3            DNAse      0.000000e+00 Figure_2D
   NSMCE3             EZH2     -4.331377e-02 Figure_2D
   NSMCE3            H2AFZ      0.000000e+00 Figure_2D
   NSMCE3          H3K27ac      0.000000e+00 Figure_2D
   NSMCE3         H3K27me3     -6.026550e-02 Figure_2D
   NSMCE3         H3K36me3      0.000000e+00 Figure_2D
   NSMCE3          H3K4me1      0.000000e+00 Figure_2D
   NSMCE3          H3K4me2      0.000000e+00 Figure_2D
   NSMCE3          H3K4me3      0.000000e+00 Figure_2D
   NSMCE3         H3K79me2      0.000000e+00 Figure_2D
   NSMCE3          H3K9me2      0.000000e+00 Figure_2D
   NSMCE3          H3K9me3      0.000000e+00 Figure_2D
   NSMCE3       H4K5acK8ac      0.000000e+00 Figure_2D
   NSMCE3            HDAC1     -8.224425e-04 Figure_2D
   NSMCE3            HDAC2      0.000000e+00 Figure_2D
   NSMCE3            HDAC3      0.000000e+00 Figure_2D
   NSMCE3 late_replicating      0.000000e+00 Figure_2D
   NSMCE3            LMNB1     -2.936356e-02 Figure_2D
   NSMCE3              m5C      0.000000e+00 Figure_2D
   NSMCE3             POL2      0.000000e+00 Figure_2D
   NSMCE3          POL2AS2      0.000000e+00 Figure_2D
   NSMCE3             SMC3     -3.225319e-02 Figure_2D
   NSMCE3            TTseq      0.000000e+00 Figure_2D
     PARG             CTCF     -5.907923e-02 Figure_2D
     PARG              Dam     -3.397611e-02 Figure_2D
     PARG            DNAse     -5.463949e-02 Figure_2D
     PARG             EZH2     -2.863835e-02 Figure_2D
     PARG            H2AFZ     -4.393563e-02 Figure_2D
     PARG          H3K27ac     -7.107887e-02 Figure_2D
     PARG         H3K27me3     -8.468123e-03 Figure_2D
     PARG         H3K36me3     -3.682992e-02 Figure_2D
     PARG          H3K4me1     -7.318890e-02 Figure_2D
     PARG          H3K4me2     -8.536549e-02 Figure_2D
     PARG          H3K4me3     -7.024502e-02 Figure_2D
     PARG         H3K79me2     -6.253509e-02 Figure_2D
     PARG          H3K9me2      0.000000e+00 Figure_2D
     PARG          H3K9me3      0.000000e+00 Figure_2D
     PARG       H4K5acK8ac     -5.372340e-02 Figure_2D
     PARG            HDAC1     -2.806477e-02 Figure_2D
     PARG            HDAC2     -8.177402e-02 Figure_2D
     PARG            HDAC3     -9.733304e-03 Figure_2D
     PARG late_replicating      0.000000e+00 Figure_2D
     PARG            LMNB1      0.000000e+00 Figure_2D
     PARG              m5C     -5.418364e-02 Figure_2D
     PARG             POL2     -2.136728e-02 Figure_2D
     PARG          POL2AS2     -4.035968e-02 Figure_2D
     PARG             SMC3     -5.309392e-02 Figure_2D
     PARG            TTseq     -4.454146e-02 Figure_2D
    PARP1             CTCF     -1.819952e-02 Figure_2D
    PARP1              Dam     -4.305250e-02 Figure_2D
    PARP1            DNAse     -5.942708e-02 Figure_2D
    PARP1             EZH2     -1.440454e-02 Figure_2D
    PARP1            H2AFZ     -3.474910e-02 Figure_2D
    PARP1          H3K27ac     -8.082900e-02 Figure_2D
    PARP1         H3K27me3      0.000000e+00 Figure_2D
    PARP1         H3K36me3     -2.227285e-02 Figure_2D
    PARP1          H3K4me1     -8.275030e-02 Figure_2D
    PARP1          H3K4me2     -8.090599e-02 Figure_2D
    PARP1          H3K4me3     -6.165483e-02 Figure_2D
    PARP1         H3K79me2     -4.227530e-02 Figure_2D
    PARP1          H3K9me2      0.000000e+00 Figure_2D
    PARP1          H3K9me3      0.000000e+00 Figure_2D
    PARP1       H4K5acK8ac     -6.524323e-02 Figure_2D
    PARP1            HDAC1     -7.811970e-02 Figure_2D
    PARP1            HDAC2     -1.260437e-01 Figure_2D
    PARP1            HDAC3      0.000000e+00 Figure_2D
    PARP1 late_replicating      0.000000e+00 Figure_2D
    PARP1            LMNB1      0.000000e+00 Figure_2D
    PARP1              m5C     -6.195344e-02 Figure_2D
    PARP1             POL2     -4.476239e-02 Figure_2D
    PARP1          POL2AS2     -4.854394e-02 Figure_2D
    PARP1             SMC3     -2.693295e-02 Figure_2D
    PARP1            TTseq     -3.936226e-02 Figure_2D
    POLA1             CTCF      0.000000e+00 Figure_2D
    POLA1              Dam      0.000000e+00 Figure_2D
    POLA1            DNAse      0.000000e+00 Figure_2D
    POLA1             EZH2     -2.028226e-02 Figure_2D
    POLA1            H2AFZ      0.000000e+00 Figure_2D
    POLA1          H3K27ac      0.000000e+00 Figure_2D
    POLA1         H3K27me3     -2.740879e-02 Figure_2D
    POLA1         H3K36me3      0.000000e+00 Figure_2D
    POLA1          H3K4me1      0.000000e+00 Figure_2D
    POLA1          H3K4me2      0.000000e+00 Figure_2D
    POLA1          H3K4me3      0.000000e+00 Figure_2D
    POLA1         H3K79me2      0.000000e+00 Figure_2D
    POLA1          H3K9me2     -3.093905e-02 Figure_2D
    POLA1          H3K9me3     -3.276262e-02 Figure_2D
    POLA1       H4K5acK8ac      0.000000e+00 Figure_2D
    POLA1            HDAC1      0.000000e+00 Figure_2D
    POLA1            HDAC2      0.000000e+00 Figure_2D
    POLA1            HDAC3     -9.445143e-03 Figure_2D
    POLA1 late_replicating     -5.942146e-02 Figure_2D
    POLA1            LMNB1     -6.104862e-02 Figure_2D
    POLA1              m5C      0.000000e+00 Figure_2D
    POLA1             POL2      0.000000e+00 Figure_2D
    POLA1          POL2AS2      0.000000e+00 Figure_2D
    POLA1             SMC3      0.000000e+00 Figure_2D
    POLA1            TTseq      0.000000e+00 Figure_2D
     POLK             CTCF      0.000000e+00 Figure_2D
     POLK              Dam     -6.292663e-03 Figure_2D
     POLK            DNAse      0.000000e+00 Figure_2D
     POLK             EZH2     -2.568211e-02 Figure_2D
     POLK            H2AFZ      0.000000e+00 Figure_2D
     POLK          H3K27ac      0.000000e+00 Figure_2D
     POLK         H3K27me3      0.000000e+00 Figure_2D
     POLK         H3K36me3     -3.653076e-02 Figure_2D
     POLK          H3K4me1     -3.075625e-02 Figure_2D
     POLK          H3K4me2      0.000000e+00 Figure_2D
     POLK          H3K4me3      0.000000e+00 Figure_2D
     POLK         H3K79me2     -1.057653e-02 Figure_2D
     POLK          H3K9me2      0.000000e+00 Figure_2D
     POLK          H3K9me3      0.000000e+00 Figure_2D
     POLK       H4K5acK8ac      0.000000e+00 Figure_2D
     POLK            HDAC1     -7.792383e-02 Figure_2D
     POLK            HDAC2     -2.201521e-02 Figure_2D
     POLK            HDAC3      0.000000e+00 Figure_2D
     POLK late_replicating      0.000000e+00 Figure_2D
     POLK            LMNB1      0.000000e+00 Figure_2D
     POLK              m5C     -5.280148e-02 Figure_2D
     POLK             POL2     -3.773023e-02 Figure_2D
     POLK          POL2AS2     -3.470023e-02 Figure_2D
     POLK             SMC3     -1.633266e-02 Figure_2D
     POLK            TTseq     -9.059776e-04 Figure_2D
     POLL             CTCF      3.167510e-03 Figure_2D
     POLL              Dam      1.297073e-02 Figure_2D
     POLL            DNAse      0.000000e+00 Figure_2D
     POLL             EZH2      3.123006e-02 Figure_2D
     POLL            H2AFZ      0.000000e+00 Figure_2D
     POLL          H3K27ac      1.609816e-02 Figure_2D
     POLL         H3K27me3      1.108025e-02 Figure_2D
     POLL         H3K36me3      6.944123e-02 Figure_2D
     POLL          H3K4me1      5.954946e-02 Figure_2D
     POLL          H3K4me2      0.000000e+00 Figure_2D
     POLL          H3K4me3      0.000000e+00 Figure_2D
     POLL         H3K79me2      1.884691e-02 Figure_2D
     POLL          H3K9me2      0.000000e+00 Figure_2D
     POLL          H3K9me3      0.000000e+00 Figure_2D
     POLL       H4K5acK8ac      0.000000e+00 Figure_2D
     POLL            HDAC1      6.058985e-02 Figure_2D
     POLL            HDAC2      0.000000e+00 Figure_2D
     POLL            HDAC3      2.834295e-02 Figure_2D
     POLL late_replicating      0.000000e+00 Figure_2D
     POLL            LMNB1      0.000000e+00 Figure_2D
     POLL              m5C      4.353580e-02 Figure_2D
     POLL             POL2      3.585500e-02 Figure_2D
     POLL          POL2AS2      2.038875e-02 Figure_2D
     POLL             SMC3      0.000000e+00 Figure_2D
     POLL            TTseq      2.852993e-02 Figure_2D
     POLN             CTCF     -2.141578e-02 Figure_2D
     POLN              Dam     -8.317835e-03 Figure_2D
     POLN            DNAse     -1.257236e-02 Figure_2D
     POLN             EZH2     -4.570016e-02 Figure_2D
     POLN            H2AFZ     -1.187945e-02 Figure_2D
     POLN          H3K27ac     -1.139034e-02 Figure_2D
     POLN         H3K27me3     -3.942306e-02 Figure_2D
     POLN         H3K36me3      0.000000e+00 Figure_2D
     POLN          H3K4me1     -8.634368e-03 Figure_2D
     POLN          H3K4me2     -1.413752e-02 Figure_2D
     POLN          H3K4me3     -1.442925e-02 Figure_2D
     POLN         H3K79me2     -1.127701e-02 Figure_2D
     POLN          H3K9me2      0.000000e+00 Figure_2D
     POLN          H3K9me3      0.000000e+00 Figure_2D
     POLN       H4K5acK8ac     -2.763631e-02 Figure_2D
     POLN            HDAC1     -2.182481e-02 Figure_2D
     POLN            HDAC2      0.000000e+00 Figure_2D
     POLN            HDAC3      0.000000e+00 Figure_2D
     POLN late_replicating      0.000000e+00 Figure_2D
     POLN            LMNB1      0.000000e+00 Figure_2D
     POLN              m5C      0.000000e+00 Figure_2D
     POLN             POL2      0.000000e+00 Figure_2D
     POLN          POL2AS2      0.000000e+00 Figure_2D
     POLN             SMC3     -1.852195e-02 Figure_2D
     POLN            TTseq      0.000000e+00 Figure_2D
   PSMD14             CTCF     -1.725693e-02 Figure_2D
   PSMD14              Dam     -2.350189e-02 Figure_2D
   PSMD14            DNAse     -2.360725e-02 Figure_2D
   PSMD14             EZH2     -2.524660e-02 Figure_2D
   PSMD14            H2AFZ     -2.016146e-02 Figure_2D
   PSMD14          H3K27ac     -4.587816e-02 Figure_2D
   PSMD14         H3K27me3     -1.602868e-02 Figure_2D
   PSMD14         H3K36me3     -2.378722e-02 Figure_2D
   PSMD14          H3K4me1     -5.670755e-02 Figure_2D
   PSMD14          H3K4me2     -4.980546e-02 Figure_2D
   PSMD14          H3K4me3     -2.572046e-02 Figure_2D
   PSMD14         H3K79me2     -3.336407e-02 Figure_2D
   PSMD14          H3K9me2      0.000000e+00 Figure_2D
   PSMD14          H3K9me3      0.000000e+00 Figure_2D
   PSMD14       H4K5acK8ac     -3.085072e-02 Figure_2D
   PSMD14            HDAC1     -3.423171e-02 Figure_2D
   PSMD14            HDAC2     -4.705793e-02 Figure_2D
   PSMD14            HDAC3      0.000000e+00 Figure_2D
   PSMD14 late_replicating      0.000000e+00 Figure_2D
   PSMD14            LMNB1      0.000000e+00 Figure_2D
   PSMD14              m5C     -3.776821e-02 Figure_2D
   PSMD14             POL2     -1.924343e-02 Figure_2D
   PSMD14          POL2AS2     -2.994463e-02 Figure_2D
   PSMD14             SMC3     -3.238754e-02 Figure_2D
   PSMD14            TTseq     -9.787388e-03 Figure_2D
    RAD17             CTCF      0.000000e+00 Figure_2D
    RAD17              Dam      0.000000e+00 Figure_2D
    RAD17            DNAse      0.000000e+00 Figure_2D
    RAD17             EZH2     -1.499390e-02 Figure_2D
    RAD17            H2AFZ     -2.859733e-03 Figure_2D
    RAD17          H3K27ac      0.000000e+00 Figure_2D
    RAD17         H3K27me3     -2.301800e-02 Figure_2D
    RAD17         H3K36me3      0.000000e+00 Figure_2D
    RAD17          H3K4me1      0.000000e+00 Figure_2D
    RAD17          H3K4me2      0.000000e+00 Figure_2D
    RAD17          H3K4me3      0.000000e+00 Figure_2D
    RAD17         H3K79me2      0.000000e+00 Figure_2D
    RAD17          H3K9me2      0.000000e+00 Figure_2D
    RAD17          H3K9me3     -3.401263e-03 Figure_2D
    RAD17       H4K5acK8ac      0.000000e+00 Figure_2D
    RAD17            HDAC1      0.000000e+00 Figure_2D
    RAD17            HDAC2      0.000000e+00 Figure_2D
    RAD17            HDAC3      0.000000e+00 Figure_2D
    RAD17 late_replicating     -8.492673e-03 Figure_2D
    RAD17            LMNB1     -2.542749e-02 Figure_2D
    RAD17              m5C      0.000000e+00 Figure_2D
    RAD17             POL2      0.000000e+00 Figure_2D
    RAD17          POL2AS2      0.000000e+00 Figure_2D
    RAD17             SMC3      0.000000e+00 Figure_2D
    RAD17            TTseq      0.000000e+00 Figure_2D
    RAD50             CTCF      0.000000e+00 Figure_2D
    RAD50              Dam      0.000000e+00 Figure_2D
    RAD50            DNAse      0.000000e+00 Figure_2D
    RAD50             EZH2      0.000000e+00 Figure_2D
    RAD50            H2AFZ      0.000000e+00 Figure_2D
    RAD50          H3K27ac      0.000000e+00 Figure_2D
    RAD50         H3K27me3     -2.746248e-02 Figure_2D
    RAD50         H3K36me3      0.000000e+00 Figure_2D
    RAD50          H3K4me1      0.000000e+00 Figure_2D
    RAD50          H3K4me2      0.000000e+00 Figure_2D
    RAD50          H3K4me3      0.000000e+00 Figure_2D
    RAD50         H3K79me2      0.000000e+00 Figure_2D
    RAD50          H3K9me2     -5.104664e-02 Figure_2D
    RAD50          H3K9me3     -3.402074e-02 Figure_2D
    RAD50       H4K5acK8ac      0.000000e+00 Figure_2D
    RAD50            HDAC1      0.000000e+00 Figure_2D
    RAD50            HDAC2      0.000000e+00 Figure_2D
    RAD50            HDAC3      0.000000e+00 Figure_2D
    RAD50 late_replicating     -3.888982e-02 Figure_2D
    RAD50            LMNB1     -1.143090e-01 Figure_2D
    RAD50              m5C      0.000000e+00 Figure_2D
    RAD50             POL2      0.000000e+00 Figure_2D
    RAD50          POL2AS2      0.000000e+00 Figure_2D
    RAD50             SMC3      0.000000e+00 Figure_2D
    RAD50            TTseq      0.000000e+00 Figure_2D
    RAD51             CTCF      0.000000e+00 Figure_2D
    RAD51              Dam      0.000000e+00 Figure_2D
    RAD51            DNAse      0.000000e+00 Figure_2D
    RAD51             EZH2      0.000000e+00 Figure_2D
    RAD51            H2AFZ      0.000000e+00 Figure_2D
    RAD51          H3K27ac      0.000000e+00 Figure_2D
    RAD51         H3K27me3      0.000000e+00 Figure_2D
    RAD51         H3K36me3      0.000000e+00 Figure_2D
    RAD51          H3K4me1      0.000000e+00 Figure_2D
    RAD51          H3K4me2      0.000000e+00 Figure_2D
    RAD51          H3K4me3      0.000000e+00 Figure_2D
    RAD51         H3K79me2      0.000000e+00 Figure_2D
    RAD51          H3K9me2     -3.550292e-02 Figure_2D
    RAD51          H3K9me3     -4.312041e-02 Figure_2D
    RAD51       H4K5acK8ac      0.000000e+00 Figure_2D
    RAD51            HDAC1      0.000000e+00 Figure_2D
    RAD51            HDAC2      0.000000e+00 Figure_2D
    RAD51            HDAC3      0.000000e+00 Figure_2D
    RAD51 late_replicating     -2.944904e-02 Figure_2D
    RAD51            LMNB1     -3.475324e-02 Figure_2D
    RAD51              m5C      0.000000e+00 Figure_2D
    RAD51             POL2      0.000000e+00 Figure_2D
    RAD51          POL2AS2      0.000000e+00 Figure_2D
    RAD51             SMC3      0.000000e+00 Figure_2D
    RAD51            TTseq      0.000000e+00 Figure_2D
    RBBP8             CTCF      0.000000e+00 Figure_2D
    RBBP8              Dam      0.000000e+00 Figure_2D
    RBBP8            DNAse      0.000000e+00 Figure_2D
    RBBP8             EZH2      0.000000e+00 Figure_2D
    RBBP8            H2AFZ      0.000000e+00 Figure_2D
    RBBP8          H3K27ac      0.000000e+00 Figure_2D
    RBBP8         H3K27me3     -5.547153e-04 Figure_2D
    RBBP8         H3K36me3      0.000000e+00 Figure_2D
    RBBP8          H3K4me1      0.000000e+00 Figure_2D
    RBBP8          H3K4me2      0.000000e+00 Figure_2D
    RBBP8          H3K4me3      0.000000e+00 Figure_2D
    RBBP8         H3K79me2      0.000000e+00 Figure_2D
    RBBP8          H3K9me2     -2.071984e-02 Figure_2D
    RBBP8          H3K9me3     -3.069135e-02 Figure_2D
    RBBP8       H4K5acK8ac      0.000000e+00 Figure_2D
    RBBP8            HDAC1      0.000000e+00 Figure_2D
    RBBP8            HDAC2      0.000000e+00 Figure_2D
    RBBP8            HDAC3      0.000000e+00 Figure_2D
    RBBP8 late_replicating     -4.585587e-02 Figure_2D
    RBBP8            LMNB1     -6.017080e-02 Figure_2D
    RBBP8              m5C      0.000000e+00 Figure_2D
    RBBP8             POL2      0.000000e+00 Figure_2D
    RBBP8          POL2AS2      0.000000e+00 Figure_2D
    RBBP8             SMC3      0.000000e+00 Figure_2D
    RBBP8            TTseq      0.000000e+00 Figure_2D
    RBM17             CTCF     -4.023332e-02 Figure_2D
    RBM17              Dam      0.000000e+00 Figure_2D
    RBM17            DNAse      0.000000e+00 Figure_2D
    RBM17             EZH2     -1.944189e-02 Figure_2D
    RBM17            H2AFZ      0.000000e+00 Figure_2D
    RBM17          H3K27ac      0.000000e+00 Figure_2D
    RBM17         H3K27me3     -3.784289e-02 Figure_2D
    RBM17         H3K36me3      0.000000e+00 Figure_2D
    RBM17          H3K4me1      0.000000e+00 Figure_2D
    RBM17          H3K4me2      0.000000e+00 Figure_2D
    RBM17          H3K4me3      0.000000e+00 Figure_2D
    RBM17         H3K79me2      0.000000e+00 Figure_2D
    RBM17          H3K9me2      0.000000e+00 Figure_2D
    RBM17          H3K9me3      0.000000e+00 Figure_2D
    RBM17       H4K5acK8ac      0.000000e+00 Figure_2D
    RBM17            HDAC1     -2.041845e-02 Figure_2D
    RBM17            HDAC2      0.000000e+00 Figure_2D
    RBM17            HDAC3      0.000000e+00 Figure_2D
    RBM17 late_replicating      0.000000e+00 Figure_2D
    RBM17            LMNB1      0.000000e+00 Figure_2D
    RBM17              m5C      0.000000e+00 Figure_2D
    RBM17             POL2      0.000000e+00 Figure_2D
    RBM17          POL2AS2      0.000000e+00 Figure_2D
    RBM17             SMC3     -5.960713e-02 Figure_2D
    RBM17            TTseq      0.000000e+00 Figure_2D
     RBX1             CTCF      0.000000e+00 Figure_2D
     RBX1              Dam      0.000000e+00 Figure_2D
     RBX1            DNAse      0.000000e+00 Figure_2D
     RBX1             EZH2     -7.961657e-02 Figure_2D
     RBX1            H2AFZ     -3.675595e-02 Figure_2D
     RBX1          H3K27ac      0.000000e+00 Figure_2D
     RBX1         H3K27me3     -7.791734e-02 Figure_2D
     RBX1         H3K36me3      0.000000e+00 Figure_2D
     RBX1          H3K4me1      0.000000e+00 Figure_2D
     RBX1          H3K4me2      0.000000e+00 Figure_2D
     RBX1          H3K4me3      0.000000e+00 Figure_2D
     RBX1         H3K79me2      0.000000e+00 Figure_2D
     RBX1          H3K9me2     -2.356764e-03 Figure_2D
     RBX1          H3K9me3      0.000000e+00 Figure_2D
     RBX1       H4K5acK8ac     -4.847173e-03 Figure_2D
     RBX1            HDAC1      0.000000e+00 Figure_2D
     RBX1            HDAC2      0.000000e+00 Figure_2D
     RBX1            HDAC3      0.000000e+00 Figure_2D
     RBX1 late_replicating     -5.131045e-03 Figure_2D
     RBX1            LMNB1     -4.110203e-02 Figure_2D
     RBX1              m5C      0.000000e+00 Figure_2D
     RBX1             POL2      0.000000e+00 Figure_2D
     RBX1          POL2AS2      0.000000e+00 Figure_2D
     RBX1             SMC3     -8.788746e-03 Figure_2D
     RBX1            TTseq      0.000000e+00 Figure_2D
     RFC1             CTCF     -2.840463e-02 Figure_2D
     RFC1              Dam      0.000000e+00 Figure_2D
     RFC1            DNAse      0.000000e+00 Figure_2D
     RFC1             EZH2     -4.044405e-02 Figure_2D
     RFC1            H2AFZ      0.000000e+00 Figure_2D
     RFC1          H3K27ac      0.000000e+00 Figure_2D
     RFC1         H3K27me3     -2.811473e-02 Figure_2D
     RFC1         H3K36me3      0.000000e+00 Figure_2D
     RFC1          H3K4me1     -5.333585e-03 Figure_2D
     RFC1          H3K4me2      0.000000e+00 Figure_2D
     RFC1          H3K4me3      0.000000e+00 Figure_2D
     RFC1         H3K79me2      0.000000e+00 Figure_2D
     RFC1          H3K9me2      0.000000e+00 Figure_2D
     RFC1          H3K9me3      0.000000e+00 Figure_2D
     RFC1       H4K5acK8ac      0.000000e+00 Figure_2D
     RFC1            HDAC1     -6.358196e-02 Figure_2D
     RFC1            HDAC2     -2.235228e-02 Figure_2D
     RFC1            HDAC3      0.000000e+00 Figure_2D
     RFC1 late_replicating      0.000000e+00 Figure_2D
     RFC1            LMNB1      0.000000e+00 Figure_2D
     RFC1              m5C      0.000000e+00 Figure_2D
     RFC1             POL2      0.000000e+00 Figure_2D
     RFC1          POL2AS2      0.000000e+00 Figure_2D
     RFC1             SMC3     -3.037968e-02 Figure_2D
     RFC1            TTseq      0.000000e+00 Figure_2D
     RIF1             CTCF      0.000000e+00 Figure_2D
     RIF1              Dam      0.000000e+00 Figure_2D
     RIF1            DNAse      0.000000e+00 Figure_2D
     RIF1             EZH2     -3.978028e-02 Figure_2D
     RIF1            H2AFZ     -3.554356e-03 Figure_2D
     RIF1          H3K27ac      0.000000e+00 Figure_2D
     RIF1         H3K27me3     -3.502386e-02 Figure_2D
     RIF1         H3K36me3      0.000000e+00 Figure_2D
     RIF1          H3K4me1     -4.092755e-03 Figure_2D
     RIF1          H3K4me2      0.000000e+00 Figure_2D
     RIF1          H3K4me3      0.000000e+00 Figure_2D
     RIF1         H3K79me2      0.000000e+00 Figure_2D
     RIF1          H3K9me2      0.000000e+00 Figure_2D
     RIF1          H3K9me3      0.000000e+00 Figure_2D
     RIF1       H4K5acK8ac      0.000000e+00 Figure_2D
     RIF1            HDAC1      0.000000e+00 Figure_2D
     RIF1            HDAC2      0.000000e+00 Figure_2D
     RIF1            HDAC3      0.000000e+00 Figure_2D
     RIF1 late_replicating      0.000000e+00 Figure_2D
     RIF1            LMNB1      0.000000e+00 Figure_2D
     RIF1              m5C      0.000000e+00 Figure_2D
     RIF1             POL2      0.000000e+00 Figure_2D
     RIF1          POL2AS2      0.000000e+00 Figure_2D
     RIF1             SMC3     -4.364691e-03 Figure_2D
     RIF1            TTseq      0.000000e+00 Figure_2D
     RMI2             CTCF     -5.965687e-02 Figure_2D
     RMI2              Dam     -8.354376e-03 Figure_2D
     RMI2            DNAse     -2.598852e-02 Figure_2D
     RMI2             EZH2     -5.081369e-02 Figure_2D
     RMI2            H2AFZ     -3.426542e-02 Figure_2D
     RMI2          H3K27ac     -4.014581e-02 Figure_2D
     RMI2         H3K27me3     -3.836633e-02 Figure_2D
     RMI2         H3K36me3     -3.754088e-03 Figure_2D
     RMI2          H3K4me1     -7.029566e-02 Figure_2D
     RMI2          H3K4me2     -4.915787e-02 Figure_2D
     RMI2          H3K4me3     -1.883394e-02 Figure_2D
     RMI2         H3K79me2      0.000000e+00 Figure_2D
     RMI2          H3K9me2      0.000000e+00 Figure_2D
     RMI2          H3K9me3      0.000000e+00 Figure_2D
     RMI2       H4K5acK8ac     -1.898985e-02 Figure_2D
     RMI2            HDAC1     -7.764019e-02 Figure_2D
     RMI2            HDAC2     -7.068039e-02 Figure_2D
     RMI2            HDAC3      0.000000e+00 Figure_2D
     RMI2 late_replicating      0.000000e+00 Figure_2D
     RMI2            LMNB1      0.000000e+00 Figure_2D
     RMI2              m5C     -2.872481e-02 Figure_2D
     RMI2             POL2      0.000000e+00 Figure_2D
     RMI2          POL2AS2      0.000000e+00 Figure_2D
     RMI2             SMC3     -4.068525e-02 Figure_2D
     RMI2            TTseq      0.000000e+00 Figure_2D
 RNASEH2A             CTCF     -3.795735e-03 Figure_2D
 RNASEH2A              Dam     -3.957230e-02 Figure_2D
 RNASEH2A            DNAse     -3.016126e-02 Figure_2D
 RNASEH2A             EZH2      0.000000e+00 Figure_2D
 RNASEH2A            H2AFZ     -2.256801e-03 Figure_2D
 RNASEH2A          H3K27ac     -6.606385e-02 Figure_2D
 RNASEH2A         H3K27me3      0.000000e+00 Figure_2D
 RNASEH2A         H3K36me3     -6.214725e-02 Figure_2D
 RNASEH2A          H3K4me1     -6.960905e-02 Figure_2D
 RNASEH2A          H3K4me2     -5.637196e-02 Figure_2D
 RNASEH2A          H3K4me3     -4.030177e-02 Figure_2D
 RNASEH2A         H3K79me2     -6.289482e-02 Figure_2D
 RNASEH2A          H3K9me2      0.000000e+00 Figure_2D
 RNASEH2A          H3K9me3      0.000000e+00 Figure_2D
 RNASEH2A       H4K5acK8ac     -2.859249e-02 Figure_2D
 RNASEH2A            HDAC1     -2.254649e-02 Figure_2D
 RNASEH2A            HDAC2     -6.368452e-02 Figure_2D
 RNASEH2A            HDAC3     -3.627768e-02 Figure_2D
 RNASEH2A late_replicating      0.000000e+00 Figure_2D
 RNASEH2A            LMNB1      0.000000e+00 Figure_2D
 RNASEH2A              m5C     -6.656244e-02 Figure_2D
 RNASEH2A             POL2     -4.080401e-02 Figure_2D
 RNASEH2A          POL2AS2     -5.282602e-02 Figure_2D
 RNASEH2A             SMC3      0.000000e+00 Figure_2D
 RNASEH2A            TTseq     -6.865621e-02 Figure_2D
   RNF168             CTCF     -2.564402e-02 Figure_2D
   RNF168              Dam     -2.819665e-02 Figure_2D
   RNF168            DNAse     -3.509759e-02 Figure_2D
   RNF168             EZH2     -5.357344e-02 Figure_2D
   RNF168            H2AFZ     -4.753676e-02 Figure_2D
   RNF168          H3K27ac     -1.856639e-02 Figure_2D
   RNF168         H3K27me3     -3.315012e-02 Figure_2D
   RNF168         H3K36me3      0.000000e+00 Figure_2D
   RNF168          H3K4me1     -2.007138e-02 Figure_2D
   RNF168          H3K4me2     -3.431739e-02 Figure_2D
   RNF168          H3K4me3     -1.793806e-02 Figure_2D
   RNF168         H3K79me2      0.000000e+00 Figure_2D
   RNF168          H3K9me2      0.000000e+00 Figure_2D
   RNF168          H3K9me3      0.000000e+00 Figure_2D
   RNF168       H4K5acK8ac     -4.581482e-02 Figure_2D
   RNF168            HDAC1     -3.106206e-04 Figure_2D
   RNF168            HDAC2     -2.682972e-02 Figure_2D
   RNF168            HDAC3      0.000000e+00 Figure_2D
   RNF168 late_replicating      0.000000e+00 Figure_2D
   RNF168            LMNB1      0.000000e+00 Figure_2D
   RNF168              m5C      0.000000e+00 Figure_2D
   RNF168             POL2      0.000000e+00 Figure_2D
   RNF168          POL2AS2      0.000000e+00 Figure_2D
   RNF168             SMC3     -6.925505e-02 Figure_2D
   RNF168            TTseq      0.000000e+00 Figure_2D
     RNF8             CTCF     -5.644056e-02 Figure_2D
     RNF8              Dam      0.000000e+00 Figure_2D
     RNF8            DNAse     -2.128384e-04 Figure_2D
     RNF8             EZH2     -3.380414e-02 Figure_2D
     RNF8            H2AFZ     -2.077656e-02 Figure_2D
     RNF8          H3K27ac      0.000000e+00 Figure_2D
     RNF8         H3K27me3     -4.407032e-02 Figure_2D
     RNF8         H3K36me3      0.000000e+00 Figure_2D
     RNF8          H3K4me1      0.000000e+00 Figure_2D
     RNF8          H3K4me2      0.000000e+00 Figure_2D
     RNF8          H3K4me3      0.000000e+00 Figure_2D
     RNF8         H3K79me2      0.000000e+00 Figure_2D
     RNF8          H3K9me2      0.000000e+00 Figure_2D
     RNF8          H3K9me3      0.000000e+00 Figure_2D
     RNF8       H4K5acK8ac      0.000000e+00 Figure_2D
     RNF8            HDAC1     -5.564563e-02 Figure_2D
     RNF8            HDAC2     -1.672483e-02 Figure_2D
     RNF8            HDAC3      0.000000e+00 Figure_2D
     RNF8 late_replicating      0.000000e+00 Figure_2D
     RNF8            LMNB1     -8.184446e-03 Figure_2D
     RNF8              m5C      0.000000e+00 Figure_2D
     RNF8             POL2      0.000000e+00 Figure_2D
     RNF8          POL2AS2      0.000000e+00 Figure_2D
     RNF8             SMC3     -6.204450e-02 Figure_2D
     RNF8            TTseq      0.000000e+00 Figure_2D
    RPAIN             CTCF     -2.135610e-02 Figure_2D
    RPAIN              Dam     -1.984625e-02 Figure_2D
    RPAIN            DNAse     -3.795888e-02 Figure_2D
    RPAIN             EZH2     -1.819050e-02 Figure_2D
    RPAIN            H2AFZ      0.000000e+00 Figure_2D
    RPAIN          H3K27ac     -1.976962e-02 Figure_2D
    RPAIN         H3K27me3     -1.285030e-02 Figure_2D
    RPAIN         H3K36me3     -6.053047e-03 Figure_2D
    RPAIN          H3K4me1     -3.532972e-02 Figure_2D
    RPAIN          H3K4me2     -1.260809e-02 Figure_2D
    RPAIN          H3K4me3      0.000000e+00 Figure_2D
    RPAIN         H3K79me2     -1.353014e-04 Figure_2D
    RPAIN          H3K9me2      0.000000e+00 Figure_2D
    RPAIN          H3K9me3      0.000000e+00 Figure_2D
    RPAIN       H4K5acK8ac     -1.825296e-02 Figure_2D
    RPAIN            HDAC1     -9.733963e-02 Figure_2D
    RPAIN            HDAC2     -3.680847e-02 Figure_2D
    RPAIN            HDAC3      0.000000e+00 Figure_2D
    RPAIN late_replicating      0.000000e+00 Figure_2D
    RPAIN            LMNB1      0.000000e+00 Figure_2D
    RPAIN              m5C     -2.280005e-02 Figure_2D
    RPAIN             POL2     -2.698060e-02 Figure_2D
    RPAIN          POL2AS2     -2.188596e-02 Figure_2D
    RPAIN             SMC3     -5.272404e-02 Figure_2D
    RPAIN            TTseq      0.000000e+00 Figure_2D
    RRM2B             CTCF     -3.094270e-02 Figure_2D
    RRM2B              Dam     -3.176323e-02 Figure_2D
    RRM2B            DNAse     -4.626220e-02 Figure_2D
    RRM2B             EZH2     -4.777534e-02 Figure_2D
    RRM2B            H2AFZ     -3.159811e-02 Figure_2D
    RRM2B          H3K27ac     -4.081450e-02 Figure_2D
    RRM2B         H3K27me3     -1.919795e-02 Figure_2D
    RRM2B         H3K36me3     -6.052063e-03 Figure_2D
    RRM2B          H3K4me1     -6.354001e-02 Figure_2D
    RRM2B          H3K4me2     -4.393359e-02 Figure_2D
    RRM2B          H3K4me3     -1.133060e-02 Figure_2D
    RRM2B         H3K79me2     -3.286711e-03 Figure_2D
    RRM2B          H3K9me2      0.000000e+00 Figure_2D
    RRM2B          H3K9me3      0.000000e+00 Figure_2D
    RRM2B       H4K5acK8ac     -2.241753e-02 Figure_2D
    RRM2B            HDAC1     -2.533720e-02 Figure_2D
    RRM2B            HDAC2     -4.077910e-02 Figure_2D
    RRM2B            HDAC3      0.000000e+00 Figure_2D
    RRM2B late_replicating      0.000000e+00 Figure_2D
    RRM2B            LMNB1      0.000000e+00 Figure_2D
    RRM2B              m5C     -2.388996e-02 Figure_2D
    RRM2B             POL2     -2.537863e-03 Figure_2D
    RRM2B          POL2AS2     -2.010823e-02 Figure_2D
    RRM2B             SMC3     -5.912650e-02 Figure_2D
    RRM2B            TTseq      0.000000e+00 Figure_2D
    SENP6             CTCF     -1.610022e-02 Figure_2D
    SENP6              Dam     -5.327391e-03 Figure_2D
    SENP6            DNAse     -1.195702e-03 Figure_2D
    SENP6             EZH2     -3.302141e-02 Figure_2D
    SENP6            H2AFZ      0.000000e+00 Figure_2D
    SENP6          H3K27ac     -1.398254e-03 Figure_2D
    SENP6         H3K27me3     -1.893668e-02 Figure_2D
    SENP6         H3K36me3     -1.264115e-02 Figure_2D
    SENP6          H3K4me1     -2.170465e-02 Figure_2D
    SENP6          H3K4me2      0.000000e+00 Figure_2D
    SENP6          H3K4me3      0.000000e+00 Figure_2D
    SENP6         H3K79me2      0.000000e+00 Figure_2D
    SENP6          H3K9me2      0.000000e+00 Figure_2D
    SENP6          H3K9me3      0.000000e+00 Figure_2D
    SENP6       H4K5acK8ac      0.000000e+00 Figure_2D
    SENP6            HDAC1     -4.383034e-02 Figure_2D
    SENP6            HDAC2      0.000000e+00 Figure_2D
    SENP6            HDAC3     -4.367242e-03 Figure_2D
    SENP6 late_replicating      0.000000e+00 Figure_2D
    SENP6            LMNB1      0.000000e+00 Figure_2D
    SENP6              m5C     -6.913187e-03 Figure_2D
    SENP6             POL2     -3.261992e-03 Figure_2D
    SENP6          POL2AS2      0.000000e+00 Figure_2D
    SENP6             SMC3     -1.818938e-02 Figure_2D
    SENP6            TTseq      0.000000e+00 Figure_2D
    SETD2             CTCF      0.000000e+00 Figure_2D
    SETD2              Dam      0.000000e+00 Figure_2D
    SETD2            DNAse      0.000000e+00 Figure_2D
    SETD2             EZH2      0.000000e+00 Figure_2D
    SETD2            H2AFZ      0.000000e+00 Figure_2D
    SETD2          H3K27ac      0.000000e+00 Figure_2D
    SETD2         H3K27me3      0.000000e+00 Figure_2D
    SETD2         H3K36me3      0.000000e+00 Figure_2D
    SETD2          H3K4me1      0.000000e+00 Figure_2D
    SETD2          H3K4me2      0.000000e+00 Figure_2D
    SETD2          H3K4me3      0.000000e+00 Figure_2D
    SETD2         H3K79me2      0.000000e+00 Figure_2D
    SETD2          H3K9me2     -3.174186e-02 Figure_2D
    SETD2          H3K9me3     -2.216170e-02 Figure_2D
    SETD2       H4K5acK8ac      0.000000e+00 Figure_2D
    SETD2            HDAC1     -1.538463e-02 Figure_2D
    SETD2            HDAC2      0.000000e+00 Figure_2D
    SETD2            HDAC3     -1.113840e-02 Figure_2D
    SETD2 late_replicating     -2.699050e-02 Figure_2D
    SETD2            LMNB1     -4.467174e-02 Figure_2D
    SETD2              m5C      0.000000e+00 Figure_2D
    SETD2             POL2      0.000000e+00 Figure_2D
    SETD2          POL2AS2      0.000000e+00 Figure_2D
    SETD2             SMC3      0.000000e+00 Figure_2D
    SETD2            TTseq      0.000000e+00 Figure_2D
    SHLD1             CTCF     -4.830220e-02 Figure_2D
    SHLD1              Dam     -9.346028e-03 Figure_2D
    SHLD1            DNAse     -4.952722e-02 Figure_2D
    SHLD1             EZH2     -7.591775e-02 Figure_2D
    SHLD1            H2AFZ     -5.690500e-02 Figure_2D
    SHLD1          H3K27ac     -4.941017e-02 Figure_2D
    SHLD1         H3K27me3     -4.257252e-02 Figure_2D
    SHLD1         H3K36me3      0.000000e+00 Figure_2D
    SHLD1          H3K4me1     -4.927449e-02 Figure_2D
    SHLD1          H3K4me2     -7.098967e-02 Figure_2D
    SHLD1          H3K4me3     -6.414319e-02 Figure_2D
    SHLD1         H3K79me2     -2.184186e-02 Figure_2D
    SHLD1          H3K9me2      0.000000e+00 Figure_2D
    SHLD1          H3K9me3      0.000000e+00 Figure_2D
    SHLD1       H4K5acK8ac     -6.957760e-02 Figure_2D
    SHLD1            HDAC1     -6.179852e-02 Figure_2D
    SHLD1            HDAC2     -8.443839e-02 Figure_2D
    SHLD1            HDAC3      0.000000e+00 Figure_2D
    SHLD1 late_replicating      0.000000e+00 Figure_2D
    SHLD1            LMNB1      0.000000e+00 Figure_2D
    SHLD1              m5C     -2.501656e-02 Figure_2D
    SHLD1             POL2     -1.435438e-02 Figure_2D
    SHLD1          POL2AS2     -2.054325e-02 Figure_2D
    SHLD1             SMC3     -5.106391e-02 Figure_2D
    SHLD1            TTseq      0.000000e+00 Figure_2D
  SMARCC2             CTCF     -2.778299e-02 Figure_2D
  SMARCC2              Dam      0.000000e+00 Figure_2D
  SMARCC2            DNAse      0.000000e+00 Figure_2D
  SMARCC2             EZH2     -4.211137e-02 Figure_2D
  SMARCC2            H2AFZ     -1.409682e-02 Figure_2D
  SMARCC2          H3K27ac     -3.009401e-03 Figure_2D
  SMARCC2         H3K27me3     -3.839423e-02 Figure_2D
  SMARCC2         H3K36me3      0.000000e+00 Figure_2D
  SMARCC2          H3K4me1     -1.360191e-02 Figure_2D
  SMARCC2          H3K4me2     -1.031094e-02 Figure_2D
  SMARCC2          H3K4me3     -2.574057e-03 Figure_2D
  SMARCC2         H3K79me2      0.000000e+00 Figure_2D
  SMARCC2          H3K9me2      0.000000e+00 Figure_2D
  SMARCC2          H3K9me3      0.000000e+00 Figure_2D
  SMARCC2       H4K5acK8ac     -6.590927e-03 Figure_2D
  SMARCC2            HDAC1     -7.345394e-02 Figure_2D
  SMARCC2            HDAC2     -2.085543e-02 Figure_2D
  SMARCC2            HDAC3      0.000000e+00 Figure_2D
  SMARCC2 late_replicating      0.000000e+00 Figure_2D
  SMARCC2            LMNB1     -7.151323e-03 Figure_2D
  SMARCC2              m5C      0.000000e+00 Figure_2D
  SMARCC2             POL2      0.000000e+00 Figure_2D
  SMARCC2          POL2AS2      0.000000e+00 Figure_2D
  SMARCC2             SMC3     -1.353608e-02 Figure_2D
  SMARCC2            TTseq      0.000000e+00 Figure_2D
     SMC3             CTCF     -5.550702e-03 Figure_2D
     SMC3              Dam      0.000000e+00 Figure_2D
     SMC3            DNAse      0.000000e+00 Figure_2D
     SMC3             EZH2      0.000000e+00 Figure_2D
     SMC3            H2AFZ     -1.484334e-02 Figure_2D
     SMC3          H3K27ac      0.000000e+00 Figure_2D
     SMC3         H3K27me3      0.000000e+00 Figure_2D
     SMC3         H3K36me3      0.000000e+00 Figure_2D
     SMC3          H3K4me1      0.000000e+00 Figure_2D
     SMC3          H3K4me2      0.000000e+00 Figure_2D
     SMC3          H3K4me3     -1.904978e-02 Figure_2D
     SMC3         H3K79me2      0.000000e+00 Figure_2D
     SMC3          H3K9me2     -3.443036e-02 Figure_2D
     SMC3          H3K9me3     -5.429617e-02 Figure_2D
     SMC3       H4K5acK8ac      0.000000e+00 Figure_2D
     SMC3            HDAC1      0.000000e+00 Figure_2D
     SMC3            HDAC2     -6.517810e-03 Figure_2D
     SMC3            HDAC3     -3.376415e-02 Figure_2D
     SMC3 late_replicating     -4.188144e-02 Figure_2D
     SMC3            LMNB1     -6.174377e-02 Figure_2D
     SMC3              m5C      0.000000e+00 Figure_2D
     SMC3             POL2      0.000000e+00 Figure_2D
     SMC3          POL2AS2      0.000000e+00 Figure_2D
     SMC3             SMC3      0.000000e+00 Figure_2D
     SMC3            TTseq     -2.777194e-03 Figure_2D
     SMC5             CTCF      0.000000e+00 Figure_2D
     SMC5              Dam      0.000000e+00 Figure_2D
     SMC5            DNAse      0.000000e+00 Figure_2D
     SMC5             EZH2     -8.162060e-03 Figure_2D
     SMC5            H2AFZ      0.000000e+00 Figure_2D
     SMC5          H3K27ac      0.000000e+00 Figure_2D
     SMC5         H3K27me3     -2.402038e-02 Figure_2D
     SMC5         H3K36me3      0.000000e+00 Figure_2D
     SMC5          H3K4me1      0.000000e+00 Figure_2D
     SMC5          H3K4me2      0.000000e+00 Figure_2D
     SMC5          H3K4me3      0.000000e+00 Figure_2D
     SMC5         H3K79me2      0.000000e+00 Figure_2D
     SMC5          H3K9me2     -8.981344e-03 Figure_2D
     SMC5          H3K9me3      0.000000e+00 Figure_2D
     SMC5       H4K5acK8ac      0.000000e+00 Figure_2D
     SMC5            HDAC1     -3.116086e-02 Figure_2D
     SMC5            HDAC2      0.000000e+00 Figure_2D
     SMC5            HDAC3      0.000000e+00 Figure_2D
     SMC5 late_replicating      0.000000e+00 Figure_2D
     SMC5            LMNB1     -1.732413e-02 Figure_2D
     SMC5              m5C      0.000000e+00 Figure_2D
     SMC5             POL2      0.000000e+00 Figure_2D
     SMC5          POL2AS2      0.000000e+00 Figure_2D
     SMC5             SMC3      0.000000e+00 Figure_2D
     SMC5            TTseq      0.000000e+00 Figure_2D
     STN1             CTCF     -5.921164e-03 Figure_2D
     STN1              Dam      0.000000e+00 Figure_2D
     STN1            DNAse      0.000000e+00 Figure_2D
     STN1             EZH2      0.000000e+00 Figure_2D
     STN1            H2AFZ      0.000000e+00 Figure_2D
     STN1          H3K27ac      0.000000e+00 Figure_2D
     STN1         H3K27me3     -3.979736e-03 Figure_2D
     STN1         H3K36me3     -1.956719e-02 Figure_2D
     STN1          H3K4me1     -1.745710e-02 Figure_2D
     STN1          H3K4me2      0.000000e+00 Figure_2D
     STN1          H3K4me3      0.000000e+00 Figure_2D
     STN1         H3K79me2      0.000000e+00 Figure_2D
     STN1          H3K9me2     -1.675946e-03 Figure_2D
     STN1          H3K9me3      0.000000e+00 Figure_2D
     STN1       H4K5acK8ac      0.000000e+00 Figure_2D
     STN1            HDAC1     -3.952852e-02 Figure_2D
     STN1            HDAC2      0.000000e+00 Figure_2D
     STN1            HDAC3      0.000000e+00 Figure_2D
     STN1 late_replicating      0.000000e+00 Figure_2D
     STN1            LMNB1      0.000000e+00 Figure_2D
     STN1              m5C     -1.990523e-02 Figure_2D
     STN1             POL2     -1.362443e-02 Figure_2D
     STN1          POL2AS2     -8.740936e-03 Figure_2D
     STN1             SMC3     -1.452032e-02 Figure_2D
     STN1            TTseq     -1.580245e-03 Figure_2D
   TOPBP1             CTCF      0.000000e+00 Figure_2D
   TOPBP1              Dam      0.000000e+00 Figure_2D
   TOPBP1            DNAse      0.000000e+00 Figure_2D
   TOPBP1             EZH2      0.000000e+00 Figure_2D
   TOPBP1            H2AFZ      0.000000e+00 Figure_2D
   TOPBP1          H3K27ac      0.000000e+00 Figure_2D
   TOPBP1         H3K27me3     -1.858948e-02 Figure_2D
   TOPBP1         H3K36me3      0.000000e+00 Figure_2D
   TOPBP1          H3K4me1      0.000000e+00 Figure_2D
   TOPBP1          H3K4me2      0.000000e+00 Figure_2D
   TOPBP1          H3K4me3      0.000000e+00 Figure_2D
   TOPBP1         H3K79me2      0.000000e+00 Figure_2D
   TOPBP1          H3K9me2     -2.126507e-02 Figure_2D
   TOPBP1          H3K9me3     -1.849530e-02 Figure_2D
   TOPBP1       H4K5acK8ac      0.000000e+00 Figure_2D
   TOPBP1            HDAC1     -3.108543e-02 Figure_2D
   TOPBP1            HDAC2      0.000000e+00 Figure_2D
   TOPBP1            HDAC3      0.000000e+00 Figure_2D
   TOPBP1 late_replicating     -1.337362e-02 Figure_2D
   TOPBP1            LMNB1     -5.552787e-02 Figure_2D
   TOPBP1              m5C      0.000000e+00 Figure_2D
   TOPBP1             POL2      0.000000e+00 Figure_2D
   TOPBP1          POL2AS2      0.000000e+00 Figure_2D
   TOPBP1             SMC3      0.000000e+00 Figure_2D
   TOPBP1            TTseq      0.000000e+00 Figure_2D
    TREX1             CTCF      0.000000e+00 Figure_2D
    TREX1              Dam      0.000000e+00 Figure_2D
    TREX1            DNAse      0.000000e+00 Figure_2D
    TREX1             EZH2      0.000000e+00 Figure_2D
    TREX1            H2AFZ      0.000000e+00 Figure_2D
    TREX1          H3K27ac      0.000000e+00 Figure_2D
    TREX1         H3K27me3      0.000000e+00 Figure_2D
    TREX1         H3K36me3      0.000000e+00 Figure_2D
    TREX1          H3K4me1      0.000000e+00 Figure_2D
    TREX1          H3K4me2      0.000000e+00 Figure_2D
    TREX1          H3K4me3      0.000000e+00 Figure_2D
    TREX1         H3K79me2      0.000000e+00 Figure_2D
    TREX1          H3K9me2     -3.612169e-02 Figure_2D
    TREX1          H3K9me3     -3.419963e-02 Figure_2D
    TREX1       H4K5acK8ac      0.000000e+00 Figure_2D
    TREX1            HDAC1      0.000000e+00 Figure_2D
    TREX1            HDAC2      0.000000e+00 Figure_2D
    TREX1            HDAC3     -6.299823e-03 Figure_2D
    TREX1 late_replicating     -4.227743e-02 Figure_2D
    TREX1            LMNB1     -2.509297e-02 Figure_2D
    TREX1              m5C      0.000000e+00 Figure_2D
    TREX1             POL2      0.000000e+00 Figure_2D
    TREX1          POL2AS2      0.000000e+00 Figure_2D
    TREX1             SMC3      0.000000e+00 Figure_2D
    TREX1            TTseq      0.000000e+00 Figure_2D
    TRRAP             CTCF     -4.706147e-02 Figure_2D
    TRRAP              Dam     -1.448726e-02 Figure_2D
    TRRAP            DNAse     -3.525295e-02 Figure_2D
    TRRAP             EZH2     -2.628993e-02 Figure_2D
    TRRAP            H2AFZ     -5.489284e-02 Figure_2D
    TRRAP          H3K27ac     -6.585221e-02 Figure_2D
    TRRAP         H3K27me3     -1.591289e-02 Figure_2D
    TRRAP         H3K36me3     -2.149585e-02 Figure_2D
    TRRAP          H3K4me1     -8.361113e-02 Figure_2D
    TRRAP          H3K4me2     -8.999700e-02 Figure_2D
    TRRAP          H3K4me3     -6.248673e-02 Figure_2D
    TRRAP         H3K79me2     -2.682839e-02 Figure_2D
    TRRAP          H3K9me2      0.000000e+00 Figure_2D
    TRRAP          H3K9me3      0.000000e+00 Figure_2D
    TRRAP       H4K5acK8ac     -3.985607e-02 Figure_2D
    TRRAP            HDAC1     -1.799926e-02 Figure_2D
    TRRAP            HDAC2     -7.877561e-02 Figure_2D
    TRRAP            HDAC3      0.000000e+00 Figure_2D
    TRRAP late_replicating      0.000000e+00 Figure_2D
    TRRAP            LMNB1      0.000000e+00 Figure_2D
    TRRAP              m5C     -5.551908e-02 Figure_2D
    TRRAP             POL2      0.000000e+00 Figure_2D
    TRRAP          POL2AS2     -2.502604e-02 Figure_2D
    TRRAP             SMC3     -4.398366e-02 Figure_2D
    TRRAP            TTseq     -2.409601e-02 Figure_2D
      UBC             CTCF      0.000000e+00 Figure_2D
      UBC              Dam      0.000000e+00 Figure_2D
      UBC            DNAse      0.000000e+00 Figure_2D
      UBC             EZH2     -1.269195e-02 Figure_2D
      UBC            H2AFZ      0.000000e+00 Figure_2D
      UBC          H3K27ac      0.000000e+00 Figure_2D
      UBC         H3K27me3     -1.148469e-02 Figure_2D
      UBC         H3K36me3      0.000000e+00 Figure_2D
      UBC          H3K4me1      0.000000e+00 Figure_2D
      UBC          H3K4me2      0.000000e+00 Figure_2D
      UBC          H3K4me3      0.000000e+00 Figure_2D
      UBC         H3K79me2      0.000000e+00 Figure_2D
      UBC          H3K9me2     -2.640764e-02 Figure_2D
      UBC          H3K9me3     -2.656382e-02 Figure_2D
      UBC       H4K5acK8ac      0.000000e+00 Figure_2D
      UBC            HDAC1      0.000000e+00 Figure_2D
      UBC            HDAC2      0.000000e+00 Figure_2D
      UBC            HDAC3     -1.880524e-02 Figure_2D
      UBC late_replicating     -3.193007e-02 Figure_2D
      UBC            LMNB1     -4.560131e-02 Figure_2D
      UBC              m5C      0.000000e+00 Figure_2D
      UBC             POL2      0.000000e+00 Figure_2D
      UBC          POL2AS2      0.000000e+00 Figure_2D
      UBC             SMC3      0.000000e+00 Figure_2D
      UBC            TTseq      0.000000e+00 Figure_2D
   UBE2D3             CTCF      0.000000e+00 Figure_2D
   UBE2D3              Dam      0.000000e+00 Figure_2D
   UBE2D3            DNAse      0.000000e+00 Figure_2D
   UBE2D3             EZH2     -1.878870e-02 Figure_2D
   UBE2D3            H2AFZ     -1.778961e-02 Figure_2D
   UBE2D3          H3K27ac      0.000000e+00 Figure_2D
   UBE2D3         H3K27me3     -2.638512e-02 Figure_2D
   UBE2D3         H3K36me3      0.000000e+00 Figure_2D
   UBE2D3          H3K4me1      0.000000e+00 Figure_2D
   UBE2D3          H3K4me2      0.000000e+00 Figure_2D
   UBE2D3          H3K4me3      0.000000e+00 Figure_2D
   UBE2D3         H3K79me2      0.000000e+00 Figure_2D
   UBE2D3          H3K9me2     -4.738043e-03 Figure_2D
   UBE2D3          H3K9me3     -4.841729e-03 Figure_2D
   UBE2D3       H4K5acK8ac      0.000000e+00 Figure_2D
   UBE2D3            HDAC1      0.000000e+00 Figure_2D
   UBE2D3            HDAC2      0.000000e+00 Figure_2D
   UBE2D3            HDAC3      0.000000e+00 Figure_2D
   UBE2D3 late_replicating     -2.760315e-02 Figure_2D
   UBE2D3            LMNB1     -1.697320e-02 Figure_2D
   UBE2D3              m5C      0.000000e+00 Figure_2D
   UBE2D3             POL2      0.000000e+00 Figure_2D
   UBE2D3          POL2AS2      0.000000e+00 Figure_2D
   UBE2D3             SMC3      0.000000e+00 Figure_2D
   UBE2D3            TTseq      0.000000e+00 Figure_2D
    UBE2W             CTCF      0.000000e+00 Figure_2D
    UBE2W              Dam      0.000000e+00 Figure_2D
    UBE2W            DNAse      0.000000e+00 Figure_2D
    UBE2W             EZH2      0.000000e+00 Figure_2D
    UBE2W            H2AFZ      0.000000e+00 Figure_2D
    UBE2W          H3K27ac      0.000000e+00 Figure_2D
    UBE2W         H3K27me3     -1.964866e-03 Figure_2D
    UBE2W         H3K36me3      0.000000e+00 Figure_2D
    UBE2W          H3K4me1      0.000000e+00 Figure_2D
    UBE2W          H3K4me2      0.000000e+00 Figure_2D
    UBE2W          H3K4me3      0.000000e+00 Figure_2D
    UBE2W         H3K79me2      0.000000e+00 Figure_2D
    UBE2W          H3K9me2     -3.794096e-02 Figure_2D
    UBE2W          H3K9me3     -4.016268e-02 Figure_2D
    UBE2W       H4K5acK8ac      0.000000e+00 Figure_2D
    UBE2W            HDAC1      0.000000e+00 Figure_2D
    UBE2W            HDAC2      0.000000e+00 Figure_2D
    UBE2W            HDAC3      0.000000e+00 Figure_2D
    UBE2W late_replicating     -2.872773e-02 Figure_2D
    UBE2W            LMNB1     -6.313009e-02 Figure_2D
    UBE2W              m5C      0.000000e+00 Figure_2D
    UBE2W             POL2      0.000000e+00 Figure_2D
    UBE2W          POL2AS2      0.000000e+00 Figure_2D
    UBE2W             SMC3      0.000000e+00 Figure_2D
    UBE2W            TTseq      0.000000e+00 Figure_2D
     UFD1             CTCF      0.000000e+00 Figure_2D
     UFD1              Dam     -3.454187e-03 Figure_2D
     UFD1            DNAse      0.000000e+00 Figure_2D
     UFD1             EZH2      0.000000e+00 Figure_2D
     UFD1            H2AFZ      0.000000e+00 Figure_2D
     UFD1          H3K27ac      0.000000e+00 Figure_2D
     UFD1         H3K27me3      0.000000e+00 Figure_2D
     UFD1         H3K36me3      0.000000e+00 Figure_2D
     UFD1          H3K4me1      0.000000e+00 Figure_2D
     UFD1          H3K4me2      0.000000e+00 Figure_2D
     UFD1          H3K4me3      0.000000e+00 Figure_2D
     UFD1         H3K79me2     -3.579773e-03 Figure_2D
     UFD1          H3K9me2     -3.663610e-02 Figure_2D
     UFD1          H3K9me3     -2.891245e-02 Figure_2D
     UFD1       H4K5acK8ac     -1.274440e-02 Figure_2D
     UFD1            HDAC1      0.000000e+00 Figure_2D
     UFD1            HDAC2      0.000000e+00 Figure_2D
     UFD1            HDAC3     -1.700547e-02 Figure_2D
     UFD1 late_replicating     -3.503098e-02 Figure_2D
     UFD1            LMNB1     -2.546829e-02 Figure_2D
     UFD1              m5C      0.000000e+00 Figure_2D
     UFD1             POL2      0.000000e+00 Figure_2D
     UFD1          POL2AS2      0.000000e+00 Figure_2D
     UFD1             SMC3      0.000000e+00 Figure_2D
     UFD1            TTseq      0.000000e+00 Figure_2D
    UIMC1             CTCF      2.693936e-02 Figure_2D
    UIMC1              Dam      1.459642e-02 Figure_2D
    UIMC1            DNAse      1.574603e-02 Figure_2D
    UIMC1             EZH2      5.582505e-02 Figure_2D
    UIMC1            H2AFZ      1.241709e-02 Figure_2D
    UIMC1          H3K27ac      3.856658e-02 Figure_2D
    UIMC1         H3K27me3      3.477554e-02 Figure_2D
    UIMC1         H3K36me3      1.998884e-02 Figure_2D
    UIMC1          H3K4me1      5.061858e-02 Figure_2D
    UIMC1          H3K4me2      2.328300e-02 Figure_2D
    UIMC1          H3K4me3      8.328901e-03 Figure_2D
    UIMC1         H3K79me2      1.717200e-02 Figure_2D
    UIMC1          H3K9me2      0.000000e+00 Figure_2D
    UIMC1          H3K9me3      0.000000e+00 Figure_2D
    UIMC1       H4K5acK8ac      1.821542e-02 Figure_2D
    UIMC1            HDAC1      5.847388e-02 Figure_2D
    UIMC1            HDAC2      1.040769e-02 Figure_2D
    UIMC1            HDAC3      0.000000e+00 Figure_2D
    UIMC1 late_replicating      0.000000e+00 Figure_2D
    UIMC1            LMNB1      0.000000e+00 Figure_2D
    UIMC1              m5C      1.794307e-02 Figure_2D
    UIMC1             POL2      1.076423e-02 Figure_2D
    UIMC1          POL2AS2      0.000000e+00 Figure_2D
    UIMC1             SMC3      8.315595e-03 Figure_2D
    UIMC1            TTseq      0.000000e+00 Figure_2D
     USP3             CTCF      0.000000e+00 Figure_2D
     USP3              Dam     -2.165108e-03 Figure_2D
     USP3            DNAse      0.000000e+00 Figure_2D
     USP3             EZH2      0.000000e+00 Figure_2D
     USP3            H2AFZ      0.000000e+00 Figure_2D
     USP3          H3K27ac      0.000000e+00 Figure_2D
     USP3         H3K27me3      0.000000e+00 Figure_2D
     USP3         H3K36me3      0.000000e+00 Figure_2D
     USP3          H3K4me1      0.000000e+00 Figure_2D
     USP3          H3K4me2      0.000000e+00 Figure_2D
     USP3          H3K4me3      0.000000e+00 Figure_2D
     USP3         H3K79me2      0.000000e+00 Figure_2D
     USP3          H3K9me2     -4.481952e-02 Figure_2D
     USP3          H3K9me3     -4.570059e-02 Figure_2D
     USP3       H4K5acK8ac      0.000000e+00 Figure_2D
     USP3            HDAC1      0.000000e+00 Figure_2D
     USP3            HDAC2      0.000000e+00 Figure_2D
     USP3            HDAC3     -2.113316e-02 Figure_2D
     USP3 late_replicating     -2.670345e-02 Figure_2D
     USP3            LMNB1     -3.532033e-02 Figure_2D
     USP3              m5C      0.000000e+00 Figure_2D
     USP3             POL2      0.000000e+00 Figure_2D
     USP3          POL2AS2      0.000000e+00 Figure_2D
     USP3             SMC3      0.000000e+00 Figure_2D
     USP3            TTseq      0.000000e+00 Figure_2D
    UVRAG             CTCF      0.000000e+00 Figure_2D
    UVRAG              Dam      0.000000e+00 Figure_2D
    UVRAG            DNAse      0.000000e+00 Figure_2D
    UVRAG             EZH2      0.000000e+00 Figure_2D
    UVRAG            H2AFZ      0.000000e+00 Figure_2D
    UVRAG          H3K27ac      0.000000e+00 Figure_2D
    UVRAG         H3K27me3      0.000000e+00 Figure_2D
    UVRAG         H3K36me3     -5.264126e-03 Figure_2D
    UVRAG          H3K4me1      0.000000e+00 Figure_2D
    UVRAG          H3K4me2      0.000000e+00 Figure_2D
    UVRAG          H3K4me3      0.000000e+00 Figure_2D
    UVRAG         H3K79me2     -4.218029e-03 Figure_2D
    UVRAG          H3K9me2     -3.583529e-02 Figure_2D
    UVRAG          H3K9me3     -3.859977e-02 Figure_2D
    UVRAG       H4K5acK8ac      0.000000e+00 Figure_2D
    UVRAG            HDAC1      0.000000e+00 Figure_2D
    UVRAG            HDAC2      0.000000e+00 Figure_2D
    UVRAG            HDAC3     -4.330312e-02 Figure_2D
    UVRAG late_replicating     -2.118928e-02 Figure_2D
    UVRAG            LMNB1     -3.105893e-02 Figure_2D
    UVRAG              m5C      0.000000e+00 Figure_2D
    UVRAG             POL2     -3.021044e-03 Figure_2D
    UVRAG          POL2AS2      0.000000e+00 Figure_2D
    UVRAG             SMC3      0.000000e+00 Figure_2D
    UVRAG            TTseq     -7.907544e-03 Figure_2D
      XPA             CTCF      0.000000e+00 Figure_2D
      XPA              Dam      0.000000e+00 Figure_2D
      XPA            DNAse      0.000000e+00 Figure_2D
      XPA             EZH2      0.000000e+00 Figure_2D
      XPA            H2AFZ      0.000000e+00 Figure_2D
      XPA          H3K27ac      0.000000e+00 Figure_2D
      XPA         H3K27me3     -1.691875e-02 Figure_2D
      XPA         H3K36me3      0.000000e+00 Figure_2D
      XPA          H3K4me1      0.000000e+00 Figure_2D
      XPA          H3K4me2      0.000000e+00 Figure_2D
      XPA          H3K4me3      0.000000e+00 Figure_2D
      XPA         H3K79me2      0.000000e+00 Figure_2D
      XPA          H3K9me2     -1.218224e-02 Figure_2D
      XPA          H3K9me3     -3.813746e-03 Figure_2D
      XPA       H4K5acK8ac      0.000000e+00 Figure_2D
      XPA            HDAC1      0.000000e+00 Figure_2D
      XPA            HDAC2      0.000000e+00 Figure_2D
      XPA            HDAC3      0.000000e+00 Figure_2D
      XPA late_replicating     -2.670810e-02 Figure_2D
      XPA            LMNB1     -4.213236e-02 Figure_2D
      XPA              m5C      0.000000e+00 Figure_2D
      XPA             POL2      0.000000e+00 Figure_2D
      XPA          POL2AS2      0.000000e+00 Figure_2D
      XPA             SMC3      0.000000e+00 Figure_2D
      XPA            TTseq      0.000000e+00 Figure_2D
    XRCC1             CTCF      0.000000e+00 Figure_2D
    XRCC1              Dam     -2.841660e-03 Figure_2D
    XRCC1            DNAse      0.000000e+00 Figure_2D
    XRCC1             EZH2     -2.872901e-02 Figure_2D
    XRCC1            H2AFZ      0.000000e+00 Figure_2D
    XRCC1          H3K27ac     -3.367732e-03 Figure_2D
    XRCC1         H3K27me3     -1.595978e-02 Figure_2D
    XRCC1         H3K36me3     -9.486347e-03 Figure_2D
    XRCC1          H3K4me1     -1.980234e-02 Figure_2D
    XRCC1          H3K4me2     -4.336700e-03 Figure_2D
    XRCC1          H3K4me3      0.000000e+00 Figure_2D
    XRCC1         H3K79me2      0.000000e+00 Figure_2D
    XRCC1          H3K9me2      0.000000e+00 Figure_2D
    XRCC1          H3K9me3      0.000000e+00 Figure_2D
    XRCC1       H4K5acK8ac     -7.299308e-03 Figure_2D
    XRCC1            HDAC1     -4.118014e-02 Figure_2D
    XRCC1            HDAC2     -6.020335e-03 Figure_2D
    XRCC1            HDAC3      0.000000e+00 Figure_2D
    XRCC1 late_replicating      0.000000e+00 Figure_2D
    XRCC1            LMNB1      0.000000e+00 Figure_2D
    XRCC1              m5C     -1.429754e-02 Figure_2D
    XRCC1             POL2     -1.833014e-02 Figure_2D
    XRCC1          POL2AS2     -1.238695e-02 Figure_2D
    XRCC1             SMC3      0.000000e+00 Figure_2D
    XRCC1            TTseq      0.000000e+00 Figure_2D
    XRCC2             CTCF      1.686840e-02 Figure_2D
    XRCC2              Dam      0.000000e+00 Figure_2D
    XRCC2            DNAse      0.000000e+00 Figure_2D
    XRCC2             EZH2      1.332802e-02 Figure_2D
    XRCC2            H2AFZ      0.000000e+00 Figure_2D
    XRCC2          H3K27ac      0.000000e+00 Figure_2D
    XRCC2         H3K27me3      2.413458e-02 Figure_2D
    XRCC2         H3K36me3      8.835571e-03 Figure_2D
    XRCC2          H3K4me1      3.192675e-02 Figure_2D
    XRCC2          H3K4me2      7.681178e-03 Figure_2D
    XRCC2          H3K4me3      0.000000e+00 Figure_2D
    XRCC2         H3K79me2      0.000000e+00 Figure_2D
    XRCC2          H3K9me2      0.000000e+00 Figure_2D
    XRCC2          H3K9me3      0.000000e+00 Figure_2D
    XRCC2       H4K5acK8ac      0.000000e+00 Figure_2D
    XRCC2            HDAC1      1.878451e-02 Figure_2D
    XRCC2            HDAC2      3.057705e-02 Figure_2D
    XRCC2            HDAC3      0.000000e+00 Figure_2D
    XRCC2 late_replicating      0.000000e+00 Figure_2D
    XRCC2            LMNB1      0.000000e+00 Figure_2D
    XRCC2              m5C      3.203567e-02 Figure_2D
    XRCC2             POL2      0.000000e+00 Figure_2D
    XRCC2          POL2AS2      0.000000e+00 Figure_2D
    XRCC2             SMC3      1.290676e-02 Figure_2D
    XRCC2            TTseq      0.000000e+00 Figure_2D
    XRCC5             CTCF      0.000000e+00 Figure_2D
    XRCC5              Dam      0.000000e+00 Figure_2D
    XRCC5            DNAse      0.000000e+00 Figure_2D
    XRCC5             EZH2     -1.743004e-02 Figure_2D
    XRCC5            H2AFZ     -2.396992e-02 Figure_2D
    XRCC5          H3K27ac      0.000000e+00 Figure_2D
    XRCC5         H3K27me3     -1.321530e-02 Figure_2D
    XRCC5         H3K36me3      0.000000e+00 Figure_2D
    XRCC5          H3K4me1      0.000000e+00 Figure_2D
    XRCC5          H3K4me2      0.000000e+00 Figure_2D
    XRCC5          H3K4me3      0.000000e+00 Figure_2D
    XRCC5         H3K79me2      0.000000e+00 Figure_2D
    XRCC5          H3K9me2     -2.269051e-03 Figure_2D
    XRCC5          H3K9me3     -8.736553e-04 Figure_2D
    XRCC5       H4K5acK8ac     -7.196307e-04 Figure_2D
    XRCC5            HDAC1      0.000000e+00 Figure_2D
    XRCC5            HDAC2      0.000000e+00 Figure_2D
    XRCC5            HDAC3      0.000000e+00 Figure_2D
    XRCC5 late_replicating     -2.100928e-02 Figure_2D
    XRCC5            LMNB1     -3.174282e-02 Figure_2D
    XRCC5              m5C      0.000000e+00 Figure_2D
    XRCC5             POL2      0.000000e+00 Figure_2D
    XRCC5          POL2AS2      0.000000e+00 Figure_2D
    XRCC5             SMC3      0.000000e+00 Figure_2D
    XRCC5            TTseq      0.000000e+00 Figure_2D

$Figure_3A
      x_K562   y_RPE1p53KO    figure
 -0.11848680 -1.1599961905 Figure_3A
 -0.31496916 -0.3322392035 Figure_3A
 -0.17521885 -0.1310743372 Figure_3A
 -0.04063497 -0.2481888780 Figure_3A
  0.12109229  0.1246132597 Figure_3A
  0.09129580 -0.0001652781 Figure_3A
  0.09417826 -0.1956975331 Figure_3A
 -0.01554551 -0.0612909250 Figure_3A
 -0.27791787 -0.6360808919 Figure_3A
 -0.23758004 -0.4076348347 Figure_3A
 -0.35318081 -0.4381947944 Figure_3A
 -0.55487571 -0.6565834420 Figure_3A
 -0.21970353 -0.5447182143 Figure_3A
 -0.08664924 -0.0977114592 Figure_3A
  1.96240148  1.8958231036 Figure_3A
 -1.02544493 -1.1695609406 Figure_3A
 -0.51345462 -1.7475666085 Figure_3A
 -0.07412536 -0.0881958532 Figure_3A
 -0.21356718 -0.2868742095 Figure_3A
 -0.57636680 -0.6268955122 Figure_3A

$Figure_3B
 x_RPE1p53BRCA1dKO   y_RPE1p53KO    figure
        -0.7228959 -1.1599961905 Figure_3B
        -0.2698665 -0.3322392035 Figure_3B
        -0.2634952 -0.1310743372 Figure_3B
        -0.4097462 -0.2481888780 Figure_3B
        -0.0547422  0.1246132597 Figure_3B
        -0.1406762 -0.0001652781 Figure_3B
        -0.2764047 -0.1956975331 Figure_3B
        -0.1510800 -0.0612909250 Figure_3B
        -0.5498257 -0.6360808919 Figure_3B
        -0.4321886 -0.4076348347 Figure_3B
        -0.3760747 -0.4381947944 Figure_3B
        -0.8032301 -0.6565834420 Figure_3B
        -0.2379772 -0.5447182143 Figure_3B
        -0.2166217 -0.0977114592 Figure_3B
         1.8743221  1.8958231036 Figure_3B
        -1.3457808 -1.1695609406 Figure_3B
        -1.7104479 -1.7475666085 Figure_3B
        -0.2384863 -0.0881958532 Figure_3B
        -0.4983865 -0.2868742095 Figure_3B
        -0.7009667 -0.6268955122 Figure_3B

$Figure_3C
 x_gene y_celltype         fill_synergy symbol_toxicity    figure
    ATM        PRO            M_synergy       non_toxic Figure_3C
    ATR        PRO            M_synergy       non_toxic Figure_3C
    BLM        PRO non_signif_M_synergy       non_toxic Figure_3C
 BOD1L1        PRO            M_synergy       non_toxic Figure_3C
  BRCA2        PRO non_signif_N_synergy       non_toxic Figure_3C
  BRCC3        PRO                 <NA>       non_toxic Figure_3C
 CHAF1A        PRO            M_synergy       non_toxic Figure_3C
  CHEK2        PRO                 <NA>       non_toxic Figure_3C
 FAAP24        PRO non_signif_M_synergy       non_toxic Figure_3C
 FANCD2        PRO            M_synergy       non_toxic Figure_3C
  FANCG        PRO non_signif_M_synergy       non_toxic Figure_3C
  FANCM        PRO            M_synergy       non_toxic Figure_3C
   MDC1        PRO            M_synergy       non_toxic Figure_3C
  PARP1        PRO            M_synergy       non_toxic Figure_3C
   POLL        PRO non_signif_N_synergy       non_toxic Figure_3C
  RAD50        PRO non_signif_M_synergy       non_toxic Figure_3C
  RBBP8        PRO            M_synergy           toxic Figure_3C
   RMI2        PRO            M_synergy       non_toxic Figure_3C
   SMC5        PRO non_signif_M_synergy       non_toxic Figure_3C
 TOPBP1        PRO non_signif_M_synergy           toxic Figure_3C
    ATM        DEF            M_synergy       non_toxic Figure_3C
    ATR        DEF            M_synergy           toxic Figure_3C
    BLM        DEF non_signif_M_synergy       non_toxic Figure_3C
 BOD1L1        DEF            M_synergy       non_toxic Figure_3C
  BRCA2        DEF                 <NA>       non_toxic Figure_3C
  BRCC3        DEF                 <NA>       non_toxic Figure_3C
 CHAF1A        DEF            M_synergy       non_toxic Figure_3C
  CHEK2        DEF            M_synergy       non_toxic Figure_3C
 FAAP24        DEF            M_synergy       non_toxic Figure_3C
 FANCD2        DEF            M_synergy       non_toxic Figure_3C
  FANCG        DEF            M_synergy       non_toxic Figure_3C
  FANCM        DEF non_signif_M_synergy           toxic Figure_3C
   MDC1        DEF            M_synergy       non_toxic Figure_3C
  PARP1        DEF non_signif_M_synergy       non_toxic Figure_3C
   POLL        DEF            N_synergy       non_toxic Figure_3C
  RAD50        DEF            M_synergy       non_toxic Figure_3C
  RBBP8        DEF            M_synergy           toxic Figure_3C
   RMI2        DEF            M_synergy       non_toxic Figure_3C
   SMC5        DEF            M_synergy       non_toxic Figure_3C
 TOPBP1        DEF            M_synergy           toxic Figure_3C
    ATM       K562            M_synergy       non_toxic Figure_3C
    ATR       K562            M_synergy       non_toxic Figure_3C
    BLM       K562            M_synergy       non_toxic Figure_3C
 BOD1L1       K562         both_synergy       non_toxic Figure_3C
  BRCA2       K562            N_synergy       non_toxic Figure_3C
  BRCC3       K562            N_synergy       non_toxic Figure_3C
 CHAF1A       K562            N_synergy       non_toxic Figure_3C
  CHEK2       K562            M_synergy       non_toxic Figure_3C
 FAAP24       K562            M_synergy       non_toxic Figure_3C
 FANCD2       K562            M_synergy       non_toxic Figure_3C
  FANCG       K562            M_synergy       non_toxic Figure_3C
  FANCM       K562            M_synergy       non_toxic Figure_3C
   MDC1       K562            M_synergy       non_toxic Figure_3C
  PARP1       K562            M_synergy       non_toxic Figure_3C
   POLL       K562            N_synergy       non_toxic Figure_3C
  RAD50       K562            M_synergy       non_toxic Figure_3C
  RBBP8       K562            M_synergy       non_toxic Figure_3C
   RMI2       K562            M_synergy       non_toxic Figure_3C
   SMC5       K562            M_synergy       non_toxic Figure_3C
 TOPBP1       K562            M_synergy       non_toxic Figure_3C

$Figure_3D_bottom
 x_similarity   y_realdata y_meanrandom y_sdrandom           figure
        -1.00 4.931732e-11   0.02949994 0.04439515 Figure_3D_bottom
        -0.99 7.590695e-11   0.03103062 0.04600785 Figure_3D_bottom
        -0.98 1.308639e-10   0.03301487 0.04802850 Figure_3D_bottom
        -0.97 2.195221e-10   0.03506948 0.05005076 Figure_3D_bottom
        -0.96 3.737318e-10   0.03720374 0.05206433 Figure_3D_bottom
        -0.95 6.933433e-10   0.03985868 0.05446442 Figure_3D_bottom
        -0.94 1.146030e-09   0.04214798 0.05644532 Figure_3D_bottom
        -0.93 1.902396e-09   0.04451225 0.05839691 Figure_3D_bottom
        -0.92 3.088269e-09   0.04694036 0.06032359 Figure_3D_bottom
        -0.91 5.073896e-09   0.04943942 0.06221085 Figure_3D_bottom
        -0.90 8.151530e-09   0.05199828 0.06406640 Figure_3D_bottom
        -0.89 1.318876e-08   0.05462263 0.06587394 Figure_3D_bottom
        -0.88 2.090599e-08   0.05730187 0.06764434 Figure_3D_bottom
        -0.87 3.335428e-08   0.06004091 0.06935983 Figure_3D_bottom
        -0.86 5.745789e-08   0.06339498 0.07135771 Figure_3D_bottom
        -0.85 8.904656e-08   0.06624273 0.07297132 Figure_3D_bottom
        -0.84 1.391746e-07   0.06913976 0.07452580 Figure_3D_bottom
        -0.83 2.138087e-07   0.07207640 0.07604131 Figure_3D_bottom
        -0.82 3.287277e-07   0.07505571 0.07750453 Figure_3D_bottom
        -0.81 4.967443e-07   0.07806866 0.07893902 Figure_3D_bottom
        -0.80 7.556496e-07   0.08111763 0.08033357 Figure_3D_bottom
        -0.79 1.128600e-06   0.08419509 0.08171287 Figure_3D_bottom
        -0.78 1.692245e-06   0.08730198 0.08306191 Figure_3D_bottom
        -0.77 2.709969e-06   0.09106246 0.08466329 Figure_3D_bottom
        -0.76 3.965718e-06   0.09422026 0.08598290 Figure_3D_bottom
        -0.75 5.814395e-06   0.09739980 0.08727120 Figure_3D_bottom
        -0.74 8.388161e-06   0.10059689 0.08854707 Figure_3D_bottom
        -0.73 1.214634e-05   0.10381237 0.08978741 Figure_3D_bottom
        -0.72 1.734012e-05   0.10704293 0.09101551 Figure_3D_bottom
        -0.71 2.472905e-05   0.11028926 0.09221240 Figure_3D_bottom
        -0.70 3.477270e-05   0.11354902 0.09340847 Figure_3D_bottom
        -0.69 4.901390e-05   0.11682237 0.09458824 Figure_3D_bottom
        -0.68 7.298811e-05   0.12076575 0.09601914 Figure_3D_bottom
        -0.67 1.006407e-04   0.12406281 0.09723308 Figure_3D_bottom
        -0.66 1.387965e-04   0.12736867 0.09845616 Figure_3D_bottom
        -0.65 1.890469e-04   0.13068079 0.09971557 Figure_3D_bottom
        -0.64 2.570790e-04   0.13399670 0.10098723 Figure_3D_bottom
        -0.63 3.453235e-04   0.13731444 0.10229303 Figure_3D_bottom
        -0.62 4.638302e-04   0.14063141 0.10360474 Figure_3D_bottom
        -0.61 6.158992e-04   0.14394606 0.10494126 Figure_3D_bottom
        -0.60 8.156236e-04   0.14725645 0.10627194 Figure_3D_bottom
        -0.59 1.130111e-03   0.15122316 0.10787800 Figure_3D_bottom
        -0.58 1.468911e-03   0.15452428 0.10921918 Figure_3D_bottom
        -0.57 1.906241e-03   0.15782289 0.11053853 Figure_3D_bottom
        -0.56 2.447418e-03   0.16112194 0.11186028 Figure_3D_bottom
        -0.55 3.135262e-03   0.16442638 0.11315132 Figure_3D_bottom
        -0.54 3.977445e-03   0.16774041 0.11443574 Figure_3D_bottom
        -0.53 5.026309e-03   0.17107320 0.11567597 Figure_3D_bottom
        -0.52 6.292628e-03   0.17443031 0.11689525 Figure_3D_bottom
        -0.51 7.855720e-03   0.17782614 0.11805060 Figure_3D_bottom
        -0.50 1.014627e-02   0.18196415 0.11936928 Figure_3D_bottom
        -0.49 1.246009e-02   0.18547976 0.12040015 Figure_3D_bottom
        -0.48 1.523528e-02   0.18908106 0.12133081 Figure_3D_bottom
        -0.47 1.847491e-02   0.19277419 0.12219189 Figure_3D_bottom
        -0.46 2.231448e-02   0.19659439 0.12293839 Figure_3D_bottom
        -0.45 2.673110e-02   0.20054719 0.12360867 Figure_3D_bottom
        -0.44 3.189568e-02   0.20467873 0.12416195 Figure_3D_bottom
        -0.43 3.777119e-02   0.20899385 0.12464567 Figure_3D_bottom
        -0.42 4.450473e-02   0.21355137 0.12502556 Figure_3D_bottom
        -0.41 5.373232e-02   0.21936014 0.12540098 Figure_3D_bottom
        -0.40 6.242119e-02   0.22452287 0.12566356 Figure_3D_bottom
        -0.39 7.218539e-02   0.23005465 0.12586636 Figure_3D_bottom
        -0.38 8.291258e-02   0.23594709 0.12606753 Figure_3D_bottom
        -0.37 9.476357e-02   0.24229836 0.12624131 Figure_3D_bottom
        -0.36 1.076210e-01   0.24909203 0.12644342 Figure_3D_bottom
        -0.35 1.216256e-01   0.25643896 0.12664445 Figure_3D_bottom
        -0.34 1.366147e-01   0.26431217 0.12689746 Figure_3D_bottom
        -0.33 1.527163e-01   0.27283387 0.12716495 Figure_3D_bottom
        -0.32 1.732812e-01   0.28389852 0.12755536 Figure_3D_bottom
        -0.31 1.914017e-01   0.29386198 0.12794344 Figure_3D_bottom
        -0.30 2.103795e-01   0.30461380 0.12835602 Figure_3D_bottom
        -0.29 2.300404e-01   0.31608867 0.12884419 Figure_3D_bottom
        -0.28 2.503644e-01   0.32842375 0.12936240 Figure_3D_bottom
        -0.27 2.711437e-01   0.34153849 0.12996890 Figure_3D_bottom
        -0.26 2.923067e-01   0.35556831 0.13062198 Figure_3D_bottom
        -0.25 3.136769e-01   0.37041640 0.13139289 Figure_3D_bottom
        -0.24 3.351296e-01   0.38621184 0.13225427 Figure_3D_bottom
        -0.23 3.607663e-01   0.40631263 0.13350920 Figure_3D_bottom
        -0.22 3.818864e-01   0.42401652 0.13479666 Figure_3D_bottom
        -0.21 4.025826e-01   0.44266181 0.13633175 Figure_3D_bottom
        -0.20 4.227718e-01   0.46211416 0.13824282 Figure_3D_bottom
        -0.19 4.422561e-01   0.48245810 0.14056923 Figure_3D_bottom
        -0.18 4.609818e-01   0.50354667 0.14345311 Figure_3D_bottom
        -0.17 4.786906e-01   0.52543337 0.14695865 Figure_3D_bottom
        -0.16 4.954124e-01   0.54796045 0.15122367 Figure_3D_bottom
        -0.15 5.108669e-01   0.57114129 0.15630975 Figure_3D_bottom
        -0.14 5.277402e-01   0.59961782 0.16363922 Figure_3D_bottom
        -0.13 5.402859e-01   0.62378711 0.17083179 Figure_3D_bottom
        -0.12 5.512123e-01   0.64826014 0.17901472 Figure_3D_bottom
        -0.11 5.606287e-01   0.67287334 0.18819780 Figure_3D_bottom
        -0.10 5.681961e-01   0.69749392 0.19828721 Figure_3D_bottom
        -0.09 5.740843e-01   0.72197124 0.20921388 Figure_3D_bottom
        -0.08 5.780212e-01   0.74610810 0.22076772 Figure_3D_bottom
        -0.07 5.801647e-01   0.76977830 0.23280517 Figure_3D_bottom
        -0.06 5.801967e-01   0.79272385 0.24497859 Figure_3D_bottom
        -0.05 5.777048e-01   0.81912759 0.25942197 Figure_3D_bottom
        -0.04 5.735204e-01   0.83999898 0.27095283 Figure_3D_bottom
        -0.03 5.672466e-01   0.85953496 0.28146345 Figure_3D_bottom
        -0.02 5.592034e-01   0.87776855 0.29085181 Figure_3D_bottom
        -0.01 5.492598e-01   0.89435606 0.29850775 Figure_3D_bottom
         0.00 5.377420e-01   0.90942847 0.30452183 Figure_3D_bottom
         0.01 5.245721e-01   0.92265522 0.30834295 Figure_3D_bottom
         0.02 5.101511e-01   0.93425625 0.31031842 Figure_3D_bottom
         0.03 4.945430e-01   0.94395873 0.31011883 Figure_3D_bottom
         0.04 4.781072e-01   0.95203568 0.30822627 Figure_3D_bottom
         0.05 4.610180e-01   0.95829356 0.30452610 Figure_3D_bottom
         0.06 4.401454e-01   0.96373146 0.29833618 Figure_3D_bottom
         0.07 4.227737e-01   0.96663613 0.29199944 Figure_3D_bottom
         0.08 4.058052e-01   0.96804595 0.28471652 Figure_3D_bottom
         0.09 3.894922e-01   0.96826194 0.27690735 Figure_3D_bottom
         0.10 3.742368e-01   0.96725470 0.26860347 Figure_3D_bottom
         0.11 3.602035e-01   0.96530307 0.26013482 Figure_3D_bottom
         0.12 3.478966e-01   0.96241452 0.25151669 Figure_3D_bottom
         0.13 3.373266e-01   0.95883401 0.24301137 Figure_3D_bottom
         0.14 3.289766e-01   0.95459914 0.23463545 Figure_3D_bottom
         0.15 3.219293e-01   0.94890774 0.22502764 Figure_3D_bottom
         0.16 3.186972e-01   0.94378168 0.21752148 Figure_3D_bottom
         0.17 3.182705e-01   0.93840158 0.21054825 Figure_3D_bottom
         0.18 3.203519e-01   0.93289296 0.20427740 Figure_3D_bottom
         0.19 3.254190e-01   0.92733554 0.19874157 Figure_3D_bottom
         0.20 3.330992e-01   0.92181173 0.19405762 Figure_3D_bottom
         0.21 3.436642e-01   0.91640445 0.19020470 Figure_3D_bottom
         0.22 3.567870e-01   0.91115518 0.18722725 Figure_3D_bottom
         0.23 3.727753e-01   0.90614167 0.18502846 Figure_3D_bottom
         0.24 3.952066e-01   0.90045982 0.18338459 Figure_3D_bottom
         0.25 4.165116e-01   0.89603296 0.18275370 Figure_3D_bottom
         0.26 4.402629e-01   0.89192857 0.18265305 Figure_3D_bottom
         0.27 4.660457e-01   0.88811159 0.18307840 Figure_3D_bottom
         0.28 4.939884e-01   0.88461332 0.18388438 Figure_3D_bottom
         0.29 5.236806e-01   0.88138064 0.18508126 Figure_3D_bottom
         0.30 5.552471e-01   0.87842414 0.18652361 Figure_3D_bottom
         0.31 5.883007e-01   0.87568268 0.18823737 Figure_3D_bottom
         0.32 6.228585e-01   0.87314590 0.19006329 Figure_3D_bottom
         0.33 6.659941e-01   0.87029119 0.19240273 Figure_3D_bottom
         0.34 7.031523e-01   0.86802292 0.19440237 Figure_3D_bottom
         0.35 7.413770e-01   0.86580869 0.19630247 Figure_3D_bottom
         0.36 7.803873e-01   0.86359708 0.19815464 Figure_3D_bottom
         0.37 8.201551e-01   0.86133375 0.19979936 Figure_3D_bottom
         0.38 8.604557e-01   0.85897896 0.20130870 Figure_3D_bottom
         0.39 9.012084e-01   0.85646564 0.20253894 Figure_3D_bottom
         0.40 9.422226e-01   0.85376750 0.20358281 Figure_3D_bottom
         0.41 9.833697e-01   0.85080870 0.20431161 Figure_3D_bottom
         0.42 1.032670e+00   0.84688195 0.20487464 Figure_3D_bottom
         0.43 1.073498e+00   0.84325389 0.20509052 Figure_3D_bottom
         0.44 1.113864e+00   0.83922829 0.20500420 Figure_3D_bottom
         0.45 1.153633e+00   0.83482692 0.20475029 Figure_3D_bottom
         0.46 1.192470e+00   0.82996960 0.20424361 Figure_3D_bottom
         0.47 1.230299e+00   0.82469493 0.20361716 Figure_3D_bottom
         0.48 1.266701e+00   0.81892866 0.20279423 Figure_3D_bottom
         0.49 1.301619e+00   0.81272228 0.20190438 Figure_3D_bottom
         0.50 1.334597e+00   0.80600592 0.20086954 Figure_3D_bottom
         0.51 1.371430e+00   0.79733182 0.19955518 Figure_3D_bottom
         0.52 1.399592e+00   0.78959196 0.19841210 Figure_3D_bottom
         0.53 1.424869e+00   0.78134721 0.19717362 Figure_3D_bottom
         0.54 1.447415e+00   0.77266878 0.19593043 Figure_3D_bottom
         0.55 1.466669e+00   0.76350716 0.19459501 Figure_3D_bottom
         0.56 1.482806e+00   0.75393923 0.19325808 Figure_3D_bottom
         0.57 1.495179e+00   0.74392613 0.19183249 Figure_3D_bottom
         0.58 1.504186e+00   0.73354560 0.19040412 Figure_3D_bottom
         0.59 1.509179e+00   0.72277047 0.18889194 Figure_3D_bottom
         0.60 1.510370e+00   0.70940428 0.18705331 Figure_3D_bottom
         0.61 1.507319e+00   0.69792997 0.18550725 Figure_3D_bottom
         0.62 1.500361e+00   0.68615106 0.18390270 Figure_3D_bottom
         0.63 1.490021e+00   0.67412935 0.18232610 Figure_3D_bottom
         0.64 1.475927e+00   0.66185603 0.18071462 Figure_3D_bottom
         0.65 1.458757e+00   0.64938350 0.17915297 Figure_3D_bottom
         0.66 1.438322e+00   0.63670720 0.17757807 Figure_3D_bottom
         0.67 1.415210e+00   0.62386993 0.17606932 Figure_3D_bottom
         0.68 1.389309e+00   0.61086840 0.17456538 Figure_3D_bottom
         0.69 1.355268e+00   0.59509320 0.17283285 Figure_3D_bottom
         0.70 1.324725e+00   0.58181888 0.17144931 Figure_3D_bottom
         0.71 1.292284e+00   0.56843238 0.17007418 Figure_3D_bottom
         0.72 1.258445e+00   0.55495909 0.16876275 Figure_3D_bottom
         0.73 1.223284e+00   0.54139912 0.16745086 Figure_3D_bottom
         0.74 1.187142e+00   0.52777200 0.16618896 Figure_3D_bottom
         0.75 1.150090e+00   0.51408004 0.16491227 Figure_3D_bottom
         0.76 1.112419e+00   0.50033808 0.16366822 Figure_3D_bottom
         0.77 1.074200e+00   0.48654918 0.16239166 Figure_3D_bottom
         0.78 1.027856e+00   0.46995702 0.16085755 Figure_3D_bottom
         0.79 9.889525e-01   0.45610126 0.15956586 Figure_3D_bottom
         0.80 9.498694e-01   0.44222725 0.15821347 Figure_3D_bottom
         0.81 9.107009e-01   0.42834568 0.15684308 Figure_3D_bottom
         0.82 8.715045e-01   0.41446580 0.15539295 Figure_3D_bottom
         0.83 8.323421e-01   0.40059818 0.15390128 Figure_3D_bottom
         0.84 7.932760e-01   0.38675676 0.15230322 Figure_3D_bottom
         0.85 7.543502e-01   0.37295079 0.15063459 Figure_3D_bottom
         0.86 7.156547e-01   0.35920098 0.14882869 Figure_3D_bottom
         0.87 6.695877e-01   0.34279070 0.14650683 Figure_3D_bottom
         0.88 6.315883e-01   0.32920798 0.14442464 Figure_3D_bottom
         0.89 5.940738e-01   0.31574014 0.14216194 Figure_3D_bottom
         0.90 5.570718e-01   0.30238998 0.13975663 Figure_3D_bottom
         0.91 5.207569e-01   0.28919667 0.13715975 Figure_3D_bottom
         0.92 4.851370e-01   0.27615986 0.13441412 Figure_3D_bottom
         0.93 4.504424e-01   0.26332401 0.13148088 Figure_3D_bottom
         0.94 4.166556e-01   0.25068412 0.12840724 Figure_3D_bottom
         0.95 3.839882e-01   0.23829047 0.12516538 Figure_3D_bottom
         0.96 3.463163e-01   0.22374233 0.12110570 Figure_3D_bottom
         0.97 3.162807e-01   0.21191003 0.11759645 Figure_3D_bottom
         0.98 2.877283e-01   0.20039078 0.11396963 Figure_3D_bottom
         0.99 2.605169e-01   0.18916199 0.11026946 Figure_3D_bottom
         1.00 2.398803e-01   0.18042193 0.10725482 Figure_3D_bottom

$Figure_3D_top
 x_similarity y_realdata y_meanrandom y_sdrandom        figure
        -1.00 0.05205784    0.1253125 0.08395623 Figure_3D_top
        -0.99 0.05379231    0.1285299 0.08533615 Figure_3D_top
        -0.98 0.05596470    0.1325191 0.08695063 Figure_3D_top
        -0.97 0.05813594    0.1364653 0.08843119 Figure_3D_top
        -0.96 0.06029867    0.1403496 0.08972159 Figure_3D_top
        -0.95 0.06287533    0.1449272 0.09106441 Figure_3D_top
        -0.94 0.06499867    0.1486661 0.09203993 Figure_3D_top
        -0.93 0.06709049    0.1523274 0.09291431 Figure_3D_top
        -0.92 0.06914934    0.1559203 0.09375424 Figure_3D_top
        -0.91 0.07116258    0.1594353 0.09456849 Figure_3D_top
        -0.90 0.07312864    0.1628825 0.09539481 Figure_3D_top
        -0.89 0.07503490    0.1662526 0.09621613 Figure_3D_top
        -0.88 0.07688431    0.1695534 0.09704797 Figure_3D_top
        -0.87 0.07866127    0.1727729 0.09786042 Figure_3D_top
        -0.86 0.08069692    0.1765343 0.09882093 Figure_3D_top
        -0.85 0.08231063    0.1795799 0.09960261 Figure_3D_top
        -0.84 0.08383478    0.1825313 0.10034679 Figure_3D_top
        -0.83 0.08527567    0.1853967 0.10107533 Figure_3D_top
        -0.82 0.08661941    0.1881588 0.10176256 Figure_3D_top
        -0.81 0.08787689    0.1908267 0.10243466 Figure_3D_top
        -0.80 0.08903241    0.1933820 0.10306751 Figure_3D_top
        -0.79 0.09009673    0.1958343 0.10368843 Figure_3D_top
        -0.78 0.09105801    0.1981645 0.10427086 Figure_3D_top
        -0.77 0.09209022    0.2008073 0.10494129 Figure_3D_top
        -0.76 0.09284882    0.2028776 0.10546836 Figure_3D_top
        -0.75 0.09351035    0.2048114 0.10592876 Figure_3D_top
        -0.74 0.09409100    0.2066234 0.10633551 Figure_3D_top
        -0.73 0.09458349    0.2082954 0.10663506 Figure_3D_top
        -0.72 0.09500397    0.2098444 0.10684037 Figure_3D_top
        -0.71 0.09535020    0.2112557 0.10689990 Figure_3D_top
        -0.70 0.09563904    0.2125499 0.10684328 Figure_3D_top
        -0.69 0.09587151    0.2137174 0.10663460 Figure_3D_top
        -0.68 0.09609698    0.2149772 0.10623973 Figure_3D_top
        -0.67 0.09625257    0.2159209 0.10581876 Figure_3D_top
        -0.66 0.09638998    0.2167726 0.10532465 Figure_3D_top
        -0.65 0.09652378    0.2175572 0.10482393 Figure_3D_top
        -0.64 0.09666860    0.2182812 0.10432198 Figure_3D_top
        -0.63 0.09683719    0.2189677 0.10387280 Figure_3D_top
        -0.62 0.09704987    0.2196282 0.10347108 Figure_3D_top
        -0.61 0.09731620    0.2202820 0.10315101 Figure_3D_top
        -0.60 0.09766238    0.2209441 0.10289447 Figure_3D_top
        -0.59 0.09820008    0.2217707 0.10268837 Figure_3D_top
        -0.58 0.09876801    0.2224999 0.10259343 Figure_3D_top
        -0.57 0.09947842    0.2232858 0.10254460 Figure_3D_top
        -0.56 0.10033293    0.2241323 0.10254871 Figure_3D_top
        -0.55 0.10137193    0.2250623 0.10256722 Figure_3D_top
        -0.54 0.10258838    0.2260782 0.10260714 Figure_3D_top
        -0.53 0.10402991    0.2272087 0.10262781 Figure_3D_top
        -0.52 0.10568944    0.2284554 0.10264687 Figure_3D_top
        -0.51 0.10761629    0.2298557 0.10263520 Figure_3D_top
        -0.50 0.11026918    0.2317487 0.10262570 Figure_3D_top
        -0.49 0.11279267    0.2335271 0.10264987 Figure_3D_top
        -0.48 0.11564542    0.2355310 0.10272555 Figure_3D_top
        -0.47 0.11879642    0.2377508 0.10292109 Figure_3D_top
        -0.46 0.12230965    0.2402356 0.10324952 Figure_3D_top
        -0.45 0.12615993    0.2429652 0.10374738 Figure_3D_top
        -0.44 0.13040396    0.2459863 0.10435813 Figure_3D_top
        -0.43 0.13499640    0.2492706 0.10503604 Figure_3D_top
        -0.42 0.14000527    0.2528640 0.10561673 Figure_3D_top
        -0.41 0.14654189    0.2575590 0.10605565 Figure_3D_top
        -0.40 0.15241379    0.2618027 0.10610809 Figure_3D_top
        -0.39 0.15872653    0.2663938 0.10579755 Figure_3D_top
        -0.38 0.16543766    0.2713086 0.10526581 Figure_3D_top
        -0.37 0.17259542    0.2766140 0.10455739 Figure_3D_top
        -0.36 0.18013293    0.2822849 0.10387216 Figure_3D_top
        -0.35 0.18811173    0.2883978 0.10327950 Figure_3D_top
        -0.34 0.19648204    0.2949168 0.10288537 Figure_3D_top
        -0.33 0.20527993    0.3019198 0.10267447 Figure_3D_top
        -0.32 0.21632071    0.3109222 0.10266473 Figure_3D_top
        -0.31 0.22593620    0.3189311 0.10281989 Figure_3D_top
        -0.30 0.23593418    0.3274528 0.10306514 Figure_3D_top
        -0.29 0.24624295    0.3364212 0.10342501 Figure_3D_top
        -0.28 0.25689584    0.3458970 0.10386592 Figure_3D_top
        -0.27 0.26783451    0.3558112 0.10444393 Figure_3D_top
        -0.26 0.27906441    0.3662182 0.10515327 Figure_3D_top
        -0.25 0.29051986    0.3770471 0.10607189 Figure_3D_top
        -0.24 0.30220924    0.3883448 0.10721631 Figure_3D_top
        -0.23 0.31647721    0.4024468 0.10900251 Figure_3D_top
        -0.22 0.32852401    0.4146349 0.11091202 Figure_3D_top
        -0.21 0.34069246    0.4272370 0.11326156 Figure_3D_top
        -0.20 0.35293407    0.4401817 0.11614888 Figure_3D_top
        -0.19 0.36521684    0.4534911 0.11962266 Figure_3D_top
        -0.18 0.37750057    0.4670924 0.12376271 Figure_3D_top
        -0.17 0.38974459    0.4809934 0.12860147 Figure_3D_top
        -0.16 0.40191515    0.4951215 0.13418703 Figure_3D_top
        -0.15 0.41395945    0.5094657 0.14052018 Figure_3D_top
        -0.14 0.42820859    0.5268739 0.14911607 Figure_3D_top
        -0.13 0.43986527    0.5414882 0.15709422 Figure_3D_top
        -0.12 0.45126051    0.5561468 0.16577425 Figure_3D_top
        -0.11 0.46239400    0.5707838 0.17515897 Figure_3D_top
        -0.10 0.47318578    0.5853251 0.18521442 Figure_3D_top
        -0.09 0.48364218    0.5997104 0.19597670 Figure_3D_top
        -0.08 0.49368194    0.6138250 0.20740950 Figure_3D_top
        -0.07 0.50332934    0.6276127 0.21953591 Figure_3D_top
        -0.06 0.51249284    0.6409128 0.23219334 Figure_3D_top
        -0.05 0.52286639    0.6561214 0.24780229 Figure_3D_top
        -0.04 0.53097090    0.6680382 0.26070599 Figure_3D_top
        -0.03 0.53850611    0.6790557 0.27275333 Figure_3D_top
        -0.02 0.54552474    0.6891810 0.28351894 Figure_3D_top
        -0.01 0.55193836    0.6981823 0.29205471 Figure_3D_top
         0.00 0.55781080    0.7061503 0.29828242 Figure_3D_top
         0.01 0.56305410    0.7128719 0.30146424 Figure_3D_top
         0.02 0.56774284    0.7185202 0.30211768 Figure_3D_top
         0.03 0.57179606    0.7229532 0.30006808 Figure_3D_top
         0.04 0.57529275    0.7263733 0.29607409 Figure_3D_top
         0.05 0.57816009    0.7287115 0.29032598 Figure_3D_top
         0.06 0.58086328    0.7303288 0.28195631 Figure_3D_top
         0.07 0.58250842    0.7307736 0.27413635 Figure_3D_top
         0.08 0.58356805    0.7304070 0.26573785 Figure_3D_top
         0.09 0.58413763    0.7293968 0.25703306 Figure_3D_top
         0.10 0.58416843    0.7277218 0.24806441 Figure_3D_top
         0.11 0.58374814    0.7255217 0.23899113 Figure_3D_top
         0.12 0.58284740    0.7227867 0.22983812 Figure_3D_top
         0.13 0.58155969    0.7196377 0.22074428 Figure_3D_top
         0.14 0.57986153    0.7160834 0.21177802 Figure_3D_top
         0.15 0.57737664    0.7114192 0.20138282 Figure_3D_top
         0.16 0.57498372    0.7072687 0.19315431 Figure_3D_top
         0.17 0.57231012    0.7029275 0.18541287 Figure_3D_top
         0.18 0.56942702    0.6984754 0.17821705 Figure_3D_top
         0.19 0.56635365    0.6939527 0.17156807 Figure_3D_top
         0.20 0.56315522    0.6894133 0.16544128 Figure_3D_top
         0.21 0.55985701    0.6848928 0.15977987 Figure_3D_top
         0.22 0.55651228    0.6804183 0.15455210 Figure_3D_top
         0.23 0.55316266    0.6760188 0.14971788 Figure_3D_top
         0.24 0.54919419    0.6708483 0.14445457 Figure_3D_top
         0.25 0.54597805    0.6666408 0.14053747 Figure_3D_top
         0.26 0.54290072    0.6625402 0.13706026 Figure_3D_top
         0.27 0.53997709    0.6585376 0.13405872 Figure_3D_top
         0.28 0.53727235    0.6546530 0.13152312 Figure_3D_top
         0.29 0.53479994    0.6508780 0.12947318 Figure_3D_top
         0.30 0.53262504    0.6472412 0.12788682 Figure_3D_top
         0.31 0.53073180    0.6437369 0.12677818 Figure_3D_top
         0.32 0.52919931    0.6404009 0.12611225 Figure_3D_top
         0.33 0.52784938    0.6366233 0.12588177 Figure_3D_top
         0.34 0.52713250    0.6336791 0.12611477 Figure_3D_top
         0.35 0.52686142    0.6309551 0.12664272 Figure_3D_top
         0.36 0.52700905    0.6284318 0.12743597 Figure_3D_top
         0.37 0.52763955    0.6261451 0.12838039 Figure_3D_top
         0.38 0.52869377    0.6240674 0.12946189 Figure_3D_top
         0.39 0.53025535    0.6222271 0.13057695 Figure_3D_top
         0.40 0.53227753    0.6205912 0.13173716 Figure_3D_top
         0.41 0.53481766    0.6191816 0.13285093 Figure_3D_top
         0.42 0.53847363    0.6177498 0.13414474 Figure_3D_top
         0.43 0.54204971    0.6167630 0.13516390 Figure_3D_top
         0.44 0.54613538    0.6159696 0.13606951 Figure_3D_top
         0.45 0.55065150    0.6153326 0.13691293 Figure_3D_top
         0.46 0.55565801    0.6148595 0.13763454 Figure_3D_top
         0.47 0.56108717    0.6145146 0.13829648 Figure_3D_top
         0.48 0.56697262    0.6142969 0.13884573 Figure_3D_top
         0.49 0.57323456    0.6141718 0.13934507 Figure_3D_top
         0.50 0.57991186    0.6141310 0.13974210 Figure_3D_top
         0.51 0.58839577    0.6141520 0.14013710 Figure_3D_top
         0.52 0.59581886    0.6142072 0.14040114 Figure_3D_top
         0.53 0.60356918    0.6142741 0.14058345 Figure_3D_top
         0.54 0.61158021    0.6143343 0.14075959 Figure_3D_top
         0.55 0.61985123    0.6143667 0.14091154 Figure_3D_top
         0.56 0.62831749    0.6143573 0.14111979 Figure_3D_top
         0.57 0.63697290    0.6142805 0.14136026 Figure_3D_top
         0.58 0.64576093    0.6141262 0.14168301 Figure_3D_top
         0.59 0.65465912    0.6138602 0.14202941 Figure_3D_top
         0.60 0.66541542    0.6133754 0.14248133 Figure_3D_top
         0.61 0.67440392    0.6128072 0.14285253 Figure_3D_top
         0.62 0.68336998    0.6120463 0.14315722 Figure_3D_top
         0.63 0.69227904    0.6110943 0.14342867 Figure_3D_top
         0.64 0.70107961    0.6098996 0.14362042 Figure_3D_top
         0.65 0.70974704    0.6084717 0.14378659 Figure_3D_top
         0.66 0.71821892    0.6067578 0.14389973 Figure_3D_top
         0.67 0.72648128    0.6047771 0.14401062 Figure_3D_top
         0.68 0.73446075    0.6024759 0.14408419 Figure_3D_top
         0.69 0.74364196    0.5993115 0.14415450 Figure_3D_top
         0.70 0.75092018    0.5963261 0.14418221 Figure_3D_top
         0.71 0.75778065    0.5929793 0.14413807 Figure_3D_top
         0.72 0.76424283    0.5893077 0.14405240 Figure_3D_top
         0.73 0.77020955    0.5852516 0.14388622 Figure_3D_top
         0.74 0.77570608    0.5808503 0.14369075 Figure_3D_top
         0.75 0.78063147    0.5760414 0.14345006 Figure_3D_top
         0.76 0.78503194    0.5708659 0.14322007 Figure_3D_top
         0.77 0.78879629    0.5652594 0.14298366 Figure_3D_top
         0.78 0.79249909    0.5580030 0.14272755 Figure_3D_top
         0.79 0.79489382    0.5515104 0.14252957 Figure_3D_top
         0.80 0.79656255    0.5445716 0.14230816 Figure_3D_top
         0.81 0.79756680    0.5372470 0.14208646 Figure_3D_top
         0.82 0.79779906    0.5294934 0.14182975 Figure_3D_top
         0.83 0.79735083    0.5213795 0.14157479 Figure_3D_top
         0.84 0.79610050    0.5128744 0.14129245 Figure_3D_top
         0.85 0.79412590    0.5040486 0.14101427 Figure_3D_top
         0.86 0.79132624    0.4948813 0.14069630 Figure_3D_top
         0.87 0.78699096    0.4835043 0.14026579 Figure_3D_top
         0.88 0.78252910    0.4737345 0.13983911 Figure_3D_top
         0.89 0.77723545    0.4637007 0.13929617 Figure_3D_top
         0.90 0.77123292    0.4534545 0.13866080 Figure_3D_top
         0.91 0.76441261    0.4429862 0.13787984 Figure_3D_top
         0.92 0.75687071    0.4323406 0.13699124 Figure_3D_top
         0.93 0.74853522    0.4215132 0.13595741 Figure_3D_top
         0.94 0.73953645    0.4105444 0.13481987 Figure_3D_top
         0.95 0.72978244    0.3994352 0.13355019 Figure_3D_top
         0.96 0.71717702    0.3859654 0.13189521 Figure_3D_top
         0.97 0.70599045    0.3746483 0.13041347 Figure_3D_top
         0.98 0.69413265    0.3632654 0.12882418 Figure_3D_top
         0.99 0.68170030    0.3518465 0.12716250 Figure_3D_top
         1.00 0.67133389    0.3426985 0.12576974 Figure_3D_top

$Figure_3E
 x_gene     y_cosdist   color_padj    figure
    ATM  0.5805842627 0.1672611412 Figure_3E
    ATR  0.7900759575 0.0963780189 Figure_3E
    BLM  0.8868372602 0.3231798667 Figure_3E
 BOD1L1 -0.7395540960 0.2129308804 Figure_3E
  BRCA2  0.0844082195 0.5860880531 Figure_3E
 CHAF1A  0.0000000000 0.0688033523 Figure_3E
 FAAP24  0.0002634544 0.4658834746 Figure_3E
 FANCD2  0.6342709355 0.0113561698 Figure_3E
  FANCG  0.4162710169 0.5794940908 Figure_3E
  FANCM  0.0000000000 0.0963780189 Figure_3E
   MDC1  0.6884503338 0.2346368397 Figure_3E
  PARP1  0.9495302116 0.0113561698 Figure_3E
   POLL  0.0242184742 0.2927256413 Figure_3E
  RAD50  0.9876910800 0.3803655154 Figure_3E
  RBBP8  0.9740024442 0.0963780189 Figure_3E
   RMI2  0.9373603373 0.0003743962 Figure_3E
   SMC5  0.8467187512 0.2927256413 Figure_3E
 TOPBP1  0.1181171488 0.3803655154 Figure_3E

$Figure_3F
 x_gene   y_cosdist color_padj    figure
    ATM  0.81989887 0.09249429 Figure_3F
    ATR  0.00481925 0.15024652 Figure_3F
    BLM  0.61013448 0.30150593 Figure_3F
 BOD1L1 -0.20439290 0.10513460 Figure_3F
 CHAF1A -0.11941949 0.01166371 Figure_3F
  CHEK2  0.41243586 0.01916347 Figure_3F
 FAAP24  0.49867458 0.07792474 Figure_3F
 FANCD2  0.74024567 0.10513460 Figure_3F
  FANCG  0.00000000 0.01245855 Figure_3F
  FANCM  0.63067527 0.44257386 Figure_3F
   MDC1  0.59767136 0.01916347 Figure_3F
  PARP1  0.41500046 0.37657735 Figure_3F
   POLL  0.58747018 0.01916347 Figure_3F
  RAD50  0.75758240 0.16695228 Figure_3F
  RBBP8  0.89742288 0.14665812 Figure_3F
   RMI2  0.63858245 0.01245855 Figure_3F
   SMC5  0.28908995 0.01245855 Figure_3F
 TOPBP1  0.50993609 0.16695228 Figure_3F

$Figure_4A
 x_similarity y_realdata y_meanrandom y_sdrandom    figure
        -1.00 0.04116290   0.06056581 0.02941149 Figure_4A
        -0.99 0.04401214   0.06383045 0.03044951 Figure_4A
        -0.98 0.04774265   0.06800532 0.03172086 Figure_4A
        -0.97 0.05164976   0.07226417 0.03296363 Figure_4A
        -0.96 0.05574203   0.07660578 0.03416416 Figure_4A
        -0.95 0.06087674   0.08189657 0.03555117 Figure_4A
        -0.94 0.06532840   0.08635875 0.03665899 Figure_4A
        -0.93 0.06994409   0.09085843 0.03771199 Figure_4A
        -0.92 0.07469048   0.09537819 0.03872089 Figure_4A
        -0.91 0.07957478   0.09990676 0.03967252 Figure_4A
        -0.90 0.08456392   0.10443072 0.04058083 Figure_4A
        -0.89 0.08965802   0.10893598 0.04143379 Figure_4A
        -0.88 0.09482569   0.11341322 0.04224740 Figure_4A
        -0.87 0.10005911   0.11784607 0.04301048 Figure_4A
        -0.86 0.10638811   0.12309627 0.04387769 Figure_4A
        -0.85 0.11168090   0.12740261 0.04456440 Figure_4A
        -0.84 0.11696595   0.13162857 0.04521124 Figure_4A
        -0.83 0.12222298   0.13577553 0.04583634 Figure_4A
        -0.82 0.12742210   0.13982328 0.04642840 Figure_4A
        -0.81 0.13254895   0.14377670 0.04700428 Figure_4A
        -0.80 0.13756623   0.14761498 0.04755161 Figure_4A
        -0.79 0.14246629   0.15134631 0.04808661 Figure_4A
        -0.78 0.14720542   0.15494895 0.04859462 Figure_4A
        -0.77 0.15266677   0.15911072 0.04918373 Figure_4A
        -0.76 0.15700976   0.16243953 0.04965689 Figure_4A
        -0.75 0.16111002   0.16562451 0.05010111 Figure_4A
        -0.74 0.16499036   0.16868101 0.05053093 Figure_4A
        -0.73 0.16858499   0.17158796 0.05092765 Figure_4A
        -0.72 0.17192728   0.17436286 0.05130623 Figure_4A
        -0.71 0.17494806   0.17698602 0.05164706 Figure_4A
        -0.70 0.17769087   0.17947665 0.05196564 Figure_4A
        -0.69 0.18008531   0.18181710 0.05224236 Figure_4A
        -0.68 0.18254905   0.18444843 0.05253428 Figure_4A
        -0.67 0.18423851   0.18649703 0.05274311 Figure_4A
        -0.66 0.18557908   0.18840677 0.05290676 Figure_4A
        -0.65 0.18659552   0.19020005 0.05304424 Figure_4A
        -0.64 0.18726621   0.19186779 0.05313793 Figure_4A
        -0.63 0.18762124   0.19343307 0.05320825 Figure_4A
        -0.62 0.18764594   0.19489106 0.05323866 Figure_4A
        -0.61 0.18737507   0.19626518 0.05325094 Figure_4A
        -0.60 0.18680193   0.19755582 0.05322988 Figure_4A
        -0.59 0.18576054   0.19902313 0.05318373 Figure_4A
        -0.58 0.18462409   0.20019351 0.05313260 Figure_4A
        -0.57 0.18325378   0.20132956 0.05306129 Figure_4A
        -0.56 0.18169685   0.20245199 0.05299211 Figure_4A
        -0.55 0.17996592   0.20357800 0.05291173 Figure_4A
        -0.54 0.17810860   0.20472558 0.05284163 Figure_4A
        -0.53 0.17614830   0.20591980 0.05276888 Figure_4A
        -0.52 0.17413102   0.20717544 0.05271425 Figure_4A
        -0.51 0.17209182   0.20852617 0.05266483 Figure_4A
        -0.50 0.16967808   0.21029565 0.05263353 Figure_4A
        -0.49 0.16773887   0.21192178 0.05263458 Figure_4A
        -0.48 0.16592931   0.21373174 0.05265231 Figure_4A
        -0.47 0.16427095   0.21572950 0.05270545 Figure_4A
        -0.46 0.16284509   0.21797414 0.05278184 Figure_4A
        -0.45 0.16165892   0.22046501 0.05289874 Figure_4A
        -0.44 0.16081176   0.22327279 0.05304396 Figure_4A
        -0.43 0.16029521   0.22639122 0.05323347 Figure_4A
        -0.42 0.16022555   0.22990446 0.05345456 Figure_4A
        -0.41 0.16073340   0.23464938 0.05377562 Figure_4A
        -0.40 0.16170307   0.23908869 0.05408968 Figure_4A
        -0.39 0.16328521   0.24406399 0.05443393 Figure_4A
        -0.38 0.16543302   0.24955109 0.05482146 Figure_4A
        -0.37 0.16829210   0.25567331 0.05523434 Figure_4A
        -0.36 0.17179635   0.26239725 0.05568465 Figure_4A
        -0.35 0.17610100   0.26986275 0.05615121 Figure_4A
        -0.34 0.18112005   0.27802529 0.05664689 Figure_4A
        -0.33 0.18701471   0.28703986 0.05714669 Figure_4A
        -0.32 0.19515411   0.29895359 0.05776231 Figure_4A
        -0.31 0.20286115   0.30985012 0.05828139 Figure_4A
        -0.30 0.21150722   0.32177153 0.05878389 Figure_4A
        -0.29 0.22098979   0.33463443 0.05928706 Figure_4A
        -0.28 0.23142542   0.34861800 0.05976192 Figure_4A
        -0.27 0.24270000   0.36361572 0.06023487 Figure_4A
        -0.26 0.25491111   0.37980552 0.06067769 Figure_4A
        -0.25 0.26793477   0.39705836 0.06112924 Figure_4A
        -0.24 0.28184414   0.41553630 0.06157303 Figure_4A
        -0.23 0.29955557   0.43918064 0.06215871 Figure_4A
        -0.22 0.31512797   0.46009312 0.06273172 Figure_4A
        -0.21 0.33141468   0.48217917 0.06341081 Figure_4A
        -0.20 0.34830191   0.50524723 0.06428587 Figure_4A
        -0.19 0.36575926   0.52936710 0.06540087 Figure_4A
        -0.18 0.38366624   0.55432999 0.06685824 Figure_4A
        -0.17 0.40196407   0.58014534 0.06871540 Figure_4A
        -0.16 0.42052983   0.60659325 0.07106279 Figure_4A
        -0.15 0.43927662   0.63361324 0.07394338 Figure_4A
        -0.14 0.46184212   0.66649732 0.07816035 Figure_4A
        -0.13 0.48058079   0.69409414 0.08230883 Figure_4A
        -0.12 0.49910982   0.72165730 0.08699342 Figure_4A
        -0.11 0.51735192   0.74899761 0.09216196 Figure_4A
        -0.10 0.53512131   0.77585179 0.09770854 Figure_4A
        -0.09 0.55238447   0.80207275 0.10354443 Figure_4A
        -0.08 0.56891584   0.82732599 0.10951045 Figure_4A
        -0.07 0.58473215   0.85152689 0.11551148 Figure_4A
        -0.06 0.59957508   0.87428120 0.12135277 Figure_4A
        -0.05 0.61612138   0.89956480 0.12800938 Figure_4A
        -0.04 0.62874213   0.91873793 0.13310655 Figure_4A
        -0.03 0.64010180   0.93580262 0.13760571 Figure_4A
        -0.02 0.65029777   0.95089312 0.14148259 Figure_4A
        -0.01 0.65910250   0.96356033 0.14454078 Figure_4A
         0.00 0.66665190   0.97404541 0.14683518 Figure_4A
         0.01 0.67273634   0.98191983 0.14815870 Figure_4A
         0.02 0.67752708   0.98750948 0.14864279 Figure_4A
         0.03 0.68083953   0.99044100 0.14814641 Figure_4A
         0.04 0.68287574   0.99109770 0.14680847 Figure_4A
         0.05 0.68348227   0.98919705 0.14456359 Figure_4A
         0.06 0.68255713   0.98397535 0.14085959 Figure_4A
         0.07 0.68049359   0.97730199 0.13702958 Figure_4A
         0.08 0.67717601   0.96846260 0.13256072 Figure_4A
         0.09 0.67288761   0.95789143 0.12765328 Figure_4A
         0.10 0.66754080   0.94552985 0.12234924 Figure_4A
         0.11 0.66140049   0.93178672 0.11683846 Figure_4A
         0.12 0.65443408   0.91668433 0.11118954 Figure_4A
         0.13 0.64687818   0.90058988 0.10556782 Figure_4A
         0.14 0.63875195   0.88359075 0.10005459 Figure_4A
         0.15 0.62850699   0.86240329 0.09375430 Figure_4A
         0.16 0.61967663   0.84430994 0.08886692 Figure_4A
         0.17 0.61070606   0.82601115 0.08438607 Figure_4A
         0.18 0.60171850   0.80770490 0.08036891 Figure_4A
         0.19 0.59283290   0.78957204 0.07685245 Figure_4A
         0.20 0.58414681   0.77173676 0.07385241 Figure_4A
         0.21 0.57578352   0.75438874 0.07136800 Figure_4A
         0.22 0.56781206   0.73758019 0.06938251 Figure_4A
         0.23 0.56035411   0.72149835 0.06786124 Figure_4A
         0.24 0.55216006   0.70318871 0.06659531 Figure_4A
         0.25 0.54602663   0.68882465 0.06595373 Figure_4A
         0.26 0.54064980   0.67540832 0.06562548 Figure_4A
         0.27 0.53599060   0.66285054 0.06557820 Figure_4A
         0.28 0.53218090   0.65128943 0.06574787 Figure_4A
         0.29 0.52914978   0.64060044 0.06611435 Figure_4A
         0.30 0.52701965   0.63089660 0.06661489 Figure_4A
         0.31 0.52569300   0.62203352 0.06724280 Figure_4A
         0.32 0.52527988   0.61409626 0.06793951 Figure_4A
         0.33 0.52587575   0.60562676 0.06885604 Figure_4A
         0.34 0.52725375   0.59939806 0.06966042 Figure_4A
         0.35 0.52950708   0.59393772 0.07045413 Figure_4A
         0.36 0.53247811   0.58909818 0.07125426 Figure_4A
         0.37 0.53625623   0.58490714 0.07200874 Figure_4A
         0.38 0.54068669   0.58122970 0.07274213 Figure_4A
         0.39 0.54583792   0.57807816 0.07340570 Figure_4A
         0.40 0.55156352   0.57533456 0.07403061 Figure_4A
         0.41 0.55791260   0.57300012 0.07457300 Figure_4A
         0.42 0.56620185   0.57061942 0.07514923 Figure_4A
         0.43 0.57361651   0.56893609 0.07556804 Figure_4A
         0.44 0.58149603   0.56750501 0.07590637 Figure_4A
         0.45 0.58972517   0.56625934 0.07620783 Figure_4A
         0.46 0.59832214   0.56519174 0.07644177 Figure_4A
         0.47 0.60718964   0.56425430 0.07665407 Figure_4A
         0.48 0.61633600   0.56344172 0.07681779 Figure_4A
         0.49 0.62568201   0.56272210 0.07697898 Figure_4A
         0.50 0.63522840   0.56209456 0.07711210 Figure_4A
         0.51 0.64687120   0.56144014 0.07728193 Figure_4A
         0.52 0.65670271   0.56097216 0.07744127 Figure_4A
         0.53 0.66662846   0.56057936 0.07759891 Figure_4A
         0.54 0.67661637   0.56025470 0.07779302 Figure_4A
         0.55 0.68664873   0.56001123 0.07799247 Figure_4A
         0.56 0.69670144   0.55984435 0.07823010 Figure_4A
         0.57 0.70675489   0.55977104 0.07846959 Figure_4A
         0.58 0.71679038   0.55978590 0.07873964 Figure_4A
         0.59 0.72678493   0.55990767 0.07899893 Figure_4A
         0.60 0.73869933   0.56018860 0.07931605 Figure_4A
         0.61 0.74853664   0.56053801 0.07957443 Figure_4A
         0.62 0.75825990   0.56100300 0.07978819 Figure_4A
         0.63 0.76785116   0.56156635 0.07998413 Figure_4A
         0.64 0.77727014   0.56223458 0.08011403 Figure_4A
         0.65 0.78649669   0.56298487 0.08020661 Figure_4A
         0.66 0.79547856   0.56381237 0.08021473 Figure_4A
         0.67 0.80419293   0.56468910 0.08017208 Figure_4A
         0.68 0.81257325   0.56559497 0.08003450 Figure_4A
         0.69 0.82213509   0.56667462 0.07978086 Figure_4A
         0.70 0.82965359   0.56752995 0.07949708 Figure_4A
         0.71 0.83662830   0.56829336 0.07912334 Figure_4A
         0.72 0.84309735   0.56893370 0.07870489 Figure_4A
         0.73 0.84888239   0.56937974 0.07821339 Figure_4A
         0.74 0.85403950   0.56960604 0.07769621 Figure_4A
         0.75 0.85836106   0.56951975 0.07713078 Figure_4A
         0.76 0.86192521   0.56910501 0.07656472 Figure_4A
         0.77 0.86449777   0.56824953 0.07597933 Figure_4A
         0.78 0.86634243   0.56660696 0.07530135 Figure_4A
         0.79 0.86675478   0.56465971 0.07477060 Figure_4A
         0.80 0.86596094   0.56206337 0.07426248 Figure_4A
         0.81 0.86406576   0.55884608 0.07381195 Figure_4A
         0.82 0.86083926   0.55486268 0.07339878 Figure_4A
         0.83 0.85641650   0.55016315 0.07304891 Figure_4A
         0.84 0.85056595   0.54460149 0.07273846 Figure_4A
         0.85 0.84345322   0.53825139 0.07248382 Figure_4A
         0.86 0.83485370   0.53097250 0.07225642 Figure_4A
         0.87 0.82275166   0.52109772 0.07202366 Figure_4A
         0.88 0.81118742   0.51191010 0.07184847 Figure_4A
         0.89 0.79813174   0.50176742 0.07165921 Figure_4A
         0.90 0.78382413   0.49080097 0.07146268 Figure_4A
         0.91 0.76809375   0.47892029 0.07122240 Figure_4A
         0.92 0.75118748   0.46627043 0.07094506 Figure_4A
         0.93 0.73297686   0.45279049 0.07059650 Figure_4A
         0.94 0.71370843   0.43863424 0.07018567 Figure_4A
         0.95 0.69329990   0.42377267 0.06968092 Figure_4A
         0.96 0.66758735   0.40519325 0.06895934 Figure_4A
         0.97 0.64522168   0.38917326 0.06825408 Figure_4A
         0.98 0.62208137   0.37271476 0.06743129 Figure_4A
         0.99 0.59832900   0.35595597 0.06651063 Figure_4A
         1.00 0.57894272   0.34237037 0.06568870 Figure_4A

$Figure_4A
 x_similarity y_realdata y_meanrandom y_sdrandom    figure
        -1.00 0.04116290   0.06056581 0.02941149 Figure_4A
        -0.99 0.04401214   0.06383045 0.03044951 Figure_4A
        -0.98 0.04774265   0.06800532 0.03172086 Figure_4A
        -0.97 0.05164976   0.07226417 0.03296363 Figure_4A
        -0.96 0.05574203   0.07660578 0.03416416 Figure_4A
        -0.95 0.06087674   0.08189657 0.03555117 Figure_4A
        -0.94 0.06532840   0.08635875 0.03665899 Figure_4A
        -0.93 0.06994409   0.09085843 0.03771199 Figure_4A
        -0.92 0.07469048   0.09537819 0.03872089 Figure_4A
        -0.91 0.07957478   0.09990676 0.03967252 Figure_4A
        -0.90 0.08456392   0.10443072 0.04058083 Figure_4A
        -0.89 0.08965802   0.10893598 0.04143379 Figure_4A
        -0.88 0.09482569   0.11341322 0.04224740 Figure_4A
        -0.87 0.10005911   0.11784607 0.04301048 Figure_4A
        -0.86 0.10638811   0.12309627 0.04387769 Figure_4A
        -0.85 0.11168090   0.12740261 0.04456440 Figure_4A
        -0.84 0.11696595   0.13162857 0.04521124 Figure_4A
        -0.83 0.12222298   0.13577553 0.04583634 Figure_4A
        -0.82 0.12742210   0.13982328 0.04642840 Figure_4A
        -0.81 0.13254895   0.14377670 0.04700428 Figure_4A
        -0.80 0.13756623   0.14761498 0.04755161 Figure_4A
        -0.79 0.14246629   0.15134631 0.04808661 Figure_4A
        -0.78 0.14720542   0.15494895 0.04859462 Figure_4A
        -0.77 0.15266677   0.15911072 0.04918373 Figure_4A
        -0.76 0.15700976   0.16243953 0.04965689 Figure_4A
        -0.75 0.16111002   0.16562451 0.05010111 Figure_4A
        -0.74 0.16499036   0.16868101 0.05053093 Figure_4A
        -0.73 0.16858499   0.17158796 0.05092765 Figure_4A
        -0.72 0.17192728   0.17436286 0.05130623 Figure_4A
        -0.71 0.17494806   0.17698602 0.05164706 Figure_4A
        -0.70 0.17769087   0.17947665 0.05196564 Figure_4A
        -0.69 0.18008531   0.18181710 0.05224236 Figure_4A
        -0.68 0.18254905   0.18444843 0.05253428 Figure_4A
        -0.67 0.18423851   0.18649703 0.05274311 Figure_4A
        -0.66 0.18557908   0.18840677 0.05290676 Figure_4A
        -0.65 0.18659552   0.19020005 0.05304424 Figure_4A
        -0.64 0.18726621   0.19186779 0.05313793 Figure_4A
        -0.63 0.18762124   0.19343307 0.05320825 Figure_4A
        -0.62 0.18764594   0.19489106 0.05323866 Figure_4A
        -0.61 0.18737507   0.19626518 0.05325094 Figure_4A
        -0.60 0.18680193   0.19755582 0.05322988 Figure_4A
        -0.59 0.18576054   0.19902313 0.05318373 Figure_4A
        -0.58 0.18462409   0.20019351 0.05313260 Figure_4A
        -0.57 0.18325378   0.20132956 0.05306129 Figure_4A
        -0.56 0.18169685   0.20245199 0.05299211 Figure_4A
        -0.55 0.17996592   0.20357800 0.05291173 Figure_4A
        -0.54 0.17810860   0.20472558 0.05284163 Figure_4A
        -0.53 0.17614830   0.20591980 0.05276888 Figure_4A
        -0.52 0.17413102   0.20717544 0.05271425 Figure_4A
        -0.51 0.17209182   0.20852617 0.05266483 Figure_4A
        -0.50 0.16967808   0.21029565 0.05263353 Figure_4A
        -0.49 0.16773887   0.21192178 0.05263458 Figure_4A
        -0.48 0.16592931   0.21373174 0.05265231 Figure_4A
        -0.47 0.16427095   0.21572950 0.05270545 Figure_4A
        -0.46 0.16284509   0.21797414 0.05278184 Figure_4A
        -0.45 0.16165892   0.22046501 0.05289874 Figure_4A
        -0.44 0.16081176   0.22327279 0.05304396 Figure_4A
        -0.43 0.16029521   0.22639122 0.05323347 Figure_4A
        -0.42 0.16022555   0.22990446 0.05345456 Figure_4A
        -0.41 0.16073340   0.23464938 0.05377562 Figure_4A
        -0.40 0.16170307   0.23908869 0.05408968 Figure_4A
        -0.39 0.16328521   0.24406399 0.05443393 Figure_4A
        -0.38 0.16543302   0.24955109 0.05482146 Figure_4A
        -0.37 0.16829210   0.25567331 0.05523434 Figure_4A
        -0.36 0.17179635   0.26239725 0.05568465 Figure_4A
        -0.35 0.17610100   0.26986275 0.05615121 Figure_4A
        -0.34 0.18112005   0.27802529 0.05664689 Figure_4A
        -0.33 0.18701471   0.28703986 0.05714669 Figure_4A
        -0.32 0.19515411   0.29895359 0.05776231 Figure_4A
        -0.31 0.20286115   0.30985012 0.05828139 Figure_4A
        -0.30 0.21150722   0.32177153 0.05878389 Figure_4A
        -0.29 0.22098979   0.33463443 0.05928706 Figure_4A
        -0.28 0.23142542   0.34861800 0.05976192 Figure_4A
        -0.27 0.24270000   0.36361572 0.06023487 Figure_4A
        -0.26 0.25491111   0.37980552 0.06067769 Figure_4A
        -0.25 0.26793477   0.39705836 0.06112924 Figure_4A
        -0.24 0.28184414   0.41553630 0.06157303 Figure_4A
        -0.23 0.29955557   0.43918064 0.06215871 Figure_4A
        -0.22 0.31512797   0.46009312 0.06273172 Figure_4A
        -0.21 0.33141468   0.48217917 0.06341081 Figure_4A
        -0.20 0.34830191   0.50524723 0.06428587 Figure_4A
        -0.19 0.36575926   0.52936710 0.06540087 Figure_4A
        -0.18 0.38366624   0.55432999 0.06685824 Figure_4A
        -0.17 0.40196407   0.58014534 0.06871540 Figure_4A
        -0.16 0.42052983   0.60659325 0.07106279 Figure_4A
        -0.15 0.43927662   0.63361324 0.07394338 Figure_4A
        -0.14 0.46184212   0.66649732 0.07816035 Figure_4A
        -0.13 0.48058079   0.69409414 0.08230883 Figure_4A
        -0.12 0.49910982   0.72165730 0.08699342 Figure_4A
        -0.11 0.51735192   0.74899761 0.09216196 Figure_4A
        -0.10 0.53512131   0.77585179 0.09770854 Figure_4A
        -0.09 0.55238447   0.80207275 0.10354443 Figure_4A
        -0.08 0.56891584   0.82732599 0.10951045 Figure_4A
        -0.07 0.58473215   0.85152689 0.11551148 Figure_4A
        -0.06 0.59957508   0.87428120 0.12135277 Figure_4A
        -0.05 0.61612138   0.89956480 0.12800938 Figure_4A
        -0.04 0.62874213   0.91873793 0.13310655 Figure_4A
        -0.03 0.64010180   0.93580262 0.13760571 Figure_4A
        -0.02 0.65029777   0.95089312 0.14148259 Figure_4A
        -0.01 0.65910250   0.96356033 0.14454078 Figure_4A
         0.00 0.66665190   0.97404541 0.14683518 Figure_4A
         0.01 0.67273634   0.98191983 0.14815870 Figure_4A
         0.02 0.67752708   0.98750948 0.14864279 Figure_4A
         0.03 0.68083953   0.99044100 0.14814641 Figure_4A
         0.04 0.68287574   0.99109770 0.14680847 Figure_4A
         0.05 0.68348227   0.98919705 0.14456359 Figure_4A
         0.06 0.68255713   0.98397535 0.14085959 Figure_4A
         0.07 0.68049359   0.97730199 0.13702958 Figure_4A
         0.08 0.67717601   0.96846260 0.13256072 Figure_4A
         0.09 0.67288761   0.95789143 0.12765328 Figure_4A
         0.10 0.66754080   0.94552985 0.12234924 Figure_4A
         0.11 0.66140049   0.93178672 0.11683846 Figure_4A
         0.12 0.65443408   0.91668433 0.11118954 Figure_4A
         0.13 0.64687818   0.90058988 0.10556782 Figure_4A
         0.14 0.63875195   0.88359075 0.10005459 Figure_4A
         0.15 0.62850699   0.86240329 0.09375430 Figure_4A
         0.16 0.61967663   0.84430994 0.08886692 Figure_4A
         0.17 0.61070606   0.82601115 0.08438607 Figure_4A
         0.18 0.60171850   0.80770490 0.08036891 Figure_4A
         0.19 0.59283290   0.78957204 0.07685245 Figure_4A
         0.20 0.58414681   0.77173676 0.07385241 Figure_4A
         0.21 0.57578352   0.75438874 0.07136800 Figure_4A
         0.22 0.56781206   0.73758019 0.06938251 Figure_4A
         0.23 0.56035411   0.72149835 0.06786124 Figure_4A
         0.24 0.55216006   0.70318871 0.06659531 Figure_4A
         0.25 0.54602663   0.68882465 0.06595373 Figure_4A
         0.26 0.54064980   0.67540832 0.06562548 Figure_4A
         0.27 0.53599060   0.66285054 0.06557820 Figure_4A
         0.28 0.53218090   0.65128943 0.06574787 Figure_4A
         0.29 0.52914978   0.64060044 0.06611435 Figure_4A
         0.30 0.52701965   0.63089660 0.06661489 Figure_4A
         0.31 0.52569300   0.62203352 0.06724280 Figure_4A
         0.32 0.52527988   0.61409626 0.06793951 Figure_4A
         0.33 0.52587575   0.60562676 0.06885604 Figure_4A
         0.34 0.52725375   0.59939806 0.06966042 Figure_4A
         0.35 0.52950708   0.59393772 0.07045413 Figure_4A
         0.36 0.53247811   0.58909818 0.07125426 Figure_4A
         0.37 0.53625623   0.58490714 0.07200874 Figure_4A
         0.38 0.54068669   0.58122970 0.07274213 Figure_4A
         0.39 0.54583792   0.57807816 0.07340570 Figure_4A
         0.40 0.55156352   0.57533456 0.07403061 Figure_4A
         0.41 0.55791260   0.57300012 0.07457300 Figure_4A
         0.42 0.56620185   0.57061942 0.07514923 Figure_4A
         0.43 0.57361651   0.56893609 0.07556804 Figure_4A
         0.44 0.58149603   0.56750501 0.07590637 Figure_4A
         0.45 0.58972517   0.56625934 0.07620783 Figure_4A
         0.46 0.59832214   0.56519174 0.07644177 Figure_4A
         0.47 0.60718964   0.56425430 0.07665407 Figure_4A
         0.48 0.61633600   0.56344172 0.07681779 Figure_4A
         0.49 0.62568201   0.56272210 0.07697898 Figure_4A
         0.50 0.63522840   0.56209456 0.07711210 Figure_4A
         0.51 0.64687120   0.56144014 0.07728193 Figure_4A
         0.52 0.65670271   0.56097216 0.07744127 Figure_4A
         0.53 0.66662846   0.56057936 0.07759891 Figure_4A
         0.54 0.67661637   0.56025470 0.07779302 Figure_4A
         0.55 0.68664873   0.56001123 0.07799247 Figure_4A
         0.56 0.69670144   0.55984435 0.07823010 Figure_4A
         0.57 0.70675489   0.55977104 0.07846959 Figure_4A
         0.58 0.71679038   0.55978590 0.07873964 Figure_4A
         0.59 0.72678493   0.55990767 0.07899893 Figure_4A
         0.60 0.73869933   0.56018860 0.07931605 Figure_4A
         0.61 0.74853664   0.56053801 0.07957443 Figure_4A
         0.62 0.75825990   0.56100300 0.07978819 Figure_4A
         0.63 0.76785116   0.56156635 0.07998413 Figure_4A
         0.64 0.77727014   0.56223458 0.08011403 Figure_4A
         0.65 0.78649669   0.56298487 0.08020661 Figure_4A
         0.66 0.79547856   0.56381237 0.08021473 Figure_4A
         0.67 0.80419293   0.56468910 0.08017208 Figure_4A
         0.68 0.81257325   0.56559497 0.08003450 Figure_4A
         0.69 0.82213509   0.56667462 0.07978086 Figure_4A
         0.70 0.82965359   0.56752995 0.07949708 Figure_4A
         0.71 0.83662830   0.56829336 0.07912334 Figure_4A
         0.72 0.84309735   0.56893370 0.07870489 Figure_4A
         0.73 0.84888239   0.56937974 0.07821339 Figure_4A
         0.74 0.85403950   0.56960604 0.07769621 Figure_4A
         0.75 0.85836106   0.56951975 0.07713078 Figure_4A
         0.76 0.86192521   0.56910501 0.07656472 Figure_4A
         0.77 0.86449777   0.56824953 0.07597933 Figure_4A
         0.78 0.86634243   0.56660696 0.07530135 Figure_4A
         0.79 0.86675478   0.56465971 0.07477060 Figure_4A
         0.80 0.86596094   0.56206337 0.07426248 Figure_4A
         0.81 0.86406576   0.55884608 0.07381195 Figure_4A
         0.82 0.86083926   0.55486268 0.07339878 Figure_4A
         0.83 0.85641650   0.55016315 0.07304891 Figure_4A
         0.84 0.85056595   0.54460149 0.07273846 Figure_4A
         0.85 0.84345322   0.53825139 0.07248382 Figure_4A
         0.86 0.83485370   0.53097250 0.07225642 Figure_4A
         0.87 0.82275166   0.52109772 0.07202366 Figure_4A
         0.88 0.81118742   0.51191010 0.07184847 Figure_4A
         0.89 0.79813174   0.50176742 0.07165921 Figure_4A
         0.90 0.78382413   0.49080097 0.07146268 Figure_4A
         0.91 0.76809375   0.47892029 0.07122240 Figure_4A
         0.92 0.75118748   0.46627043 0.07094506 Figure_4A
         0.93 0.73297686   0.45279049 0.07059650 Figure_4A
         0.94 0.71370843   0.43863424 0.07018567 Figure_4A
         0.95 0.69329990   0.42377267 0.06968092 Figure_4A
         0.96 0.66758735   0.40519325 0.06895934 Figure_4A
         0.97 0.64522168   0.38917326 0.06825408 Figure_4A
         0.98 0.62208137   0.37271476 0.06743129 Figure_4A
         0.99 0.59832900   0.35595597 0.06651063 Figure_4A
         1.00 0.57894272   0.34237037 0.06568870 Figure_4A

$Figure_4B
 x_meansimilarity sampling_seed    figure
       0.22566535             1 Figure_4B
       0.22419586             2 Figure_4B
       0.23854875             3 Figure_4B
       0.17851536             4 Figure_4B
       0.15919056             5 Figure_4B
       0.21161510             6 Figure_4B
       0.24810968             7 Figure_4B
       0.27057875             8 Figure_4B
       0.19783999             9 Figure_4B
       0.24312051            10 Figure_4B
       0.21900254            11 Figure_4B
       0.17068222            12 Figure_4B
       0.24250801            13 Figure_4B
       0.25558768            14 Figure_4B
       0.23254127            15 Figure_4B
       0.30522856            16 Figure_4B
       0.23165381            17 Figure_4B
       0.25686990            18 Figure_4B
       0.13134549            19 Figure_4B
       0.22405174            20 Figure_4B
       0.26136345            21 Figure_4B
       0.28559666            22 Figure_4B
       0.23547593            23 Figure_4B
       0.20438892            24 Figure_4B
       0.23477413            25 Figure_4B
       0.18224664            26 Figure_4B
       0.26555910            27 Figure_4B
       0.15151604            28 Figure_4B
       0.21474605            29 Figure_4B
       0.19003906            30 Figure_4B
       0.20751628            31 Figure_4B
       0.19464330            32 Figure_4B
       0.27367195            33 Figure_4B
       0.20692975            34 Figure_4B
       0.21098113            35 Figure_4B
       0.21687315            36 Figure_4B
       0.19895149            37 Figure_4B
       0.29525566            38 Figure_4B
       0.22192545            39 Figure_4B
       0.22465898            40 Figure_4B
       0.21521197            41 Figure_4B
       0.17518613            42 Figure_4B
       0.24311790            43 Figure_4B
       0.20939660            44 Figure_4B
       0.14360355            45 Figure_4B
       0.14881524            46 Figure_4B
       0.24386919            47 Figure_4B
       0.12627866            48 Figure_4B
       0.22320774            49 Figure_4B
       0.11225726            50 Figure_4B
       0.17606174            51 Figure_4B
       0.15157562            52 Figure_4B
       0.20595712            53 Figure_4B
       0.25265117            54 Figure_4B
       0.22359912            55 Figure_4B
       0.19824897            56 Figure_4B
       0.14831829            57 Figure_4B
       0.26865829            58 Figure_4B
       0.23280995            59 Figure_4B
       0.19211461            60 Figure_4B
       0.16491367            61 Figure_4B
       0.20629750            62 Figure_4B
       0.17622431            63 Figure_4B
       0.23951058            64 Figure_4B
       0.17942276            65 Figure_4B
       0.20957874            66 Figure_4B
       0.23011357            67 Figure_4B
       0.22819813            68 Figure_4B
       0.24350190            69 Figure_4B
       0.25218795            70 Figure_4B
       0.19142590            71 Figure_4B
       0.16337770            72 Figure_4B
       0.23742393            73 Figure_4B
       0.23905647            74 Figure_4B
       0.20082919            75 Figure_4B
       0.21507872            76 Figure_4B
       0.27432154            77 Figure_4B
       0.21199012            78 Figure_4B
       0.22050977            79 Figure_4B
       0.14198881            80 Figure_4B
       0.16701162            81 Figure_4B
       0.20626425            82 Figure_4B
       0.30556819            83 Figure_4B
       0.20444567            84 Figure_4B
       0.27600742            85 Figure_4B
       0.26631413            86 Figure_4B
       0.22665935            87 Figure_4B
       0.22310702            88 Figure_4B
       0.20704961            89 Figure_4B
       0.19145378            90 Figure_4B
       0.29423625            91 Figure_4B
       0.23280607            92 Figure_4B
       0.16927433            93 Figure_4B
       0.22229441            94 Figure_4B
       0.15984337            95 Figure_4B
       0.28169219            96 Figure_4B
       0.17303345            97 Figure_4B
       0.18299668            98 Figure_4B
       0.23482881            99 Figure_4B
       0.22167132           100 Figure_4B
       0.18893921           101 Figure_4B
       0.24458615           102 Figure_4B
       0.16504170           103 Figure_4B
       0.26995550           104 Figure_4B
       0.15498120           105 Figure_4B
       0.16901769           106 Figure_4B
       0.25370674           107 Figure_4B
       0.16637184           108 Figure_4B
       0.29432152           109 Figure_4B
       0.19944719           110 Figure_4B
       0.15314091           111 Figure_4B
       0.24987602           112 Figure_4B
       0.17380885           113 Figure_4B
       0.21938974           114 Figure_4B
       0.18910255           115 Figure_4B
       0.17710886           116 Figure_4B
       0.20200450           117 Figure_4B
       0.20645525           118 Figure_4B
       0.21181524           119 Figure_4B
       0.30282158           120 Figure_4B
       0.23428657           121 Figure_4B
       0.19933761           122 Figure_4B
       0.21504638           123 Figure_4B
       0.22277259           124 Figure_4B
       0.28573867           125 Figure_4B
       0.24405881           126 Figure_4B
       0.25306702           127 Figure_4B
       0.23500335           128 Figure_4B
       0.30505800           129 Figure_4B
       0.18112657           130 Figure_4B
       0.26054942           131 Figure_4B
       0.15269575           132 Figure_4B
       0.23553108           133 Figure_4B
       0.16693143           134 Figure_4B
       0.24624385           135 Figure_4B
       0.23015960           136 Figure_4B
       0.18480819           137 Figure_4B
       0.22134649           138 Figure_4B
       0.24462048           139 Figure_4B
       0.21167667           140 Figure_4B
       0.18478387           141 Figure_4B
       0.25083505           142 Figure_4B
       0.29599747           143 Figure_4B
       0.22077260           144 Figure_4B
       0.23681577           145 Figure_4B
       0.22583458           146 Figure_4B
       0.16122851           147 Figure_4B
       0.13309377           148 Figure_4B
       0.16966383           149 Figure_4B
       0.25090913           150 Figure_4B
       0.15582267           151 Figure_4B
       0.20122841           152 Figure_4B
       0.20526235           153 Figure_4B
       0.26574231           154 Figure_4B
       0.16840638           155 Figure_4B
       0.25182116           156 Figure_4B
       0.15067741           157 Figure_4B
       0.15913636           158 Figure_4B
       0.20431952           159 Figure_4B
       0.26813282           160 Figure_4B
       0.18672094           161 Figure_4B
       0.22642685           162 Figure_4B
       0.32171871           163 Figure_4B
       0.17754835           164 Figure_4B
       0.24738868           165 Figure_4B
       0.28252327           166 Figure_4B
       0.11016658           167 Figure_4B
       0.16152327           168 Figure_4B
       0.18502849           169 Figure_4B
       0.23142184           170 Figure_4B
       0.30906608           171 Figure_4B
       0.10319322           172 Figure_4B
       0.29328055           173 Figure_4B
       0.28514038           174 Figure_4B
       0.16036123           175 Figure_4B
       0.16042004           176 Figure_4B
       0.13512459           177 Figure_4B
       0.26481918           178 Figure_4B
       0.19587292           179 Figure_4B
       0.25073481           180 Figure_4B
       0.34131075           181 Figure_4B
       0.25572789           182 Figure_4B
       0.22923237           183 Figure_4B
       0.22930298           184 Figure_4B
       0.23994893           185 Figure_4B
       0.17139125           186 Figure_4B
       0.21272133           187 Figure_4B
       0.16757257           188 Figure_4B
       0.18755611           189 Figure_4B
       0.23664537           190 Figure_4B
       0.25152829           191 Figure_4B
       0.26913483           192 Figure_4B
       0.27557322           193 Figure_4B
       0.20890515           194 Figure_4B
       0.17762582           195 Figure_4B
       0.21794533           196 Figure_4B
       0.12149287           197 Figure_4B
       0.20706959           198 Figure_4B
       0.15616482           199 Figure_4B
       0.22133459           200 Figure_4B
       0.22699424           201 Figure_4B
       0.20877101           202 Figure_4B
       0.22372030           203 Figure_4B
       0.22205627           204 Figure_4B
       0.20609145           205 Figure_4B
       0.26209432           206 Figure_4B
       0.21364458           207 Figure_4B
       0.28468596           208 Figure_4B
       0.20218767           209 Figure_4B
       0.33419670           210 Figure_4B
       0.21320010           211 Figure_4B
       0.22540423           212 Figure_4B
       0.14231041           213 Figure_4B
       0.20795436           214 Figure_4B
       0.22864353           215 Figure_4B
       0.26590175           216 Figure_4B
       0.15570185           217 Figure_4B
       0.33058852           218 Figure_4B
       0.20285813           219 Figure_4B
       0.16635261           220 Figure_4B
       0.17815610           221 Figure_4B
       0.20736414           222 Figure_4B
       0.15174578           223 Figure_4B
       0.17809532           224 Figure_4B
       0.24903246           225 Figure_4B
       0.18851178           226 Figure_4B
       0.21581965           227 Figure_4B
       0.20938494           228 Figure_4B
       0.19914264           229 Figure_4B
       0.19129403           230 Figure_4B
       0.24129939           231 Figure_4B
       0.25820354           232 Figure_4B
       0.25394745           233 Figure_4B
       0.24214092           234 Figure_4B
       0.29352855           235 Figure_4B
       0.20241632           236 Figure_4B
       0.30599312           237 Figure_4B
       0.26185453           238 Figure_4B
       0.18056290           239 Figure_4B
       0.24356616           240 Figure_4B
       0.22134179           241 Figure_4B
       0.20354724           242 Figure_4B
       0.27317617           243 Figure_4B
       0.21088784           244 Figure_4B
       0.21367089           245 Figure_4B
       0.21635617           246 Figure_4B
       0.27002901           247 Figure_4B
       0.18411996           248 Figure_4B
       0.19419977           249 Figure_4B
       0.20413038           250 Figure_4B
       0.19616884           251 Figure_4B
       0.16956187           252 Figure_4B
       0.19755106           253 Figure_4B
       0.20337331           254 Figure_4B
       0.24947446           255 Figure_4B
       0.18805481           256 Figure_4B
       0.23295382           257 Figure_4B
       0.23435871           258 Figure_4B
       0.21637397           259 Figure_4B
       0.21019417           260 Figure_4B
       0.20464601           261 Figure_4B
       0.17019744           262 Figure_4B
       0.29125235           263 Figure_4B
       0.25852895           264 Figure_4B
       0.15539125           265 Figure_4B
       0.16960744           266 Figure_4B
       0.24198420           267 Figure_4B
       0.13634952           268 Figure_4B
       0.20948975           269 Figure_4B
       0.20516167           270 Figure_4B
       0.24743200           271 Figure_4B
       0.15310625           272 Figure_4B
       0.28272785           273 Figure_4B
       0.16453274           274 Figure_4B
       0.16853436           275 Figure_4B
       0.16264797           276 Figure_4B
       0.27088461           277 Figure_4B
       0.26136342           278 Figure_4B
       0.24915907           279 Figure_4B
       0.14592670           280 Figure_4B
       0.22777163           281 Figure_4B
       0.28646881           282 Figure_4B
       0.31932680           283 Figure_4B
       0.24030826           284 Figure_4B
       0.22679117           285 Figure_4B
       0.17701434           286 Figure_4B
       0.25445305           287 Figure_4B
       0.20059930           288 Figure_4B
       0.20015878           289 Figure_4B
       0.25840950           290 Figure_4B
       0.17277726           291 Figure_4B
       0.16723451           292 Figure_4B
       0.19346782           293 Figure_4B
       0.25501501           294 Figure_4B
       0.11797745           295 Figure_4B
       0.16203476           296 Figure_4B
       0.26994260           297 Figure_4B
       0.32145153           298 Figure_4B
       0.18250146           299 Figure_4B
       0.17212706           300 Figure_4B
       0.30165754           301 Figure_4B
       0.28752326           302 Figure_4B
       0.27311779           303 Figure_4B
       0.19085686           304 Figure_4B
       0.30466593           305 Figure_4B
       0.15532237           306 Figure_4B
       0.21271742           307 Figure_4B
       0.26221218           308 Figure_4B
       0.27983483           309 Figure_4B
       0.18178499           310 Figure_4B
       0.17889211           311 Figure_4B
       0.23302337           312 Figure_4B
       0.25467300           313 Figure_4B
       0.17526083           314 Figure_4B
       0.19686042           315 Figure_4B
       0.18054417           316 Figure_4B
       0.23184149           317 Figure_4B
       0.28401559           318 Figure_4B
       0.19683510           319 Figure_4B
       0.30235870           320 Figure_4B
       0.20613226           321 Figure_4B
       0.24814463           322 Figure_4B
       0.27115160           323 Figure_4B
       0.14741883           324 Figure_4B
       0.21435007           325 Figure_4B
       0.20136304           326 Figure_4B
       0.24683665           327 Figure_4B
       0.19514644           328 Figure_4B
       0.22625785           329 Figure_4B
       0.22632706           330 Figure_4B
       0.24577867           331 Figure_4B
       0.22666397           332 Figure_4B
       0.18816851           333 Figure_4B
       0.27364301           334 Figure_4B
       0.24821776           335 Figure_4B
       0.20482934           336 Figure_4B
       0.23496455           337 Figure_4B
       0.23803307           338 Figure_4B
       0.21189199           339 Figure_4B
       0.24605393           340 Figure_4B
       0.20090760           341 Figure_4B
       0.21840744           342 Figure_4B
       0.20699217           343 Figure_4B
       0.24186274           344 Figure_4B
       0.28523078           345 Figure_4B
       0.19010201           346 Figure_4B
       0.23250598           347 Figure_4B
       0.24359242           348 Figure_4B
       0.18460697           349 Figure_4B
       0.21916289           350 Figure_4B
       0.22696805           351 Figure_4B
       0.16548013           352 Figure_4B
       0.24169758           353 Figure_4B
       0.30316262           354 Figure_4B
       0.23206091           355 Figure_4B
       0.28942784           356 Figure_4B
       0.23674501           357 Figure_4B
       0.21588671           358 Figure_4B
       0.15996684           359 Figure_4B
       0.23794580           360 Figure_4B
       0.14279658           361 Figure_4B
       0.22918900           362 Figure_4B
       0.17785339           363 Figure_4B
       0.22648833           364 Figure_4B
       0.23379652           365 Figure_4B
       0.12574108           366 Figure_4B
       0.15674754           367 Figure_4B
       0.22393136           368 Figure_4B
       0.26914380           369 Figure_4B
       0.23782337           370 Figure_4B
       0.27835163           371 Figure_4B
       0.30264793           372 Figure_4B
       0.24743090           373 Figure_4B
       0.35479208           374 Figure_4B
       0.23842106           375 Figure_4B
       0.23197767           376 Figure_4B
       0.25801935           377 Figure_4B
       0.25766099           378 Figure_4B
       0.18421099           379 Figure_4B
       0.25993438           380 Figure_4B
       0.17948967           381 Figure_4B
       0.27551279           382 Figure_4B
       0.21049095           383 Figure_4B
       0.08569881           384 Figure_4B
       0.23996218           385 Figure_4B
       0.21471205           386 Figure_4B
       0.16174923           387 Figure_4B
       0.17629868           388 Figure_4B
       0.17621503           389 Figure_4B
       0.25988166           390 Figure_4B
       0.24363388           391 Figure_4B
       0.24301359           392 Figure_4B
       0.20714572           393 Figure_4B
       0.20882666           394 Figure_4B
       0.22001762           395 Figure_4B
       0.30190432           396 Figure_4B
       0.24128656           397 Figure_4B
       0.26224616           398 Figure_4B
       0.13561771           399 Figure_4B
       0.28537169           400 Figure_4B
       0.24389082           401 Figure_4B
       0.24001603           402 Figure_4B
       0.18711321           403 Figure_4B
       0.25110898           404 Figure_4B
       0.23290875           405 Figure_4B
       0.27183044           406 Figure_4B
       0.25867217           407 Figure_4B
       0.23118520           408 Figure_4B
       0.27393628           409 Figure_4B
       0.15180331           410 Figure_4B
       0.17292156           411 Figure_4B
       0.23046178           412 Figure_4B
       0.18875295           413 Figure_4B
       0.22680035           414 Figure_4B
       0.14200290           415 Figure_4B
       0.24344586           416 Figure_4B
       0.24224781           417 Figure_4B
       0.26230705           418 Figure_4B
       0.25258064           419 Figure_4B
       0.23856849           420 Figure_4B
       0.25049290           421 Figure_4B
       0.22304711           422 Figure_4B
       0.26057992           423 Figure_4B
       0.19317964           424 Figure_4B
       0.24948675           425 Figure_4B
       0.20772563           426 Figure_4B
       0.18921148           427 Figure_4B
       0.28400442           428 Figure_4B
       0.21982494           429 Figure_4B
       0.20878312           430 Figure_4B
       0.24121035           431 Figure_4B
       0.25675907           432 Figure_4B
       0.30228916           433 Figure_4B
       0.26790730           434 Figure_4B
       0.19367574           435 Figure_4B
       0.21939305           436 Figure_4B
       0.17139768           437 Figure_4B
       0.23807163           438 Figure_4B
       0.14826620           439 Figure_4B
       0.19592892           440 Figure_4B
       0.16976781           441 Figure_4B
       0.19964656           442 Figure_4B
       0.15108982           443 Figure_4B
       0.17880432           444 Figure_4B
       0.23933801           445 Figure_4B
       0.18163918           446 Figure_4B
       0.25116323           447 Figure_4B
       0.17792643           448 Figure_4B
       0.25352985           449 Figure_4B
       0.26423999           450 Figure_4B
       0.15154685           451 Figure_4B
       0.26643353           452 Figure_4B
       0.25442074           453 Figure_4B
       0.12946265           454 Figure_4B
       0.19448973           455 Figure_4B
       0.19953079           456 Figure_4B
       0.26675981           457 Figure_4B
       0.27672656           458 Figure_4B
       0.10446459           459 Figure_4B
       0.22751571           460 Figure_4B
       0.28246098           461 Figure_4B
       0.23496515           462 Figure_4B
       0.19703363           463 Figure_4B
       0.23519256           464 Figure_4B
       0.19558233           465 Figure_4B
       0.18965144           466 Figure_4B
       0.19061614           467 Figure_4B
       0.23429441           468 Figure_4B
       0.21870515           469 Figure_4B
       0.30233763           470 Figure_4B
       0.25472344           471 Figure_4B
       0.24549853           472 Figure_4B
       0.25605421           473 Figure_4B
       0.25627123           474 Figure_4B
       0.21758015           475 Figure_4B
       0.18463922           476 Figure_4B
       0.16903014           477 Figure_4B
       0.13051821           478 Figure_4B
       0.16525674           479 Figure_4B
       0.22295393           480 Figure_4B
       0.20225163           481 Figure_4B
       0.19889801           482 Figure_4B
       0.19974155           483 Figure_4B
       0.25331512           484 Figure_4B
       0.22298439           485 Figure_4B
       0.25375005           486 Figure_4B
       0.24357276           487 Figure_4B
       0.22183385           488 Figure_4B
       0.14685731           489 Figure_4B
       0.21089261           490 Figure_4B
       0.24269977           491 Figure_4B
       0.20892983           492 Figure_4B
       0.15795692           493 Figure_4B
       0.22395654           494 Figure_4B
       0.13861115           495 Figure_4B
       0.21606162           496 Figure_4B
       0.18764796           497 Figure_4B
       0.20018580           498 Figure_4B
       0.33451178           499 Figure_4B
       0.18217959           500 Figure_4B
       0.18819674           501 Figure_4B
       0.22476678           502 Figure_4B
       0.35746121           503 Figure_4B
       0.29656668           504 Figure_4B
       0.24373576           505 Figure_4B
       0.17079022           506 Figure_4B
       0.22930617           507 Figure_4B
       0.20925476           508 Figure_4B
       0.26002596           509 Figure_4B
       0.17868161           510 Figure_4B
       0.25912486           511 Figure_4B
       0.20873018           512 Figure_4B
       0.15110127           513 Figure_4B
       0.13397109           514 Figure_4B
       0.27008266           515 Figure_4B
       0.18765398           516 Figure_4B
       0.22502988           517 Figure_4B
       0.20294001           518 Figure_4B
       0.19949064           519 Figure_4B
       0.20282700           520 Figure_4B
       0.19419475           521 Figure_4B
       0.27633000           522 Figure_4B
       0.25928782           523 Figure_4B
       0.21873054           524 Figure_4B
       0.20165741           525 Figure_4B
       0.25627991           526 Figure_4B
       0.27263067           527 Figure_4B
       0.23038191           528 Figure_4B
       0.19686950           529 Figure_4B
       0.22037226           530 Figure_4B
       0.25104475           531 Figure_4B
       0.26742857           532 Figure_4B
       0.22663544           533 Figure_4B
       0.24790111           534 Figure_4B
       0.18583144           535 Figure_4B
       0.21629376           536 Figure_4B
       0.26806368           537 Figure_4B
       0.23327562           538 Figure_4B
       0.17950556           539 Figure_4B
       0.25904498           540 Figure_4B
       0.23270081           541 Figure_4B
       0.17834348           542 Figure_4B
       0.17628366           543 Figure_4B
       0.21761350           544 Figure_4B
       0.28511061           545 Figure_4B
       0.19226240           546 Figure_4B
       0.21790477           547 Figure_4B
       0.10222682           548 Figure_4B
       0.23614104           549 Figure_4B
       0.23320126           550 Figure_4B
       0.22082309           551 Figure_4B
       0.23665570           552 Figure_4B
       0.29893906           553 Figure_4B
       0.17856939           554 Figure_4B
       0.24514088           555 Figure_4B
       0.23421580           556 Figure_4B
       0.25219282           557 Figure_4B
       0.15037886           558 Figure_4B
       0.23157164           559 Figure_4B
       0.17407121           560 Figure_4B
       0.16264765           561 Figure_4B
       0.24880550           562 Figure_4B
       0.21995882           563 Figure_4B
       0.24109116           564 Figure_4B
       0.19597724           565 Figure_4B
       0.21152797           566 Figure_4B
       0.20378396           567 Figure_4B
       0.20444096           568 Figure_4B
       0.21228607           569 Figure_4B
       0.25295171           570 Figure_4B
       0.18620697           571 Figure_4B
       0.24876100           572 Figure_4B
       0.28039737           573 Figure_4B
       0.14958373           574 Figure_4B
       0.24848307           575 Figure_4B
       0.19598401           576 Figure_4B
       0.16664042           577 Figure_4B
       0.24545716           578 Figure_4B
       0.25185924           579 Figure_4B
       0.20836154           580 Figure_4B
       0.17818201           581 Figure_4B
       0.21925198           582 Figure_4B
       0.18033998           583 Figure_4B
       0.20253260           584 Figure_4B
       0.18637409           585 Figure_4B
       0.20840345           586 Figure_4B
       0.21240818           587 Figure_4B
       0.22335945           588 Figure_4B
       0.27044948           589 Figure_4B
       0.21772063           590 Figure_4B
       0.28435109           591 Figure_4B
       0.23458153           592 Figure_4B
       0.19749692           593 Figure_4B
       0.20374877           594 Figure_4B
       0.19660061           595 Figure_4B
       0.26819798           596 Figure_4B
       0.19580618           597 Figure_4B
       0.26139614           598 Figure_4B
       0.23746776           599 Figure_4B
       0.16709026           600 Figure_4B
       0.26055646           601 Figure_4B
       0.19338193           602 Figure_4B
       0.19213493           603 Figure_4B
       0.10466999           604 Figure_4B
       0.20170521           605 Figure_4B
       0.28951405           606 Figure_4B
       0.23559856           607 Figure_4B
       0.21119227           608 Figure_4B
       0.18785855           609 Figure_4B
       0.20822248           610 Figure_4B
       0.25764391           611 Figure_4B
       0.28774640           612 Figure_4B
       0.16144848           613 Figure_4B
       0.20971584           614 Figure_4B
       0.13996525           615 Figure_4B
       0.17025260           616 Figure_4B
       0.22701856           617 Figure_4B
       0.22520119           618 Figure_4B
       0.20794164           619 Figure_4B
       0.22822081           620 Figure_4B
       0.24104452           621 Figure_4B
       0.22472626           622 Figure_4B
       0.17881914           623 Figure_4B
       0.19428693           624 Figure_4B
       0.15987451           625 Figure_4B
       0.24249630           626 Figure_4B
       0.28535542           627 Figure_4B
       0.18157876           628 Figure_4B
       0.27307676           629 Figure_4B
       0.10427486           630 Figure_4B
       0.21668283           631 Figure_4B
       0.21807147           632 Figure_4B
       0.20451310           633 Figure_4B
       0.15981189           634 Figure_4B
       0.22301970           635 Figure_4B
       0.17997969           636 Figure_4B
       0.21033941           637 Figure_4B
       0.25170723           638 Figure_4B
       0.24045743           639 Figure_4B
       0.21987934           640 Figure_4B
       0.14515657           641 Figure_4B
       0.20532643           642 Figure_4B
       0.20103904           643 Figure_4B
       0.22806336           644 Figure_4B
       0.17300151           645 Figure_4B
       0.23801374           646 Figure_4B
       0.22405489           647 Figure_4B
       0.24278934           648 Figure_4B
       0.24041259           649 Figure_4B
       0.06506804           650 Figure_4B
       0.28889942           651 Figure_4B
       0.27399475           652 Figure_4B
       0.16403959           653 Figure_4B
       0.23452412           654 Figure_4B
       0.18792278           655 Figure_4B
       0.18947110           656 Figure_4B
       0.31924641           657 Figure_4B
       0.16841628           658 Figure_4B
       0.17698151           659 Figure_4B
       0.16319007           660 Figure_4B
       0.17488415           661 Figure_4B
       0.22435798           662 Figure_4B
       0.20071406           663 Figure_4B
       0.17992255           664 Figure_4B
       0.23248195           665 Figure_4B
       0.26209481           666 Figure_4B
       0.17395842           667 Figure_4B
       0.21782348           668 Figure_4B
       0.24291433           669 Figure_4B
       0.15690072           670 Figure_4B
       0.20634252           671 Figure_4B
       0.17850668           672 Figure_4B
       0.18567462           673 Figure_4B
       0.16305132           674 Figure_4B
       0.27452460           675 Figure_4B
       0.21645953           676 Figure_4B
       0.21874807           677 Figure_4B
       0.24587527           678 Figure_4B
       0.23167594           679 Figure_4B
       0.22265051           680 Figure_4B
       0.22765530           681 Figure_4B
       0.22658527           682 Figure_4B
       0.23711041           683 Figure_4B
       0.29978585           684 Figure_4B
       0.20477864           685 Figure_4B
       0.26807059           686 Figure_4B
       0.31279082           687 Figure_4B
       0.13672146           688 Figure_4B
       0.22612399           689 Figure_4B
       0.17312220           690 Figure_4B
       0.16503834           691 Figure_4B
       0.24035293           692 Figure_4B
       0.15785928           693 Figure_4B
       0.20012636           694 Figure_4B
       0.19134955           695 Figure_4B
       0.23427450           696 Figure_4B
       0.21055785           697 Figure_4B
       0.24725424           698 Figure_4B
       0.27204054           699 Figure_4B
       0.23174129           700 Figure_4B
       0.31551316           701 Figure_4B
       0.17649350           702 Figure_4B
       0.16556495           703 Figure_4B
       0.21983243           704 Figure_4B
       0.21515286           705 Figure_4B
       0.23635840           706 Figure_4B
       0.19112437           707 Figure_4B
       0.19349392           708 Figure_4B
       0.17375849           709 Figure_4B
       0.14904527           710 Figure_4B
       0.17231650           711 Figure_4B
       0.20218562           712 Figure_4B
       0.14469890           713 Figure_4B
       0.23421190           714 Figure_4B
       0.25488110           715 Figure_4B
       0.26468572           716 Figure_4B
       0.18447856           717 Figure_4B
       0.23505690           718 Figure_4B
       0.21003511           719 Figure_4B
       0.24637974           720 Figure_4B
       0.20456256           721 Figure_4B
       0.26586565           722 Figure_4B
       0.17539868           723 Figure_4B
       0.25322818           724 Figure_4B
       0.25246024           725 Figure_4B
       0.19581623           726 Figure_4B
       0.19256170           727 Figure_4B
       0.28217194           728 Figure_4B
       0.14547432           729 Figure_4B
       0.25036047           730 Figure_4B
       0.20100792           731 Figure_4B
       0.23135787           732 Figure_4B
       0.18527927           733 Figure_4B
       0.23449103           734 Figure_4B
       0.26921219           735 Figure_4B
       0.17896941           736 Figure_4B
       0.18050138           737 Figure_4B
       0.16594000           738 Figure_4B
       0.11053288           739 Figure_4B
       0.23775007           740 Figure_4B
       0.16151900           741 Figure_4B
       0.24942173           742 Figure_4B
       0.21495383           743 Figure_4B
       0.24803581           744 Figure_4B
       0.12544214           745 Figure_4B
       0.27610739           746 Figure_4B
       0.19604062           747 Figure_4B
       0.27777123           748 Figure_4B
       0.19774720           749 Figure_4B
       0.23146446           750 Figure_4B
       0.24581363           751 Figure_4B
       0.21224665           752 Figure_4B
       0.22573042           753 Figure_4B
       0.15769146           754 Figure_4B
       0.18680306           755 Figure_4B
       0.25322850           756 Figure_4B
       0.18347751           757 Figure_4B
       0.17076576           758 Figure_4B
       0.26783426           759 Figure_4B
       0.20976725           760 Figure_4B
       0.25607089           761 Figure_4B
       0.31761795           762 Figure_4B
       0.19546383           763 Figure_4B
       0.21087244           764 Figure_4B
       0.27436595           765 Figure_4B
       0.15817622           766 Figure_4B
       0.15021700           767 Figure_4B
       0.26217256           768 Figure_4B
       0.23183222           769 Figure_4B
       0.22156291           770 Figure_4B
       0.12668562           771 Figure_4B
       0.22511162           772 Figure_4B
       0.17607613           773 Figure_4B
       0.22474941           774 Figure_4B
       0.22920934           775 Figure_4B
       0.16619209           776 Figure_4B
       0.21831793           777 Figure_4B
       0.26503207           778 Figure_4B
       0.24332867           779 Figure_4B
       0.20343426           780 Figure_4B
       0.22138628           781 Figure_4B
       0.22873611           782 Figure_4B
       0.18491177           783 Figure_4B
       0.21919169           784 Figure_4B
       0.18607063           785 Figure_4B
       0.20821552           786 Figure_4B
       0.23169428           787 Figure_4B
       0.25867872           788 Figure_4B
       0.24044340           789 Figure_4B
       0.20919626           790 Figure_4B
       0.22746755           791 Figure_4B
       0.14470880           792 Figure_4B
       0.25849903           793 Figure_4B
       0.21333179           794 Figure_4B
       0.20768870           795 Figure_4B
       0.20430177           796 Figure_4B
       0.21788550           797 Figure_4B
       0.15622564           798 Figure_4B
       0.21360743           799 Figure_4B
       0.23884820           800 Figure_4B
       0.20082519           801 Figure_4B
       0.21065621           802 Figure_4B
       0.22705377           803 Figure_4B
       0.20047866           804 Figure_4B
       0.23701010           805 Figure_4B
       0.16155678           806 Figure_4B
       0.28739931           807 Figure_4B
       0.21656927           808 Figure_4B
       0.28322484           809 Figure_4B
       0.20892963           810 Figure_4B
       0.20076919           811 Figure_4B
       0.26004977           812 Figure_4B
       0.11958121           813 Figure_4B
       0.21330544           814 Figure_4B
       0.21184993           815 Figure_4B
       0.23134424           816 Figure_4B
       0.21733931           817 Figure_4B
       0.16195163           818 Figure_4B
       0.19377842           819 Figure_4B
       0.18754441           820 Figure_4B
       0.26131286           821 Figure_4B
       0.22662972           822 Figure_4B
       0.23987672           823 Figure_4B
       0.22769657           824 Figure_4B
       0.12050794           825 Figure_4B
       0.20784059           826 Figure_4B
       0.18767155           827 Figure_4B
       0.28443184           828 Figure_4B
       0.18567372           829 Figure_4B
       0.16962639           830 Figure_4B
       0.21163364           831 Figure_4B
       0.22604614           832 Figure_4B
       0.17381729           833 Figure_4B
       0.14216034           834 Figure_4B
       0.13063687           835 Figure_4B
       0.25072968           836 Figure_4B
       0.18960190           837 Figure_4B
       0.28011179           838 Figure_4B
       0.27182389           839 Figure_4B
       0.21815652           840 Figure_4B
       0.21942747           841 Figure_4B
       0.22240138           842 Figure_4B
       0.17778225           843 Figure_4B
       0.23931147           844 Figure_4B
       0.22741044           845 Figure_4B
       0.20414278           846 Figure_4B
       0.26206031           847 Figure_4B
       0.23432413           848 Figure_4B
       0.26974411           849 Figure_4B
       0.17357347           850 Figure_4B
       0.20861990           851 Figure_4B
       0.18191131           852 Figure_4B
       0.25299309           853 Figure_4B
       0.25282048           854 Figure_4B
       0.26519877           855 Figure_4B
       0.24997024           856 Figure_4B
       0.20647816           857 Figure_4B
       0.19815659           858 Figure_4B
       0.20323197           859 Figure_4B
       0.25405927           860 Figure_4B
       0.24703844           861 Figure_4B
       0.14518793           862 Figure_4B
       0.15415281           863 Figure_4B
       0.26481836           864 Figure_4B
       0.28323680           865 Figure_4B
       0.11858626           866 Figure_4B
       0.21578157           867 Figure_4B
       0.18361278           868 Figure_4B
       0.22588360           869 Figure_4B
       0.21149439           870 Figure_4B
       0.20173335           871 Figure_4B
       0.16786922           872 Figure_4B
       0.20740104           873 Figure_4B
       0.14543785           874 Figure_4B
       0.26402973           875 Figure_4B
       0.17752794           876 Figure_4B
       0.17693756           877 Figure_4B
       0.28006521           878 Figure_4B
       0.13019140           879 Figure_4B
       0.26303894           880 Figure_4B
       0.23489645           881 Figure_4B
       0.26675258           882 Figure_4B
       0.26743303           883 Figure_4B
       0.16758671           884 Figure_4B
       0.18442654           885 Figure_4B
       0.25760137           886 Figure_4B
       0.16294413           887 Figure_4B
       0.22650992           888 Figure_4B
       0.23009027           889 Figure_4B
       0.21426127           890 Figure_4B
       0.24514695           891 Figure_4B
       0.24343108           892 Figure_4B
       0.25085428           893 Figure_4B
       0.20906809           894 Figure_4B
       0.27913285           895 Figure_4B
       0.21994371           896 Figure_4B
       0.26001944           897 Figure_4B
       0.26526325           898 Figure_4B
       0.18196500           899 Figure_4B
       0.26171944           900 Figure_4B
       0.21712315           901 Figure_4B
       0.19925964           902 Figure_4B
       0.16422890           903 Figure_4B
       0.17034210           904 Figure_4B
       0.17890571           905 Figure_4B
       0.20583092           906 Figure_4B
       0.21945250           907 Figure_4B
       0.18433914           908 Figure_4B
       0.19085984           909 Figure_4B
       0.25099313           910 Figure_4B
       0.22071840           911 Figure_4B
       0.17671195           912 Figure_4B
       0.17586794           913 Figure_4B
       0.22518850           914 Figure_4B
       0.23138735           915 Figure_4B
       0.13056107           916 Figure_4B
       0.22652175           917 Figure_4B
       0.21713938           918 Figure_4B
       0.18209405           919 Figure_4B
       0.18541704           920 Figure_4B
       0.23171129           921 Figure_4B
       0.29373815           922 Figure_4B
       0.25589642           923 Figure_4B
       0.17463388           924 Figure_4B
       0.25733504           925 Figure_4B
       0.27283281           926 Figure_4B
       0.16790362           927 Figure_4B
       0.19474361           928 Figure_4B
       0.13084074           929 Figure_4B
       0.25612834           930 Figure_4B
       0.17176954           931 Figure_4B
       0.23345559           932 Figure_4B
       0.21139588           933 Figure_4B
       0.22568528           934 Figure_4B
       0.23065255           935 Figure_4B
       0.24940037           936 Figure_4B
       0.22310594           937 Figure_4B
       0.28128972           938 Figure_4B
       0.25094108           939 Figure_4B
       0.20897779           940 Figure_4B
       0.20405457           941 Figure_4B
       0.18650189           942 Figure_4B
       0.25146564           943 Figure_4B
       0.23596245           944 Figure_4B
       0.21063538           945 Figure_4B
       0.21801593           946 Figure_4B
       0.23298050           947 Figure_4B
       0.20814432           948 Figure_4B
       0.25234596           949 Figure_4B
       0.25379269           950 Figure_4B
       0.26165938           951 Figure_4B
       0.22235051           952 Figure_4B
       0.11763073           953 Figure_4B
       0.22620467           954 Figure_4B
       0.17811286           955 Figure_4B
       0.21905958           956 Figure_4B
       0.23435557           957 Figure_4B
       0.24854428           958 Figure_4B
       0.20042479           959 Figure_4B
       0.20781557           960 Figure_4B
       0.16673333           961 Figure_4B
       0.19429297           962 Figure_4B
       0.24952707           963 Figure_4B
       0.16673048           964 Figure_4B
       0.17304001           965 Figure_4B
       0.17924257           966 Figure_4B
       0.23565940           967 Figure_4B
       0.24848301           968 Figure_4B
       0.24869237           969 Figure_4B
       0.26916170           970 Figure_4B
       0.21995072           971 Figure_4B
       0.17691163           972 Figure_4B
       0.20603041           973 Figure_4B
       0.23829481           974 Figure_4B
       0.20921679           975 Figure_4B
       0.24947674           976 Figure_4B
       0.20917192           977 Figure_4B
       0.19079888           978 Figure_4B
       0.16326777           979 Figure_4B
       0.21334356           980 Figure_4B
       0.22787673           981 Figure_4B
       0.24631709           982 Figure_4B
       0.24500438           983 Figure_4B
       0.20864383           984 Figure_4B
       0.21585037           985 Figure_4B
       0.20639352           986 Figure_4B
       0.22818730           987 Figure_4B
       0.19618588           988 Figure_4B
       0.15077248           989 Figure_4B
       0.21504697           990 Figure_4B
       0.18822025           991 Figure_4B
       0.23335968           992 Figure_4B
       0.21143082           993 Figure_4B
       0.15739719           994 Figure_4B
       0.22097915           995 Figure_4B
       0.23590708           996 Figure_4B
       0.27397813           997 Figure_4B
       0.26461291           998 Figure_4B
       0.18561268           999 Figure_4B
       0.24537896          1000 Figure_4B

$Figure_4C
  id_gene     x_umap1      y_umap2 symbol_pathway background_cluster highlight_clique description_clique
   ALKBH5  1.58580761 -0.993216075      M-synergy                  2               NA               <NA>
      ATM -0.31869744  1.011192904      M-synergy                  1                1                ATM
      ATR -0.49740285  4.191450550      M-synergy                  1               NA               <NA>
    ATRIP -0.70876149  1.700440789      M-synergy                  1               NA               <NA>
     ATRX -1.07283314 -0.852944031      N-synergy                  3               NA               <NA>
   BABAM2 -1.32909493 -0.432889756      N-synergy                  3               NA               <NA>
      BLM  2.35474849 -2.618472146      M-synergy                  3                3              mixed
   BOD1L1 -2.07888748 -1.602408525      N-synergy                  3               NA               <NA>
    BRCA2 -2.18715227 -1.613358337      N-synergy                  3               NA               <NA>
    BRCC3 -2.37442229 -1.846896058      N-synergy                  3               NA               <NA>
 C14orf39 -2.28568475 -1.488211176      N-synergy                  3               NA               <NA>
     CDC7  0.30706336  0.915383538      M-synergy                  2               NA               <NA>
     CDK9 -0.33905828  3.672092897      M-synergy                  1               NA               <NA>
    CEBPG -2.19174446 -1.667317924      N-synergy                  3               NA               <NA>
   CHAF1A -0.71771906 -1.138315758      N-synergy                  1               NA               <NA>
    CHEK1 -1.76238646 -1.093610235      N-synergy                  3               NA               <NA>
    CHEK2  1.22279375 -1.219278317      M-synergy                  2               NA               <NA>
     CHFR -1.79823172 -1.383435524      N-synergy                  3               NA               <NA>
    COPS5 -0.69622792  3.800237807      M-synergy                  1               NA               <NA>
   CSNK1E -0.90028008 -1.081877292      N-synergy                  3               NA               <NA>
     EGFR -0.62386291 -0.435021811      M-synergy                  2               NA               <NA>
   FAAP24 -0.07579638  0.170525213      M-synergy                  2               NA               <NA>
   FANCD2 -0.42199561  1.151771717      M-synergy                  1                1                ATM
   FANCD2 -0.42199561  1.151771717      M-synergy                  1                2                 FA
   FANCD2 -0.42199561  1.151771717      M-synergy                  1                3              mixed
    FANCF  1.15920602 -1.717849251      M-synergy                  2                2                 FA
    FANCG  0.40591432 -0.504546910      M-synergy                  2                2                 FA
    FANCL -0.72506701  2.822009194      M-synergy                  1               NA               <NA>
    FANCM  0.68640035  0.006294863      M-synergy                  2                2                 FA
    FANCM  0.68640035  0.006294863      M-synergy                  2                3              mixed
     FEN1 -0.29086695  2.133022472      M-synergy                  1               NA               <NA>
     FIGN  2.35451560 -2.210220261      M-synergy                  3               NA               <NA>
    FOXM1  1.31670105 -2.219520421      M-synergy                  2               NA               <NA>
    GINS2 -0.76825322 -0.029625922      M-synergy                  2               NA               <NA>
     HELQ -1.41608374  2.954355176      M-synergy                  1               NA               <NA>
     HUS1 -0.39411341  3.651738445      M-synergy                  1               NA               <NA>
    HUWE1  0.18323210 -0.318312785      M-synergy                  2               NA               <NA>
     INIP -1.38498232 -0.985960352      N-synergy                  3               NA               <NA>
   INO80E -1.75757219 -0.915156606      N-synergy                  3               NA               <NA>
  L3MBTL2 -0.73509866  3.998088627      M-synergy                  1               NA               <NA>
   MAD2L2 -0.86724742  1.427240350      M-synergy                  1               NA               <NA>
     MCM2 -0.23000831  3.531112368      M-synergy                  1               NA               <NA>
     MCM3  0.74147464 -1.757114281      M-synergy                  2               NA               <NA>
     MCM4  0.85289484 -0.818750825      M-synergy                  2               NA               <NA>
     MDC1 -0.60085224  4.243803408      M-synergy                  1                1                ATM
     MEN1 -1.23599845  2.763308807      M-synergy                  1               NA               <NA>
     MSH5  0.03728952  1.767247344      M-synergy                  1               NA               <NA>
    NIPBL -1.28078201  3.067196483      M-synergy                  1               NA               <NA>
   NSMCE1 -0.14931989 -0.589339334      M-synergy                  2               NA               <NA>
   NSMCE3  0.99629277 -0.634475708      M-synergy                  2               NA               <NA>
     PARG  2.84957194 -3.013548752      M-synergy                  3               NA               <NA>
    PARP1  2.78758238 -3.046032756      M-synergy                  3               NA               <NA>
    POLA1 -0.11224321  2.632926278      M-synergy                  1               NA               <NA>
     POLK  0.75011780 -2.395478507      M-synergy                  2               NA               <NA>
     POLL -1.98873893 -1.153446573      N-synergy                  3               NA               <NA>
     POLN  1.66254366 -1.362737703      M-synergy                  2               NA               <NA>
   PSMD14  2.83708608 -2.374785221      M-synergy                  3               NA               <NA>
    RAD17 -0.40262421 -0.333801984      M-synergy                  2               NA               <NA>
    RAD50 -0.01903264  3.043860729      M-synergy                  1               NA               <NA>
    RAD51 -0.99475267  2.269394455      M-synergy                  1               NA               <NA>
    RBBP8 -0.27711170  2.309410439      M-synergy                  1               NA               <NA>
    RBM17  0.83028317 -1.597925503      M-synergy                  2               NA               <NA>
     RBX1  0.79832853 -0.472513392      M-synergy                  2               NA               <NA>
     RFC1  1.17034552 -2.142442602      M-synergy                  2               NA               <NA>
     RIF1  0.21751107 -0.897438314      M-synergy                  2               NA               <NA>
     RMI2  2.38600983 -2.644872424      M-synergy                  3                3              mixed
 RNASEH2A  2.94113728 -2.865351162      M-synergy                  3               NA               <NA>
   RNF168  2.44251569 -1.947849688      M-synergy                  3               NA               <NA>
     RNF8  1.30417842 -1.902203252      M-synergy                  2               NA               <NA>
    RPAIN  1.69219188 -2.602078314      M-synergy                  2               NA               <NA>
    RRM2B  2.87742425 -2.369638797      M-synergy                  3               NA               <NA>
    SENP6  0.48062220 -2.021433816      M-synergy                  2               NA               <NA>
    SETD2 -0.64945517  1.928246575      M-synergy                  1               NA               <NA>
    SHLD1  2.62040829 -2.857832546      M-synergy                  3               NA               <NA>
  SMARCC2  1.21394175 -2.095584439      M-synergy                  2               NA               <NA>
     SMC3 -0.47062065  3.914235300      M-synergy                  1               NA               <NA>
     SMC5 -0.05324131 -1.059419132      M-synergy                  2               NA               <NA>
     STN1  0.22373716 -2.231554024      M-synergy                  2               NA               <NA>
   TOPBP1 -0.21301945  1.579907948      M-synergy                  1                1                ATM
    TREX1 -1.11961658  2.161675974      M-synergy                  1               NA               <NA>
    TRRAP  2.88781534 -2.751361225      M-synergy                  3               NA               <NA>
      UBC -0.41728030  2.061455770      M-synergy                  1               NA               <NA>
   UBE2D3 -0.07815860 -0.060940055      M-synergy                  2               NA               <NA>
    UBE2W -0.43878532  2.516683681      M-synergy                  1               NA               <NA>
     UFD1 -1.39802985  2.280810955      M-synergy                  1               NA               <NA>
    UIMC1 -2.18745613 -0.999882089      N-synergy                  3               NA               <NA>
     USP3 -1.06545454  2.668913145      M-synergy                  1               NA               <NA>
    UVRAG -1.22965120  3.142416171      M-synergy                  1               NA               <NA>
      XPA -0.37220080  0.609638963      M-synergy                  1               NA               <NA>
    XRCC1  0.43423353 -2.002057682      M-synergy                  2               NA               <NA>
    XRCC2 -1.73172252 -0.598581485      N-synergy                  3               NA               <NA>
    XRCC5 -0.17623906 -0.129172276      M-synergy                  2               NA               <NA>
    figure
 Figure_4C
 Figure_4C
 Figure_4C
 Figure_4C
 Figure_4C
 Figure_4C
 Figure_4C
 Figure_4C
 Figure_4C
 Figure_4C
 Figure_4C
 Figure_4C
 Figure_4C
 Figure_4C
 Figure_4C
 Figure_4C
 Figure_4C
 Figure_4C
 Figure_4C
 Figure_4C
 Figure_4C
 Figure_4C
 Figure_4C
 Figure_4C
 Figure_4C
 Figure_4C
 Figure_4C
 Figure_4C
 Figure_4C
 Figure_4C
 Figure_4C
 Figure_4C
 Figure_4C
 Figure_4C
 Figure_4C
 Figure_4C
 Figure_4C
 Figure_4C
 Figure_4C
 Figure_4C
 Figure_4C
 Figure_4C
 Figure_4C
 Figure_4C
 Figure_4C
 Figure_4C
 Figure_4C
 Figure_4C
 Figure_4C
 Figure_4C
 Figure_4C
 Figure_4C
 Figure_4C
 Figure_4C
 Figure_4C
 Figure_4C
 Figure_4C
 Figure_4C
 Figure_4C
 Figure_4C
 Figure_4C
 Figure_4C
 Figure_4C
 Figure_4C
 Figure_4C
 Figure_4C
 Figure_4C
 Figure_4C
 Figure_4C
 Figure_4C
 Figure_4C
 Figure_4C
 Figure_4C
 Figure_4C
 Figure_4C
 Figure_4C
 Figure_4C
 Figure_4C
 Figure_4C
 Figure_4C
 Figure_4C
 Figure_4C
 Figure_4C
 Figure_4C
 Figure_4C
 Figure_4C
 Figure_4C
 Figure_4C
 Figure_4C
 Figure_4C
 Figure_4C
 Figure_4C

$Figure_4D
 x_gene y_gene fill_similarity    figure
    ATM    ATM       1.0000000 Figure_4D
 FANCD2    ATM       0.8983731 Figure_4D
   MDC1    ATM       0.8267447 Figure_4D
 TOPBP1    ATM       0.8654610 Figure_4D
    ATM FANCD2       0.8983731 Figure_4D
 FANCD2 FANCD2       1.0000000 Figure_4D
   MDC1 FANCD2       0.8569763 Figure_4D
 TOPBP1 FANCD2       0.8236490 Figure_4D
    ATM   MDC1       0.8267447 Figure_4D
 FANCD2   MDC1       0.8569763 Figure_4D
   MDC1   MDC1       1.0000000 Figure_4D
 TOPBP1   MDC1       0.7693920 Figure_4D
    ATM TOPBP1       0.8654610 Figure_4D
 FANCD2 TOPBP1       0.8236490 Figure_4D
   MDC1 TOPBP1       0.7693920 Figure_4D
 TOPBP1 TOPBP1       1.0000000 Figure_4D

$Figure_4E
 x_gene y_gene fill_similarity    figure
 FANCD2 FANCD2       1.0000000 Figure_4E
  FANCF FANCD2       0.4065827 Figure_4E
  FANCG FANCD2       0.6667036 Figure_4E
  FANCM FANCD2       0.7001787 Figure_4E
 FANCD2  FANCF       0.4065827 Figure_4E
  FANCF  FANCF       1.0000000 Figure_4E
  FANCG  FANCF       0.7207021 Figure_4E
  FANCM  FANCF       0.6423828 Figure_4E
 FANCD2  FANCG       0.6667036 Figure_4E
  FANCF  FANCG       0.7207021 Figure_4E
  FANCG  FANCG       1.0000000 Figure_4E
  FANCM  FANCG       0.9320204 Figure_4E
 FANCD2  FANCM       0.7001787 Figure_4E
  FANCF  FANCM       0.6423828 Figure_4E
  FANCG  FANCM       0.9320204 Figure_4E
  FANCM  FANCM       1.0000000 Figure_4E

$Figure_4F
 x_gene y_gene fill_similarity    figure
    BLM    BLM       1.0000000 Figure_4F
 FANCD2    BLM       0.2721416 Figure_4F
  FANCM    BLM       0.4380741 Figure_4F
   RMI2    BLM       0.9251665 Figure_4F
    BLM FANCD2       0.2721416 Figure_4F
 FANCD2 FANCD2       1.0000000 Figure_4F
  FANCM FANCD2       0.7001787 Figure_4F
   RMI2 FANCD2       0.1870315 Figure_4F
    BLM  FANCM       0.4380741 Figure_4F
 FANCD2  FANCM       0.7001787 Figure_4F
  FANCM  FANCM       1.0000000 Figure_4F
   RMI2  FANCM       0.3683568 Figure_4F
    BLM   RMI2       0.9251665 Figure_4F
 FANCD2   RMI2       0.1870315 Figure_4F
  FANCM   RMI2       0.3683568 Figure_4F
   RMI2   RMI2       1.0000000 Figure_4F

$Figure_4G
 x_celltype y_similarity symbol_meaning    figure
        PRO    0.8029516      datapoint Figure_4G
        PRO    0.9304381      datapoint Figure_4G
        PRO    0.8273554      datapoint Figure_4G
        PRO    0.9561425      datapoint Figure_4G
        PRO    0.3998138      datapoint Figure_4G
        PRO    0.6256950      datapoint Figure_4G
        DEF    0.7389213      datapoint Figure_4G
        DEF    0.6816487      datapoint Figure_4G
        DEF    0.4487297      datapoint Figure_4G
        DEF    0.9603032      datapoint Figure_4G
        DEF    0.8729733      datapoint Figure_4G
        DEF    0.8571772      datapoint Figure_4G
       K562    0.8983731      datapoint Figure_4G
       K562    0.8267447      datapoint Figure_4G
       K562    0.8654610      datapoint Figure_4G
       K562    0.8569763      datapoint Figure_4G
       K562    0.8236490      datapoint Figure_4G
       K562    0.7693920      datapoint Figure_4G
        DEF           NA     bar_height Figure_4G
       K562           NA     bar_height Figure_4G
        PRO           NA     bar_height Figure_4G

$Figure_4H
 x_celltype y_similarity symbol_meaning    figure
        PRO    0.7664480      datapoint Figure_4H
        PRO    0.5837368      datapoint Figure_4H
        PRO    0.5814428      datapoint Figure_4H
        DEF    0.5171658      datapoint Figure_4H
        DEF    0.6926309      datapoint Figure_4H
        DEF    0.0000000      datapoint Figure_4H
       K562    0.6667036      datapoint Figure_4H
       K562    0.7001787      datapoint Figure_4H
       K562    0.9320204      datapoint Figure_4H
        DEF           NA     bar_height Figure_4H
       K562           NA     bar_height Figure_4H
        PRO           NA     bar_height Figure_4H

$Figure_4H
 x_celltype y_similarity symbol_meaning    figure
        PRO    0.2902653      datapoint Figure_4H
        PRO    0.5075666      datapoint Figure_4H
        PRO    0.7806690      datapoint Figure_4H
        PRO    0.5837368      datapoint Figure_4H
        PRO    0.4456828      datapoint Figure_4H
        PRO    0.8447529      datapoint Figure_4H
        DEF    0.4616682      datapoint Figure_4H
        DEF    0.0000000      datapoint Figure_4H
        DEF    0.4996418      datapoint Figure_4H
        DEF    0.6926309      datapoint Figure_4H
        DEF    0.4458719      datapoint Figure_4H
        DEF    0.4196800      datapoint Figure_4H
       K562    0.2721416      datapoint Figure_4H
       K562    0.4380741      datapoint Figure_4H
       K562    0.9251665      datapoint Figure_4H
       K562    0.7001787      datapoint Figure_4H
       K562    0.1870315      datapoint Figure_4H
       K562    0.3683568      datapoint Figure_4H
        DEF           NA     bar_height Figure_4H
       K562           NA     bar_height Figure_4H
        PRO           NA     bar_height Figure_4H

$Figure_4J
 x_perturbation      y_chromatin fill_CCDscore    figure
            ATM             CTCF    0.00000000 Figure_4J
            ATM              Dam    0.00000000 Figure_4J
            ATM            DNAse    0.00000000 Figure_4J
            ATM             EZH2    0.00000000 Figure_4J
            ATM            H2AFZ    0.00000000 Figure_4J
            ATM          H3K27ac    0.00000000 Figure_4J
            ATM         H3K27me3   -0.02478341 Figure_4J
            ATM         H3K36me3    0.00000000 Figure_4J
            ATM          H3K4me1    0.00000000 Figure_4J
            ATM          H3K4me2    0.00000000 Figure_4J
            ATM          H3K4me3    0.00000000 Figure_4J
            ATM         H3K79me2    0.00000000 Figure_4J
            ATM          H3K9me2   -0.02998713 Figure_4J
            ATM          H3K9me3   -0.01254204 Figure_4J
            ATM       H4K5acK8ac    0.00000000 Figure_4J
            ATM            HDAC1    0.00000000 Figure_4J
            ATM            HDAC2    0.00000000 Figure_4J
            ATM            HDAC3    0.00000000 Figure_4J
            ATM late_replicating   -0.02270112 Figure_4J
            ATM            LMNB1   -0.04351293 Figure_4J
            ATM              m5C    0.00000000 Figure_4J
            ATM             POL2    0.00000000 Figure_4J
            ATM          POL2AS2    0.00000000 Figure_4J
            ATM             SMC3    0.00000000 Figure_4J
            ATM            TTseq    0.00000000 Figure_4J
          CHEK2             CTCF   -0.01923482 Figure_4J
          CHEK2              Dam    0.00000000 Figure_4J
          CHEK2            DNAse    0.00000000 Figure_4J
          CHEK2             EZH2   -0.05817073 Figure_4J
          CHEK2            H2AFZ   -0.01951477 Figure_4J
          CHEK2          H3K27ac    0.00000000 Figure_4J
          CHEK2         H3K27me3   -0.04506049 Figure_4J
          CHEK2         H3K36me3    0.00000000 Figure_4J
          CHEK2          H3K4me1    0.00000000 Figure_4J
          CHEK2          H3K4me2   -0.01293571 Figure_4J
          CHEK2          H3K4me3   -0.02004981 Figure_4J
          CHEK2         H3K79me2    0.00000000 Figure_4J
          CHEK2          H3K9me2    0.00000000 Figure_4J
          CHEK2          H3K9me3    0.00000000 Figure_4J
          CHEK2       H4K5acK8ac   -0.02526252 Figure_4J
          CHEK2            HDAC1   -0.01849234 Figure_4J
          CHEK2            HDAC2    0.00000000 Figure_4J
          CHEK2            HDAC3    0.00000000 Figure_4J
          CHEK2 late_replicating    0.00000000 Figure_4J
          CHEK2            LMNB1    0.00000000 Figure_4J
          CHEK2              m5C    0.00000000 Figure_4J
          CHEK2             POL2    0.00000000 Figure_4J
          CHEK2          POL2AS2    0.00000000 Figure_4J
          CHEK2             SMC3   -0.02234476 Figure_4J
          CHEK2            TTseq    0.00000000 Figure_4J
           ATMi             CTCF   -0.06762451 Figure_4J
           ATMi              Dam    0.00000000 Figure_4J
           ATMi            DNAse    0.00000000 Figure_4J
           ATMi             EZH2   -0.19907479 Figure_4J
           ATMi            H2AFZ   -0.08768517 Figure_4J
           ATMi          H3K27ac    0.00000000 Figure_4J
           ATMi         H3K27me3   -0.21036872 Figure_4J
           ATMi         H3K36me3    0.00000000 Figure_4J
           ATMi          H3K4me1    0.00000000 Figure_4J
           ATMi          H3K4me2    0.00000000 Figure_4J
           ATMi          H3K4me3    0.00000000 Figure_4J
           ATMi         H3K79me2    0.00000000 Figure_4J
           ATMi          H3K9me2    0.00000000 Figure_4J
           ATMi          H3K9me3    0.00000000 Figure_4J
           ATMi       H4K5acK8ac    0.00000000 Figure_4J
           ATMi            HDAC1    0.00000000 Figure_4J
           ATMi            HDAC2    0.00000000 Figure_4J
           ATMi            HDAC3    0.00000000 Figure_4J
           ATMi late_replicating    0.00000000 Figure_4J
           ATMi            LMNB1   -0.03566467 Figure_4J
           ATMi              m5C    0.00000000 Figure_4J
           ATMi             POL2    0.00000000 Figure_4J
           ATMi          POL2AS2    0.00000000 Figure_4J
           ATMi             SMC3   -0.14403942 Figure_4J
           ATMi            TTseq    0.00000000 Figure_4J

$Figure_4K
 x_perturbation      y_chromatin fill_CCDscore    figure
         FAAP24             CTCF   0.000000000 Figure_4K
         FAAP24              Dam   0.000000000 Figure_4K
         FAAP24            DNAse   0.000000000 Figure_4K
         FAAP24             EZH2  -0.017280210 Figure_4K
         FAAP24            H2AFZ  -0.006460865 Figure_4K
         FAAP24          H3K27ac   0.000000000 Figure_4K
         FAAP24         H3K27me3  -0.037764068 Figure_4K
         FAAP24         H3K36me3   0.000000000 Figure_4K
         FAAP24          H3K4me1   0.000000000 Figure_4K
         FAAP24          H3K4me2   0.000000000 Figure_4K
         FAAP24          H3K4me3   0.000000000 Figure_4K
         FAAP24         H3K79me2   0.000000000 Figure_4K
         FAAP24          H3K9me2  -0.003876762 Figure_4K
         FAAP24          H3K9me3   0.000000000 Figure_4K
         FAAP24       H4K5acK8ac   0.000000000 Figure_4K
         FAAP24            HDAC1   0.000000000 Figure_4K
         FAAP24            HDAC2   0.000000000 Figure_4K
         FAAP24            HDAC3   0.000000000 Figure_4K
         FAAP24 late_replicating  -0.018654155 Figure_4K
         FAAP24            LMNB1  -0.048991237 Figure_4K
         FAAP24              m5C   0.000000000 Figure_4K
         FAAP24             POL2   0.000000000 Figure_4K
         FAAP24          POL2AS2   0.000000000 Figure_4K
         FAAP24             SMC3   0.000000000 Figure_4K
         FAAP24            TTseq   0.000000000 Figure_4K
          FANCA             CTCF   0.000000000 Figure_4K
          FANCA              Dam   0.000000000 Figure_4K
          FANCA            DNAse   0.000000000 Figure_4K
          FANCA             EZH2  -0.054807561 Figure_4K
          FANCA            H2AFZ   0.000000000 Figure_4K
          FANCA          H3K27ac   0.000000000 Figure_4K
          FANCA         H3K27me3  -0.034039433 Figure_4K
          FANCA         H3K36me3   0.000000000 Figure_4K
          FANCA          H3K4me1   0.000000000 Figure_4K
          FANCA          H3K4me2   0.000000000 Figure_4K
          FANCA          H3K4me3   0.000000000 Figure_4K
          FANCA         H3K79me2   0.000000000 Figure_4K
          FANCA          H3K9me2   0.000000000 Figure_4K
          FANCA          H3K9me3   0.000000000 Figure_4K
          FANCA       H4K5acK8ac   0.000000000 Figure_4K
          FANCA            HDAC1  -0.037433076 Figure_4K
          FANCA            HDAC2   0.000000000 Figure_4K
          FANCA            HDAC3   0.000000000 Figure_4K
          FANCA late_replicating   0.000000000 Figure_4K
          FANCA            LMNB1   0.000000000 Figure_4K
          FANCA              m5C   0.000000000 Figure_4K
          FANCA             POL2   0.000000000 Figure_4K
          FANCA          POL2AS2   0.000000000 Figure_4K
          FANCA             SMC3  -0.032447217 Figure_4K
          FANCA            TTseq   0.000000000 Figure_4K
          FANCB             CTCF  -0.018745724 Figure_4K
          FANCB              Dam   0.000000000 Figure_4K
          FANCB            DNAse   0.000000000 Figure_4K
          FANCB             EZH2  -0.007186180 Figure_4K
          FANCB            H2AFZ  -0.008889472 Figure_4K
          FANCB          H3K27ac   0.000000000 Figure_4K
          FANCB         H3K27me3  -0.017398582 Figure_4K
          FANCB         H3K36me3   0.000000000 Figure_4K
          FANCB          H3K4me1   0.000000000 Figure_4K
          FANCB          H3K4me2   0.000000000 Figure_4K
          FANCB          H3K4me3   0.000000000 Figure_4K
          FANCB         H3K79me2   0.000000000 Figure_4K
          FANCB          H3K9me2   0.000000000 Figure_4K
          FANCB          H3K9me3   0.000000000 Figure_4K
          FANCB       H4K5acK8ac   0.000000000 Figure_4K
          FANCB            HDAC1   0.000000000 Figure_4K
          FANCB            HDAC2   0.000000000 Figure_4K
          FANCB            HDAC3  -0.003989407 Figure_4K
          FANCB late_replicating  -0.016221306 Figure_4K
          FANCB            LMNB1  -0.028002288 Figure_4K
          FANCB              m5C   0.000000000 Figure_4K
          FANCB             POL2   0.000000000 Figure_4K
          FANCB          POL2AS2   0.000000000 Figure_4K
          FANCB             SMC3  -0.016036555 Figure_4K
          FANCB            TTseq   0.000000000 Figure_4K
          FANCC             CTCF  -0.001514113 Figure_4K
          FANCC              Dam   0.000000000 Figure_4K
          FANCC            DNAse   0.000000000 Figure_4K
          FANCC             EZH2   0.000000000 Figure_4K
          FANCC            H2AFZ  -0.012776433 Figure_4K
          FANCC          H3K27ac   0.000000000 Figure_4K
          FANCC         H3K27me3  -0.016554339 Figure_4K
          FANCC         H3K36me3   0.000000000 Figure_4K
          FANCC          H3K4me1   0.000000000 Figure_4K
          FANCC          H3K4me2   0.000000000 Figure_4K
          FANCC          H3K4me3   0.000000000 Figure_4K
          FANCC         H3K79me2   0.000000000 Figure_4K
          FANCC          H3K9me2  -0.012248360 Figure_4K
          FANCC          H3K9me3   0.000000000 Figure_4K
          FANCC       H4K5acK8ac   0.000000000 Figure_4K
          FANCC            HDAC1   0.000000000 Figure_4K
          FANCC            HDAC2   0.000000000 Figure_4K
          FANCC            HDAC3   0.000000000 Figure_4K
          FANCC late_replicating  -0.022214033 Figure_4K
          FANCC            LMNB1  -0.026817909 Figure_4K
          FANCC              m5C   0.000000000 Figure_4K
          FANCC             POL2   0.000000000 Figure_4K
          FANCC          POL2AS2   0.000000000 Figure_4K
          FANCC             SMC3  -0.023729828 Figure_4K
          FANCC            TTseq   0.000000000 Figure_4K
         FANCD2             CTCF  -0.021589405 Figure_4K
         FANCD2              Dam   0.000000000 Figure_4K
         FANCD2            DNAse   0.000000000 Figure_4K
         FANCD2             EZH2  -0.002595166 Figure_4K
         FANCD2            H2AFZ   0.000000000 Figure_4K
         FANCD2          H3K27ac   0.000000000 Figure_4K
         FANCD2         H3K27me3  -0.018346050 Figure_4K
         FANCD2         H3K36me3   0.000000000 Figure_4K
         FANCD2          H3K4me1   0.000000000 Figure_4K
         FANCD2          H3K4me2   0.000000000 Figure_4K
         FANCD2          H3K4me3   0.000000000 Figure_4K
         FANCD2         H3K79me2   0.000000000 Figure_4K
         FANCD2          H3K9me2  -0.017556153 Figure_4K
         FANCD2          H3K9me3  -0.026645367 Figure_4K
         FANCD2       H4K5acK8ac   0.000000000 Figure_4K
         FANCD2            HDAC1   0.000000000 Figure_4K
         FANCD2            HDAC2   0.000000000 Figure_4K
         FANCD2            HDAC3   0.000000000 Figure_4K
         FANCD2 late_replicating  -0.026668905 Figure_4K
         FANCD2            LMNB1  -0.046727460 Figure_4K
         FANCD2              m5C   0.000000000 Figure_4K
         FANCD2             POL2   0.000000000 Figure_4K
         FANCD2          POL2AS2   0.000000000 Figure_4K
         FANCD2             SMC3  -0.005116214 Figure_4K
         FANCD2            TTseq   0.000000000 Figure_4K
          FANCF             CTCF  -0.055968170 Figure_4K
          FANCF              Dam   0.000000000 Figure_4K
          FANCF            DNAse   0.000000000 Figure_4K
          FANCF             EZH2  -0.056010427 Figure_4K
          FANCF            H2AFZ   0.000000000 Figure_4K
          FANCF          H3K27ac   0.000000000 Figure_4K
          FANCF         H3K27me3  -0.057153807 Figure_4K
          FANCF         H3K36me3   0.000000000 Figure_4K
          FANCF          H3K4me1   0.000000000 Figure_4K
          FANCF          H3K4me2   0.000000000 Figure_4K
          FANCF          H3K4me3   0.000000000 Figure_4K
          FANCF         H3K79me2   0.000000000 Figure_4K
          FANCF          H3K9me2   0.000000000 Figure_4K
          FANCF          H3K9me3   0.000000000 Figure_4K
          FANCF       H4K5acK8ac   0.000000000 Figure_4K
          FANCF            HDAC1  -0.051441392 Figure_4K
          FANCF            HDAC2   0.000000000 Figure_4K
          FANCF            HDAC3   0.000000000 Figure_4K
          FANCF late_replicating   0.000000000 Figure_4K
          FANCF            LMNB1  -0.021310336 Figure_4K
          FANCF              m5C   0.000000000 Figure_4K
          FANCF             POL2   0.000000000 Figure_4K
          FANCF          POL2AS2   0.000000000 Figure_4K
          FANCF             SMC3  -0.074576913 Figure_4K
          FANCF            TTseq   0.000000000 Figure_4K
          FANCG             CTCF  -0.004973143 Figure_4K
          FANCG              Dam   0.000000000 Figure_4K
          FANCG            DNAse   0.000000000 Figure_4K
          FANCG             EZH2  -0.040872866 Figure_4K
          FANCG            H2AFZ  -0.004657929 Figure_4K
          FANCG          H3K27ac   0.000000000 Figure_4K
          FANCG         H3K27me3  -0.038127478 Figure_4K
          FANCG         H3K36me3   0.000000000 Figure_4K
          FANCG          H3K4me1   0.000000000 Figure_4K
          FANCG          H3K4me2   0.000000000 Figure_4K
          FANCG          H3K4me3   0.000000000 Figure_4K
          FANCG         H3K79me2   0.000000000 Figure_4K
          FANCG          H3K9me2  -0.009586761 Figure_4K
          FANCG          H3K9me3  -0.001899615 Figure_4K
          FANCG       H4K5acK8ac   0.000000000 Figure_4K
          FANCG            HDAC1   0.000000000 Figure_4K
          FANCG            HDAC2   0.000000000 Figure_4K
          FANCG            HDAC3   0.000000000 Figure_4K
          FANCG late_replicating  -0.013415193 Figure_4K
          FANCG            LMNB1  -0.036786955 Figure_4K
          FANCG              m5C   0.000000000 Figure_4K
          FANCG             POL2   0.000000000 Figure_4K
          FANCG          POL2AS2   0.000000000 Figure_4K
          FANCG             SMC3  -0.019754387 Figure_4K
          FANCG            TTseq   0.000000000 Figure_4K
          FANCI             CTCF  -0.024759256 Figure_4K
          FANCI              Dam   0.000000000 Figure_4K
          FANCI            DNAse   0.000000000 Figure_4K
          FANCI             EZH2  -0.001220493 Figure_4K
          FANCI            H2AFZ  -0.011712710 Figure_4K
          FANCI          H3K27ac   0.000000000 Figure_4K
          FANCI         H3K27me3  -0.015085463 Figure_4K
          FANCI         H3K36me3   0.000000000 Figure_4K
          FANCI          H3K4me1   0.000000000 Figure_4K
          FANCI          H3K4me2   0.000000000 Figure_4K
          FANCI          H3K4me3   0.000000000 Figure_4K
          FANCI         H3K79me2   0.000000000 Figure_4K
          FANCI          H3K9me2  -0.032064674 Figure_4K
          FANCI          H3K9me3  -0.016403296 Figure_4K
          FANCI       H4K5acK8ac   0.000000000 Figure_4K
          FANCI            HDAC1  -0.023218534 Figure_4K
          FANCI            HDAC2   0.000000000 Figure_4K
          FANCI            HDAC3   0.000000000 Figure_4K
          FANCI late_replicating  -0.025736043 Figure_4K
          FANCI            LMNB1  -0.049652122 Figure_4K
          FANCI              m5C   0.000000000 Figure_4K
          FANCI             POL2   0.000000000 Figure_4K
          FANCI          POL2AS2   0.000000000 Figure_4K
          FANCI             SMC3  -0.028239458 Figure_4K
          FANCI            TTseq   0.000000000 Figure_4K
          FANCL             CTCF   0.000000000 Figure_4K
          FANCL              Dam   0.000000000 Figure_4K
          FANCL            DNAse   0.000000000 Figure_4K
          FANCL             EZH2  -0.001921380 Figure_4K
          FANCL            H2AFZ   0.000000000 Figure_4K
          FANCL          H3K27ac   0.000000000 Figure_4K
          FANCL         H3K27me3  -0.002848849 Figure_4K
          FANCL         H3K36me3   0.000000000 Figure_4K
          FANCL          H3K4me1   0.000000000 Figure_4K
          FANCL          H3K4me2   0.000000000 Figure_4K
          FANCL          H3K4me3   0.000000000 Figure_4K
          FANCL         H3K79me2   0.000000000 Figure_4K
          FANCL          H3K9me2  -0.045254092 Figure_4K
          FANCL          H3K9me3  -0.049750492 Figure_4K
          FANCL       H4K5acK8ac   0.000000000 Figure_4K
          FANCL            HDAC1   0.000000000 Figure_4K
          FANCL            HDAC2   0.000000000 Figure_4K
          FANCL            HDAC3  -0.012531869 Figure_4K
          FANCL late_replicating  -0.026832431 Figure_4K
          FANCL            LMNB1  -0.053019079 Figure_4K
          FANCL              m5C   0.000000000 Figure_4K
          FANCL             POL2   0.000000000 Figure_4K
          FANCL          POL2AS2   0.000000000 Figure_4K
          FANCL             SMC3   0.000000000 Figure_4K
          FANCL            TTseq   0.000000000 Figure_4K
          FANCM             CTCF  -0.004234179 Figure_4K
          FANCM              Dam   0.000000000 Figure_4K
          FANCM            DNAse   0.000000000 Figure_4K
          FANCM             EZH2  -0.075764535 Figure_4K
          FANCM            H2AFZ   0.000000000 Figure_4K
          FANCM          H3K27ac   0.000000000 Figure_4K
          FANCM         H3K27me3  -0.085149593 Figure_4K
          FANCM         H3K36me3   0.000000000 Figure_4K
          FANCM          H3K4me1   0.000000000 Figure_4K
          FANCM          H3K4me2   0.000000000 Figure_4K
          FANCM          H3K4me3   0.000000000 Figure_4K
          FANCM         H3K79me2   0.000000000 Figure_4K
          FANCM          H3K9me2  -0.034232035 Figure_4K
          FANCM          H3K9me3  -0.021358625 Figure_4K
          FANCM       H4K5acK8ac   0.000000000 Figure_4K
          FANCM            HDAC1  -0.028032855 Figure_4K
          FANCM            HDAC2   0.000000000 Figure_4K
          FANCM            HDAC3   0.000000000 Figure_4K
          FANCM late_replicating  -0.022583559 Figure_4K
          FANCM            LMNB1  -0.072326634 Figure_4K
          FANCM              m5C   0.000000000 Figure_4K
          FANCM             POL2   0.000000000 Figure_4K
          FANCM          POL2AS2   0.000000000 Figure_4K
          FANCM             SMC3  -0.003760170 Figure_4K
          FANCM            TTseq   0.000000000 Figure_4K

$Figure_4L
 x_perturbation      y_chromatin fill_CCDscore    figure
         NSMCE1             CTCF  0.0000000000 Figure_4L
         NSMCE1              Dam  0.0000000000 Figure_4L
         NSMCE1            DNAse  0.0000000000 Figure_4L
         NSMCE1             EZH2 -0.0177909199 Figure_4L
         NSMCE1            H2AFZ  0.0000000000 Figure_4L
         NSMCE1          H3K27ac  0.0000000000 Figure_4L
         NSMCE1         H3K27me3 -0.0247878979 Figure_4L
         NSMCE1         H3K36me3  0.0000000000 Figure_4L
         NSMCE1          H3K4me1  0.0000000000 Figure_4L
         NSMCE1          H3K4me2  0.0000000000 Figure_4L
         NSMCE1          H3K4me3  0.0000000000 Figure_4L
         NSMCE1         H3K79me2  0.0000000000 Figure_4L
         NSMCE1          H3K9me2 -0.0131964400 Figure_4L
         NSMCE1          H3K9me3  0.0000000000 Figure_4L
         NSMCE1       H4K5acK8ac  0.0000000000 Figure_4L
         NSMCE1            HDAC1  0.0000000000 Figure_4L
         NSMCE1            HDAC2  0.0000000000 Figure_4L
         NSMCE1            HDAC3  0.0000000000 Figure_4L
         NSMCE1 late_replicating  0.0000000000 Figure_4L
         NSMCE1            LMNB1 -0.0198341811 Figure_4L
         NSMCE1              m5C  0.0000000000 Figure_4L
         NSMCE1             POL2  0.0000000000 Figure_4L
         NSMCE1          POL2AS2  0.0000000000 Figure_4L
         NSMCE1             SMC3 -0.0087019407 Figure_4L
         NSMCE1            TTseq  0.0000000000 Figure_4L
         NSMCE3             CTCF -0.0258143561 Figure_4L
         NSMCE3              Dam  0.0000000000 Figure_4L
         NSMCE3            DNAse  0.0000000000 Figure_4L
         NSMCE3             EZH2 -0.0433137700 Figure_4L
         NSMCE3            H2AFZ  0.0000000000 Figure_4L
         NSMCE3          H3K27ac  0.0000000000 Figure_4L
         NSMCE3         H3K27me3 -0.0602655012 Figure_4L
         NSMCE3         H3K36me3  0.0000000000 Figure_4L
         NSMCE3          H3K4me1  0.0000000000 Figure_4L
         NSMCE3          H3K4me2  0.0000000000 Figure_4L
         NSMCE3          H3K4me3  0.0000000000 Figure_4L
         NSMCE3         H3K79me2  0.0000000000 Figure_4L
         NSMCE3          H3K9me2  0.0000000000 Figure_4L
         NSMCE3          H3K9me3  0.0000000000 Figure_4L
         NSMCE3       H4K5acK8ac  0.0000000000 Figure_4L
         NSMCE3            HDAC1 -0.0008224425 Figure_4L
         NSMCE3            HDAC2  0.0000000000 Figure_4L
         NSMCE3            HDAC3  0.0000000000 Figure_4L
         NSMCE3 late_replicating  0.0000000000 Figure_4L
         NSMCE3            LMNB1 -0.0293635619 Figure_4L
         NSMCE3              m5C  0.0000000000 Figure_4L
         NSMCE3             POL2  0.0000000000 Figure_4L
         NSMCE3          POL2AS2  0.0000000000 Figure_4L
         NSMCE3             SMC3 -0.0322531917 Figure_4L
         NSMCE3            TTseq  0.0000000000 Figure_4L
           SMC5             CTCF  0.0000000000 Figure_4L
           SMC5              Dam  0.0000000000 Figure_4L
           SMC5            DNAse  0.0000000000 Figure_4L
           SMC5             EZH2 -0.0081620596 Figure_4L
           SMC5            H2AFZ  0.0000000000 Figure_4L
           SMC5          H3K27ac  0.0000000000 Figure_4L
           SMC5         H3K27me3 -0.0240203799 Figure_4L
           SMC5         H3K36me3  0.0000000000 Figure_4L
           SMC5          H3K4me1  0.0000000000 Figure_4L
           SMC5          H3K4me2  0.0000000000 Figure_4L
           SMC5          H3K4me3  0.0000000000 Figure_4L
           SMC5         H3K79me2  0.0000000000 Figure_4L
           SMC5          H3K9me2 -0.0089813437 Figure_4L
           SMC5          H3K9me3  0.0000000000 Figure_4L
           SMC5       H4K5acK8ac  0.0000000000 Figure_4L
           SMC5            HDAC1 -0.0311608602 Figure_4L
           SMC5            HDAC2  0.0000000000 Figure_4L
           SMC5            HDAC3  0.0000000000 Figure_4L
           SMC5 late_replicating  0.0000000000 Figure_4L
           SMC5            LMNB1 -0.0173241331 Figure_4L
           SMC5              m5C  0.0000000000 Figure_4L
           SMC5             POL2  0.0000000000 Figure_4L
           SMC5          POL2AS2  0.0000000000 Figure_4L
           SMC5             SMC3  0.0000000000 Figure_4L
           SMC5            TTseq  0.0000000000 Figure_4L
           SMC6             CTCF -0.0082062212 Figure_4L
           SMC6              Dam  0.0000000000 Figure_4L
           SMC6            DNAse  0.0000000000 Figure_4L
           SMC6             EZH2  0.0000000000 Figure_4L
           SMC6            H2AFZ  0.0000000000 Figure_4L
           SMC6          H3K27ac  0.0000000000 Figure_4L
           SMC6         H3K27me3 -0.0192622381 Figure_4L
           SMC6         H3K36me3  0.0000000000 Figure_4L
           SMC6          H3K4me1  0.0000000000 Figure_4L
           SMC6          H3K4me2  0.0000000000 Figure_4L
           SMC6          H3K4me3  0.0000000000 Figure_4L
           SMC6         H3K79me2  0.0000000000 Figure_4L
           SMC6          H3K9me2 -0.0300377137 Figure_4L
           SMC6          H3K9me3 -0.0304924800 Figure_4L
           SMC6       H4K5acK8ac  0.0000000000 Figure_4L
           SMC6            HDAC1 -0.0721983147 Figure_4L
           SMC6            HDAC2  0.0000000000 Figure_4L
           SMC6            HDAC3 -0.0098803079 Figure_4L
           SMC6 late_replicating -0.0018848750 Figure_4L
           SMC6            LMNB1 -0.0518393298 Figure_4L
           SMC6              m5C  0.0000000000 Figure_4L
           SMC6             POL2  0.0000000000 Figure_4L
           SMC6          POL2AS2  0.0000000000 Figure_4L
           SMC6             SMC3  0.0000000000 Figure_4L
           SMC6            TTseq  0.0000000000 Figure_4L

$Figure_4M
 x_perturbation      y_chromatin fill_CCDscore    figure
          PRKDC             CTCF   0.003687278 Figure_4M
          PRKDC              Dam   0.003257371 Figure_4M
          PRKDC            DNAse   0.000000000 Figure_4M
          PRKDC             EZH2   0.000000000 Figure_4M
          PRKDC            H2AFZ   0.000000000 Figure_4M
          PRKDC          H3K27ac   0.000000000 Figure_4M
          PRKDC         H3K27me3   0.000000000 Figure_4M
          PRKDC         H3K36me3   0.023580762 Figure_4M
          PRKDC          H3K4me1   0.004425101 Figure_4M
          PRKDC          H3K4me2   0.000000000 Figure_4M
          PRKDC          H3K4me3   0.000000000 Figure_4M
          PRKDC         H3K79me2   0.000000000 Figure_4M
          PRKDC          H3K9me2   0.017513069 Figure_4M
          PRKDC          H3K9me3   0.022875595 Figure_4M
          PRKDC       H4K5acK8ac   0.000000000 Figure_4M
          PRKDC            HDAC1   0.000000000 Figure_4M
          PRKDC            HDAC2   0.001015325 Figure_4M
          PRKDC            HDAC3   0.013971946 Figure_4M
          PRKDC late_replicating   0.007922116 Figure_4M
          PRKDC            LMNB1   0.000000000 Figure_4M
          PRKDC              m5C   0.009150388 Figure_4M
          PRKDC             POL2   0.013956870 Figure_4M
          PRKDC          POL2AS2   0.008240825 Figure_4M
          PRKDC             SMC3   0.000000000 Figure_4M
          PRKDC            TTseq   0.021634423 Figure_4M
         DNAPKi             CTCF   0.000000000 Figure_4M
         DNAPKi              Dam   0.000000000 Figure_4M
         DNAPKi            DNAse   0.000000000 Figure_4M
         DNAPKi             EZH2   0.000000000 Figure_4M
         DNAPKi            H2AFZ   0.000000000 Figure_4M
         DNAPKi          H3K27ac   0.000000000 Figure_4M
         DNAPKi         H3K27me3   0.000000000 Figure_4M
         DNAPKi         H3K36me3   0.110807246 Figure_4M
         DNAPKi          H3K4me1   0.079800875 Figure_4M
         DNAPKi          H3K4me2   0.000000000 Figure_4M
         DNAPKi          H3K4me3   0.000000000 Figure_4M
         DNAPKi         H3K79me2   0.000000000 Figure_4M
         DNAPKi          H3K9me2   0.065673934 Figure_4M
         DNAPKi          H3K9me3   0.043131944 Figure_4M
         DNAPKi       H4K5acK8ac   0.000000000 Figure_4M
         DNAPKi            HDAC1   0.158121964 Figure_4M
         DNAPKi            HDAC2   0.004685040 Figure_4M
         DNAPKi            HDAC3   0.034724526 Figure_4M
         DNAPKi late_replicating   0.000000000 Figure_4M
         DNAPKi            LMNB1   0.025477076 Figure_4M
         DNAPKi              m5C   0.122014230 Figure_4M
         DNAPKi             POL2   0.084554661 Figure_4M
         DNAPKi          POL2AS2   0.040800553 Figure_4M
         DNAPKi             SMC3   0.000000000 Figure_4M
         DNAPKi            TTseq   0.065982565 Figure_4M

$Figure_4N
 x_perturbation      y_chromatin fill_CCDscore    figure
          PRKDC             CTCF   0.003687278 Figure_4N
          PRKDC              Dam   0.003257371 Figure_4N
          PRKDC            DNAse   0.000000000 Figure_4N
          PRKDC             EZH2   0.000000000 Figure_4N
          PRKDC            H2AFZ   0.000000000 Figure_4N
          PRKDC          H3K27ac   0.000000000 Figure_4N
          PRKDC         H3K27me3   0.000000000 Figure_4N
          PRKDC         H3K36me3   0.023580762 Figure_4N
          PRKDC          H3K4me1   0.004425101 Figure_4N
          PRKDC          H3K4me2   0.000000000 Figure_4N
          PRKDC          H3K4me3   0.000000000 Figure_4N
          PRKDC         H3K79me2   0.000000000 Figure_4N
          PRKDC          H3K9me2   0.017513069 Figure_4N
          PRKDC          H3K9me3   0.022875595 Figure_4N
          PRKDC       H4K5acK8ac   0.000000000 Figure_4N
          PRKDC            HDAC1   0.000000000 Figure_4N
          PRKDC            HDAC2   0.001015325 Figure_4N
          PRKDC            HDAC3   0.013971946 Figure_4N
          PRKDC late_replicating   0.007922116 Figure_4N
          PRKDC            LMNB1   0.000000000 Figure_4N
          PRKDC              m5C   0.009150388 Figure_4N
          PRKDC             POL2   0.013956870 Figure_4N
          PRKDC          POL2AS2   0.008240825 Figure_4N
          PRKDC             SMC3   0.000000000 Figure_4N
          PRKDC            TTseq   0.021634423 Figure_4N
         DNAPKi             CTCF   0.000000000 Figure_4N
         DNAPKi              Dam   0.000000000 Figure_4N
         DNAPKi            DNAse   0.000000000 Figure_4N
         DNAPKi             EZH2   0.000000000 Figure_4N
         DNAPKi            H2AFZ   0.000000000 Figure_4N
         DNAPKi          H3K27ac   0.000000000 Figure_4N
         DNAPKi         H3K27me3   0.000000000 Figure_4N
         DNAPKi         H3K36me3   0.110807246 Figure_4N
         DNAPKi          H3K4me1   0.079800875 Figure_4N
         DNAPKi          H3K4me2   0.000000000 Figure_4N
         DNAPKi          H3K4me3   0.000000000 Figure_4N
         DNAPKi         H3K79me2   0.000000000 Figure_4N
         DNAPKi          H3K9me2   0.065673934 Figure_4N
         DNAPKi          H3K9me3   0.043131944 Figure_4N
         DNAPKi       H4K5acK8ac   0.000000000 Figure_4N
         DNAPKi            HDAC1   0.158121964 Figure_4N
         DNAPKi            HDAC2   0.004685040 Figure_4N
         DNAPKi            HDAC3   0.034724526 Figure_4N
         DNAPKi late_replicating   0.000000000 Figure_4N
         DNAPKi            LMNB1   0.025477076 Figure_4N
         DNAPKi              m5C   0.122014230 Figure_4N
         DNAPKi             POL2   0.084554661 Figure_4N
         DNAPKi          POL2AS2   0.040800553 Figure_4N
         DNAPKi             SMC3   0.000000000 Figure_4N
         DNAPKi            TTseq   0.065982565 Figure_4N

$Figure_5A
 id_perturbation x_celltype       id_barcode y_globaldelta    figure
             ATM        PRO ACTGACTTTCGACGAC   -1.31067732 Figure_5A
             ATM        PRO CCAGCAGACATGCTCT   -0.91941519 Figure_5A
             ATM        PRO CCTAACTTTTGTTAGC   -1.16409871 Figure_5A
             ATM        PRO CGAGCTCTGATGCCTG   -1.36433390 Figure_5A
             ATM        PRO CTTTTCGGGTTCTTAA   -1.00193186 Figure_5A
             ATM        PRO GACTCACCCCCTCTTC   -0.91623680 Figure_5A
             ATM        PRO GTAAGTATTTCCGGAT   -1.09031048 Figure_5A
             ATM        PRO TCACCGGTTCATGAAG   -1.67601189 Figure_5A
             ATM        PRO TCATCTCCTGGCAGTA   -0.97009722 Figure_5A
             ATM        PRO TTACAGAATAAACCAC   -1.18684853 Figure_5A
             ATM        DEF AAGCCATTCCACCATT   -0.57249109 Figure_5A
             ATM        DEF CAAGGCATGCTCGAGT   -0.37659999 Figure_5A
             ATM        DEF CCGGTTGTCGCGTATT   -0.88512000 Figure_5A
             ATM        DEF CCTACCCAAATGAAGC   -0.24384746 Figure_5A
             ATM        DEF CCTGTAGAATTGTAGA   -1.06563127 Figure_5A
             ATM        DEF CTGGATTCATGATTCG   -0.73906598 Figure_5A
             ATM        DEF GAAGCATATTTTTGGG   -0.52069782 Figure_5A
             ATM        DEF GAATACCAGTTCCAGA   -0.77704299 Figure_5A
             ATM        DEF TACTAAGCTCGTGTAT   -1.09437257 Figure_5A
             ATM        DEF TATGTGGTATGGCGCA   -0.55395741 Figure_5A
             ATM        DEF TCACATAACCTTCGTG   -0.02679379 Figure_5A
             ATM        DEF TGCCATTCCGACTGGA   -0.80340617 Figure_5A
             ATM        DEF TTAACCTTAATGATCA   -0.88878209 Figure_5A
             ATM        DEF TTGTAGTGGCTTAGCC   -1.02654737 Figure_5A
             ATM        DEF TTTGTCAGATATGCTC   -1.26908213 Figure_5A

$Figure_5B
 id_perturbation x_celltype id_barcode y_globaldelta    figure
            ATMi        DEF         NA    -1.4562758 Figure_5B
            ATMi        PRO         NA    -2.3176534 Figure_5B
            ATMi        PRO         NA    -2.4938894 Figure_5B
            ATMi        PRO         NA    -2.4731914 Figure_5B
            ATMi        DEF         NA    -1.0616656 Figure_5B
            ATMi        PRO         NA    -1.7769035 Figure_5B
            ATMi        PRO         NA    -2.1867251 Figure_5B
            ATMi        DEF         NA    -0.1005968 Figure_5B
            ATMi        DEF         NA    -1.9278954 Figure_5B
            ATMi        DEF         NA    -1.1239949 Figure_5B
            ATMi        PRO         NA    -2.8109199 Figure_5B
            ATMi        DEF         NA    -1.1063351 Figure_5B
            ATMi        DEF         NA    -1.7230129 Figure_5B
            ATMi        PRO         NA    -2.4126291 Figure_5B
            ATMi        DEF         NA    -1.7911207 Figure_5B
            ATMi        DEF         NA    -1.5845882 Figure_5B
            ATMi        PRO         NA    -1.6960955 Figure_5B
            ATMi        PRO         NA    -2.0281453 Figure_5B
            ATMi        PRO         NA    -2.8784189 Figure_5B
            ATMi        PRO         NA    -2.2958686 Figure_5B
            ATMi        DEF         NA    -1.1871093 Figure_5B
            ATMi        PRO         NA    -2.1048420 Figure_5B
            ATMi        DEF         NA    -0.2744571 Figure_5B
            ATMi        DEF         NA    -2.0232170 Figure_5B
            ATMi        PRO         NA    -2.0820059 Figure_5B
            ATMi        DEF         NA    -2.1791936 Figure_5B
            ATMi        DEF         NA    -0.8503764 Figure_5B
            ATMi        DEF         NA    -1.9035392 Figure_5B
            ATMi        DEF         NA    -1.5197828 Figure_5B
            ATMi        PRO         NA    -2.3071502 Figure_5B
            ATMi        PRO         NA    -2.5801455 Figure_5B
            ATMi        DEF         NA    -0.4842568 Figure_5B
            ATMi        DEF         NA    -2.3803723 Figure_5B
            ATMi        PRO         NA    -1.7432352 Figure_5B
            ATMi        PRO         NA    -2.6641745 Figure_5B
            ATMi        DEF         NA     0.5100641 Figure_5B
            ATMi        PRO         NA    -1.3711016 Figure_5B
            ATMi        DEF         NA    -1.4593367 Figure_5B
            ATMi        PRO         NA    -2.0553506 Figure_5B
            ATMi        PRO         NA    -2.3528646 Figure_5B
            ATMi        DEF         NA    -2.0315039 Figure_5B
            ATMi        DEF         NA    -1.8353722 Figure_5B

$Figure_5C
 id_perturbation x_celltype       y_CCD symbol_chromatin    figure
             ATM        PRO  0.00000000         H3K27me3 Figure_5C
             ATM        PRO -0.42070369          H3K9me2 Figure_5C
             ATM        PRO -0.03573880          H3K9me3 Figure_5C
             ATM        PRO  0.00000000            LMNB1 Figure_5C
             ATM        PRO -0.07167048 late_replicating Figure_5C
             ATM        DEF  0.00000000         H3K27me3 Figure_5C
             ATM        DEF -0.26331344          H3K9me2 Figure_5C
             ATM        DEF -0.75513138          H3K9me3 Figure_5C
             ATM        DEF -0.98586853            LMNB1 Figure_5C
             ATM        DEF -0.34862718 late_replicating Figure_5C

$Figure_5D
 id_perturbation x_celltype      y_CCD symbol_chromatin    figure
            ATMi        DEF  0.0000000         H3K27me3 Figure_5D
            ATMi        DEF -0.5509193          H3K9me2 Figure_5D
            ATMi        DEF -0.3815842          H3K9me3 Figure_5D
            ATMi        DEF -0.5337266            LMNB1 Figure_5D
            ATMi        DEF -0.2213681 late_replicating Figure_5D
            ATMi        PRO -0.3044559         H3K27me3 Figure_5D
            ATMi        PRO -0.6624741          H3K9me2 Figure_5D
            ATMi        PRO  0.0000000          H3K9me3 Figure_5D
            ATMi        PRO  0.0000000            LMNB1 Figure_5D
            ATMi        PRO  0.0000000 late_replicating Figure_5D

$Figure_6A
 x_chromatin y_balance symbol_meaning panel_background    figure
     LAD_bal 0.6374299      datapoint        ATMmutant Figure_6A
     LAD_bal 1.3667823      datapoint        ATMmutant Figure_6A
     LAD_bal 2.6322682      datapoint        ATMmutant Figure_6A
     LAD_bal 1.3219281      datapoint        ATMmutant Figure_6A
     LAD_bal 0.1255309      datapoint        ATMmutant Figure_6A
     LAD_bal 0.4594316      datapoint        ATMmutant Figure_6A
     LAD_bal 0.0000000      datapoint        ATMmutant Figure_6A
     LAD_bal 1.0896372      datapoint       ATMcontrol Figure_6A
     LAD_bal 2.1468414      datapoint       ATMcontrol Figure_6A
     LAD_bal 2.0236901      datapoint       ATMcontrol Figure_6A
     LAD_bal 1.9345769      datapoint       ATMcontrol Figure_6A
     LAD_bal 2.2490118      datapoint       ATMcontrol Figure_6A
     LAD_bal 0.8405218      datapoint       ATMcontrol Figure_6A
     LAD_bal 0.2215475      datapoint       ATMcontrol Figure_6A
    iLAD_bal 0.6780719      datapoint        ATMmutant Figure_6A
    iLAD_bal 3.0000000      datapoint        ATMmutant Figure_6A
    iLAD_bal 1.3985494      datapoint        ATMmutant Figure_6A
    iLAD_bal 1.0874628      datapoint        ATMmutant Figure_6A
    iLAD_bal 1.0000000      datapoint        ATMmutant Figure_6A
    iLAD_bal 1.0995357      datapoint        ATMmutant Figure_6A
    iLAD_bal 0.4474590      datapoint        ATMmutant Figure_6A
    iLAD_bal 1.4706298      datapoint       ATMcontrol Figure_6A
    iLAD_bal 3.1851114      datapoint       ATMcontrol Figure_6A
    iLAD_bal 1.7050390      datapoint       ATMcontrol Figure_6A
    iLAD_bal 1.5632674      datapoint       ATMcontrol Figure_6A
    iLAD_bal 1.8031712      datapoint       ATMcontrol Figure_6A
    iLAD_bal 1.3398500      datapoint       ATMcontrol Figure_6A
    iLAD_bal 0.1144807      datapoint       ATMcontrol Figure_6A
     LAD_bal 1.5008324     bar_height       ATMcontrol Figure_6A
    iLAD_bal 1.5973642     bar_height       ATMcontrol Figure_6A
     LAD_bal 0.9347673     bar_height        ATMmutant Figure_6A
    iLAD_bal 1.2444398     bar_height        ATMmutant Figure_6A

$Figure_6B
 x_chromatin y_balance symbol_meaning panel_background    figure
     LAD_bal  1.160465      datapoint       MEN1mutant Figure_6B
     LAD_bal  1.726624      datapoint      MEN1control Figure_6B
    iLAD_bal  1.666263      datapoint       MEN1mutant Figure_6B
    iLAD_bal  1.286051      datapoint      MEN1control Figure_6B
     LAD_bal  1.726624     bar_height      MEN1control Figure_6B
    iLAD_bal  1.286051     bar_height      MEN1control Figure_6B
     LAD_bal  1.160465     bar_height       MEN1mutant Figure_6B
    iLAD_bal  1.666263     bar_height       MEN1mutant Figure_6B

$Figure_6C
 x_chromatin y_balance symbol_meaning panel_background    figure
     LAD_bal  1.865070      datapoint      BRCA1mutant Figure_6C
     LAD_bal  2.405413      datapoint      BRCA1mutant Figure_6C
     LAD_bal  2.510122      datapoint      BRCA1mutant Figure_6C
     LAD_bal  2.239157      datapoint     BRCA1control Figure_6C
     LAD_bal  2.313369      datapoint     BRCA1control Figure_6C
     LAD_bal  2.716375      datapoint     BRCA1control Figure_6C
    iLAD_bal  2.197939      datapoint      BRCA1mutant Figure_6C
    iLAD_bal  2.570316      datapoint      BRCA1mutant Figure_6C
    iLAD_bal  1.705616      datapoint      BRCA1mutant Figure_6C
    iLAD_bal  1.654225      datapoint     BRCA1control Figure_6C
    iLAD_bal  1.971618      datapoint     BRCA1control Figure_6C
    iLAD_bal  2.125246      datapoint     BRCA1control Figure_6C
     LAD_bal  2.422967     bar_height     BRCA1control Figure_6C
    iLAD_bal  1.917030     bar_height     BRCA1control Figure_6C
     LAD_bal  2.260202     bar_height      BRCA1mutant Figure_6C
    iLAD_bal  2.157957     bar_height      BRCA1mutant Figure_6C

$Figure_6D
 x_chromatin y_balance symbol_meaning panel_background    figure
     LAD_bal 0.8981204      datapoint       ATRXmutant Figure_6D
     LAD_bal 2.3219281      datapoint       ATRXmutant Figure_6D
     LAD_bal 1.2223924      datapoint       ATRXmutant Figure_6D
     LAD_bal 0.4150375      datapoint       ATRXmutant Figure_6D
     LAD_bal 1.5849625      datapoint       ATRXmutant Figure_6D
     LAD_bal 0.6605135      datapoint      ATRXcontrol Figure_6D
     LAD_bal 2.0000000      datapoint      ATRXcontrol Figure_6D
     LAD_bal 1.0673099      datapoint      ATRXcontrol Figure_6D
     LAD_bal 1.7266236      datapoint      ATRXcontrol Figure_6D
     LAD_bal 1.1076407      datapoint      ATRXcontrol Figure_6D
    iLAD_bal 0.6166714      datapoint       ATRXmutant Figure_6D
    iLAD_bal 1.4594316      datapoint       ATRXmutant Figure_6D
    iLAD_bal 0.5405684      datapoint       ATRXmutant Figure_6D
    iLAD_bal 1.1154772      datapoint       ATRXmutant Figure_6D
    iLAD_bal 1.5849625      datapoint       ATRXmutant Figure_6D
    iLAD_bal 0.9708537      datapoint      ATRXcontrol Figure_6D
    iLAD_bal 2.8073549      datapoint      ATRXcontrol Figure_6D
    iLAD_bal 1.1605281      datapoint      ATRXcontrol Figure_6D
    iLAD_bal 1.2860511      datapoint      ATRXcontrol Figure_6D
    iLAD_bal 1.1876270      datapoint      ATRXcontrol Figure_6D
     LAD_bal 1.3124176     bar_height      ATRXcontrol Figure_6D
    iLAD_bal 1.4824829     bar_height      ATRXcontrol Figure_6D
     LAD_bal 1.2884882     bar_height       ATRXmutant Figure_6D
    iLAD_bal 1.0634222     bar_height       ATRXmutant Figure_6D

$Figure_6E
 x_chromatin y_balance symbol_meaning panel_background    figure
     LAD_bal  3.070389      datapoint      BRCA2mutant Figure_6E
     LAD_bal  3.655352      datapoint      BRCA2mutant Figure_6E
     LAD_bal  3.258734      datapoint      BRCA2mutant Figure_6E
     LAD_bal  2.734189      datapoint      BRCA2mutant Figure_6E
     LAD_bal  3.270854      datapoint      BRCA2mutant Figure_6E
     LAD_bal  3.058280      datapoint      BRCA2mutant Figure_6E
     LAD_bal  3.640245      datapoint      BRCA2mutant Figure_6E
     LAD_bal  3.590417      datapoint      BRCA2mutant Figure_6E
     LAD_bal  1.573991      datapoint     BRCA2control Figure_6E
     LAD_bal  2.239157      datapoint     BRCA2control Figure_6E
     LAD_bal  2.313369      datapoint     BRCA2control Figure_6E
     LAD_bal  1.522533      datapoint     BRCA2control Figure_6E
     LAD_bal  2.716375      datapoint     BRCA2control Figure_6E
     LAD_bal  2.720729      datapoint     BRCA2control Figure_6E
     LAD_bal  1.986354      datapoint     BRCA2control Figure_6E
     LAD_bal  2.224673      datapoint     BRCA2control Figure_6E
    iLAD_bal  2.908577      datapoint      BRCA2mutant Figure_6E
    iLAD_bal  4.076103      datapoint      BRCA2mutant Figure_6E
    iLAD_bal  3.244622      datapoint      BRCA2mutant Figure_6E
    iLAD_bal  3.285402      datapoint      BRCA2mutant Figure_6E
    iLAD_bal  3.459432      datapoint      BRCA2mutant Figure_6E
    iLAD_bal  2.711495      datapoint      BRCA2mutant Figure_6E
    iLAD_bal  3.433987      datapoint      BRCA2mutant Figure_6E
    iLAD_bal  3.241758      datapoint      BRCA2mutant Figure_6E
    iLAD_bal  1.083873      datapoint     BRCA2control Figure_6E
    iLAD_bal  1.654225      datapoint     BRCA2control Figure_6E
    iLAD_bal  1.971618      datapoint     BRCA2control Figure_6E
    iLAD_bal  1.210327      datapoint     BRCA2control Figure_6E
    iLAD_bal  2.125246      datapoint     BRCA2control Figure_6E
    iLAD_bal  2.513704      datapoint     BRCA2control Figure_6E
    iLAD_bal  1.652077      datapoint     BRCA2control Figure_6E
    iLAD_bal  1.701686      datapoint     BRCA2control Figure_6E
     LAD_bal  2.162148     bar_height     BRCA2control Figure_6E
    iLAD_bal  1.739095     bar_height     BRCA2control Figure_6E
     LAD_bal  3.284807     bar_height      BRCA2mutant Figure_6E
    iLAD_bal  3.295172     bar_height      BRCA2mutant Figure_6E

$Figure_6F
 x_chromatin y_balance panel_background    figure
     LAD_bal 2.8353755   BRCA2mut_indel Figure_6F
     LAD_bal 1.6526323      HHNSC_indel Figure_6F
    iLAD_bal 2.8021803   BRCA2mut_indel Figure_6F
    iLAD_bal 0.7960691      HHNSC_indel Figure_6F
